# Supplementary material for: Experiment level curation of transcriptional regulatory interactions in neurodevelopment
Source: PLoS Comput Biol. 2021 Oct 19;17(10):e1009484. doi: 10.1371/journal.pcbi.1009484 (PMC8565786; doi:10.1371/journal.pcbi.1009484)
Supplement: S1 Data — (TSV) [file pcbi.1009484.s023.tsv]

S1 Data. List of candidate papers
TF_Symbol	TF_Entrez_ID	PubMed_ID	Database	Status
ACTRT1	139741	28869610	PubMedQuery	curated
AGT	183	24695083	PubMedQuery	curated
AHR	196	17900530	CytReg	curated
AHR	196	21104991	CytReg	curated
AHR	196	18289803	CytReg	curated
AHR	196	12801909	HTRIdb_LC	curated
AHR	196	17900530	InnateDB	curated
AHR	196	26944194	PubMedQuery	curated
AHR	196	23994556	PubMedQuery	curated
AHR	196	22531821	PubMedQuery	curated
AHR	196	21835898	PubMedQuery	curated
AHR	196	21104991	PubMedQuery	curated
AHR	196	20395535	PubMedQuery	curated
AHR	196	19559082	PubMedQuery	curated
AHR	196	19525444	PubMedQuery	curated
AHR	196	19154183	PubMedQuery	curated
AHR	196	18824009	PubMedQuery	curated
AHR	196	18289803	PubMedQuery	curated
AHR	196	17900530	PubMedQuery	curated
AHR	196	16192470	PubMedQuery	curated
AHR	196	15790560	PubMedQuery	curated
AHR	196	12801909	PubMedQuery	curated
AHR	196	20395535	TRRUST	curated
AHR	196	23994556	TRRUST	curated
AHR	196	19154183	TRRUST	curated
APEX1	328	14594818	TRRUST	curated
APOE	348	20511232	PubMedQuery	curated
AR	367	16467259	PubMedQuery	curated
ARNT	405	26837221	PubMedQuery	curated
ARNTL	406	26471974	PubMedQuery	curated
ARNTL	406	18587630	PubMedQuery	curated
ARNTL	406	14672706	PubMedQuery	curated
ARNTL2	56938	14672706	PubMedQuery	curated
ASCL1	429	28614915	ENdb	curated
ASCL1	429	24257627	ENdb	curated
ASCL1	429	11736660	HTRIdb_LC	curated
ASCL1	429	28614915	PubMedQuery	curated
ASCL1	429	25267614	PubMedQuery	curated
ASCL1	429	18760324	PubMedQuery	curated
ASCL1	429	17141158	PubMedQuery	curated
ASCL1	429	19191219	PubMedQuery	curated
ASCL1	429	23707066	PubMedQuery	curated
ASCL1	429	24682237	PubMedQuery	curated
ASCL1	429	23300791	PubMedQuery	curated
ASCL1	429	25753651	PubMedQuery	curated
ASCL1	429	16127999	PubMedQuery	curated
ASCL1	429	9435282	TRRUST	curated
ASCL1	429	19389376	TRRUST	curated
ASCL1	429	19542360	TRRUST	curated
ASCL1	429	24257627	TRRUST	curated
ASCL1	429	21435554	TRRUST	curated
ASCL1	429	11736660	TRRUST	curated
ATF2	1386	20178980	PubMedQuery	curated
ATF2	1386	20178980	TRRUST	curated
ATF4	468	22128141	PubMedQuery	curated
ATF4	468	19009586	PubMedQuery	curated
ATF4	468	18940792	PubMedQuery	curated
ATF4	468	12871976	TRRUST	curated
ATF4	468	22128141	TRRUST	curated
BATF	10538	26278622	PubMedQuery	curated
BCL11A	53335	24591644	PubMedQuery	curated
BCL11A	53335	23576758	PubMedQuery	curated
BCL11A	53335	22491945	TRRUST	curated
BCL11B	64919	23015591	TRRUST	curated
BMP2	650	16115867	PubMedQuery	curated
BMP2	650	19650108	PubMedQuery	curated
BMP7	655	22461901	PubMedQuery	curated
CBX5	23468	27916793	PubMedQuery	curated
CDH5	1003	18604199	PubMedQuery	curated
CDX2	1045	19782160	InnateDB	curated
CDX2	1045	28065741	PubMedQuery	curated
CDX2	1045	19782160	PubMedQuery	curated
CEBPA	1050	16674681	PubMedQuery	curated
CEBPA	1050	21689417	PubMedQuery	curated
CEBPB	1051	21689417	PubMedQuery	curated
CHD4	1108	23444401	PubMedQuery	curated
CLOCK	9575	22895791	PubMedQuery	curated
CLOCK	9575	18587630	PubMedQuery	curated
CLOCK	9575	17297441	PubMedQuery	curated
CLOCK	9575	14672706	TRRUST	curated
CREB1	1385	20685939	CytReg	curated
CREB1	1385	20156195	HTRIdb_LC	curated
CREB1	1385	24041570	InnateDB	curated
CREB1	1385	27835584	PubMedQuery	curated
CREB1	1385	27281481	PubMedQuery	curated
CREB1	1385	25607216	PubMedQuery	curated
CREB1	1385	25541153	PubMedQuery	curated
CREB1	1385	24041570	PubMedQuery	curated
CREB1	1385	23566437	PubMedQuery	curated
CREB1	1385	23517531	PubMedQuery	curated
CREB1	1385	23469012	PubMedQuery	curated
CREB1	1385	20685939	PubMedQuery	curated
CREB1	1385	20178980	PubMedQuery	curated
CREB1	1385	20156195	PubMedQuery	curated
CREB1	1385	19930465	PubMedQuery	curated
CREB1	1385	19861239	PubMedQuery	curated
CREB1	1385	19683536	PubMedQuery	curated
CREB1	1385	18819928	PubMedQuery	curated
CREB1	1385	17226765	PubMedQuery	curated
CREB1	1385	17124508	PubMedQuery	curated
CREB1	1385	16250013	PubMedQuery	curated
CREB1	1385	15527973	PubMedQuery	curated
CREB1	1385	22649236	PubMedQuery	curated
CREB1	1385	18424556	TFe	curated
CREB1	1385	7543410	TFe	curated
CREB1	1385	14754893	TFe	curated
CREB1	1385	12679364	TRRUST	curated
CREB1	1385	20178980	TRRUST	curated
CREB1	1385	20023170	TRRUST	curated
CREB1	1385	23185546	TRRUST	curated
CREB1	1385	18180320	TRRUST	curated
CREB1	1385	12871976	TRRUST	curated
CREB1	1385	9632793	TRRUST	curated
CREB1	1385	20587593	TRRUST	curated
CREB1	1385	17226765	TRRUST	curated
CREB1	1385	16250013	TRRUST	curated
CREB1	1385	22027994	TRRUST	curated
CREB1	1385	14754893	TRRUST	curated
CREB1	1385	23376217	TRRUST	curated
CREB1	1385	15527973	TRRUST	curated
CREB1	1385	20685939	TRRUST	curated
CREB1	1385	23469012	TRRUST	curated
CREB1	1385	17289023	TRRUST	curated
CREBBP	1387	22508984	PubMedQuery	curated
CSF1R	1436	16007221	PubMedQuery	curated
CTNNB1	1499	24692107	ENdb	curated
CTNNB1	1499	16007074	InnateDB	curated
CTNNB1	1499	27068063	PubMedQuery	curated
CTNNB1	1499	24692107	PubMedQuery	curated
CTNNB1	1499	20960542	PubMedQuery	curated
CTNNB1	1499	18429952	PubMedQuery	curated
CTNNB1	1499	16007074	PubMedQuery	curated
CTNNB1	1499	15592796	PubMedQuery	curated
CTNNB1	1499	15576399	PubMedQuery	curated
CTNNB1	1499	17360646	PubMedQuery	curated
CTNNB1	1499	10318916	PubMedQuery	curated
CTNNB1	1499	19561604	PubMedQuery	curated
CTNNB1	1499	17158875	PubMedQuery	curated
CTNNB1	1499	21772333	PubMedQuery	curated
CTNNB1	1499	19679347	PubMedQuery	curated
CTNNB1	1499	22615875	PubMedQuery	curated
CTNNB1	1499	17335794	PubMedQuery	curated
CTNNB1	1499	20599763	PubMedQuery	curated
CTNNB1	1499	18593980	PubMedQuery	curated
CTNNB1	1499	20571031	PubMedQuery	curated
CTNNB1	1499	16291872	PubMedQuery	curated
CTNNB1	1499	21636708	PubMedQuery	curated
CTNNB1	1499	25384422	PubMedQuery	curated
CTNNB1	1499	22961697	PubMedQuery	curated
CTNNB1	1499	21956839	PubMedQuery	curated
CTNNB1	1499	20372961	PubMedQuery	curated
CTNNB1	1499	20659708	PubMedQuery	curated
CTNNB1	1499	23417899	PubMedQuery	curated
CTNNB1	1499	19124064	PubMedQuery	curated
CTNNB1	1499	18602747	PubMedQuery	curated
CTNNB1	1499	22080605	PubMedQuery	curated
CTNNB1	1499	23326414	PubMedQuery	curated
CTNNB1	1499	25265064	PubMedQuery	curated
CTNNB1	1499	23736261	PubMedQuery	curated
CTNNB1	1499	19900401	TFactS	curated
CTNNB1	1499	19864427	TRRUST	curated
CTNNB1	1499	11940574	TRRUST	curated
CTNNB1	1499	12651860	TRRUST	curated
CTNNB1	1499	19900401	TRRUST	curated
CTNNB1	1499	17971297	TRRUST	curated
CTNNB1	1499	15576399	TRRUST	curated
CTNNB1	1499	15031118	TRRUST	curated
CTNNB1	1499	15592796	TRRUST	curated
CTNNB1	1499	17945188	TRRUST	curated
CTNNB1	1499	12810642	TRRUST	curated
CTNNB1	1499	20442281	TRRUST	curated
CUX1	1523	19015243	HTRIdb_LC	curated
CUX1	1523	22209758	PubMedQuery	curated
CUX1	1523	21672609	PubMedQuery	curated
CUX1	1523	19635798	PubMedQuery	curated
CUX1	1523	19332113	PubMedQuery	curated
CUX1	1523	19015243	PubMedQuery	curated
CUX1	1523	18765732	PubMedQuery	curated
CUX1	1523	18347061	PubMedQuery	curated
CUX1	1523	14597183	PubMedQuery	curated
CUX1	1523	19015243	TFactS	curated
CUX1	1523	11584018	TRRUST	curated
CUX1	1523	12438259	TRRUST	curated
CUX1	1523	19332113	TRRUST	curated
CUX1	1523	18356167	TRRUST	curated
CUX1	1523	7910552	TRRUST	curated
CUX1	1523	12665598	TRRUST	curated
CUX1	1523	11969263	TRRUST	curated
CUX1	1523	12101240	TRRUST	curated
CUX1	1523	12891711	TRRUST	curated
DDIT3	1649	18940792	HTRIdb_LC	curated
DDIT3	1649	18940792	PubMedQuery	curated
DDIT3	1649	18940792	TRRUST	curated
DLX1	1745	28821666	PubMedQuery	curated
DLX2	1746	28821666	PubMedQuery	curated
DLX5	1749	24692107	ENdb	curated
DLX5	1749	24692107	PubMedQuery	curated
DLX5	1749	21325536	PubMedQuery	curated
DLX5	1749	20843790	PubMedQuery	curated
DLX5	1749	18056716	PubMedQuery	curated
DLX5	1749	16115867	PubMedQuery	curated
DLX5	1749	16115867	TFactS	curated
DLX5	1749	15383550	TRRUST	curated
DLX5	1749	12815054	TRRUST	curated
DLX5	1749	16115867	TRRUST	curated
DLX5	1749	21187071	TRRUST	curated
DLX5	1749	24355298	TRRUST	curated
DLX5	1749	18697905	TRRUST	curated
DLX5	1749	16000302	TRRUST	curated
DLX5	1749	18056716	TRRUST	curated
DLX5	1749	19497851	TRRUST	curated
DLX5	1749	21325536	TRRUST	curated
DLX5	1749	20843790	TRRUST	curated
DMTF1	9988	19816943	InnateDB	curated
DMTF1	9988	19816943	PubMedQuery	curated
DMTF1	9988	19816943	TRRUST	curated
E2F1	1869	18381203	CytReg	curated
E2F1	1869	19015243	HTRIdb_LC	curated
E2F1	1869	19303924	HTRIdb_LC	curated
E2F1	1869	12149244	HTRIdb_LC	curated
E2F1	1869	16512785	HTRIdb_LC	curated
E2F1	1869	17106239	HTRIdb_LC	curated
E2F1	1869	18381203	HTRIdb_LC	curated
E2F1	1869	20976175	InnateDB	curated
E2F1	1869	23829315	PubMedQuery	curated
E2F1	1869	22911364	PubMedQuery	curated
E2F1	1869	22880102	PubMedQuery	curated
E2F1	1869	22389255	PubMedQuery	curated
E2F1	1869	21453717	PubMedQuery	curated
E2F1	1869	21225257	PubMedQuery	curated
E2F1	1869	20976175	PubMedQuery	curated
E2F1	1869	19837943	PubMedQuery	curated
E2F1	1869	19303924	PubMedQuery	curated
E2F1	1869	19015243	PubMedQuery	curated
E2F1	1869	18381203	PubMedQuery	curated
E2F1	1869	18347061	PubMedQuery	curated
E2F1	1869	17825503	PubMedQuery	curated
E2F1	1869	17178835	PubMedQuery	curated
E2F1	1869	16741925	PubMedQuery	curated
E2F1	1869	16512785	PubMedQuery	curated
E2F1	1869	16331253	PubMedQuery	curated
E2F1	1869	12444919	PubMedQuery	curated
E2F1	1869	11896585	PubMedQuery	curated
E2F1	1869	11857079	PubMedQuery	curated
E2F1	1869	20664976	PubMedQuery	curated
E2F1	1869	12149244	TFactS	curated
E2F1	1869	10660629	TFactS	curated
E2F1	1869	17106239	TFactS	curated
E2F1	1869	15867357	TFactS	curated
E2F1	1869	17575144	TFactS	curated
E2F1	1869	12444919	TFactS	curated
E2F1	1869	11857079	TFactS	curated
E2F1	1869	11896585	TFactS	curated
E2F1	1869	17178835	TFactS	curated
E2F1	1869	16741925	TFactS	curated
E2F1	1869	16738312	TFactS	curated
E2F1	1869	19015243	TFactS	curated
E2F1	1869	19303924	TFactS	curated
E2F1	1869	21453717	TFactS	curated
E2F1	1869	21225257	TFactS	curated
E2F1	1869	16512785	TFactS	curated
E2F1	1869	12527885	TFactS	curated
E2F1	1869	17825503	TFactS	curated
E2F1	1869	20976175	TFactS	curated
E2F1	1869	18381203	TFactS	curated
E2F1	1869	19837943	TFactS	curated
E2F1	1869	12527885	TRRUST	curated
E2F1	1869	15240700	TRRUST	curated
E2F1	1869	9584162	TRRUST	curated
E2F1	1869	15867357	TRRUST	curated
E2F1	1869	22389255	TRRUST	curated
E2F1	1869	12444919	TRRUST	curated
E2F1	1869	11857079	TRRUST	curated
E2F1	1869	17178835	TRRUST	curated
E2F1	1869	16741925	TRRUST	curated
E2F1	1869	16738312	TRRUST	curated
E2F1	1869	18347061	TRRUST	curated
E2F1	1869	19303924	TRRUST	curated
E2F1	1869	22880102	TRRUST	curated
E2F1	1869	12149244	TRRUST	curated
E2F1	1869	21225257	TRRUST	curated
E2F1	1869	16512785	TRRUST	curated
E2F1	1869	23829315	TRRUST	curated
E2F1	1869	17825503	TRRUST	curated
E2F1	1869	20976175	TRRUST	curated
E2F1	1869	18381203	TRRUST	curated
E2F3	1871	12527885	PubMedQuery	curated
E2F4	1874	16738312	TRRUST	curated
EGR1	1958	11997234	CytReg	curated
EGR1	1958	18506761	HTRIdb_LC	curated
EGR1	1958	15545275	InnateDB	curated
EGR1	1958	15225550	InnateDB	curated
EGR1	1958	18506761	InnateDB	curated
EGR1	1958	19137013	InnateDB	curated
EGR1	1958	26471974	PubMedQuery	curated
EGR1	1958	23816566	PubMedQuery	curated
EGR1	1958	22431737	PubMedQuery	curated
EGR1	1958	22095683	PubMedQuery	curated
EGR1	1958	20123987	PubMedQuery	curated
EGR1	1958	20054233	PubMedQuery	curated
EGR1	1958	19616057	PubMedQuery	curated
EGR1	1958	19526316	PubMedQuery	curated
EGR1	1958	19137013	PubMedQuery	curated
EGR1	1958	18556777	PubMedQuery	curated
EGR1	1958	18506761	PubMedQuery	curated
EGR1	1958	18027854	PubMedQuery	curated
EGR1	1958	17631285	PubMedQuery	curated
EGR1	1958	16995904	PubMedQuery	curated
EGR1	1958	16093249	PubMedQuery	curated
EGR1	1958	15545275	PubMedQuery	curated
EGR1	1958	12483323	PubMedQuery	curated
EGR1	1958	12237943	PubMedQuery	curated
EGR1	1958	19767411	TRRUST	curated
EGR1	1958	19137013	TRRUST	curated
EGR1	1958	16908043	TRRUST	curated
EGR1	1958	7798257	TRRUST	curated
EGR1	1958	15545275	TRRUST	curated
EGR1	1958	15225550	TRRUST	curated
EGR1	1958	24695083	TRRUST	curated
EGR1	1958	20671239	TRRUST	curated
EGR1	1958	22508984	TRRUST	curated
EGR1	1958	18556777	TRRUST	curated
EGR1	1958	20123987	TRRUST	curated
EGR1	1958	12237943	TRRUST	curated
EGR1	1958	11997234	TRRUST	curated
EGR1	1958	22431737	TRRUST	curated
EGR1	1958	18506761	TRRUST	curated
EGR1	1958	20054233	TRRUST	curated
EGR4	1961	25411851	PubMedQuery	curated
ELK1	2002	15542842	PubMedQuery	curated
ELK1	2002	20137095	PubMedQuery	curated
EOMES	8320	22735158	TRRUST	curated
EP300	2033	18056716	PubMedQuery	curated
EP300	2033	20383141	PubMedQuery	curated
EP300	2033	22252296	PubMedQuery	curated
EPAS1	2034	23395615	PubMedQuery	curated
EPAS1	2034	26837221	PubMedQuery	curated
ERG	2078	23913826	PubMedQuery	curated
ESR1	2099	21835891	PubMedQuery	curated
ESRRB	2103	23169531	PubMedQuery	curated
ETS1	2113	25265064	PubMedQuery	curated
ETS1	2113	17101802	TRRUST	curated
ETV1	2115	22735158	PubMedQuery	curated
ETV4	2118	26656997	PubMedQuery	curated
EWSR1	2130	15917470	PubMedQuery	curated
EYA1	2138	25816987	PubMedQuery	curated
EZH2	2146	21685935	TRRUST	curated
FEZF1	389549	20431123	PubMedQuery	curated
FEZF1	389549	29318501	PubMedQuery	curated
FEZF2	55079	20431123	PubMedQuery	curated
FGF19	9965	26311466	PubMedQuery	curated
FMR1	2332	27664080	PubMedQuery	curated
FOSB	2354	21835891	PubMedQuery	curated
FOXA1	3169	25804738	ENdb	curated
FOXA1	3169	18336786	PubMedQuery	curated
FOXA2	3170	25804738	ENdb	curated
FOXA2	3170	28272906	PubMedQuery	curated
FOXA2	3170	26093302	PubMedQuery	curated
FOXA2	3170	25921584	PubMedQuery	curated
FOXA2	3170	25667220	PubMedQuery	curated
FOXA2	3170	23275033	PubMedQuery	curated
FOXA2	3170	23236509	PubMedQuery	curated
FOXA2	3170	23236435	PubMedQuery	curated
FOXA2	3170	20382118	PubMedQuery	curated
FOXA2	3170	18336786	PubMedQuery	curated
FOXA2	3170	16467259	PubMedQuery	curated
FOXA2	3170	11914369	PubMedQuery	curated
FOXA2	3170	15314688	TFe	curated
FOXA2	3170	8943227	TFe	curated
FOXA2	3170	12052878	TFe	curated
FOXA2	3170	10767553	TFe	curated
FOXA2	3170	23254923	TRRUST	curated
FOXA2	3170	23275033	TRRUST	curated
FOXA2	3170	16467259	TRRUST	curated
FOXA2	3170	18753309	TRRUST	curated
FOXA2	3170	21093585	TRRUST	curated
FOXA2	3170	15314688	TRRUST	curated
FOXA2	3170	10767553	TRRUST	curated
FOXA2	3170	12642491	TRRUST	curated
FOXA2	3170	10652343	TRRUST	curated
FOXA2	3170	12052878	TRRUST	curated
FOXA2	3170	16410542	TRRUST	curated
FOXA2	3170	11914369	TRRUST	curated
FOXA2	3170	23236509	TRRUST	curated
FOXA2	3170	20382118	TRRUST	curated
FOXA3	3171	25225406	PubMedQuery	curated
FOXG1	2290	30392794	PubMedQuery	curated
FOXN4	121643	24257627	ENdb	curated
FOXN4	121643	24257627	TRRUST	curated
FOXO1	2308	19026986	CytReg	curated
FOXO1	2308	25918228	CytReg	curated
FOXO1	2308	24291305	InnateDB	curated
FOXO1	2308	29339772	PubMedQuery	curated
FOXO1	2308	25918228	PubMedQuery	curated
FOXO1	2308	24291305	PubMedQuery	curated
FOXO1	2308	23002242	PubMedQuery	curated
FOXO1	2308	22810813	PubMedQuery	curated
FOXO1	2308	21655267	PubMedQuery	curated
FOXO1	2308	21081708	PubMedQuery	curated
FOXO1	2308	20868688	PubMedQuery	curated
FOXO1	2308	20088826	PubMedQuery	curated
FOXO1	2308	19026986	PubMedQuery	curated
FOXO1	2308	18789331	PubMedQuery	curated
FOXO1	2308	18390843	PubMedQuery	curated
FOXO1	2308	17090532	TFactS	curated
FOXO1	2308	20868688	TFactS	curated
FOXO1	2308	19026986	TFe	curated
FOXO1	2308	18390843	TFe	curated
FOXO1	2308	18604199	TFe	curated
FOXO1	2308	23002242	TRRUST	curated
FOXO1	2308	19887561	TRRUST	curated
FOXO1	2308	21655267	TRRUST	curated
FOXO1	2308	17090532	TRRUST	curated
FOXO1	2308	15546000	TRRUST	curated
FOXO1	2308	23918930	TRRUST	curated
FOXO1	2308	12556524	TRRUST	curated
FOXO1	2308	19026986	TRRUST	curated
FOXO1	2308	20868688	TRRUST	curated
FOXO1	2308	18789331	TRRUST	curated
FOXP1	27086	21655267	PubMedQuery	curated
FOXP1	27086	21655267	TRRUST	curated
GATA1	2623	15494506	CytReg	curated
GATA1	2623	19212333	HTRIdb_LC	curated
GATA1	2623	24639354	InnateDB	curated
GATA1	2623	24639354	PubMedQuery	curated
GATA1	2623	21689417	PubMedQuery	curated
GATA1	2623	19212333	PubMedQuery	curated
GATA1	2623	15494506	PubMedQuery	curated
GATA1	2623	17226765	PubMedQuery	curated
GATA1	2623	21689417	TRRUST	curated
GATA1	2623	24639354	TRRUST	curated
GATA1	2623	19212333	TRRUST	curated
GATA2	2624	15494506	CytReg	curated
GATA2	2624	20156195	HTRIdb_LC	curated
GATA2	2624	19522008	HTRIdb_LC	curated
GATA2	2624	19279013	HTRIdb_LC	curated
GATA2	2624	19212333	HTRIdb_LC	curated
GATA2	2624	24639354	InnateDB	curated
GATA2	2624	27528231	PubMedQuery	curated
GATA2	2624	26660446	PubMedQuery	curated
GATA2	2624	26571013	PubMedQuery	curated
GATA2	2624	24639354	PubMedQuery	curated
GATA2	2624	22178888	PubMedQuery	curated
GATA2	2624	20833840	PubMedQuery	curated
GATA2	2624	20206639	PubMedQuery	curated
GATA2	2624	20156195	PubMedQuery	curated
GATA2	2624	19995889	PubMedQuery	curated
GATA2	2624	19522008	PubMedQuery	curated
GATA2	2624	19279013	PubMedQuery	curated
GATA2	2624	19212333	PubMedQuery	curated
GATA2	2624	19103719	PubMedQuery	curated
GATA2	2624	17679089	PubMedQuery	curated
GATA2	2624	17244762	PubMedQuery	curated
GATA2	2624	15494506	PubMedQuery	curated
GATA2	2624	17244762	TRRUST	curated
GATA2	2624	24639354	TRRUST	curated
GATA2	2624	19279013	TRRUST	curated
GATA2	2624	19212333	TRRUST	curated
GATA4	2626	22303449	ENdb	curated
GATA4	2626	25091331	PubMedQuery	curated
GATA4	2626	22303449	PubMedQuery	curated
GATA4	2626	19995889	PubMedQuery	curated
GATA4	2626	18336786	PubMedQuery	curated
GATA4	2626	15253934	PubMedQuery	curated
GATA4	2626	23307821	PubMedQuery	curated
GATA4	2626	17226765	PubMedQuery	curated
GATA4	2626	12530967	PubMedQuery	curated
GATA4	2626	10767553	TRRUST	curated
GATA4	2626	22303449	TRRUST	curated
GATA6	2627	16407417	PubMedQuery	curated
GATA6	2627	11914369	PubMedQuery	curated
GATA6	2627	17226765	PubMedQuery	curated
GATA6	2627	16407417	TRRUST	curated
GATA6	2627	11914369	TRRUST	curated
GFI1B	8328	21261500	PubMedQuery	curated
GFI1B	8328	21261500	TRRUST	curated
GLI1	2735	28035348	PubMedQuery	curated
GLI1	2735	27157540	PubMedQuery	curated
GLI1	2735	26815504	PubMedQuery	curated
GLI1	2735	24886827	PubMedQuery	curated
GLI1	2735	24086482	PubMedQuery	curated
GLI1	2735	21494603	PubMedQuery	curated
GLI1	2735	21076395	PubMedQuery	curated
GLI1	2735	19556240	PubMedQuery	curated
GLI1	2735	17409199	PubMedQuery	curated
GLI1	2735	15087129	PubMedQuery	curated
GLI1	2735	14555646	TFactS	curated
GLI1	2735	12183437	TFactS	curated
GLI1	2735	9118802	TFactS	curated
GLI1	2735	15087129	TFactS	curated
GLI1	2735	23383321	TRRUST	curated
GLI1	2735	12183437	TRRUST	curated
GLI1	2735	23313125	TRRUST	curated
GLI1	2735	18231642	TRRUST	curated
GLI1	2735	24886827	TRRUST	curated
GLI1	2735	14555646	TRRUST	curated
GLI1	2735	17409199	TRRUST	curated
GLI2	2736	21483830	InnateDB	curated
GLI2	2736	28035348	PubMedQuery	curated
GLI2	2736	24086482	PubMedQuery	curated
GLI2	2736	21559470	PubMedQuery	curated
GLI2	2736	21483830	PubMedQuery	curated
GLI2	2736	15614767	PubMedQuery	curated
GLI2	2736	23110168	PubMedQuery	curated
GLI2	2736	17026983	PubMedQuery	curated
GLI2	2736	16571352	TRRUST	curated
GLI2	2736	21559470	TRRUST	curated
GLI3	2737	20562908	HTRIdb_LC	curated
GLI3	2737	19667090	PubMedQuery	curated
GLI3	2737	14723851	PubMedQuery	curated
GLI3	2737	24276242	PubMedQuery	curated
GLI3	2737	28533268	PubMedQuery	curated
GLI3	2737	22465667	PubMedQuery	curated
GLI3	2737	30093555	PubMedQuery	curated
GLI3	2737	21452227	PubMedQuery	curated
GLI3	2737	29415007	PubMedQuery	curated
GLI3	2737	11850405	PubMedQuery	curated
GLI3	2737	10075717	TFactS	curated
GLI3	2737	16571352	TRRUST	curated
GLI3	2737	9152009	TRRUST	curated
GLI3	2737	19877269	TRRUST	curated
GRHL2	79977	22955271	PubMedQuery	curated
H19	283120	23743205	PubMedQuery	curated
H19	283120	23406902	PubMedQuery	curated
H3F3A	3020	28524856	PubMedQuery	curated
H3F3B	3021	28524856	PubMedQuery	curated
HAND2	9464	11850405	PubMedQuery	curated
HES1	3280	22705236	InnateDB	curated
HES1	3280	25107895	PubMedQuery	curated
HES1	3280	22705236	PubMedQuery	curated
HES1	3280	22411914	PubMedQuery	curated
HES1	3280	21987298	PubMedQuery	curated
HES1	3280	20208568	PubMedQuery	curated
HES1	3280	15467735	PubMedQuery	curated
HES1	3280	11855828	PubMedQuery	curated
HES1	3280	18344989	PubMedQuery	curated
HES1	3280	19109490	PubMedQuery	curated
HES1	3280	22718343	PubMedQuery	curated
HES1	3280	25005473	PubMedQuery	curated
HES1	3280	25344626	PubMedQuery	curated
HES1	3280	25733872	PubMedQuery	curated
HES1	3280	28464285	PubMedQuery	curated
HES1	3280	25534236	PubMedQuery	curated
HES1	3280	25234168	PubMedQuery	curated
HES1	3280	25784680	PubMedQuery	curated
HES1	3280	27322654	PubMedQuery	curated
HES1	3280	24402046	PubMedQuery	curated
HES1	3280	15467735	TFactS	curated
HES1	3280	15870295	TRRUST	curated
HES1	3280	16899237	TRRUST	curated
HES1	3280	18499474	TRRUST	curated
HES1	3280	20506217	TRRUST	curated
HES1	3280	19880519	TRRUST	curated
HES1	3280	15467735	TRRUST	curated
HES4	57801	25480889	PubMedQuery	curated
HES5	388585	17006542	PubMedQuery	curated
HES5	388585	22735158	PubMedQuery	curated
HES5	388585	26932672	PubMedQuery	curated
HEY1	23462	25005473	PubMedQuery	curated
HIF1A	3091	19592460	InnateDB	curated
HIF1A	3091	20007689	InnateDB	curated
HIF1A	3091	25725157	InnateDB	curated
HIF1A	3091	28196140	PubMedQuery	curated
HIF1A	3091	26837221	PubMedQuery	curated
HIF1A	3091	26458913	PubMedQuery	curated
HIF1A	3091	25725157	PubMedQuery	curated
HIF1A	3091	24778419	PubMedQuery	curated
HIF1A	3091	23566437	PubMedQuery	curated
HIF1A	3091	23454212	PubMedQuery	curated
HIF1A	3091	23395615	PubMedQuery	curated
HIF1A	3091	22505354	PubMedQuery	curated
HIF1A	3091	22288903	PubMedQuery	curated
HIF1A	3091	22050843	PubMedQuery	curated
HIF1A	3091	20080132	PubMedQuery	curated
HIF1A	3091	20007689	PubMedQuery	curated
HIF1A	3091	19762474	PubMedQuery	curated
HIF1A	3091	19592460	PubMedQuery	curated
HIF1A	3091	18930903	PubMedQuery	curated
HIF1A	3091	17533374	PubMedQuery	curated
HIF1A	3091	17374610	PubMedQuery	curated
HIF1A	3091	15270719	PubMedQuery	curated
HIF1A	3091	9632793	PubMedQuery	curated
HIF1A	3091	28602625	PubMedQuery	curated
HIF1A	3091	15563275	TFe	curated
HIF1A	3091	15823097	TFe	curated
HIF1A	3091	12879018	TFe	curated
HIF1A	3091	20300197	TFe	curated
HIF1A	3091	11156414	TFe	curated
HIF1A	3091	21212189	TRRUST	curated
HIF1A	3091	15315937	TRRUST	curated
HIF1A	3091	17303576	TRRUST	curated
HIF1A	3091	15082785	TRRUST	curated
HIF1A	3091	19592460	TRRUST	curated
HMGXB4	10042	20511232	PubMedQuery	curated
HNF1A	6927	19782160	InnateDB	curated
HNF1A	6927	19782160	PubMedQuery	curated
HOXB1	3211	9218805	PubMedQuery	curated
HOXD13	3239	18407260	PubMedQuery	curated
HSF1	3297	24041570	InnateDB	curated
HSF2	3298	30670685	PubMedQuery	curated
ID2	3398	19109490	PubMedQuery	curated
INSM1	3642	11842116	PubMedQuery	curated
INSM1	3642	11842116	TFe	curated
IRF2BPL	64207	21672609	PubMedQuery	curated
IRF3	3661	28464285	PubMedQuery	curated
IRF4	3662	26278622	PubMedQuery	curated
ISL1	3670	22303449	ENdb	curated
ISL1	3670	22303449	PubMedQuery	curated
ISL1	3670	15253934	TFe	curated
ISL1	3670	22303449	TRRUST	curated
JAZF1	221895	26101156	TRRUST	curated
JUN	3725	15494506	CytReg	curated
JUN	3725	19783677	PubMedQuery	curated
JUN	3725	19861239	PubMedQuery	curated
JUN	3725	16250013	TRRUST	curated
JUND	3727	21835891	PubMedQuery	curated
KAT5	10524	18390577	PubMedQuery	curated
KAT5	10524	18390577	TRRUST	curated
KLF4	9314	21746878	InnateDB	curated
KLF4	9314	21746878	PubMedQuery	curated
KLF4	9314	19522013	PubMedQuery	curated
KLF4	9314	19522013	TFactS	curated
KLF4	9314	21746878	TRRUST	curated
KLF4	9314	16954384	TRRUST	curated
KLF4	9314	19522013	TRRUST	curated
KMT2A	4297	19212323	PubMedQuery	curated
LCN2	3934	19229297	PubMedQuery	curated
LEF1	51176	18579517	CytReg	curated
LEF1	51176	17452626	InnateDB	curated
LEF1	51176	12244173	InnateDB	curated
LEF1	51176	26580798	PubMedQuery	curated
LEF1	51176	25265064	PubMedQuery	curated
LEF1	51176	23257686	PubMedQuery	curated
LEF1	51176	22157808	PubMedQuery	curated
LEF1	51176	20960542	PubMedQuery	curated
LEF1	51176	20599763	PubMedQuery	curated
LEF1	51176	18202148	PubMedQuery	curated
LEF1	51176	17945188	PubMedQuery	curated
LEF1	51176	17452626	PubMedQuery	curated
LEF1	51176	16309666	PubMedQuery	curated
LEF1	51176	12502739	PubMedQuery	curated
LEF1	51176	16309666	TFactS	curated
LEF1	51176	15545629	TFactS	curated
LEF1	51176	19650108	TRRUST	curated
LEF1	51176	17452626	TRRUST	curated
LEF1	51176	16309666	TRRUST	curated
LEF1	51176	18280717	TRRUST	curated
LEF1	51176	22815835	TRRUST	curated
LEF1	51176	25545010	TRRUST	curated
LEF1	51176	15545629	TRRUST	curated
LEF1	51176	18579517	TRRUST	curated
LEF1	51176	19683850	TRRUST	curated
LEF1	51176	23417899	TRRUST	curated
LEF1	51176	17971297	TRRUST	curated
LEF1	51176	19783677	TRRUST	curated
LEF1	51176	11158322	TRRUST	curated
LEF1	51176	14551209	TRRUST	curated
LEF1	51176	11696550	TRRUST	curated
LEF1	51176	11983900	TRRUST	curated
LEF1	51176	20659708	TRRUST	curated
LEF1	51176	17945188	TRRUST	curated
LEF1	51176	12244173	TRRUST	curated
LEF1	51176	14594802	TRRUST	curated
LEF1	51176	23326414	TRRUST	curated
LEF1	51176	22157808	TRRUST	curated
LEF1	51176	10318916	TRRUST	curated
LGR4	55366	20023170	PubMedQuery	curated
LHX1	3975	16527264	PubMedQuery	curated
LHX2	9355	28122236	PubMedQuery	curated
LHX2	9355	25460335	PubMedQuery	curated
LHX2	9355	24262147	PubMedQuery	curated
LHX2	9355	18565323	PubMedQuery	curated
LHX2	9355	17446187	PubMedQuery	curated
LHX2	9355	15173589	PubMedQuery	curated
LHX2	9355	17446187	TRRUST	curated
LHX2	9355	17350283	TRRUST	curated
LHX3	8022	16527264	PubMedQuery	curated
LMX1B	4010	16527264	PubMedQuery	curated
LYL1	4066	21261500	PubMedQuery	curated
MAF	4094	19414776	CytReg	curated
MAF	4094	26278622	PubMedQuery	curated
MAF	4094	21998302	PubMedQuery	curated
MAF	4094	19414776	PubMedQuery	curated
MAF	4094	17897790	PubMedQuery	curated
MAF	4094	17057718	PubMedQuery	curated
MAF	4094	18753309	PubMedQuery	curated
MAF	4094	14998494	TRRUST	curated
MAF	4094	16675956	TRRUST	curated
MAF	4094	14765989	TRRUST	curated
MAF	4094	12551916	TRRUST	curated
MAF	4094	10747965	TRRUST	curated
MAFA	389692	24258027	PubMedQuery	curated
MAFA	389692	18753309	TFe	curated
MAFA	389692	18753309	TRRUST	curated
MAML1	9794	26225565	PubMedQuery	curated
MECP2	4204	21394759	PubMedQuery	curated
MECP2	4204	20504995	PubMedQuery	curated
MECP2	4204	24990928	PubMedQuery	curated
MECP2	4204	21824415	PubMedQuery	curated
MECP2	4204	23493374	TRRUST	curated
MECP2	4204	21394759	TRRUST	curated
MEF2A	4205	21454555	CytReg	curated
MEF2C	4208	24692107	ENdb	curated
MEF2C	4208	8062833	ORegAnno_LC	curated
MEF2C	4208	28115742	PubMedQuery	curated
MEF2C	4208	25091331	PubMedQuery	curated
MEF2C	4208	24692107	PubMedQuery	curated
MEF2C	4208	23085412	PubMedQuery	curated
MEF2C	4208	22073279	PubMedQuery	curated
MEF2C	4208	19553684	PubMedQuery	curated
MEF2C	4208	18086704	PubMedQuery	curated
MEF2C	4208	18021318	PubMedQuery	curated
MEF2C	4208	17341303	PubMedQuery	curated
MEF2C	4208	16504037	PubMedQuery	curated
MEF2C	4208	15890826	PubMedQuery	curated
MEF2C	4208	9748293	PubMedQuery	curated
MEF2C	4208	9603935	PubMedQuery	curated
MEF2C	4208	24495128	PubMedQuery	curated
MEF2C	4208	21652706	TRRUST	curated
MEF2C	4208	15998798	TRRUST	curated
MEF2C	4208	15040454	TRRUST	curated
MEF2C	4208	8062833	TRRUST	curated
MEF2C	4208	17420000	TRRUST	curated
MEF2C	4208	9252389	TRRUST	curated
MEF2C	4208	17210568	TRRUST	curated
MEF2C	4208	17875930	TRRUST	curated
MEF2C	4208	22161640	TRRUST	curated
MEF2C	4208	21715356	TRRUST	curated
MEF2C	4208	26101156	TRRUST	curated
MEF2C	4208	17341303	TRRUST	curated
MEF2D	4209	19553684	PubMedQuery	curated
MEIS1	4211	19799567	PubMedQuery	curated
MEIS1	4211	16648484	TRRUST	curated
MEIS1	4211	20808819	TRRUST	curated
MEIS1	4211	12183364	TRRUST	curated
MEIS1	4211	24496080	TRRUST	curated
MEIS1	4211	19799567	TRRUST	curated
MEIS2	4212	21746878	PubMedQuery	curated
MEIS2	4212	21746878	TRRUST	curated
MEIS2	4212	12183364	TRRUST	curated
MRTFA	57591	20142475	PubMedQuery	curated
MRTFA	57591	19542562	PubMedQuery	curated
MSX1	4487	25545010	PubMedQuery	curated
MSX2	4488	16115867	PubMedQuery	curated
MSX2	4488	25545010	PubMedQuery	curated
MSX2	4488	16115867	TRRUST	curated
MTA1	9112	17671180	PubMedQuery	curated
MTA1	9112	17671180	TRRUST	curated
MYB	4602	12244173	InnateDB	curated
MYB	4602	21317192	PubMedQuery	curated
MYC	4609	27835584	PubMedQuery	curated
MYC	4609	26266831	PubMedQuery	curated
MYC	4609	26225650	PubMedQuery	curated
MYC	4609	21627565	PubMedQuery	curated
MYC	4609	20940401	PubMedQuery	curated
MYC	4609	19442737	PubMedQuery	curated
MYC	4609	18978814	PubMedQuery	curated
MYC	4609	18628958	PubMedQuery	curated
MYC	4609	18373870	PubMedQuery	curated
MYC	4609	10688915	TFe	curated
MYC	4609	20383141	TRRUST	curated
MYC	4609	1340466	TRRUST	curated
MYC	4609	11258956	TRRUST	curated
MYC	4609	10688915	TRRUST	curated
MYC	4609	18978814	TRRUST	curated
MYC	4609	10022128	TRRUST	curated
MYC	4609	16880523	TRRUST	curated
MYC	4609	15988031	TRRUST	curated
MYC	4609	19086036	TRRUST	curated
MYC	4609	24038073	TRRUST	curated
MYCN	4613	21261500	PubMedQuery	curated
MYCN	4613	17124508	PubMedQuery	curated
MYCN	4613	11258956	PubMedQuery	curated
MYF5	4617	10548518	PubMedQuery	curated
MYF5	4617	8062833	TRRUST	curated
MYF6	4618	8062833	TRRUST	curated
MYOCD	93649	20093628	PubMedQuery	curated
MYOCD	93649	16407417	PubMedQuery	curated
MYOCD	93649	20511232	PubMedQuery	curated
MYOCD	93649	25091331	PubMedQuery	curated
MYOD1	4654	25091331	PubMedQuery	curated
MYOD1	4654	19553684	PubMedQuery	curated
MYOD1	4654	16797743	PubMedQuery	curated
MYOD1	4654	25005473	PubMedQuery	curated
MYOD1	4654	23406902	PubMedQuery	curated
MYOD1	4654	20142475	PubMedQuery	curated
MYOD1	4654	8062833	TRRUST	curated
MYOD1	4654	12665587	TRRUST	curated
MYOD1	4654	16797743	TRRUST	curated
MYOD1	4654	18078839	TRRUST	curated
MYOG	4656	25091331	PubMedQuery	curated
MYOG	4656	8062833	TRRUST	curated
NDN	4692	26384308	PubMedQuery	curated
NELFB	25920	19340312	PubMedQuery	curated
NEUROD1	4760	23236509	PubMedQuery	curated
NEUROD1	4760	21343251	PubMedQuery	curated
NEUROD1	4760	20448145	PubMedQuery	curated
NEUROD1	4760	19770784	PubMedQuery	curated
NEUROD1	4760	18760324	PubMedQuery	curated
NEUROD1	4760	18199774	PubMedQuery	curated
NEUROD1	4760	12426319	PubMedQuery	curated
NEUROD1	4760	20584984	PubMedQuery	curated
NEUROD1	4760	15793245	TFe	curated
NEUROD1	4760	12962539	TFe	curated
NEUROD1	4760	9108015	TFe	curated
NEUROD1	4760	12890672	TFe	curated
NEUROD1	4760	12540293	TRRUST	curated
NEUROD1	4760	18753309	TRRUST	curated
NEUROD1	4760	15793245	TRRUST	curated
NEUROD1	4760	12962539	TRRUST	curated
NEUROD1	4760	20448145	TRRUST	curated
NEUROD1	4760	23236509	TRRUST	curated
NEUROD1	4760	21343251	TRRUST	curated
NEUROG1	4762	17141158	PubMedQuery	curated
NEUROG2	63973	22895702	PubMedQuery	curated
NEUROG2	63973	22674256	PubMedQuery	curated
NEUROG2	63973	23395638	PubMedQuery	curated
NEUROG2	63973	17141158	PubMedQuery	curated
NEUROG2	63973	19191219	PubMedQuery	curated
NEUROG2	63973	23139813	PubMedQuery	curated
NEUROG2	63973	19389376	TRRUST	curated
NEUROG2	63973	22735158	TRRUST	curated
NEUROG2	63973	21931278	TRRUST	curated
NFATC3	4775	17513763	CytReg	curated
NFATC3	4775	17513763	InnateDB	curated
NFATC4	4776	17341303	PubMedQuery	curated
NFATC4	4776	17341303	TRRUST	curated
NFE2L2	4780	21454555	CytReg	curated
NFE2L2	4780	20309604	InnateDB	curated
NFE2L2	4780	21087962	PubMedQuery	curated
NFE2L2	4780	20395535	PubMedQuery	curated
NFE2L2	4780	21454555	TRRUST	curated
NFE2L2	4780	20395535	TRRUST	curated
NFE2L2	4780	20309604	TRRUST	curated
NFE2L3	9603	20093628	PubMedQuery	curated
NFIA	4774	20610746	PubMedQuery	curated
NFIX	4784	23042739	PubMedQuery	curated
NFKB1	4790	24041570	InnateDB	curated
NFKB1	4790	12595462	TRRUST	curated
NFKB1	4790	17341303	TRRUST	curated
NFKB2	4791	17513763	InnateDB	curated
NFYA	4800	24041570	InnateDB	curated
NFYA	4800	17226765	PubMedQuery	curated
NFYA	4800	17226765	TRRUST	curated
NFYB	4801	24041570	PubMedQuery	curated
NFYC	4802	24041570	PubMedQuery	curated
NKX2-1	7080	22242187	PubMedQuery	curated
NKX2-1	7080	18786357	PubMedQuery	curated
NKX2-1	7080	16507635	PubMedQuery	curated
NKX2-1	7080	14960358	PubMedQuery	curated
NKX2-1	7080	11914369	PubMedQuery	curated
NKX2-1	7080	22209758	PubMedQuery	curated
NKX2-1	7080	20470391	TRRUST	curated
NKX2-1	7080	11914369	TRRUST	curated
NKX2-1	7080	25546159	TRRUST	curated
NKX2-2	4821	12426319	PubMedQuery	curated
NKX2-5	1482	25091331	PubMedQuery	curated
NKX6-1	4825	15629701	PubMedQuery	curated
NKX6-1	4825	20584984	TRRUST	curated
NOTCH1	4851	25107895	PubMedQuery	curated
NOTCH1	4851	15546612	PubMedQuery	curated
NOTCH1	4851	21956839	PubMedQuery	curated
NOTCH1	4851	16869730	PubMedQuery	curated
NOTCH1	4851	11866432	PubMedQuery	curated
NOTCH1	4851	23326414	PubMedQuery	curated
NOTCH1	4851	11741889	TFactS	curated
NOTCH1	4851	11741889	TRRUST	curated
NOTCH2	4853	11866432	PubMedQuery	curated
NOTCH2	4853	22991339	PubMedQuery	curated
NOTCH3	4854	11866432	PubMedQuery	curated
NR1D1	9572	21479263	PubMedQuery	curated
NR2E1	7101	22194602	PubMedQuery	curated
NR2F2	7026	22492355	PubMedQuery	curated
NR2F2	7026	23725765	PubMedQuery	curated
NR5A1	2516	18454134	PubMedQuery	curated
NR5A1	2516	15590666	PubMedQuery	curated
NR5A1	2516	17082260	TRRUST	curated
NR5A1	2516	18454134	TRRUST	curated
OLIG2	10215	16554441	PubMedQuery	curated
OLIG2	10215	23658182	PubMedQuery	curated
OLIG2	10215	24803655	PubMedQuery	curated
OLIG2	10215	17951409	PubMedQuery	curated
OLIG2	10215	27154355	PubMedQuery	curated
OLIG2	10215	27165742	PubMedQuery	curated
OLIG2	10215	20959288	TRRUST	curated
OTX2	5015	25804738	ENdb	curated
PAX2	5076	11003833	TRRUST	curated
PAX3	5077	21169561	PubMedQuery	curated
PAX5	5079	21549805	ENdb	curated
PAX5	5079	17513763	InnateDB	curated
PAX5	5079	12244173	InnateDB	curated
PAX5	5079	25265064	PubMedQuery	curated
PAX5	5079	21549805	PubMedQuery	curated
PAX5	5079	21349430	PubMedQuery	curated
PAX5	5079	19056481	PubMedQuery	curated
PAX5	5079	16482219	PubMedQuery	curated
PAX5	5079	22956488	TRRUST	curated
PAX5	5079	18172866	TRRUST	curated
PAX5	5079	9660839	TRRUST	curated
PAX5	5079	17513763	TRRUST	curated
PAX5	5079	9794407	TRRUST	curated
PAX5	5079	16482219	TRRUST	curated
PAX5	5079	17101802	TRRUST	curated
PAX5	5079	12387741	TRRUST	curated
PAX6	5080	19132093	CytReg	curated
PAX6	5080	26485579	PubMedQuery	curated
PAX6	5080	23622063	PubMedQuery	curated
PAX6	5080	21998302	PubMedQuery	curated
PAX6	5080	21996446	PubMedQuery	curated
PAX6	5080	19132093	PubMedQuery	curated
PAX6	5080	18436815	PubMedQuery	curated
PAX6	5080	16115881	PubMedQuery	curated
PAX6	5080	15161828	PubMedQuery	curated
PAX6	5080	12072567	PubMedQuery	curated
PAX6	5080	26138486	PubMedQuery	curated
PAX6	5080	21698109	PubMedQuery	curated
PAX6	5080	27818314	PubMedQuery	curated
PAX6	5080	12783797	PubMedQuery	curated
PAX6	5080	29090051	PubMedQuery	curated
PAX6	5080	24623969	PubMedQuery	curated
PAX6	5080	18287938	TFactS	curated
PAX6	5080	16115881	TFactS	curated
PAX6	5080	12052878	TFe	curated
PAX6	5080	19132093	TFe	curated
PAX6	5080	18593849	TFe	curated
PAX6	5080	12426319	TRRUST	curated
PAX6	5080	18436815	TRRUST	curated
PAX6	5080	23622063	TRRUST	curated
PAX6	5080	17157287	TRRUST	curated
PAX6	5080	16675956	TRRUST	curated
PAX6	5080	21092858	TRRUST	curated
PAX6	5080	15020706	TRRUST	curated
PAX6	5080	22792072	TRRUST	curated
PAX6	5080	15180990	TRRUST	curated
PAX6	5080	10478839	TRRUST	curated
PAX6	5080	17010333	TRRUST	curated
PAX6	5080	19651775	TRRUST	curated
PAX6	5080	10885745	TRRUST	curated
PAX6	5080	25352170	TRRUST	curated
PAX6	5080	11003833	TRRUST	curated
PAX6	5080	19034419	TRRUST	curated
PAX6	5080	12052878	TRRUST	curated
PAX6	5080	21996446	TRRUST	curated
PAX6	5080	12072567	TRRUST	curated
PAX6	5080	18287938	TRRUST	curated
PAX6	5080	9784592	TRRUST	curated
PAX6	5080	19132093	TRRUST	curated
PAX6	5080	8798491	TRRUST	curated
PAX6	5080	20584984	TRRUST	curated
PAX6	5080	25029272	TRRUST	curated
PAX6	5080	19208436	TRRUST	curated
PAX6	5080	23529217	TRRUST	curated
PAX6	5080	25184676	TRRUST	curated
PBX1	5087	18093541	CytReg	curated
PBX1	5087	21746878	InnateDB	curated
PBX1	5087	19782160	InnateDB	curated
PBX1	5087	28257976	PubMedQuery	curated
PBX1	5087	21746878	PubMedQuery	curated
PBX1	5087	19799567	PubMedQuery	curated
PBX1	5087	19782160	PubMedQuery	curated
PBX1	5087	19522013	PubMedQuery	curated
PBX1	5087	16862184	PubMedQuery	curated
PBX1	5087	29437830	PubMedQuery	curated
PBX1	5087	9028871	PubMedQuery	curated
PBX1	5087	9218805	PubMedQuery	curated
PBX1	5087	21597276	PubMedQuery	curated
PBX1	5087	15944191	PubMedQuery	curated
PBX1	5087	21262763	PubMedQuery	curated
PBX1	5087	24052111	PubMedQuery	curated
PBX1	5087	26138478	PubMedQuery	curated
PBX1	5087	26971355	PubMedQuery	curated
PBX1	5087	19522013	TFactS	curated
PBX1	5087	17049510	TFe	curated
PBX1	5087	10026229	TFe	curated
PBX1	5087	9390195	TFe	curated
PBX1	5087	17082260	TFe	curated
PBX1	5087	16705164	TFe	curated
PBX1	5087	18093541	TFe	curated
PBX1	5087	19799567	TFe	curated
PBX1	5087	17200190	TFe	curated
PBX1	5087	19522013	TFe	curated
PBX1	5087	21746878	TRRUST	curated
PBX1	5087	7913464	TRRUST	curated
PBX1	5087	24591256	TRRUST	curated
PBX1	5087	17082260	TRRUST	curated
PBX1	5087	18849531	TRRUST	curated
PBX1	5087	17049510	TRRUST	curated
PBX1	5087	20627960	TRRUST	curated
PBX1	5087	19799567	TRRUST	curated
PBX1	5087	17200190	TRRUST	curated
PBX1	5087	19522013	TRRUST	curated
PDX1	3651	23236509	PubMedQuery	curated
PDX1	3651	18753309	PubMedQuery	curated
PDX1	3651	12426319	TFe	curated
PDX1	3651	23236509	TRRUST	curated
PHOX2A	401	16127999	PubMedQuery	curated
PHOX2A	401	7910552	TRRUST	curated
PHOX2B	8929	16127999	PubMedQuery	curated
PHOX2B	8929	11752063	TFe	curated
PITX2	5308	18723525	TRRUST	curated
PKNOX1	5316	24052111	PubMedQuery	curated
PKNOX1	5316	16705164	PubMedQuery	curated
PKNOX1	5316	26971355	PubMedQuery	curated
PLK1	5347	22108192	PubMedQuery	curated
POLR2H	5437	22108192	PubMedQuery	curated
POU1F1	5449	19103719	PubMedQuery	curated
POU2F1	5451	20156195	HTRIdb_LC	curated
POU2F1	5451	17513763	InnateDB	curated
POU2F1	5451	7945330	PubMedQuery	curated
POU2F1	5451	20960024	PubMedQuery	curated
POU2F1	5451	18436815	TRRUST	curated
POU3F2	5454	17141158	PubMedQuery	curated
POU5F1	5460	28615056	PubMedQuery	curated
POU5F1	5460	25851587	PubMedQuery	curated
POU5F1	5460	20857206	PubMedQuery	curated
POU5F1	5460	18471437	PubMedQuery	curated
POU5F1	5460	15860457	PubMedQuery	curated
POU5F1	5460	30140294	PubMedQuery	curated
POU5F1	5460	25727014	PubMedQuery	curated
POU5F1	5460	12665572	PubMedQuery	curated
POU5F1	5460	23185410	PubMedQuery	curated
POU5F1	5460	18710938	PubMedQuery	curated
POU5F1	5460	8662786	PubMedQuery	curated
POU5F1	5460	25128069	PubMedQuery	curated
POU5F1	5460	17344211	PubMedQuery	curated
POU5F1	5460	7590241	TFactS	curated
POU5F1	5460	15557334	TFactS	curated
POU5F1	5460	10409735	TFactS	curated
POU5F1	5460	15860457	TFactS	curated
POU5F1	5460	15988017	TFe	curated
POU5F1	5460	15860457	TFe	curated
POU5F1	5460	18471437	TRRUST	curated
POU5F1	5460	22480685	TRRUST	curated
POU5F1	5460	16954384	TRRUST	curated
POU5F1	5460	7590241	TRRUST	curated
POU5F1	5460	14990861	TRRUST	curated
POU5F1	5460	23417899	TRRUST	curated
POU5F1	5460	21425413	TRRUST	curated
POU5F1	5460	15557334	TRRUST	curated
POU5F1	5460	15988017	TRRUST	curated
POU5F1	5460	23254757	TRRUST	curated
POU5F1	5460	10409735	TRRUST	curated
POU5F1	5460	7945330	TRRUST	curated
POU5F1	5460	15860457	TRRUST	curated
POU5F1	5460	22745796	TRRUST	curated
POU5F1	5460	20857206	TRRUST	curated
POU5F1	5460	20080709	TRRUST	curated
POU5F1	5460	10801796	TRRUST	curated
PPARG	5468	25721714	InnateDB	curated
PTTG1	9232	22209758	PubMedQuery	curated
PYGO2	90780	25184676	PubMedQuery	curated
RBPJ	3516	17513763	InnateDB	curated
RBPJ	3516	22718343	TRRUST	curated
RCOR1	23186	18075316	PubMedQuery	curated
RELA	5970	24041570	InnateDB	curated
RELA	5970	19783677	PubMedQuery	curated
RELA	5970	20587593	TRRUST	curated
REST	5978	17944879	InnateDB	curated
REST	5978	23598529	PubMedQuery	curated
REST	5978	22431737	PubMedQuery	curated
REST	5978	19457133	PubMedQuery	curated
REST	5978	18075316	PubMedQuery	curated
REST	5978	17944879	PubMedQuery	curated
REST	5978	15857687	PubMedQuery	curated
REST	5978	14756806	PubMedQuery	curated
REST	5978	18075316	TRRUST	curated
REST	5978	21252229	TRRUST	curated
REST	5978	14565956	TRRUST	curated
REST	5978	15755907	TRRUST	curated
REST	5978	16209944	TRRUST	curated
REST	5978	15322094	TRRUST	curated
REST	5978	17613521	TRRUST	curated
REST	5978	24291638	TRRUST	curated
REST	5978	17944879	TRRUST	curated
REST	5978	15857687	TRRUST	curated
REST	5978	22431737	TRRUST	curated
REST	5978	23598529	TRRUST	curated
RNF2	6045	26674308	PubMedQuery	curated
RNF2	6045	25344075	PubMedQuery	curated
RNF2	6045	25344075	TRRUST	curated
RPE65	6121	21715356	PubMedQuery	curated
RUNX1	861	17377532	CytReg	curated
RUNX1	861	21129147	CytReg	curated
RUNX1	861	27231175	PubMedQuery	curated
RUNX1	861	26735887	PubMedQuery	curated
RUNX1	861	26060100	PubMedQuery	curated
RUNX1	861	25452107	PubMedQuery	curated
RUNX1	861	24374627	PubMedQuery	curated
RUNX1	861	23752185	PubMedQuery	curated
RUNX1	861	23034403	PubMedQuery	curated
RUNX1	861	22898599	PubMedQuery	curated
RUNX1	861	21723253	PubMedQuery	curated
RUNX1	861	21252065	PubMedQuery	curated
RUNX1	861	21129147	PubMedQuery	curated
RUNX1	861	20339092	PubMedQuery	curated
RUNX1	861	20181616	PubMedQuery	curated
RUNX1	861	16247445	PubMedQuery	curated
RUNX1	861	15592512	PubMedQuery	curated
RUNX1	861	10455134	PubMedQuery	curated
RUNX1	861	21498670	TRRUST	curated
RUNX1	861	11396961	TRRUST	curated
RUNX1	861	20385820	TRRUST	curated
RUNX1	861	21757616	TRRUST	curated
RUNX1	861	22451420	TRRUST	curated
RUNX1	861	16007221	TRRUST	curated
RUNX1	861	17377532	TRRUST	curated
RUNX1	861	15592512	TRRUST	curated
RUNX1	861	21576367	TRRUST	curated
RUNX1	861	18687690	TRRUST	curated
RUNX1	861	17994017	TRRUST	curated
RUNX1	861	24037986	TRRUST	curated
RUNX1	861	19229297	TRRUST	curated
RUNX1	861	22898599	TRRUST	curated
RUNX1	861	16247445	TRRUST	curated
RUNX1	861	20181616	TRRUST	curated
RUNX1	861	23752185	TRRUST	curated
RUNX1	861	21129147	TRRUST	curated
RUNX1	861	21252065	TRRUST	curated
RUNX2	860	20890621	PubMedQuery	curated
RUNX2	860	17158875	TRRUST	curated
RUNX2	860	16000302	TRRUST	curated
RUNX2	860	19650108	TRRUST	curated
RUNX2	860	20890621	TRRUST	curated
RUNX2	860	15383550	TRRUST	curated
RUNX3	864	19229297	TRRUST	curated
SALL1	6299	16980957	PubMedQuery	curated
SALL4	57167	25851587	PubMedQuery	curated
SALL4	57167	22934838	PubMedQuery	curated
SALL4	57167	16980957	PubMedQuery	curated
SALL4	57167	16980957	TFe	curated
SALL4	57167	16980957	TRRUST	curated
SATB1	6304	17057718	PubMedQuery	curated
SATB2	23314	28167342	PubMedQuery	curated
SATB2	23314	27784965	PubMedQuery	curated
SATB2	23314	24739528	PubMedQuery	curated
SATB2	23314	18255031	PubMedQuery	curated
SATB2	23314	18255030	PubMedQuery	curated
SATB2	23314	14701874	PubMedQuery	curated
SATB2	23314	21965674	TRRUST	curated
SATB2	23314	23925499	TRRUST	curated
SERPINF1	5176	26267220	PubMedQuery	curated
SHH	6469	17026983	PubMedQuery	curated
SHH	6469	11983699	PubMedQuery	curated
SHH	6469	15136151	PubMedQuery	curated
SIRT1	23411	19553684	PubMedQuery	curated
SIX1	6495	22340499	PubMedQuery	curated
SIX1	6495	22340499	TRRUST	curated
SIX3	6496	12072567	PubMedQuery	curated
SIX3	6496	12072567	TRRUST	curated
SKP2	6502	20383141	PubMedQuery	curated
SMAD1	4086	24692107	ENdb	curated
SMAD1	4086	24692107	PubMedQuery	curated
SMAD1	4086	15576399	PubMedQuery	curated
SMAD1	4086	14551209	PubMedQuery	curated
SMAD1	4086	15576399	TFactS	curated
SMAD2	4087	17452626	InnateDB	curated
SMAD2	4087	17452626	PubMedQuery	curated
SMAD4	4089	17452626	InnateDB	curated
SMAD4	4089	17452626	PubMedQuery	curated
SMAD4	4089	14551209	TFactS	curated
SMARCB1	6598	21076395	PubMedQuery	curated
SMARCD3	6604	25091331	PubMedQuery	curated
SMO	6608	25816987	PubMedQuery	curated
SNAI1	6615	19635798	PubMedQuery	curated
SNAI1	6615	21685935	PubMedQuery	curated
SNAI2	6591	19635798	PubMedQuery	curated
SNAI2	6591	21645238	PubMedQuery	curated
SOX2	6657	25961934	PubMedQuery	curated
SOX2	6657	23815808	PubMedQuery	curated
SOX2	6657	23169531	PubMedQuery	curated
SOX2	6657	22855803	PubMedQuery	curated
SOX2	6657	22340499	PubMedQuery	curated
SOX2	6657	19882665	PubMedQuery	curated
SOX2	6657	19734891	PubMedQuery	curated
SOX2	6657	18213644	PubMedQuery	curated
SOX2	6657	15860457	PubMedQuery	curated
SOX2	6657	17324942	PubMedQuery	curated
SOX2	6657	24669837	PubMedQuery	curated
SOX2	6657	29352015	PubMedQuery	curated
SOX2	6657	22469032	PubMedQuery	curated
SOX2	6657	25825708	PubMedQuery	curated
SOX2	6657	26846300	PubMedQuery	curated
SOX2	6657	18710938	PubMedQuery	curated
SOX2	6657	7590241	TFactS	curated
SOX2	6657	15557334	TFactS	curated
SOX2	6657	10409735	TFactS	curated
SOX2	6657	15860457	TFactS	curated
SOX2	6657	16954384	TFe	curated
SOX2	6657	18456656	TFe	curated
SOX2	6657	7590241	TFe	curated
SOX2	6657	17140559	TFe	curated
SOX2	6657	15557334	TFe	curated
SOX2	6657	15988017	TFe	curated
SOX2	6657	17344211	TFe	curated
SOX2	6657	15860457	TFe	curated
SOX2	6657	10409735	TFe	curated
SOX2	6657	23301561	TRRUST	curated
SOX2	6657	22340499	TRRUST	curated
SOX2	6657	25482558	TRRUST	curated
SOX2	6657	22855803	TRRUST	curated
SOX2	6657	16954384	TRRUST	curated
SOX2	6657	19882665	TRRUST	curated
SOX2	6657	15349837	TRRUST	curated
SOX2	6657	23939864	TRRUST	curated
SOX2	6657	7590241	TRRUST	curated
SOX2	6657	21532573	TRRUST	curated
SOX2	6657	15557334	TRRUST	curated
SOX2	6657	15988017	TRRUST	curated
SOX2	6657	18213644	TRRUST	curated
SOX2	6657	19734891	TRRUST	curated
SOX2	6657	23792023	TRRUST	curated
SOX2	6657	23444355	TRRUST	curated
SOX2	6657	22194602	TRRUST	curated
SOX2	6657	10409735	TRRUST	curated
SOX2	6657	17344211	TRRUST	curated
SOX2	6657	15860457	TRRUST	curated
SOX2	6657	22745796	TRRUST	curated
SOX2	6657	18456656	TRRUST	curated
SOX2-OT	347689	28867247	PubMedQuery	curated
SOX5	6660	24692107	PubMedQuery	curated
SOX6	55553	24692107	ENdb	curated
SOX6	55553	24692107	PubMedQuery	curated
SOX8	30812	15590666	PubMedQuery	curated
SOX8	30812	15590666	TFe	curated
SOX9	6662	26525672	PubMedQuery	curated
SOX9	6662	24191021	PubMedQuery	curated
SOX9	6662	22547066	PubMedQuery	curated
SOX9	6662	21571253	PubMedQuery	curated
SOX9	6662	21367821	PubMedQuery	curated
SOX9	6662	20448145	PubMedQuery	curated
SOX9	6662	19322650	PubMedQuery	curated
SOX9	6662	18390577	PubMedQuery	curated
SOX9	6662	17485346	PubMedQuery	curated
SOX9	6662	16510505	PubMedQuery	curated
SOX9	6662	15722556	PubMedQuery	curated
SOX9	6662	15590666	PubMedQuery	curated
SOX9	6662	25091331	PubMedQuery	curated
SOX9	6662	17485346	TFe	curated
SOX9	6662	15590666	TFe	curated
SOX9	6662	16510505	TFe	curated
SOX9	6662	22246670	TRRUST	curated
SOX9	6662	19273910	TRRUST	curated
SOX9	6662	18390577	TRRUST	curated
SOX9	6662	20571031	TRRUST	curated
SOX9	6662	17360815	TRRUST	curated
SOX9	6662	20448145	TRRUST	curated
SOX9	6662	21367821	TRRUST	curated
SOX9	6662	15590666	TRRUST	curated
SOX9	6662	20530484	TRRUST	curated
SOX9	6662	19322650	TRRUST	curated
SP1	6667	27143785	PubMedQuery	curated
SP1	6667	20833840	PubMedQuery	curated
SP1	6667	20385708	PubMedQuery	curated
SP1	6667	17289023	PubMedQuery	curated
SP1	6667	16250013	PubMedQuery	curated
SP1	6667	10767553	PubMedQuery	curated
SP1	6667	16250013	TRRUST	curated
SP1	6667	18593980	TRRUST	curated
SP1	6667	23376217	TRRUST	curated
SP1	6667	17289023	TRRUST	curated
SP3	6670	27143785	PubMedQuery	curated
SP3	6670	16250013	PubMedQuery	curated
SP3	6670	10767553	PubMedQuery	curated
SP7	121340	24692107	ENdb	curated
SP7	121340	24692107	PubMedQuery	curated
SPI1	6688	24639354	InnateDB	curated
SPI1	6688	17101802	PubMedQuery	curated
SPI1	6688	25265064	PubMedQuery	curated
SPI1	6688	24639354	TRRUST	curated
SPOP	8405	27930311	PubMedQuery	curated
SREBF1	6720	17890326	TFactS	curated
SREBF1	6720	17890326	TRRUST	curated
SREBF2	6721	17890326	PubMedQuery	curated
SRF	6722	23318675	PubMedQuery	curated
SRF	6722	22649236	PubMedQuery	curated
SRF	6722	20142475	PubMedQuery	curated
SRF	6722	20137095	PubMedQuery	curated
SRF	6722	20093628	PubMedQuery	curated
SRF	6722	19542562	PubMedQuery	curated
SRF	6722	16407417	PubMedQuery	curated
SRF	6722	12530967	PubMedQuery	curated
SRF	6722	12023898	PubMedQuery	curated
SRF	6722	11969255	PubMedQuery	curated
SRF	6722	16456537	TRRUST	curated
SRF	6722	17215322	TRRUST	curated
SRF	6722	19801679	TRRUST	curated
SRF	6722	9529161	TRRUST	curated
SRF	6722	23406902	TRRUST	curated
SRF	6722	20511232	TRRUST	curated
Sry	21674	18454134	TRRUST	curated
STAT1	6772	16949687	PubMedQuery	curated
STAT1	6772	28464285	PubMedQuery	curated
STAT1	6772	9854025	TFe	curated
STAT1	6772	8995425	TFe	curated
STAT1	6772	17533179	TRRUST	curated
STAT1	6772	12438448	TRRUST	curated
STAT1	6772	9854025	TRRUST	curated
STAT1	6772	8995425	TRRUST	curated
STAT1	6772	20687925	TRRUST	curated
STAT3	6774	20830236	HTRIdb_LC	curated
STAT3	6774	21257710	InnateDB	curated
STAT3	6774	30209389	PubMedQuery	curated
STAT3	6774	29414823	PubMedQuery	curated
STAT3	6774	28384648	PubMedQuery	curated
STAT3	6774	25401333	PubMedQuery	curated
STAT3	6774	25246098	PubMedQuery	curated
STAT3	6774	25012664	PubMedQuery	curated
STAT3	6774	24996057	PubMedQuery	curated
STAT3	6774	24127267	PubMedQuery	curated
STAT3	6774	23874455	PubMedQuery	curated
STAT3	6774	23295773	PubMedQuery	curated
STAT3	6774	23110199	PubMedQuery	curated
STAT3	6774	22962574	PubMedQuery	curated
STAT3	6774	22252296	PubMedQuery	curated
STAT3	6774	22108192	PubMedQuery	curated
STAT3	6774	21689417	PubMedQuery	curated
STAT3	6774	21410405	PubMedQuery	curated
STAT3	6774	21257710	PubMedQuery	curated
STAT3	6774	21102457	PubMedQuery	curated
STAT3	6774	20830236	PubMedQuery	curated
STAT3	6774	20686606	PubMedQuery	curated
STAT3	6774	19759305	PubMedQuery	curated
STAT3	6774	18471437	PubMedQuery	curated
STAT3	6774	18471437	TRRUST	curated
STAT3	6774	21622714	TRRUST	curated
STAT3	6774	19759305	TRRUST	curated
STAT3	6774	21102457	TRRUST	curated
STAT3	6774	25012664	TRRUST	curated
STAT3	6774	9854025	TRRUST	curated
STAT3	6774	21257710	TRRUST	curated
STAT3	6774	21689417	TRRUST	curated
STAT3	6774	21410405	TRRUST	curated
STAT3	6774	20686606	TRRUST	curated
STAT5A	6776	21876034	InnateDB	curated
STAT5A	6776	17101802	PubMedQuery	curated
STAT5A	6776	19229297	PubMedQuery	curated
STAT5A	6776	21261500	PubMedQuery	curated
STAT5B	6777	21876034	InnateDB	curated
STAT5B	6777	19229297	PubMedQuery	curated
STAT5B	6777	21261500	PubMedQuery	curated
STAT6	6778	26278622	PubMedQuery	curated
TAL1	6886	19171877	PubMedQuery	curated
TAL1	6886	16763211	PubMedQuery	curated
TAL1	6886	16621969	PubMedQuery	curated
TAL1	6886	14749362	PubMedQuery	curated
TAL1	6886	21261500	PubMedQuery	curated
TAL1	6886	16368887	TRRUST	curated
TAL1	6886	23319051	TRRUST	curated
TBR1	10716	21285371	PubMedQuery	curated
TBR1	10716	21228164	PubMedQuery	curated
TBR1	10716	10749215	TFe	curated
TBX6	6911	23326414	TRRUST	curated
TCF12	6938	21828274	PubMedQuery	curated
TCF3	6929	17513763	InnateDB	curated
TCF3	6929	21828274	PubMedQuery	curated
TCF3	6929	21655267	PubMedQuery	curated
TCF3	6929	21349430	PubMedQuery	curated
TCF3	6929	19125693	PubMedQuery	curated
TCF3	6929	11994467	TFe	curated
TCF3	6929	12890672	TFe	curated
TCF3	6929	15367695	TRRUST	curated
TCF3	6929	15001710	TRRUST	curated
TCF3	6929	11309385	TRRUST	curated
TCF3	6929	23555842	TRRUST	curated
TCF3	6929	14627819	TRRUST	curated
TCF3	6929	1714414	TRRUST	curated
TCF3	6929	22544934	TRRUST	curated
TCF3	6929	21972416	TRRUST	curated
TCF3	6929	19125693	TRRUST	curated
TCF3	6929	21655267	TRRUST	curated
TCF4	6925	16126178	InnateDB	curated
TCF4	6925	25721714	InnateDB	curated
TCF4	6925	25721714	PubMedQuery	curated
TCF4	6925	17335794	PubMedQuery	curated
TCF4	6925	16126178	PubMedQuery	curated
TCF4	6925	27752241	PubMedQuery	curated
TCF4	6925	20947825	TRRUST	curated
TCF4	6925	11382753	TRRUST	curated
TCF7	6932	24692107	ENdb	curated
TCF7	6932	24692107	PubMedQuery	curated
TCF7L1	83439	24648413	PubMedQuery	curated
TCF7L1	83439	24832538	PubMedQuery	curated
TCF7L2	6934	19784072	HTRIdb_LC	curated
TCF7L2	6934	16007074	InnateDB	curated
TCF7L2	6934	27068063	PubMedQuery	curated
TCF7L2	6934	26947016	PubMedQuery	curated
TCF7L2	6934	18429952	PubMedQuery	curated
TCF7L2	6934	16007074	PubMedQuery	curated
TCF7L2	6934	15576399	PubMedQuery	curated
TCF7L2	6934	19561604	PubMedQuery	curated
TCF7L2	6934	17360646	PubMedQuery	curated
TCF7L2	6934	20133699	PubMedQuery	curated
TCF7L2	6934	17158875	PubMedQuery	curated
TCF7L2	6934	20459685	PubMedQuery	curated
TCF7L2	6934	19679347	PubMedQuery	curated
TCF7L2	6934	18655789	PubMedQuery	curated
TCF7L2	6934	18593980	PubMedQuery	curated
TCF7L2	6934	23295773	PubMedQuery	curated
TCF7L2	6934	20571031	PubMedQuery	curated
TCF7L2	6934	16291872	PubMedQuery	curated
TCF7L2	6934	21636708	PubMedQuery	curated
TCF7L2	6934	25384422	PubMedQuery	curated
TCF7L2	6934	22961697	PubMedQuery	curated
TCF7L2	6934	20442281	PubMedQuery	curated
TCF7L2	6934	19124064	PubMedQuery	curated
TCF7L2	6934	21772333	PubMedQuery	curated
TCF7L2	6934	10489374	PubMedQuery	curated
TCF7L2	6934	22080605	PubMedQuery	curated
TCF7L2	6934	11940574	PubMedQuery	curated
TCF7L2	6934	23736261	PubMedQuery	curated
TCF7L2	6934	18602747	TRRUST	curated
TFAP2A	7020	23660297	TRRUST	curated
TFAP2D	83741	21858141	TRRUST	curated
TGFB1	7040	16115867	PubMedQuery	curated
TLE4	7091	19332113	PubMedQuery	curated
TLX1	3195	15944191	TFe	curated
TLX2	3196	16127999	PubMedQuery	curated
TP63	8626	21965674	PubMedQuery	curated
TRPS1	7227	21122804	PubMedQuery	curated
TRPS1	7227	21122804	TFactS	curated
TRPS1	7227	21122804	TRRUST	curated
TWIST1	7291	20952688	PubMedQuery	curated
UNCX	340260	23217170	PubMedQuery	curated
USF1	7391	12540293	PubMedQuery	curated
WNT3A	89780	19650108	PubMedQuery	curated
WWTR1	25937	29511023	PubMedQuery	curated
YAP1	10413	29511023	PubMedQuery	curated
YY1	7528	26786659	CytReg	curated
YY1	7528	23307821	ENdb	curated
YY1	7528	17513763	InnateDB	curated
YY1	7528	20309604	InnateDB	curated
YY1	7528	28867247	PubMedQuery	curated
YY1	7528	27143785	PubMedQuery	curated
YY1	7528	26786659	PubMedQuery	curated
YY1	7528	25772619	PubMedQuery	curated
YY1	7528	24626475	PubMedQuery	curated
YY1	7528	23813057	PubMedQuery	curated
YY1	7528	23776572	PubMedQuery	curated
YY1	7528	23348961	PubMedQuery	curated
YY1	7528	23318224	PubMedQuery	curated
YY1	7528	22209758	PubMedQuery	curated
YY1	7528	21973168	PubMedQuery	curated
YY1	7528	21672609	PubMedQuery	curated
YY1	7528	21335086	PubMedQuery	curated
YY1	7528	20504995	PubMedQuery	curated
YY1	7528	20309604	PubMedQuery	curated
YY1	7528	19208738	PubMedQuery	curated
YY1	7528	18092359	PubMedQuery	curated
YY1	7528	17220375	PubMedQuery	curated
YY1	7528	11861914	PubMedQuery	curated
YY1	7528	11514536	TFactS	curated
YY1	7528	9687156	TFactS	curated
YY1	7528	11861914	TFactS	curated
YY1	7528	10030686	TFactS	curated
YY1	7528	16674681	TRRUST	curated
YY1	7528	21685935	TRRUST	curated
YY1	7528	11514536	TRRUST	curated
YY1	7528	9038208	TRRUST	curated
YY1	7528	9687156	TRRUST	curated
YY1	7528	7494244	TRRUST	curated
YY1	7528	10030686	TRRUST	curated
YY1	7528	11861914	TRRUST	curated
YY1	7528	23307821	TRRUST	curated
YY1	7528	15013809	TRRUST	curated
YY1	7528	8816507	TRRUST	curated
YY1	7528	20309604	TRRUST	curated
YY1	7528	23813057	TRRUST	curated
ZBTB16	7704	16862184	PubMedQuery	curated
ZBTB16	7704	16862184	TFe	curated
ZBTB16	7704	19723763	TRRUST	curated
ZBTB18	10472	30392794	PubMedQuery	curated
ZBTB18	10472	23395638	PubMedQuery	curated
ZMIZ1	57178	20383141	PubMedQuery	curated
AHR	196	11248424	TRRUST	discarded
AHR	196	1317062	TRRUST	discarded
AHR	196	24639079	TRRUST	discarded
ASCL1	429	15060276	TRRUST	discarded
ASCL1	429	17442807	TRRUST	discarded
BCL11A	53335	26603726	PubMedQuery	discarded
BCL11A	53335	25953800	PubMedQuery	discarded
BCL11A	53335	24344258	PubMedQuery	discarded
BCL11A	53335	24115442	PubMedQuery	discarded
BCL11A	53335	19576949	PubMedQuery	discarded
BCL11A	53335	15829312	PubMedQuery	discarded
BCL11A	53335	15639232	PubMedQuery	discarded
BCL11B	64919	25964371	PubMedQuery	discarded
CLOCK	9575	22284746	TRRUST	discarded
CLOCK	9575	19299583	TRRUST	discarded
CREB1	1385	12370297	TRRUST	discarded
CREB1	1385	10417323	TRRUST	discarded
CREB1	1385	15466214	TRRUST	discarded
CREB1	1385	1840296	TRRUST	discarded
CREB1	1385	8810350	TRRUST	discarded
CREB1	1385	22140263	TRRUST	discarded
CREB1	1385	19747950	TRRUST	discarded
CREB1	1385	17083486	TRRUST	discarded
CREB1	1385	10435592	TRRUST	discarded
CREB1	1385	16702214	TRRUST	discarded
CREB1	1385	8170480	TRRUST	discarded
CREB1	1385	16783639	TRRUST	discarded
CREB1	1385	12695520	TRRUST	discarded
CREB1	1385	17143503	TRRUST	discarded
CREB1	1385	11722845	TRRUST	discarded
CREB1	1385	17157810	TRRUST	discarded
CREB1	1385	19015127	TRRUST	discarded
CREB1	1385	23677932	TRRUST	discarded
DLX5	1749	22442009	PubMedQuery	discarded
DLX5	1749	22107079	PubMedQuery	discarded
DLX5	1749	21467818	PubMedQuery	discarded
DLX5	1749	21277338	PubMedQuery	discarded
DLX5	1749	20808887	PubMedQuery	discarded
DLX5	1749	17278996	TRRUST	discarded
E2F1	1869	10336493	TFactS	discarded
E2F1	1869	8816912	TFactS	discarded
E2F1	1869	8668155	TFe	discarded
E2F1	1869	10336493	TFe	discarded
E2F1	1869	23229955	TRRUST	discarded
EGR1	1958	7559515	TRRUST	discarded
EGR1	1958	16033766	TRRUST	discarded
EGR1	1958	23668392	TRRUST	discarded
EGR1	1958	15970516	TRRUST	discarded
EGR1	1958	21321112	TRRUST	discarded
EGR1	1958	12917634	TRRUST	discarded
EGR1	1958	19597464	TRRUST	discarded
EP300	2033	18436815	PubMedQuery	discarded
EP300	2033	18436815	TRRUST	discarded
FOXA1	3169	10049364	TFe	discarded
FOXA2	3170	11571307	TFe	discarded
FOXA2	3170	20849957	TRRUST	discarded
FOXA2	3170	16414179	TRRUST	discarded
FOXA2	3170	17389379	TRRUST	discarded
FOXO1	2308	11786925	PubMedQuery	discarded
FOXO1	2308	11786925	TFactS	discarded
FOXO1	2308	15817464	TFactS	discarded
FOXO1	2308	15565601	TFactS	discarded
FOXO1	2308	12507516	TFactS	discarded
FOXO1	2308	11786925	TFe	discarded
FOXO1	2308	25855898	TRRUST	discarded
FOXO1	2308	11786925	TRRUST	discarded
FOXO1	2308	15817464	TRRUST	discarded
FOXO1	2308	15565601	TRRUST	discarded
FOXO1	2308	12904304	TRRUST	discarded
FOXO1	2308	12507516	TRRUST	discarded
GATA2	2624	16153155	HTRIdb_LC	discarded
GATA2	2624	15896659	HTRIdb_LC	discarded
GATA2	2624	26060891	PubMedQuery	discarded
GATA2	2624	25535330	PubMedQuery	discarded
GATA2	2624	24120743	PubMedQuery	discarded
GATA2	2624	23524953	PubMedQuery	discarded
GATA2	2624	22675074	PubMedQuery	discarded
GATA2	2624	21969603	PubMedQuery	discarded
GATA2	2624	21857938	PubMedQuery	discarded
GATA2	2624	21795386	PubMedQuery	discarded
GATA2	2624	21321116	PubMedQuery	discarded
GATA2	2624	20959602	PubMedQuery	discarded
GATA2	2624	20634887	PubMedQuery	discarded
GATA2	2624	19665599	PubMedQuery	discarded
GATA2	2624	19323994	PubMedQuery	discarded
GATA2	2624	19171877	PubMedQuery	discarded
GATA2	2624	19036901	PubMedQuery	discarded
GATA2	2624	18997859	PubMedQuery	discarded
GATA2	2624	18653622	PubMedQuery	discarded
GATA2	2624	18442420	PubMedQuery	discarded
GATA2	2624	18154321	PubMedQuery	discarded
GATA2	2624	16980610	PubMedQuery	discarded
GATA2	2624	16888089	PubMedQuery	discarded
GATA2	2624	16684536	PubMedQuery	discarded
GATA2	2624	16153155	PubMedQuery	discarded
GATA2	2624	16061184	PubMedQuery	discarded
GATA2	2624	15896659	PubMedQuery	discarded
GATA2	2624	15689374	PubMedQuery	discarded
GATA2	2624	15673499	PubMedQuery	discarded
GATA2	2624	12223449	PubMedQuery	discarded
GATA2	2624	15123623	TFe	discarded
GATA2	2624	21472823	TRRUST	discarded
GATA2	2624	15123623	TRRUST	discarded
GATA2	2624	16153155	TRRUST	discarded
GATA4	2626	21034749	PubMedQuery	discarded
GLI1	2735	27036131	PubMedQuery	discarded
GLI1	2735	26673006	PubMedQuery	discarded
GLI1	2735	26293299	PubMedQuery	discarded
GLI1	2735	23482671	PubMedQuery	discarded
GLI1	2735	21820362	PubMedQuery	discarded
GLI1	2735	21726936	PubMedQuery	discarded
GLI1	2735	20175750	PubMedQuery	discarded
GLI1	2735	16936075	PubMedQuery	discarded
GLI1	2735	10433919	TFactS	discarded
GLI1	2735	16158046	TFactS	discarded
GLI1	2735	17297467	TRRUST	discarded
GLI3	2737	16922921	TRRUST	discarded
GLI3	2737	16254602	TRRUST	discarded
GLI3	2737	10409502	TRRUST	discarded
GLI3	2737	18057099	TRRUST	discarded
HES1	3280	28410392	PubMedQuery	discarded
HES1	3280	24708907	PubMedQuery	discarded
HES1	3280	22096075	PubMedQuery	discarded
HES1	3280	21777673	PubMedQuery	discarded
HES1	3280	21710493	PubMedQuery	discarded
HES1	3280	20817637	PubMedQuery	discarded
HES1	3280	20448145	PubMedQuery	discarded
HES1	3280	18274550	PubMedQuery	discarded
HES1	3280	11604511	PubMedQuery	discarded
HIF1A	3091	10558876	TFe	discarded
HIF1A	3091	20948541	TRRUST	discarded
HIF1A	3091	16579983	TRRUST	discarded
HIF1A	3091	11749701	TRRUST	discarded
HIF1A	3091	14633603	TRRUST	discarded
LEF1	51176	11118053	CytReg	discarded
LEF1	51176	25414334	PubMedQuery	discarded
LEF1	51176	22952895	PubMedQuery	discarded
LEF1	51176	20103590	PubMedQuery	discarded
LEF1	51176	19946145	PubMedQuery	discarded
LEF1	51176	12144926	PubMedQuery	discarded
LEF1	51176	12039047	PubMedQuery	discarded
LEF1	51176	11731474	PubMedQuery	discarded
LEF1	51176	19212098	TFe	discarded
LEF1	51176	11986304	TRRUST	discarded
LEF1	51176	11118053	TRRUST	discarded
LEF1	51176	8479911	TRRUST	discarded
LEF1	51176	12039047	TRRUST	discarded
LHX1	3975	27066855	PubMedQuery	discarded
LHX1	3975	22492356	PubMedQuery	discarded
LHX1	3975	21558380	PubMedQuery	discarded
MAF	4094	25037220	CytReg	discarded
MAF	4094	28416760	PubMedQuery	discarded
MAF	4094	27802583	PubMedQuery	discarded
MAF	4094	26163000	PubMedQuery	discarded
MAF	4094	23766848	PubMedQuery	discarded
MAF	4094	23745585	PubMedQuery	discarded
MAF	4094	23648484	PubMedQuery	discarded
MAF	4094	22150363	PubMedQuery	discarded
MAF	4094	21193557	PubMedQuery	discarded
MAF	4094	18294621	PubMedQuery	discarded
MAF	4094	17512463	PubMedQuery	discarded
MAF	4094	16716189	PubMedQuery	discarded
MAF	4094	15832295	PubMedQuery	discarded
MAF	4094	11918081	PubMedQuery	discarded
MAF	4094	11530014	PubMedQuery	discarded
MAF	4094	25037220	TRRUST	discarded
MEF2C	4208	26393304	PubMedQuery	discarded
MEF2C	4208	26354680	PubMedQuery	discarded
MEF2C	4208	23888946	PubMedQuery	discarded
MEF2C	4208	21034749	PubMedQuery	discarded
MEF2C	4208	20334626	PubMedQuery	discarded
MEF2C	4208	19479054	PubMedQuery	discarded
MEF2C	4208	15862299	PubMedQuery	discarded
MEF2C	4208	15501228	PubMedQuery	discarded
MEF2C	4208	11744164	PubMedQuery	discarded
MEF2C	4208	12559913	TRRUST	discarded
MEF2C	4208	9614136	TRRUST	discarded
MEF2C	4208	15546868	TRRUST	discarded
MEF2C	4208	17373667	TRRUST	discarded
MEF2C	4208	25858143	TRRUST	discarded
MYC	4609	24466310	PubMedQuery	discarded
MYC	4609	23774591	PubMedQuery	discarded
MYC	4609	11983916	TFactS	discarded
MYC	4609	15876353	TRRUST	discarded
MYC	4609	22609543	TRRUST	discarded
MYC	4609	10508165	TRRUST	discarded
MYC	4609	17964517	TRRUST	discarded
MYC	4609	8474463	TRRUST	discarded
MYC	4609	11551968	TRRUST	discarded
MYC	4609	8356088	TRRUST	discarded
MYC	4609	9185588	TRRUST	discarded
MYC	4609	11983916	TRRUST	discarded
MYC	4609	15994933	TRRUST	discarded
MYC	4609	24013231	TRRUST	discarded
MYC	4609	10567564	TRRUST	discarded
MYC	4609	10931841	TRRUST	discarded
NEUROD1	4760	26916663	PubMedQuery	discarded
NEUROD1	4760	26551672	PubMedQuery	discarded
NEUROD1	4760	23293286	PubMedQuery	discarded
NEUROD1	4760	23238790	PubMedQuery	discarded
NEUROD1	4760	21774670	PubMedQuery	discarded
NEUROD1	4760	17761679	PubMedQuery	discarded
NEUROD1	4760	16511571	PubMedQuery	discarded
NEUROD1	4760	23180754	TRRUST	discarded
NEUROG1	4762	21938566	PubMedQuery	discarded
NEUROG1	4762	21795538	PubMedQuery	discarded
NEUROG2	63973	27939581	PubMedQuery	discarded
NEUROG2	63973	23243002	PubMedQuery	discarded
NEUROG2	63973	21652654	PubMedQuery	discarded
NEUROG2	63973	20833714	PubMedQuery	discarded
NEUROG2	63973	19524524	PubMedQuery	discarded
NEUROG2	63973	18590718	PubMedQuery	discarded
NEUROG2	63973	15681389	PubMedQuery	discarded
NEUROG2	63973	15328020	TRRUST	discarded
NFKB1	4790	10852612	TRRUST	discarded
NFKB1	4790	10896853	TRRUST	discarded
NFKB1	4790	12672017	TRRUST	discarded
NFKB1	4790	15104118	TRRUST	discarded
NFKB1	4790	12695520	TRRUST	discarded
NKX2-1	7080	12040027	HTRIdb_LC	discarded
NKX2-1	7080	29143419	PubMedQuery	discarded
NKX2-1	7080	28474808	PubMedQuery	discarded
NKX2-1	7080	25060702	PubMedQuery	discarded
NKX2-1	7080	25051213	PubMedQuery	discarded
NKX2-1	7080	24380675	PubMedQuery	discarded
NKX2-1	7080	23784082	PubMedQuery	discarded
NKX2-1	7080	21658586	PubMedQuery	discarded
NKX2-1	7080	21402781	PubMedQuery	discarded
NKX2-1	7080	19506552	PubMedQuery	discarded
NKX2-1	7080	19176457	PubMedQuery	discarded
NKX2-1	7080	18079322	PubMedQuery	discarded
NKX2-1	7080	15361364	PubMedQuery	discarded
NKX2-1	7080	12040027	PubMedQuery	discarded
NKX2-1	7080	11572777	TFe	discarded
NKX2-1	7080	9407049	TRRUST	discarded
NKX2-1	7080	12040027	TRRUST	discarded
NKX2-5	1482	21034749	PubMedQuery	discarded
OLIG2	10215	26293298	PubMedQuery	discarded
OLIG2	10215	14576772	TRRUST	discarded
PAX5	5079	29467311	PubMedQuery	discarded
PAX5	5079	28586432	PubMedQuery	discarded
PAX5	5079	28502113	PubMedQuery	discarded
PAX5	5079	28369050	PubMedQuery	discarded
PAX5	5079	28192788	PubMedQuery	discarded
PAX5	5079	26056231	PubMedQuery	discarded
PAX5	5079	25607658	PubMedQuery	discarded
PAX5	5079	25428274	PubMedQuery	discarded
PAX5	5079	24167291	PubMedQuery	discarded
PAX5	5079	23678172	PubMedQuery	discarded
PAX5	5079	23027941	PubMedQuery	discarded
PAX5	5079	22634309	PubMedQuery	discarded
PAX5	5079	21945019	PubMedQuery	discarded
PAX5	5079	20208555	PubMedQuery	discarded
PAX5	5079	19616560	PubMedQuery	discarded
PAX5	5079	19237549	PubMedQuery	discarded
PAX5	5079	17504937	PubMedQuery	discarded
PAX5	5079	17056545	PubMedQuery	discarded
PAX5	5079	16618805	PubMedQuery	discarded
PAX5	5079	16025120	PubMedQuery	discarded
PAX5	5079	14707079	PubMedQuery	discarded
PAX5	5079	14993928	TRRUST	discarded
PAX5	5079	10022910	TRRUST	discarded
PAX5	5079	12446773	TRRUST	discarded
PAX5	5079	12612069	TRRUST	discarded
PAX5	5079	15361869	TRRUST	discarded
PAX5	5079	10640701	TRRUST	discarded
PAX5	5079	8625814	TRRUST	discarded
PAX5	5079	16618805	TRRUST	discarded
PAX5	5079	9079818	TRRUST	discarded
PAX5	5079	15067064	TRRUST	discarded
PAX5	5079	20208555	TRRUST	discarded
PAX6	5080	27565023	PubMedQuery	discarded
PAX6	5080	22384097	PubMedQuery	discarded
PAX6	5080	21524647	PubMedQuery	discarded
PAX6	5080	14732405	TFe	discarded
PAX6	5080	12566409	TFe	discarded
PAX6	5080	23515312	TRRUST	discarded
PAX6	5080	24073291	TRRUST	discarded
PAX6	5080	12812528	TRRUST	discarded
PAX6	5080	14521912	TRRUST	discarded
PAX6	5080	11222670	TRRUST	discarded
PAX6	5080	11458394	TRRUST	discarded
PAX6	5080	15558475	TRRUST	discarded
PAX6	5080	20081189	TRRUST	discarded
PAX6	5080	24948600	TRRUST	discarded
PAX6	5080	18628401	TRRUST	discarded
PBX1	5087	26704972	PubMedQuery	discarded
PBX1	5087	24503810	PubMedQuery	discarded
PBX1	5087	22748019	TRRUST	discarded
PBX1	5087	19115252	TRRUST	discarded
POU5F1	5460	24630727	PubMedQuery	discarded
POU5F1	5460	23376973	PubMedQuery	discarded
POU5F1	5460	18238855	TRRUST	discarded
PROX1	5629	26631740	PubMedQuery	discarded
REST	5978	24852203	InnateDB	discarded
REST	5978	28732065	PubMedQuery	discarded
REST	5978	26621336	PubMedQuery	discarded
REST	5978	24852203	PubMedQuery	discarded
REST	5978	24670762	PubMedQuery	discarded
REST	5978	22456278	PubMedQuery	discarded
REST	5978	18959480	PubMedQuery	discarded
REST	5978	18831784	PubMedQuery	discarded
REST	5978	17540862	PubMedQuery	discarded
REST	5978	17468742	PubMedQuery	discarded
REST	5978	17082226	PubMedQuery	discarded
REST	5978	12628452	PubMedQuery	discarded
REST	5978	11722429	PubMedQuery	discarded
REST	5978	21884984	TRRUST	discarded
RUNX1	861	29236325	ENdb	discarded
RUNX1	861	30171019	PubMedQuery	discarded
RUNX1	861	29236325	PubMedQuery	discarded
RUNX1	861	28504724	PubMedQuery	discarded
RUNX1	861	28407681	PubMedQuery	discarded
RUNX1	861	28030795	PubMedQuery	discarded
RUNX1	861	27514584	PubMedQuery	discarded
RUNX1	861	27492765	PubMedQuery	discarded
RUNX1	861	26134036	PubMedQuery	discarded
RUNX1	861	26018585	PubMedQuery	discarded
RUNX1	861	25993293	PubMedQuery	discarded
RUNX1	861	25928846	PubMedQuery	discarded
RUNX1	861	25847244	PubMedQuery	discarded
RUNX1	861	25727291	PubMedQuery	discarded
RUNX1	861	25319994	PubMedQuery	discarded
RUNX1	861	25242324	PubMedQuery	discarded
RUNX1	861	24586690	PubMedQuery	discarded
RUNX1	861	24571310	PubMedQuery	discarded
RUNX1	861	24445282	PubMedQuery	discarded
RUNX1	861	24240203	PubMedQuery	discarded
RUNX1	861	23974199	PubMedQuery	discarded
RUNX1	861	23717578	PubMedQuery	discarded
RUNX1	861	23673926	PubMedQuery	discarded
RUNX1	861	23148227	PubMedQuery	discarded
RUNX1	861	22923494	PubMedQuery	discarded
RUNX1	861	22912405	PubMedQuery	discarded
RUNX1	861	22895712	PubMedQuery	discarded
RUNX1	861	22411870	PubMedQuery	discarded
RUNX1	861	22306297	PubMedQuery	discarded
RUNX1	861	22289984	PubMedQuery	discarded
RUNX1	861	20395453	PubMedQuery	discarded
RUNX1	861	16314494	PubMedQuery	discarded
RUNX1	861	22253804	TRRUST	discarded
RUNX1	861	19180471	TRRUST	discarded
RUNX1	861	23325226	TRRUST	discarded
SATB2	23314	19232401	PubMedQuery	discarded
SATB2	23314	16604441	PubMedQuery	discarded
SOX2	6657	20935159	PubMedQuery	discarded
SOX2	6657	20872845	PubMedQuery	discarded
SOX2	6657	15743839	PubMedQuery	discarded
SOX2	6657	16547000	TFe	discarded
SOX2	6657	15743839	TFe	discarded
SOX2	6657	25210856	TRRUST	discarded
SOX2	6657	14988001	TRRUST	discarded
SOX2	6657	24487391	TRRUST	discarded
SOX2	6657	22513373	TRRUST	discarded
SOX2	6657	23447599	TRRUST	discarded
SOX2	6657	22945632	TRRUST	discarded
SOX2	6657	17671748	TRRUST	discarded
SOX2	6657	21085182	TRRUST	discarded
SOX2	6657	15923625	TRRUST	discarded
SOX2	6657	16541131	TRRUST	discarded
SOX2	6657	20872845	TRRUST	discarded
SOX2	6657	22787153	TRRUST	discarded
SOX2	6657	24040406	TRRUST	discarded
SOX2	6657	23954693	TRRUST	discarded
SOX2	6657	20739473	TRRUST	discarded
SOX9	6662	19041414	ENdb	discarded
SOX9	6662	27692634	PubMedQuery	discarded
SOX9	6662	27532129	PubMedQuery	discarded
SOX9	6662	27471255	PubMedQuery	discarded
SOX9	6662	26950443	PubMedQuery	discarded
SOX9	6662	26146088	PubMedQuery	discarded
SOX9	6662	25617839	PubMedQuery	discarded
SOX9	6662	25564625	PubMedQuery	discarded
SOX9	6662	25480362	PubMedQuery	discarded
SOX9	6662	25371362	PubMedQuery	discarded
SOX9	6662	25229425	PubMedQuery	discarded
SOX9	6662	24086527	PubMedQuery	discarded
SOX9	6662	24003159	PubMedQuery	discarded
SOX9	6662	23901118	PubMedQuery	discarded
SOX9	6662	23860260	PubMedQuery	discarded
SOX9	6662	23536563	PubMedQuery	discarded
SOX9	6662	23499660	PubMedQuery	discarded
SOX9	6662	23056316	PubMedQuery	discarded
SOX9	6662	22984422	PubMedQuery	discarded
SOX9	6662	19144181	PubMedQuery	discarded
SOX9	6662	19041414	PubMedQuery	discarded
SOX9	6662	18759300	PubMedQuery	discarded
SOX9	6662	18506848	PubMedQuery	discarded
SOX9	6662	17604656	PubMedQuery	discarded
SOX9	6662	16109717	PubMedQuery	discarded
SOX9	6662	15623506	PubMedQuery	discarded
SOX9	6662	15190888	PubMedQuery	discarded
SOX9	6662	12783851	PubMedQuery	discarded
SOX9	6662	12595563	PubMedQuery	discarded
SOX9	6662	15132997	TRRUST	discarded
SOX9	6662	9264261	TRRUST	discarded
SOX9	6662	19429785	TRRUST	discarded
SOX9	6662	23860260	TRRUST	discarded
SOX9	6662	25564625	TRRUST	discarded
SOX9	6662	15623506	TRRUST	discarded
SOX9	6662	18759300	TRRUST	discarded
SOX9	6662	12783851	TRRUST	discarded
SRF	6722	29511684	PubMedQuery	discarded
SRF	6722	28886186	PubMedQuery	discarded
SRF	6722	28849568	PubMedQuery	discarded
SRF	6722	28186153	PubMedQuery	discarded
SRF	6722	26589769	PubMedQuery	discarded
SRF	6722	24496725	PubMedQuery	discarded
SRF	6722	24248338	PubMedQuery	discarded
SRF	6722	23935853	PubMedQuery	discarded
SRF	6722	22968701	PubMedQuery	discarded
SRF	6722	22101280	PubMedQuery	discarded
SRF	6722	21506120	PubMedQuery	discarded
SRF	6722	21415370	PubMedQuery	discarded
SRF	6722	20435671	PubMedQuery	discarded
SRF	6722	19687146	PubMedQuery	discarded
SRF	6722	18586895	PubMedQuery	discarded
SRF	6722	18559523	PubMedQuery	discarded
SRF	6722	18446785	PubMedQuery	discarded
SRF	6722	17200232	PubMedQuery	discarded
SRF	6722	17184496	PubMedQuery	discarded
SRF	6722	17182846	PubMedQuery	discarded
SRF	6722	16822311	PubMedQuery	discarded
SRF	6722	16260603	PubMedQuery	discarded
SRF	6722	15699019	PubMedQuery	discarded
SRF	6722	15690088	PubMedQuery	discarded
SRF	6722	15456770	PubMedQuery	discarded
SRF	6722	15246538	PubMedQuery	discarded
SRF	6722	15242862	PubMedQuery	discarded
SRF	6722	12732141	PubMedQuery	discarded
SRF	6722	12663482	PubMedQuery	discarded
SRF	6722	12393577	PubMedQuery	discarded
SRF	6722	19190182	TRRUST	discarded
STAT1	6772	18292493	CytReg	discarded
STAT1	6772	15006601	CytReg	discarded
STAT1	6772	22022583	CytReg	discarded
STAT1	6772	21815198	PubMedQuery	discarded
STAT1	6772	20668688	PubMedQuery	discarded
STAT1	6772	15930175	PubMedQuery	discarded
STAT1	6772	15055356	PubMedQuery	discarded
STAT1	6772	9841227	TRRUST	discarded
STAT1	6772	12923053	TRRUST	discarded
STAT1	6772	15930175	TRRUST	discarded
STAT1	6772	14734612	TRRUST	discarded
STAT1	6772	15006601	TRRUST	discarded
STAT1	6772	22022583	TRRUST	discarded
STAT1	6772	18322222	TRRUST	discarded
STAT1	6772	8990168	TRRUST	discarded
STAT1	6772	15339920	TRRUST	discarded
STAT1	6772	18292493	TRRUST	discarded
STAT1	6772	11752460	TRRUST	discarded
STAT1	6772	15055356	TRRUST	discarded
STAT3	6774	25304617	PubMedQuery	discarded
STAT3	6774	22179221	TRRUST	discarded
TAL1	6886	23302769	ENdb	discarded
TAL1	6886	26503782	PubMedQuery	discarded
TAL1	6886	25615415	PubMedQuery	discarded
TAL1	6886	25564442	PubMedQuery	discarded
TAL1	6886	24792117	PubMedQuery	discarded
TAL1	6886	23341446	PubMedQuery	discarded
TAL1	6886	23302769	PubMedQuery	discarded
TAL1	6886	23127762	PubMedQuery	discarded
TAL1	6886	22396734	PubMedQuery	discarded
TAL1	6886	22357756	PubMedQuery	discarded
TAL1	6886	22157820	PubMedQuery	discarded
TAL1	6886	21795385	PubMedQuery	discarded
TAL1	6886	21647153	PubMedQuery	discarded
TAL1	6886	21059912	PubMedQuery	discarded
TAL1	6886	21057528	PubMedQuery	discarded
TAL1	6886	20561915	PubMedQuery	discarded
TAL1	6886	20140202	PubMedQuery	discarded
TAL1	6886	19941827	PubMedQuery	discarded
TAL1	6886	19887574	PubMedQuery	discarded
TAL1	6886	18082606	PubMedQuery	discarded
TAL1	6886	16407974	PubMedQuery	discarded
TAL1	6886	15677454	PubMedQuery	discarded
TAL1	6886	15930267	TRRUST	discarded
TAL1	6886	16778172	TRRUST	discarded
TAL1	6886	20140202	TRRUST	discarded
TCF3	6929	11739509	HTRIdb_LC	discarded
TCF3	6929	27835756	PubMedQuery	discarded
TCF3	6929	27466818	PubMedQuery	discarded
TCF3	6929	21788410	PubMedQuery	discarded
TCF3	6929	21771727	PubMedQuery	discarded
TCF3	6929	21730189	PubMedQuery	discarded
TCF3	6929	19796622	PubMedQuery	discarded
TCF3	6929	19734904	PubMedQuery	discarded
TCF3	6929	19476712	PubMedQuery	discarded
TCF3	6929	17541407	PubMedQuery	discarded
TCF3	6929	16621969	PubMedQuery	discarded
TCF3	6929	15713636	PubMedQuery	discarded
TCF3	6929	15050281	PubMedQuery	discarded
TCF3	6929	11739509	PubMedQuery	discarded
TCF3	6929	11691930	PubMedQuery	discarded
TCF3	6929	8394227	TRRUST	discarded
TCF3	6929	18941177	TRRUST	discarded
TCF3	6929	10497239	TRRUST	discarded
TCF3	6929	9671474	TRRUST	discarded
TCF3	6929	21402155	TRRUST	discarded
TCF3	6929	21788410	TRRUST	discarded
TCF3	6929	11739509	TRRUST	discarded
TCF4	6925	27986456	ENdb	discarded
TCF4	6925	21533051	ENdb	discarded
TCF4	6925	27986456	PubMedQuery	discarded
TCF4	6925	27793841	PubMedQuery	discarded
TCF4	6925	26891258	PubMedQuery	discarded
TCF4	6925	23354914	PubMedQuery	discarded
TCF4	6925	23339455	PubMedQuery	discarded
TCF4	6925	23295773	PubMedQuery	discarded
TCF4	6925	23251453	PubMedQuery	discarded
TCF4	6925	22232070	PubMedQuery	discarded
TCF4	6925	22108803	PubMedQuery	discarded
TCF4	6925	21868677	PubMedQuery	discarded
TCF4	6925	21775418	PubMedQuery	discarded
TCF4	6925	21533051	PubMedQuery	discarded
TCF4	6925	21473864	PubMedQuery	discarded
TCF4	6925	19621336	PubMedQuery	discarded
TCF4	6925	19563778	PubMedQuery	discarded
TCF4	6925	19549856	PubMedQuery	discarded
TCF4	6925	18442194	PubMedQuery	discarded
TCF4	6925	17466981	PubMedQuery	discarded
TCF4	6925	17108004	PubMedQuery	discarded
TCF4	6925	16273202	PubMedQuery	discarded
TCF4	6925	12446687	PubMedQuery	discarded
TCF4	6925	10027409	TRRUST	discarded
[truncated: 39,313 more rows]
