# Supplementary material for: Experiment level curation of transcriptional regulatory interactions in neurodevelopment
Source: PLoS Comput Biol. 2021 Oct 19;17(10):e1009484. doi: 10.1371/journal.pcbi.1009484 (PMC8565786; doi:10.1371/journal.pcbi.1009484)
Supplement: S3 Data — (TSV) [file pcbi.1009484.s025.tsv]

S3 Data. Curated records at the experiment level
DTRI_ID	Experiment_ID	TF_Symbol_Human	Target_Symbol_Human	TF_Entrez_ID_Human	Target_Entrez_ID_Human	TF_Entrez_ID	Target_Entrez_ID	PubMed_ID	TF_Species	Target_Species	Experiment_Type	Context_Type	Cell_Type	Age	Mode	TFBS_Coord	TFBS_Position
tri_0891	exp_3052	PAX6	TGFB2	5080	7042	18508	21808	19132093	mouse	mouse	binding	primary_tissue	UBERON_0000965	P1	not_applicable	unknown	unknown
tri_0891	exp_3053	PAX6	TGFB2	5080	7042	18508	21808	19132093	mouse	mouse	perturbation	primary_tissue	UBERON_0000965	P1	activation	not_applicable	not_applicable
tri_0844	exp_2714	PAX6	OLFM3	5080	118427	18508	229759	16115881	mouse	mouse	binding	primary_tissue	UBERON_0000955	E17	not_applicable	-70	proximal
tri_0844	exp_3048	PAX6	OLFM3	5080	118427	18508	229759	19132093	mouse	mouse	binding	primary_tissue	UBERON_0000965	P1	not_applicable	-70	proximal
tri_0844	exp_2715	PAX6	OLFM3	5080	118427	18508	229759	16115881	mouse	mouse	binding	in-vitro	not_applicable	not_applicable	not_applicable	-70	proximal
tri_0844	exp_3049	PAX6	OLFM3	5080	118427	18508	229759	19132093	mouse	mouse	perturbation	primary_tissue	UBERON_0000965	P1	repression	not_applicable	not_applicable
tri_0844	exp_2716	PAX6	OLFM3	5080	118427	18508	229759	16115881	mouse	mouse	reporter	cell_line	CLO_0002597	not_applicable	activation	-70	proximal
tri_0877	exp_3773	PAX6	PAX6	5080	5080	18508	18508	26138486	mouse	mouse	binding	primary_tissue	UBERON_0001890	E12.5	not_applicable	unknown	unknown
tri_0877	exp_3774	PAX6	PAX6	5080	5080	18508	18508	26138486	mouse	mouse	binding	primary_tissue	UBERON_0000965	P1	not_applicable	unknown	unknown
tri_0889	exp_2932	PAX6	SOX2	5080	6657	18508	20674	18287938	mouse	mouse	binding	primary_tissue	UBERON_0014940	E18.5	not_applicable	promoter	proximal
tri_0889	exp_2934	PAX6	SOX2	5080	6657	18508	20674	18287938	mouse	mouse	perturbation	primary_tissue	UBERON_0014940	E18.5	activation	not_applicable	not_applicable
tri_0889	exp_2933	PAX6	SOX2	5080	6657	18508	20674	18287938	mouse	mouse	reporter	cell_line	CLO_0008172	not_applicable	activation	promoter	proximal
tri_0863	exp_0619	PAX6	PDX1	5080	3651	5080	3651	12052878	human	human	binding	in-vitro	not_applicable	not_applicable	not_applicable	-2054	distal
tri_0863	exp_0617	PAX6	PDX1	5080	3651	18508	18609	12052878	mouse	mouse	binding	cell_line	CLO_0001932	not_applicable	not_applicable	-2054	distal
tri_0863	exp_0618	PAX6	PDX1	5080	3651	18508	18609	12052878	mouse	mouse	binding	in-vitro	not_applicable	not_applicable	not_applicable	-2054	distal
tri_0841	exp_3046	PAX6	MAB21L2	5080	10586	18508	23937	19132093	mouse	mouse	binding	primary_tissue	UBERON_0000965	P1	not_applicable	unknown	unknown
tri_0841	exp_3047	PAX6	MAB21L2	5080	10586	18508	23937	19132093	mouse	mouse	perturbation	primary_tissue	UBERON_0000965	P1	repression	not_applicable	not_applicable
tri_0858	exp_0140	PAX6	GIP	5080	2695	5080	2695	18593849	human	human	binding	in-vitro	not_applicable	not_applicable	not_applicable	unknown	proximal
tri_0858	exp_0142	PAX6	GIP	5080	2695	18508	2695	18593849	mouse	human	reporter	cell_line	CLO_0037044	not_applicable	activation	-145	proximal
tri_0858	exp_0141	PAX6	GIP	5080	2695	18508	2695	18593849	mouse	human	reporter	cell_line	CLO_0004342	not_applicable	activation	-145	proximal
tri_0833	exp_3367	PAX6	OLIG2	5080	10215	18508	50913	21698109	mouse	mouse	binding	primary_tissue	UBERON_0001890	P4	not_applicable	promoter	proximal
tri_0833	exp_3369	PAX6	OLIG2	5080	10215	18508	50913	21698109	mouse	mouse	perturbation	cell_line	EFO_0002887	not_applicable	repression	not_applicable	not_applicable
tri_0833	exp_3368	PAX6	OLIG2	5080	10215	18508	50913	21698109	mouse	mouse	reporter	cell_line	EFO_0002887	not_applicable	repression	promoter	proximal
tri_0848	exp_2402	PAX6	Gcg	5080	14526	18508	14526	10478839	mouse	mouse	perturbation	primary_tissue	UBERON_0002108	P1	activation	not_applicable	not_applicable
tri_0848	exp_2403	PAX6	Gcg	5080	14526	18508	14526	10478839	mouse	mouse	perturbation	primary_tissue	UBERON_0000059	P1	activation	not_applicable	not_applicable
tri_0869	exp_2291	PAX6	KRT12	5080	3859	5080	3859	27818314	human	human	perturbation	primary_cell	CL_0000575	unknown	activation	not_applicable	not_applicable
tri_0872	exp_1671	PAX6	MET	5080	4233	5080	4233	19651775	human	human	binding	cell_line	CLO_0008381	not_applicable	not_applicable	-218	proximal
tri_0872	exp_1672	PAX6	MET	5080	4233	5080	4233	19651775	human	human	binding	in-vitro	not_applicable	not_applicable	not_applicable	-218	proximal
tri_0872	exp_1675	PAX6	MET	5080	4233	5080	4233	19651775	human	human	perturbation	cell_line	CLO_0008381	not_applicable	activation	not_applicable	not_applicable
tri_0872	exp_1673	PAX6	MET	5080	4233	5080	4233	19651775	human	human	reporter	cell_line	CLO_0051650	not_applicable	activation	-218	proximal
tri_0872	exp_1674	PAX6	MET	5080	4233	5080	4233	19651775	human	human	reporter	cell_line	CLO_0008381	not_applicable	activation	-218	proximal
tri_0879	exp_3029	PAX6	PCSK1	5080	5122	18508	18548	19034419	mouse	mouse	binding	cell_line	CLO_0008175	not_applicable	not_applicable	unknown	unknown
tri_0879	exp_3031	PAX6	PCSK1	5080	5122	18508	18548	19034419	mouse	mouse	perturbation	primary_tissue	UBERON_0000006	unknown	activation	not_applicable	not_applicable
tri_0879	exp_3030	PAX6	PCSK1	5080	5122	18508	18548	19034419	mouse	mouse	reporter	cell_line	CLO_0008172	not_applicable	activation	unknown	unknown
tri_0881	exp_3783	PAX6	PROX1	5080	5629	18508	19130	26138486	mouse	mouse	binding	primary_tissue	UBERON_0000965	P1	not_applicable	unknown	unknown
tri_0881	exp_3784	PAX6	PROX1	5080	5629	18508	19130	26138486	mouse	mouse	perturbation	primary_tissue	UBERON_0000965	E9.5	activation	not_applicable	not_applicable
tri_0887	exp_2472	PAX6	SIX3	5080	6496	18508	20473	12072567	mouse	mouse	binding	in-vitro	not_applicable	not_applicable	not_applicable	unknown	unknown
tri_0887	exp_2474	PAX6	SIX3	5080	6496	18508	20473	12072567	mouse	mouse	perturbation	primary_tissue	UBERON_0000965	E12.5	activation	not_applicable	not_applicable
tri_0887	exp_2473	PAX6	SIX3	5080	6496	18508	20473	12072567	mouse	mouse	reporter	cell_line	CLO_0002597	not_applicable	activation	unknown	unknown
tri_0853	exp_2976	PAX6	ALDH3A1	5080	218	5080	218	18436815	human	human	binding	cell_line	CLO_0008132	not_applicable	not_applicable	-4	proximal
tri_0853	exp_2290	PAX6	ALDH3A1	5080	218	5080	218	27818314	human	human	perturbation	primary_cell	CL_0000575	unknown	activation	not_applicable	not_applicable
tri_0853	exp_2973	PAX6	ALDH3A1	5080	218	18508	11670	18436815	mouse	mouse	binding	in-vitro	not_applicable	not_applicable	not_applicable	-45	proximal
tri_0853	exp_2974	PAX6	ALDH3A1	5080	218	18508	11670	18436815	mouse	mouse	perturbation	primary_cell	CL_0000575	unknown	activation	not_applicable	not_applicable
tri_0854	exp_1615	PAX6	ATOH7	5080	220202	5080	220202	19208436	human	human	binding	cell_line	BTO_0002919	not_applicable	not_applicable	-1458	proximal
tri_0854	exp_1617	PAX6	ATOH7	5080	220202	5080	220202	19208436	human	human	binding	in-vitro	not_applicable	not_applicable	not_applicable	-1458	proximal
tri_0854	exp_1616	PAX6	ATOH7	5080	220202	5080	220202	19208436	human	human	reporter	cell_line	BTO_0002919	not_applicable	activation	-1458	proximal
tri_0854	exp_3065	PAX6	ATOH7	5080	220202	18508	53404	19208436	mouse	mouse	perturbation	primary_cell	CL_0002672	E13.5	activation	not_applicable	not_applicable
tri_0884	exp_3711	PAX6	BCL9	5080	607	18508	77578	25184676	mouse	mouse	binding	cell_line	BTO_0001872	not_applicable	not_applicable	unknown	unknown
tri_0884	exp_3713	PAX6	BCL9	5080	607	18508	77578	25184676	mouse	mouse	perturbation	primary_tissue	UBERON_0000924	E10.5	activation	not_applicable	not_applicable
tri_0884	exp_3712	PAX6	BCL9	5080	607	18508	77578	25184676	mouse	mouse	perturbation	cell_line	BTO_0001872	not_applicable	activation	not_applicable	not_applicable
tri_0860	exp_3714	PAX6	BCL9L	5080	283149	18508	80288	25184676	mouse	mouse	binding	cell_line	BTO_0001872	not_applicable	not_applicable	unknown	unknown
tri_0860	exp_3716	PAX6	BCL9L	5080	283149	18508	80288	25184676	mouse	mouse	perturbation	primary_tissue	UBERON_0000924	E10.5	activation	not_applicable	not_applicable
tri_0860	exp_3715	PAX6	BCL9L	5080	283149	18508	80288	25184676	mouse	mouse	perturbation	cell_line	BTO_0001872	not_applicable	activation	not_applicable	not_applicable
tri_0832	exp_3607	PAX6	CDK6	5080	1021	18508	12571	23622063	mouse	mouse	binding	primary_tissue	UBERON_0000956	E12.5	not_applicable	unknown	unknown
tri_0832	exp_3608	PAX6	CDK6	5080	1021	18508	12571	23622063	mouse	mouse	binding	in-vitro	not_applicable	not_applicable	not_applicable	unknown	unknown
tri_0832	exp_3610	PAX6	CDK6	5080	1021	18508	12571	23622063	mouse	mouse	perturbation	primary_tissue	UBERON_0000956	E12.5	repression	not_applicable	not_applicable
tri_0832	exp_3609	PAX6	CDK6	5080	1021	18508	12571	23622063	mouse	mouse	reporter	cell_line	CLO_0001230	not_applicable	repression	unknown	unknown
tri_0836	exp_2811	PAX6	CDKN1B	5080	1027	18508	12576	17157287	mouse	mouse	binding	primary_tissue	UBERON_0001851	E12.5	not_applicable	-5175	distal
tri_0836	exp_2812	PAX6	CDKN1B	5080	1027	18508	12576	17157287	mouse	mouse	binding	primary_cell	CL_0009004	E9.5	not_applicable	-5175	distal
tri_0836	exp_2813	PAX6	CDKN1B	5080	1027	18508	12576	17157287	mouse	mouse	perturbation	primary_cell	CL_0009004	E9.5	activation	not_applicable	not_applicable
tri_0836	exp_2814	PAX6	CDKN1B	5080	1027	18508	12576	17157287	mouse	mouse	perturbation	primary_tissue	UBERON_0001851	E12.5	activation	not_applicable	not_applicable
tri_0836	exp_2815	PAX6	CDKN1B	5080	1027	18508	12576	17157287	mouse	mouse	perturbation	primary_tissue	UBERON_0001890	E9.5	activation	not_applicable	not_applicable
tri_0846	exp_2742	PAX6	CRYAA	5080	1409	18508	12954	16675956	mouse	mouse	binding	primary_tissue	UBERON_0000965	P1	not_applicable	-7492	distal
tri_0837	exp_2742	PAX6	CRYAA2	5080	102724652	18508	12954	16675956	mouse	mouse	binding	primary_tissue	UBERON_0000965	P1	not_applicable	-7492	distal
tri_0846	exp_3278	PAX6	CRYAA	5080	1409	18508	12954	21092858	mouse	mouse	binding	primary_cell	CL_0000099	P90	not_applicable	-250	proximal
tri_0837	exp_3278	PAX6	CRYAA2	5080	102724652	18508	12954	21092858	mouse	mouse	binding	primary_cell	CL_0000099	P90	not_applicable	-250	proximal
tri_0846	exp_3281	PAX6	CRYAA	5080	1409	18508	12954	21092858	mouse	mouse	perturbation	primary_cell	CL_0000099	P106	activation	not_applicable	not_applicable
tri_0837	exp_3281	PAX6	CRYAA2	5080	102724652	18508	12954	21092858	mouse	mouse	perturbation	primary_cell	CL_0000099	P106	activation	not_applicable	not_applicable
tri_0846	exp_2745	PAX6	CRYAA	5080	1409	18508	12954	16675956	mouse	mouse	reporter	cell_line	CLO_0051650	not_applicable	activation	-7492	distal
tri_0837	exp_2745	PAX6	CRYAA2	5080	102724652	18508	12954	16675956	mouse	mouse	reporter	cell_line	CLO_0051650	not_applicable	activation	-7492	distal
tri_0846	exp_3279	PAX6	CRYAA	5080	1409	18508	12954	21092858	mouse	mouse	reporter	cell_line	CLO_0008302	not_applicable	activation	-250	proximal
tri_0837	exp_3279	PAX6	CRYAA2	5080	102724652	18508	12954	21092858	mouse	mouse	reporter	cell_line	CLO_0008302	not_applicable	activation	-250	proximal
tri_0846	exp_3280	PAX6	CRYAA	5080	1409	18508	12954	21092858	mouse	mouse	reporter	cell_line	CLO_0008154	not_applicable	activation	-250	proximal
tri_0837	exp_3280	PAX6	CRYAA2	5080	102724652	18508	12954	21092858	mouse	mouse	reporter	cell_line	CLO_0008154	not_applicable	activation	-250	proximal
tri_0847	exp_3944	PAX6	CRYAB	5080	1410	18508	12955	8798491	mouse	mouse	binding	in-vitro	not_applicable	not_applicable	not_applicable	-121	proximal
tri_0847	exp_2603	PAX6	CRYAB	5080	1410	18508	12955	15020706	mouse	mouse	reporter	cell_line	CLO_0051650	not_applicable	activation	-121	proximal
tri_0847	exp_3945	PAX6	CRYAB	5080	1410	18508	12955	8798491	mouse	mouse	reporter	cell_line	EFO_0002887	not_applicable	activation	-121	proximal
tri_0859	exp_0444	PAX6	DKK3	5080	27122	5080	27122	25029272	human	human	perturbation	cell_line	CLO_0003816	not_applicable	activation	not_applicable	not_applicable
tri_0859	exp_0445	PAX6	DKK3	5080	27122	5080	27122	25029272	human	human	perturbation	cell_line	CLO_0008103	not_applicable	repression	not_applicable	not_applicable
tri_0859	exp_0446	PAX6	DKK3	5080	27122	5080	27122	25029272	human	human	perturbation	cell_line	CLO_0008089	not_applicable	repression	not_applicable	not_applicable
tri_0859	exp_0447	PAX6	DKK3	5080	27122	5080	27122	25029272	human	human	perturbation	cell_line	CLO_0008395	not_applicable	repression	not_applicable	not_applicable
tri_0859	exp_0448	PAX6	DKK3	5080	27122	5080	27122	25029272	human	human	perturbation	cell_line	CLO_0003450	not_applicable	repression	not_applicable	not_applicable
tri_0859	exp_0449	PAX6	DKK3	5080	27122	5080	27122	25029272	human	human	perturbation	cell_line	CLO_0001812	not_applicable	repression	not_applicable	not_applicable
tri_0859	exp_3486	PAX6	DKK3	5080	27122	18508	50781	22792072	mouse	mouse	binding	primary_cell	CL_0002586	E11.5	not_applicable	-6229	distal
tri_0859	exp_1098	PAX6	DKK3	5080	27122	18508	50781	25029272	mouse	mouse	binding	in-vitro	not_applicable	not_applicable	not_applicable	-9	proximal
tri_0859	exp_3487	PAX6	DKK3	5080	27122	18508	50781	22792072	mouse	mouse	perturbation	primary_cell	CL_0002586	E11.5	repression	not_applicable	not_applicable
tri_0859	exp_0443	PAX6	DKK3	5080	27122	18508	50781	25029272	mouse	mouse	perturbation	cell_line	CLO_0001345	not_applicable	activation	not_applicable	not_applicable
tri_0859	exp_2015	PAX6	DKK3	5080	27122	18508	50781	22792072	mouse	mouse	reporter	cell_line	CLO_0001749	not_applicable	repression	-6229	distal
tri_0859	exp_1099	PAX6	DKK3	5080	27122	18508	50781	25029272	mouse	mouse	reporter	cell_line	CLO_0003684	not_applicable	activation	-9	proximal
tri_0859	exp_1100	PAX6	DKK3	5080	27122	18508	50781	25029272	mouse	mouse	reporter	cell_line	CLO_0001345	not_applicable	activation	-9	proximal
tri_0894	exp_3484	PAX6	FGF19	5080	9965	18508	14170	22792072	mouse	mouse	binding	primary_cell	CL_0002586	E11.5	not_applicable	-732	proximal
tri_0894	exp_3485	PAX6	FGF19	5080	9965	18508	14170	22792072	mouse	mouse	perturbation	primary_cell	CL_0002586	E11.5	repression	not_applicable	not_applicable
tri_0894	exp_2014	PAX6	FGF19	5080	9965	18508	14170	22792072	mouse	mouse	reporter	cell_line	CLO_0001749	not_applicable	repression	-732	proximal
tri_0882	exp_2618	PAX6	G6PC2	5080	57818	18508	14378	15180990	mouse	mouse	binding	cell_line	CLO_0001932	not_applicable	not_applicable	-246	proximal
tri_0882	exp_2619	PAX6	G6PC2	5080	57818	18508	14378	15180990	mouse	mouse	binding	in-vitro	not_applicable	not_applicable	not_applicable	-246	proximal
tri_0857	exp_2497	PAX6	GCK	5080	2645	18508	103988	12426319	mouse	mouse	binding	cell_line	CLO_0001932	not_applicable	not_applicable	-311	proximal
tri_0861	exp_0740	PAX6	HOXD4	5080	3233	18508	15436	17010333	mouse	mouse	binding	cell_line	CLO_0008302	not_applicable	not_applicable	unknown	distal
tri_0861	exp_0741	PAX6	HOXD4	5080	3233	18508	15436	17010333	mouse	mouse	binding	primary_tissue	UBERON_0002100	E8	not_applicable	unknown	distal
tri_0861	exp_0742	PAX6	HOXD4	5080	3233	18508	15436	17010333	mouse	mouse	binding	in-vitro	not_applicable	not_applicable	not_applicable	unknown	distal
tri_0861	exp_0743	PAX6	HOXD4	5080	3233	18508	15436	17010333	mouse	mouse	perturbation	primary_tissue	UBERON_0001049	E8.5	activation	not_applicable	not_applicable
tri_0871	exp_3399	PAX6	MAF	5080	4094	18508	17132	21998302	mouse	mouse	binding	primary_tissue	UBERON_0000965	P0	not_applicable	1	proximal
tri_0871	exp_3401	PAX6	MAF	5080	4094	18508	17132	21998302	mouse	mouse	perturbation	primary_tissue	UBERON_0003073	E9.5	activation	not_applicable	not_applicable
tri_0871	exp_3402	PAX6	MAF	5080	4094	18508	17132	21998302	mouse	mouse	perturbation	primary_tissue	UBERON_0000965	E15.5	activation	not_applicable	not_applicable
tri_0871	exp_3400	PAX6	MAF	5080	4094	18508	17132	21998302	mouse	mouse	reporter	cell_line	CLO_0008302	not_applicable	activation	1	proximal
tri_0870	exp_0924	PAX6	MAFA	5080	389692	18508	378435	20584984	mouse	mouse	binding	cell_line	CLO_0001932	not_applicable	not_applicable	-7886	distal
tri_0870	exp_0925	PAX6	MAFA	5080	389692	18508	378435	20584984	mouse	mouse	binding	in-vitro	not_applicable	not_applicable	not_applicable	-7886	distal
tri_0870	exp_0926	PAX6	MAFA	5080	389692	18508	378435	20584984	mouse	mouse	perturbation	primary_tissue	UBERON_0001264	P2	activation	not_applicable	not_applicable
tri_0874	exp_2415	PAX6	MMP9	5080	4318	18508	17395	10885745	mouse	mouse	binding	in-vitro	not_applicable	not_applicable	not_applicable	-312	proximal
tri_0874	exp_2416	PAX6	MMP9	5080	4318	18508	17395	10885745	mouse	mouse	reporter	cell_line	CLO_0009019	not_applicable	activation	-312	proximal
tri_0886	exp_3779	PAX6	NEUROG2	5080	63973	18508	11924	26138486	mouse	mouse	binding	primary_tissue	UBERON_0001890	E12.5	not_applicable	583	proximal
tri_0886	exp_0632	PAX6	NEUROG2	5080	63973	18508	11924	12783797	mouse	mouse	binding	in-vitro	not_applicable	not_applicable	not_applicable	583	proximal
tri_0886	exp_0634	PAX6	NEUROG2	5080	63973	18508	11924	12783797	mouse	mouse	perturbation	primary_tissue	UBERON_0002240	E10.5	activation	not_applicable	not_applicable
tri_0886	exp_3780	PAX6	NEUROG2	5080	63973	18508	11924	26138486	mouse	mouse	perturbation	primary_tissue	UBERON_0001890	E12.5	activation	not_applicable	not_applicable
tri_0886	exp_0633	PAX6	NEUROG2	5080	63973	18508	11924	12783797	mouse	mouse	reporter	primary_tissue	UBERON_0001049	E1.5	activation	583	proximal
tri_0875	exp_3728	PAX6	ODF2	5080	4957	18508	18286	25352170	mouse	mouse	binding	primary_tissue	UBERON_0000956	E12.5	not_applicable	promoter	proximal
tri_0875	exp_3729	PAX6	ODF2	5080	4957	18508	18286	25352170	mouse	mouse	binding	in-vitro	not_applicable	not_applicable	not_applicable	promoter	proximal
tri_0875	exp_3731	PAX6	ODF2	5080	4957	18508	18286	25352170	mouse	mouse	perturbation	primary_tissue	UBERON_0001890	E15.5	activation	not_applicable	not_applicable
tri_0875	exp_3730	PAX6	ODF2	5080	4957	18508	18286	25352170	mouse	mouse	reporter	cell_line	CLO_0008172	not_applicable	activation	promoter	proximal
tri_0876	exp_2420	PAX6	PAX2	5080	5076	18508	18504	11003833	mouse	mouse	binding	in-vitro	not_applicable	not_applicable	not_applicable	-4256	distal
tri_0876	exp_2422	PAX6	PAX2	5080	5076	18508	18504	11003833	mouse	mouse	perturbation	primary_tissue	UBERON_0003072	E9.5	repression	not_applicable	not_applicable
tri_0876	exp_2421	PAX6	PAX2	5080	5076	18508	18504	11003833	mouse	mouse	reporter	cell_line	CLO_0002597	not_applicable	repression	-4256	distal
tri_0883	exp_3394	PAX6	RLBP1	5080	6017	18508	19771	21996446	mouse	mouse	binding	primary_tissue	UBERON_0000956	E14.5	not_applicable	-2000	distal
tri_0883	exp_3396	PAX6	RLBP1	5080	6017	18508	19771	21996446	mouse	mouse	perturbation	primary_tissue	UBERON_0000956	E14.5	activation	not_applicable	not_applicable
tri_0883	exp_3395	PAX6	RLBP1	5080	6017	18508	19771	21996446	mouse	mouse	reporter	cell_line	CLO_0002421	not_applicable	activation	-2000	distal
tri_0878	exp_1057	PAX6	SOST	5080	50964	18508	74499	23529217	mouse	mouse	binding	cell_line	EFO_0005394	not_applicable	not_applicable	-238	proximal
tri_0878	exp_1059	PAX6	SOST	5080	50964	18508	74499	23529217	mouse	mouse	perturbation	cell_line	EFO_0005394	not_applicable	activation	not_applicable	not_applicable
tri_0878	exp_1058	PAX6	SOST	5080	50964	18508	74499	23529217	mouse	mouse	reporter	cell_line	EFO_0005394	not_applicable	activation	-238	proximal
tri_0834	exp_2294	PAX6	ANGPTL7	5080	10218	5080	10218	27818314	human	human	perturbation	primary_cell	CL_0000575	unknown	activation	not_applicable	not_applicable
tri_0835	exp_2820	PAX6	CDKN1A	5080	1026	18508	12575	17157287	mouse	mouse	perturbation	primary_cell	CL_0009004	E9.5	activation	not_applicable	not_applicable
tri_0835	exp_2821	PAX6	CDKN1A	5080	1026	18508	12575	17157287	mouse	mouse	perturbation	primary_tissue	UBERON_0001851	E12.5	activation	not_applicable	not_applicable
tri_0835	exp_2822	PAX6	CDKN1A	5080	1026	18508	12575	17157287	mouse	mouse	perturbation	primary_tissue	UBERON_0001890	E9.5	activation	not_applicable	not_applicable
tri_0838	exp_2817	PAX6	CDKN1C	5080	1028	18508	12577	17157287	mouse	mouse	perturbation	primary_cell	CL_0009004	E9.5	activation	not_applicable	not_applicable
tri_0838	exp_2818	PAX6	CDKN1C	5080	1028	18508	12577	17157287	mouse	mouse	perturbation	primary_tissue	UBERON_0001851	E12.5	activation	not_applicable	not_applicable
tri_0838	exp_2819	PAX6	CDKN1C	5080	1028	18508	12577	17157287	mouse	mouse	perturbation	primary_tissue	UBERON_0001890	E9.5	activation	not_applicable	not_applicable
tri_0839	exp_2816	PAX6	CDKN2A	5080	1029	18508	12578	17157287	mouse	mouse	perturbation	primary_cell	CL_0009004	E9.5	activation	not_applicable	not_applicable
tri_0840	exp_2823	PAX6	CDKN2D	5080	1032	18508	12581	17157287	mouse	mouse	perturbation	primary_cell	CL_0009004	E9.5	activation	not_applicable	not_applicable
tri_0842	exp_3050	PAX6	SPAG5	5080	10615	18508	54141	19132093	mouse	mouse	binding	primary_tissue	UBERON_0000965	P1	not_applicable	unknown	unknown
tri_0842	exp_3051	PAX6	SPAG5	5080	10615	18508	54141	19132093	mouse	mouse	perturbation	primary_tissue	UBERON_0000965	P1	activation	not_applicable	not_applicable
tri_0843	exp_2341	PAX6	FMNL2	5080	114793	5080	114793	29090051	human	human	perturbation	primary_cell	CL_0002367	unknown	activation	not_applicable	not_applicable
tri_0843	exp_2340	PAX6	FMNL2	5080	114793	5080	114793	29090051	human	human	reporter	cell_line	CLO_0051650	not_applicable	activation	unknown	unknown
tri_0845	exp_2293	PAX6	CLU	5080	1191	5080	1191	27818314	human	human	perturbation	primary_cell	CL_0000575	unknown	activation	not_applicable	not_applicable
tri_0849	exp_3044	PAX6	VCAN	5080	1462	18508	13003	19132093	mouse	mouse	binding	primary_tissue	UBERON_0000965	P1	not_applicable	unknown	unknown
tri_0849	exp_3045	PAX6	VCAN	5080	1462	18508	13003	19132093	mouse	mouse	perturbation	primary_tissue	UBERON_0000965	P1	repression	not_applicable	not_applicable
tri_0850	exp_3789	PAX6	GSX2	5080	170825	18508	14843	26138486	mouse	mouse	binding	primary_tissue	UBERON_0001890	E12.5	not_applicable	unknown	unknown
tri_0850	exp_3790	PAX6	GSX2	5080	170825	18508	14843	26138486	mouse	mouse	perturbation	primary_tissue	UBERON_0001890	E12.5	repression	not_applicable	not_applicable
tri_0851	exp_3785	PAX6	EMX2	5080	2018	18508	13797	26138486	mouse	mouse	binding	primary_tissue	UBERON_0001890	E12.5	not_applicable	unknown	unknown
tri_0851	exp_3786	PAX6	EMX2	5080	2018	18508	13797	26138486	mouse	mouse	perturbation	primary_tissue	UBERON_0001890	E12.5	repression	not_applicable	not_applicable
tri_0852	exp_3777	PAX6	EPHB1	5080	2047	18508	270190	26138486	mouse	mouse	binding	primary_tissue	UBERON_0001890	E12.5	not_applicable	unknown	unknown
tri_0852	exp_3778	PAX6	EPHB1	5080	2047	18508	270190	26138486	mouse	mouse	perturbation	primary_tissue	UBERON_0001890	E12.5	repression	not_applicable	not_applicable
tri_0855	exp_3488	PAX6	TFEC	5080	22797	5080	21426	22792072	human	mouse	perturbation	primary_cell	CL_0002586	E10.5	activation	not_applicable	not_applicable
tri_0855	exp_3482	PAX6	TFEC	5080	22797	18508	21426	22792072	mouse	mouse	binding	primary_cell	CL_0002586	E11.5	not_applicable	-67	proximal
tri_0855	exp_3483	PAX6	TFEC	5080	22797	18508	21426	22792072	mouse	mouse	perturbation	primary_cell	CL_0002586	E10.5	activation	not_applicable	not_applicable
tri_0855	exp_2013	PAX6	TFEC	5080	22797	18508	21426	22792072	mouse	mouse	reporter	cell_line	CLO_0001749	not_applicable	activation	-67	proximal
tri_0856	exp_2299	PAX6	FLG	5080	2312	5080	2312	27818314	human	human	perturbation	primary_cell	CL_0000575	unknown	repression	not_applicable	not_applicable
tri_0862	exp_2498	PAX6	INS	5080	3630	18508	16334	12426319	mouse	mouse	binding	cell_line	CLO_0001932	not_applicable	not_applicable	unknown	unknown
tri_0864	exp_1370	PAX6	ITGA4	5080	3676	5080	3676	15161828	human	human	reporter	primary_cell	CL_0000575	unknown	activation	-76	proximal
tri_0864	exp_1369	PAX6	ITGA4	5080	3676	18508	16401	15161828	mouse	mouse	binding	in-vitro	not_applicable	not_applicable	not_applicable	-76	proximal
tri_0865	exp_2297	PAX6	IVL	5080	3713	5080	3713	27818314	human	human	perturbation	primary_cell	CL_0000575	unknown	repression	not_applicable	not_applicable
tri_0866	exp_2298	PAX6	KRT1	5080	3848	5080	3848	27818314	human	human	perturbation	primary_cell	CL_0000575	unknown	repression	not_applicable	not_applicable
tri_0867	exp_2292	PAX6	KRT3	5080	3850	5080	3850	27818314	human	human	perturbation	primary_cell	CL_0000575	unknown	activation	not_applicable	not_applicable
tri_0868	exp_2296	PAX6	KRT10	5080	3858	5080	3858	27818314	human	human	perturbation	primary_cell	CL_0000575	unknown	repression	not_applicable	not_applicable
tri_0873	exp_3775	PAX6	ASCL1	5080	429	18508	17172	26138486	mouse	mouse	binding	primary_tissue	UBERON_0001890	E12.5	not_applicable	unknown	unknown
tri_0873	exp_3776	PAX6	ASCL1	5080	429	18508	17172	26138486	mouse	mouse	perturbation	primary_tissue	UBERON_0001890	E12.5	repression	not_applicable	not_applicable
tri_0880	exp_3787	PAX6	FEZF2	5080	55079	18508	54713	26138486	mouse	mouse	binding	primary_tissue	UBERON_0001890	E12.5	not_applicable	unknown	unknown
tri_0880	exp_3788	PAX6	FEZF2	5080	55079	18508	54713	26138486	mouse	mouse	perturbation	primary_tissue	UBERON_0001890	E12.5	repression	not_applicable	not_applicable
tri_0885	exp_3781	PAX6	DMRTA1	5080	63951	18508	242523	26138486	mouse	mouse	binding	primary_tissue	UBERON_0001890	E12.5	not_applicable	unknown	unknown
tri_0885	exp_3782	PAX6	DMRTA1	5080	63951	18508	242523	26138486	mouse	mouse	perturbation	primary_tissue	UBERON_0001890	E12.5	activation	not_applicable	not_applicable
tri_0888	exp_1134	PAX6	SLC1A2	5080	6506	18508	20511	26485579	mouse	mouse	binding	primary_tissue	UBERON_0001851	P45	not_applicable	-7896	distal
tri_0888	exp_1135	PAX6	SLC1A2	5080	6506	18508	20511	26485579	mouse	mouse	binding	primary_tissue	UBERON_0002037	P45	not_applicable	-7896	distal
tri_0888	exp_1136	PAX6	SLC1A2	5080	6506	18508	20511	26485579	mouse	mouse	binding	in-vitro	not_applicable	not_applicable	not_applicable	-7896	distal
tri_0888	exp_1138	PAX6	SLC1A2	5080	6506	18508	20511	26485579	mouse	mouse	perturbation	primary_cell	CL_0002605	P1	activation	not_applicable	not_applicable
tri_0890	exp_3971	PAX6	TCF7L2	5080	6934	18508	21416	9784592	mouse	mouse	perturbation	primary_tissue	UBERON_0001894	E11.5	activation	not_applicable	not_applicable
tri_0892	exp_2295	PAX6	TKT	5080	7086	5080	7086	27818314	human	human	perturbation	primary_cell	CL_0000575	unknown	activation	not_applicable	not_applicable
tri_0893	exp_3669	PAX6	TRPM3	5080	80036	18508	226025	24623969	mouse	mouse	reporter	cell_line	CLO_0008302	not_applicable	repression	unknown	unknown
tri_1109	exp_2777	SOX2	LEFTY1	6657	10637	20674	13590	16954384	mouse	mouse	binding	cell_line	EFO_0005914	not_applicable	not_applicable	-1136	proximal
tri_1109	exp_2778	SOX2	LEFTY1	6657	10637	20674	13590	16954384	mouse	mouse	binding	in-vitro	not_applicable	not_applicable	not_applicable	-1136	proximal
tri_1142	exp_2695	SOX2	NANOG	6657	79923	6657	79923	15860457	human	human	binding	cell_line	EFO_0007086	not_applicable	not_applicable	117	proximal
tri_1142	exp_2693	SOX2	NANOG	6657	79923	20674	71950	15860457	mouse	mouse	binding	cell_line	EFO_0007075	not_applicable	not_applicable	117	proximal
tri_1142	exp_3632	SOX2	NANOG	6657	79923	20674	71950	23939864	mouse	mouse	binding	primary_cell	CL_2000042	E14.5	not_applicable	117	proximal
tri_1142	exp_3480	SOX2	NANOG	6657	79923	20674	71950	22745796	mouse	mouse	perturbation	cell_line	CLO_0002988	not_applicable	activation	not_applicable	not_applicable
tri_1142	exp_0781	SOX2	NANOG	6657	79923	20674	71950	17324942	mouse	mouse	reporter	cell_line	CLO_0002988	not_applicable	repression	171	proximal
tri_1142	exp_3478	SOX2	NANOG	6657	79923	20674	71950	22745796	mouse	mouse	reporter	cell_line	CLO_0002988	not_applicable	activation	171	proximal
tri_1142	exp_2697	SOX2	NANOG	6657	79923	20674	71950	15860457	mouse	mouse	reporter	cell_line	CLO_0002988	not_applicable	activation	117	proximal
tri_1137	exp_0056	SOX2	SOX2	6657	6657	6657	6657	15988017	human	human	binding	cell_line	EFO_0007086	not_applicable	not_applicable	2	proximal
tri_1137	exp_0058	SOX2	SOX2	6657	6657	20674	20674	15988017	mouse	mouse	binding	cell_line	EFO_0007075	not_applicable	not_applicable	-2000	distal
tri_1137	exp_0053	SOX2	SOX2	6657	6657	20674	20674	15988017	mouse	mouse	reporter	cell_line	EFO_0007075	not_applicable	activation	2	proximal
tri_1137	exp_0779	SOX2	SOX2	6657	6657	20674	20674	17324942	mouse	mouse	reporter	cell_line	CLO_0002988	not_applicable	repression	-2000	distal
tri_1145	exp_3674	SOX2	TP63	6657	8626	6657	8626	24669837	human	human	binding	cell_line	CLO_0001601	not_applicable	not_applicable	unknown	proximal
tri_1145	exp_3675	SOX2	TP63	6657	8626	20674	22061	24669837	mouse	mouse	reporter	cell_line	CLO_0051650	not_applicable	activation	unknown	proximal
tri_1115	exp_0590	SOX2	FGF4	6657	2249	6657	14175	7590241	human	mouse	binding	in-vitro	not_applicable	not_applicable	not_applicable	unknown	unknown
tri_1115	exp_1184	SOX2	FGF4	6657	2249	6657	14175	7590241	human	mouse	reporter	cell_line	CLO_0003684	not_applicable	activation	unknown	unknown
tri_1115	exp_3631	SOX2	FGF4	6657	2249	20674	14175	23939864	mouse	mouse	binding	primary_cell	CL_2000042	E14.5	not_applicable	3000	distal
tri_1115	exp_0588	SOX2	FGF4	6657	2249	20674	14175	7590241	mouse	mouse	binding	in-vitro	not_applicable	not_applicable	not_applicable	3000	distal
tri_1115	exp_1182	SOX2	FGF4	6657	2249	20674	14175	7590241	mouse	mouse	reporter	cell_line	CLO_0002988	not_applicable	activation	3000	distal
tri_1115	exp_2646	SOX2	FGF4	6657	2249	20674	14175	15349837	mouse	mouse	reporter	cell_line	CLO_0002988	not_applicable	repression	3000	distal
tri_1115	exp_0780	SOX2	FGF4	6657	2249	20674	14175	17324942	mouse	mouse	reporter	cell_line	CLO_0002988	not_applicable	repression	3000	distal
tri_1130	exp_0042	SOX2	POU5F1	6657	5460	6657	5460	15988017	human	human	binding	cell_line	EFO_0007086	not_applicable	not_applicable	-1978	proximal
tri_1130	exp_0044	SOX2	POU5F1	6657	5460	6657	5460	15988017	human	human	binding	in-vitro	not_applicable	not_applicable	not_applicable	-1978	proximal
tri_1130	exp_0046	SOX2	POU5F1	6657	5460	6657	5460	15988017	human	human	reporter	cell_line	EFO_0007075	not_applicable	activation	-1978	proximal
tri_1130	exp_0838	SOX2	POU5F1	6657	5460	20674	18999	18213644	mouse	mouse	binding	cell_line	CLO_0002988	not_applicable	not_applicable	33	proximal
tri_1130	exp_0048	SOX2	POU5F1	6657	5460	20674	18999	15988017	mouse	mouse	binding	cell_line	EFO_0007075	not_applicable	not_applicable	33	proximal
tri_1130	exp_2663	SOX2	POU5F1	6657	5460	20674	18999	15557334	mouse	mouse	binding	in-vitro	not_applicable	not_applicable	not_applicable	33	proximal
tri_1130	exp_0052	SOX2	POU5F1	6657	5460	20674	18999	15988017	mouse	mouse	perturbation	cell_line	EFO_0007075	not_applicable	activation	not_applicable	not_applicable
tri_1130	exp_0050	SOX2	POU5F1	6657	5460	20674	18999	15988017	mouse	mouse	reporter	cell_line	EFO_0007075	not_applicable	activation	33	proximal
tri_1130	exp_0783	SOX2	POU5F1	6657	5460	20674	18999	17324942	mouse	mouse	reporter	cell_line	CLO_0002988	not_applicable	repression	33	proximal
tri_1130	exp_0839	SOX2	POU5F1	6657	5460	20674	18999	18213644	mouse	mouse	reporter	cell_line	CLO_0002988	not_applicable	activation	33	proximal
tri_1143	exp_2396	SOX2	UTF1	6657	8433	20674	22286	10409735	mouse	mouse	binding	in-vitro	not_applicable	not_applicable	not_applicable	119	proximal
tri_1143	exp_2397	SOX2	UTF1	6657	8433	20674	22286	10409735	mouse	mouse	reporter	cell_line	CLO_0003684	not_applicable	activation	119	proximal
tri_1143	exp_0782	SOX2	UTF1	6657	8433	20674	22286	17324942	mouse	mouse	reporter	cell_line	CLO_0002988	not_applicable	repression	119	proximal
tri_1131	exp_1532	SOX2	CCND1	6657	595	6657	595	18456656	human	human	binding	cell_line	CLO_0007606	not_applicable	not_applicable	-53	proximal
tri_1131	exp_1535	SOX2	CCND1	6657	595	6657	595	18456656	human	human	perturbation	cell_line	CLO_0007606	not_applicable	activation	not_applicable	not_applicable
tri_1131	exp_1533	SOX2	CCND1	6657	595	6657	595	18456656	human	human	reporter	cell_line	CLO_0007606	not_applicable	activation	-53	proximal
tri_1131	exp_1534	SOX2	CCND1	6657	595	6657	595	18456656	human	human	reporter	cell_line	CLO_0001230	not_applicable	activation	-53	proximal
tri_1131	exp_1113	SOX2	CCND1	6657	595	20674	12443	25482558	mouse	mouse	binding	primary_tissue	UBERON_0000956	E11.5	not_applicable	-100	proximal
tri_1131	exp_1114	SOX2	CCND1	6657	595	20674	12443	25482558	mouse	mouse	binding	in-vitro	not_applicable	not_applicable	not_applicable	-100	proximal
tri_1131	exp_1117	SOX2	CCND1	6657	595	20674	12443	25482558	mouse	mouse	perturbation	primary_tissue	UBERON_0000956	E13.5	repression	not_applicable	not_applicable
tri_1131	exp_1115	SOX2	CCND1	6657	595	20674	12443	25482558	mouse	mouse	reporter	primary_tissue	UBERON_0001049	E3.5	repression	-100	proximal
tri_1131	exp_1116	SOX2	CCND1	6657	595	20674	12443	25482558	mouse	mouse	reporter	cell_line	CLO_0001230	not_applicable	repression	-100	proximal
tri_1128	exp_2807	SOX2	PAX6	6657	5080	20674	18508	17140559	mouse	mouse	binding	in-vitro	not_applicable	not_applicable	not_applicable	-3	proximal
tri_1128	exp_2808	SOX2	PAX6	6657	5080	20674	18508	17140559	mouse	mouse	reporter	cell_line	CLO_0051650	not_applicable	activation	-3	proximal
tri_1144	exp_0787	SOX2	ZSCAN10	6657	84891	20674	332221	17344211	mouse	mouse	binding	cell_line	EFO_0007075	not_applicable	not_applicable	unknown	proximal
tri_1144	exp_0789	SOX2	ZSCAN10	6657	84891	20674	332221	17344211	mouse	mouse	perturbation	cell_line	EFO_0007075	not_applicable	activation	not_applicable	not_applicable
tri_1144	exp_0788	SOX2	ZSCAN10	6657	84891	20674	332221	17344211	mouse	mouse	reporter	cell_line	CLO_0037317	not_applicable	activation	unknown	proximal
tri_1136	exp_1175	SOX2	BMP4	6657	652	20674	12159	29352015	mouse	mouse	perturbation	primary_tissue	UBERON_0001997	E9.5	activation	not_applicable	not_applicable
tri_1126	exp_0987	SOX2	ATOH1	6657	474	20674	11921	22340499	mouse	mouse	binding	primary_tissue	UBERON_0001844	E13.5	not_applicable	309	proximal
tri_1126	exp_0989	SOX2	ATOH1	6657	474	20674	11921	22340499	mouse	mouse	perturbation	primary_tissue	UBERON_0001844	E13.5	activation	not_applicable	not_applicable
tri_1126	exp_0988	SOX2	ATOH1	6657	474	20674	11921	22340499	mouse	mouse	reporter	primary_tissue	UBERON_0001844	E13.5	activation	309	proximal
tri_1120	exp_1990	SOX2	BIRC5	6657	332	6657	332	22469032	human	human	perturbation	cell_line	CLO_0052064	not_applicable	repression	not_applicable	not_applicable
tri_1120	exp_1036	SOX2	BIRC5	6657	332	20674	11799	23301561	mouse	mouse	binding	primary_cell	CL_0000047	E14.5	not_applicable	-869	proximal
tri_1120	exp_1038	SOX2	BIRC5	6657	332	20674	11799	23301561	mouse	mouse	perturbation	primary_cell	CL_0000047	E14.5	activation	not_applicable	not_applicable
tri_1120	exp_1037	SOX2	BIRC5	6657	332	20674	11799	23301561	mouse	mouse	reporter	primary_cell	CL_0000047	E14.5	activation	-869	proximal
tri_1108	exp_1989	SOX2	CDKN1B	6657	1027	6657	1027	22469032	human	human	perturbation	cell_line	CLO_0052064	not_applicable	repression	not_applicable	not_applicable
tri_1108	exp_1988	SOX2	CDKN1B	6657	1027	6657	1027	22469032	human	human	perturbation	cell_line	CLO_0008395	not_applicable	repression	not_applicable	not_applicable
tri_1108	exp_1024	SOX2	CDKN1B	6657	1027	20674	12576	22855803	mouse	mouse	binding	cell_line	CLO_0000785	not_applicable	not_applicable	-1400	proximal
tri_1108	exp_1026	SOX2	CDKN1B	6657	1027	20674	12576	22855803	mouse	mouse	perturbation	primary_tissue	UBERON_0001844	P2	activation	not_applicable	not_applicable
tri_1108	exp_1025	SOX2	CDKN1B	6657	1027	20674	12576	22855803	mouse	mouse	reporter	cell_line	CLO_0000785	not_applicable	activation	-1400	proximal
tri_1113	exp_3158	SOX2	EGFR	6657	1956	20674	13649	19882665	mouse	mouse	binding	primary_cell	EFO_0004039	E18.5	not_applicable	unknown	unknown
tri_1113	exp_3160	SOX2	EGFR	6657	1956	20674	13649	19882665	mouse	mouse	perturbation	primary_cell	EFO_0004039	E18.5	activation	not_applicable	not_applicable
tri_1113	exp_3159	SOX2	EGFR	6657	1956	20674	13649	19882665	mouse	mouse	reporter	cell_line	BTO_0002524	not_applicable	activation	unknown	unknown
tri_1119	exp_3340	SOX2	GLI3	6657	2737	6657	2737	21532573	human	human	binding	cell_line	CLO_0000051	not_applicable	not_applicable	unknown	unknown
tri_1119	exp_1858	SOX2	GLI3	6657	2737	6657	2737	21532573	human	human	perturbation	cell_line	CLO_0000051	not_applicable	activation	not_applicable	not_applicable
tri_1119	exp_3333	SOX2	GLI3	6657	2737	20674	14634	21532573	mouse	mouse	binding	primary_cell	CL_0000047	E12.5	not_applicable	unknown	unknown
tri_1119	exp_1845	SOX2	GLI3	6657	2737	20674	14634	21532573	mouse	mouse	perturbation	cell_line	CLO_0000051	not_applicable	activation	not_applicable	not_applicable
tri_1119	exp_1852	SOX2	GLI3	6657	2737	20674	14634	21532573	mouse	mouse	perturbation	primary_cell	CL_0000047	E12.5	activation	not_applicable	not_applicable
tri_1111	exp_3338	SOX2	JAG1	6657	182	6657	182	21532573	human	human	binding	cell_line	CLO_0000051	not_applicable	not_applicable	unknown	unknown
tri_1111	exp_1856	SOX2	JAG1	6657	182	6657	182	21532573	human	human	perturbation	cell_line	CLO_0000051	not_applicable	activation	not_applicable	not_applicable
tri_1111	exp_3331	SOX2	JAG1	6657	182	20674	16449	21532573	mouse	mouse	binding	primary_cell	CL_0000047	E12.5	not_applicable	unknown	unknown
tri_1111	exp_1843	SOX2	JAG1	6657	182	20674	16449	21532573	mouse	mouse	perturbation	cell_line	CLO_0000051	not_applicable	activation	not_applicable	not_applicable
tri_1111	exp_1850	SOX2	JAG1	6657	182	20674	16449	21532573	mouse	mouse	perturbation	primary_cell	CL_0000047	E12.5	activation	not_applicable	not_applicable
tri_1124	exp_3341	SOX2	MYCN	6657	4613	6657	4613	21532573	human	human	binding	cell_line	CLO_0000051	not_applicable	not_applicable	unknown	unknown
tri_1124	exp_3334	SOX2	MYCN	6657	4613	20674	18109	21532573	mouse	mouse	binding	primary_cell	CL_0000047	E12.5	not_applicable	unknown	unknown
tri_1124	exp_1846	SOX2	MYCN	6657	4613	20674	18109	21532573	mouse	mouse	perturbation	cell_line	CLO_0000051	not_applicable	activation	not_applicable	not_applicable
tri_1124	exp_1853	SOX2	MYCN	6657	4613	20674	18109	21532573	mouse	mouse	perturbation	primary_cell	CL_0000047	E12.5	activation	not_applicable	not_applicable
tri_1127	exp_3758	SOX2	NEUROD1	6657	4760	20674	18012	25825708	mouse	mouse	binding	primary_cell	EFO_0004039	unknown	not_applicable	unknown	unknown
tri_1127	exp_3759	SOX2	NEUROD1	6657	4760	20674	18012	25825708	mouse	mouse	perturbation	primary_cell	EFO_0004039	unknown	activation	not_applicable	not_applicable
tri_1138	exp_3594	SOX2	NKX2-1	6657	7080	20674	21869	23444355	mouse	mouse	binding	primary_tissue	UBERON_0000922	E14.5	not_applicable	1157	proximal
tri_1138	exp_3596	SOX2	NKX2-1	6657	7080	20674	21869	23444355	mouse	mouse	perturbation	primary_tissue	UBERON_0001893	E11.5	activation	not_applicable	not_applicable
tri_1138	exp_3597	SOX2	NKX2-1	6657	7080	20674	21869	23444355	mouse	mouse	perturbation	primary_tissue	UBERON_0001893	E10.5	activation	not_applicable	not_applicable
tri_1138	exp_3598	SOX2	NKX2-1	6657	7080	20674	21869	23444355	mouse	mouse	perturbation	primary_tissue	UBERON_0001893	E9.5	activation	not_applicable	not_applicable
tri_1138	exp_3595	SOX2	NKX2-1	6657	7080	20674	21869	23444355	mouse	mouse	reporter	cell_line	CLO_0008302	not_applicable	activation	1157	proximal
tri_1139	exp_1243	SOX2	NR2E1	6657	7101	20674	21907	22194602	mouse	mouse	binding	primary_cell	CL_0000047	unknown	not_applicable	-1169	proximal
tri_1139	exp_1244	SOX2	NR2E1	6657	7101	20674	21907	22194602	mouse	mouse	perturbation	primary_cell	CL_0000047	unknown	activation	not_applicable	not_applicable
tri_1139	exp_1245	SOX2	NR2E1	6657	7101	20674	21907	22194602	mouse	mouse	reporter	primary_cell	CL_0000047	unknown	activation	-1169	proximal
tri_1134	exp_0899	SOX2	SHH	6657	6469	20674	20423	19734891	mouse	mouse	binding	primary_tissue	UBERON_0000955	E14.5	not_applicable	3	proximal
tri_1134	exp_0900	SOX2	SHH	6657	6469	20674	20423	19734891	mouse	mouse	binding	in-vitro	not_applicable	not_applicable	not_applicable	3	proximal
tri_1134	exp_0901	SOX2	SHH	6657	6469	20674	20423	19734891	mouse	mouse	perturbation	primary_tissue	UBERON_0001890	E14.5	activation	not_applicable	not_applicable
tri_1135	exp_3624	SOX2	SIX3	6657	6496	20674	20473	23792023	mouse	mouse	binding	primary_tissue	UBERON_0001890	E10.5	not_applicable	25	proximal
tri_1135	exp_3625	SOX2	SIX3	6657	6496	20674	20473	23792023	mouse	mouse	binding	in-vitro	not_applicable	not_applicable	not_applicable	25	proximal
tri_1135	exp_3626	SOX2	SIX3	6657	6496	20674	20473	23792023	mouse	mouse	reporter	primary_tissue	UBERON_0001890	E10.5	activation	25	proximal
tri_1107	exp_2266	SOX2	CDKN1A	6657	1026	6657	1026	26846300	human	human	perturbation	cell_line	CUSTOM_EBC2_cell	not_applicable	repression	not_applicable	not_applicable
tri_1107	exp_2267	SOX2	CDKN1A	6657	1026	6657	1026	26846300	human	human	perturbation	cell_line	CLO_0050064	not_applicable	repression	not_applicable	not_applicable
tri_1107	exp_2268	SOX2	CDKN1A	6657	1026	6657	1026	26846300	human	human	perturbation	cell_line	CLO_0008093	not_applicable	repression	not_applicable	not_applicable
tri_1107	exp_2269	SOX2	CDKN1A	6657	1026	6657	1026	26846300	human	human	perturbation	cell_line	CLO_0008068	not_applicable	repression	not_applicable	not_applicable
tri_1107	exp_1250	SOX2	CDKN1A	6657	1026	20674	12575	22194602	mouse	mouse	perturbation	primary_cell	CL_0000047	unknown	repression	not_applicable	not_applicable
tri_1110	exp_3760	SOX2	SOX21	6657	11166	20674	223227	25825708	mouse	mouse	binding	primary_cell	EFO_0004039	unknown	not_applicable	unknown	unknown
tri_1110	exp_3761	SOX2	SOX21	6657	11166	20674	223227	25825708	mouse	mouse	perturbation	primary_cell	EFO_0004039	unknown	activation	not_applicable	not_applicable
tri_1112	exp_3537	SOX2	NR0B1	6657	190	20674	11614	23169531	mouse	mouse	binding	in-vitro	not_applicable	not_applicable	not_applicable	-4200	distal
tri_1112	exp_3539	SOX2	NR0B1	6657	190	20674	11614	23169531	mouse	mouse	perturbation	cell_line	EFO_0007075	not_applicable	activation	not_applicable	not_applicable
tri_1114	exp_1248	SOX2	FABP7	6657	2173	20674	12140	22194602	mouse	mouse	perturbation	primary_cell	CL_0000047	unknown	activation	not_applicable	not_applicable
tri_1116	exp_3676	SOX2	GATA6	6657	2627	6657	2627	24669837	human	human	binding	cell_line	CLO_0001601	not_applicable	not_applicable	unknown	proximal
tri_1116	exp_3677	SOX2	GATA6	6657	2627	20674	14465	24669837	mouse	mouse	reporter	cell_line	CLO_0051650	not_applicable	activation	unknown	proximal
tri_1117	exp_1249	SOX2	GFAP	6657	2670	20674	14580	22194602	mouse	mouse	perturbation	primary_cell	CL_0000047	unknown	activation	not_applicable	not_applicable
tri_1118	exp_3339	SOX2	GLI2	6657	2736	6657	2736	21532573	human	human	binding	cell_line	CLO_0000051	not_applicable	not_applicable	unknown	unknown
tri_1118	exp_1857	SOX2	GLI2	6657	2736	6657	2736	21532573	human	human	perturbation	cell_line	CLO_0000051	not_applicable	activation	not_applicable	not_applicable
tri_1118	exp_3332	SOX2	GLI2	6657	2736	20674	14633	21532573	mouse	mouse	binding	primary_cell	CL_0000047	E12.5	not_applicable	unknown	unknown
tri_1118	exp_1844	SOX2	GLI2	6657	2736	20674	14633	21532573	mouse	mouse	perturbation	cell_line	CLO_0000051	not_applicable	activation	not_applicable	not_applicable
tri_1118	exp_1851	SOX2	GLI2	6657	2736	20674	14633	21532573	mouse	mouse	perturbation	primary_cell	CL_0000047	E12.5	activation	not_applicable	not_applicable
tri_1121	exp_3343	SOX2	RBPJ	6657	3516	6657	3516	21532573	human	human	binding	cell_line	CLO_0000051	not_applicable	not_applicable	unknown	unknown
tri_1121	exp_3336	SOX2	RBPJ	6657	3516	20674	19664	21532573	mouse	mouse	binding	primary_cell	CL_0000047	E12.5	not_applicable	unknown	unknown
tri_1121	exp_1848	SOX2	RBPJ	6657	3516	20674	19664	21532573	mouse	mouse	perturbation	cell_line	CLO_0000051	not_applicable	activation	not_applicable	not_applicable
tri_1121	exp_1854	SOX2	RBPJ	6657	3516	20674	19664	21532573	mouse	mouse	perturbation	primary_cell	CL_0000047	E12.5	activation	not_applicable	not_applicable
tri_1122	exp_3342	SOX2	HES5	6657	388585	6657	388585	21532573	human	human	binding	cell_line	CLO_0000051	not_applicable	not_applicable	unknown	unknown
tri_1122	exp_3335	SOX2	HES5	6657	388585	20674	15208	21532573	mouse	mouse	binding	primary_cell	CL_0000047	E12.5	not_applicable	-99	proximal
tri_1122	exp_1847	SOX2	HES5	6657	388585	20674	15208	21532573	mouse	mouse	perturbation	cell_line	CLO_0000051	not_applicable	activation	not_applicable	not_applicable
tri_1122	exp_1172	SOX2	HES5	6657	388585	20674	15208	29352015	mouse	mouse	reporter	cell_line	CLO_0008154	not_applicable	activation	-99	proximal
tri_1122	exp_1173	SOX2	HES5	6657	388585	20674	15208	29352015	mouse	mouse	reporter	primary_tissue	UBERON_0001997	E20	activation	-99	proximal
tri_1123	exp_0867	SOX2	MIR302A	6657	407028	6657	407028	18710938	human	human	binding	cell_line	CLO_0037281	not_applicable	not_applicable	unknown	unknown
tri_1123	exp_0868	SOX2	MIR302A	6657	407028	6657	407028	18710938	human	human	binding	in-vitro	not_applicable	not_applicable	not_applicable	unknown	unknown
tri_1123	exp_0161	SOX2	MIR302A	6657	407028	6657	407028	18710938	human	human	perturbation	cell_line	CLO_0037281	not_applicable	activation	not_applicable	not_applicable
tri_1123	exp_0869	SOX2	MIR302A	6657	407028	6657	407028	18710938	human	human	reporter	cell_line	CLO_0037281	not_applicable	activation	unknown	unknown
tri_1123	exp_0870	SOX2	MIR302A	6657	407028	6657	407028	18710938	human	human	reporter	cell_line	CLO_0003684	not_applicable	activation	unknown	unknown
tri_1125	exp_3764	SOX2	GADD45B	6657	4616	20674	17873	25825708	mouse	mouse	binding	primary_cell	EFO_0004039	unknown	not_applicable	unknown	unknown
tri_1125	exp_3765	SOX2	GADD45B	6657	4616	20674	17873	25825708	mouse	mouse	perturbation	primary_cell	EFO_0004039	unknown	activation	not_applicable	not_applicable
tri_1129	exp_2226	SOX2	TRIM33	6657	51592	6657	51592	25961934	human	human	binding	cell_line	CLO_0001601	not_applicable	not_applicable	-480	proximal
tri_1129	exp_2228	SOX2	TRIM33	6657	51592	6657	51592	25961934	human	human	perturbation	cell_line	CLO_0001601	not_applicable	repression	not_applicable	not_applicable
tri_1129	exp_2229	SOX2	TRIM33	6657	51592	6657	51592	25961934	human	human	perturbation	cell_line	CLO_0053017	not_applicable	repression	not_applicable	not_applicable
tri_1129	exp_2227	SOX2	TRIM33	6657	51592	6657	51592	25961934	human	human	reporter	cell_line	CLO_0001601	not_applicable	repression	-480	proximal
tri_1132	exp_3762	SOX2	BDNF	6657	627	20674	12064	25825708	mouse	mouse	binding	primary_cell	EFO_0004039	unknown	not_applicable	unknown	unknown
tri_1132	exp_3763	SOX2	BDNF	6657	627	20674	12064	25825708	mouse	mouse	perturbation	primary_cell	EFO_0004039	unknown	activation	not_applicable	not_applicable
tri_1133	exp_3756	SOX2	NEUROG2	6657	63973	20674	11924	25825708	mouse	mouse	binding	primary_cell	EFO_0004039	unknown	not_applicable	unknown	unknown
tri_1133	exp_3757	SOX2	NEUROG2	6657	63973	20674	11924	25825708	mouse	mouse	perturbation	primary_cell	EFO_0004039	unknown	activation	not_applicable	not_applicable
tri_1140	exp_3344	SOX2	TULP3	6657	7289	6657	7289	21532573	human	human	binding	cell_line	CLO_0000051	not_applicable	not_applicable	unknown	unknown
tri_1140	exp_3337	SOX2	TULP3	6657	7289	20674	22158	21532573	mouse	mouse	binding	primary_cell	CL_0000047	E12.5	not_applicable	unknown	unknown
tri_1140	exp_1849	SOX2	TULP3	6657	7289	20674	22158	21532573	mouse	mouse	perturbation	cell_line	CLO_0000051	not_applicable	activation	not_applicable	not_applicable
tri_1140	exp_1855	SOX2	TULP3	6657	7289	20674	22158	21532573	mouse	mouse	perturbation	primary_cell	CL_0000047	E12.5	activation	not_applicable	not_applicable
tri_1141	exp_2103	SOX2	TWIST1	6657	7291	6657	7291	23815808	human	human	binding	cell_line	CLO_0007606	not_applicable	not_applicable	unknown	unknown
tri_1141	exp_2104	SOX2	TWIST1	6657	7291	6657	7291	23815808	human	human	perturbation	cell_line	CLO_0007606	not_applicable	repression	not_applicable	not_applicable
tri_1146	exp_1987	SOX2	CCNE1	6657	898	6657	898	22469032	human	human	perturbation	cell_line	CLO_0052064	not_applicable	activation	not_applicable	not_applicable
tri_1146	exp_1986	SOX2	CCNE1	6657	898	6657	898	22469032	human	human	perturbation	cell_line	CLO_0008395	not_applicable	activation	not_applicable	not_applicable
tri_1438	exp_0266	RUNX1	PF4V1	861	5197	861	5197	21129147	human	human	binding	cell_line	CLO_0003679	not_applicable	not_applicable	51	proximal
tri_1438	exp_0267	RUNX1	PF4V1	861	5197	861	5197	21129147	human	human	reporter	cell_line	CLO_0003679	not_applicable	activation	51	proximal
tri_1426	exp_0790	RUNX1	IL2	861	3558	861	3558	17377532	human	human	binding	cell_line	CLO_0007043	not_applicable	not_applicable	unknown	unknown
tri_1426	exp_0791	RUNX1	IL2	861	3558	12394	16183	17377532	mouse	mouse	binding	primary_cell	CL_0000815	unknown	not_applicable	-370	proximal
tri_1426	exp_0792	RUNX1	IL2	861	3558	12394	16183	17377532	mouse	mouse	binding	in-vitro	not_applicable	not_applicable	not_applicable	-370	proximal
tri_1426	exp_0090	RUNX1	IL2	861	3558	12394	16183	17377532	mouse	mouse	perturbation	primary_cell	CL_0000815	unknown	activation	not_applicable	not_applicable
tri_1426	exp_0793	RUNX1	IL2	861	3558	12394	16183	17377532	mouse	mouse	reporter	cell_line	CLO_0007043	not_applicable	activation	-370	proximal
tri_1423	exp_0091	RUNX1	IFNG	861	3458	861	3458	17377532	human	human	binding	cell_line	CLO_0007043	not_applicable	not_applicable	-373	proximal
tri_1423	exp_0800	RUNX1	IFNG	861	3458	12394	15978	17377532	mouse	mouse	binding	primary_cell	CL_0000815	unknown	not_applicable	unknown	unknown
tri_1423	exp_0801	RUNX1	IFNG	861	3458	12394	15978	17377532	mouse	mouse	perturbation	primary_cell	CL_0000815	unknown	activation	not_applicable	not_applicable
tri_1443	exp_0824	RUNX1	SPI1	861	6688	12394	20375	17994017	mouse	mouse	binding	cell_line	CLO_0001363	not_applicable	not_applicable	-14000	distal
tri_1443	exp_3636	RUNX1	SPI1	861	6688	12394	20375	24037986	mouse	mouse	binding	primary_tissue	UBERON_0002106	unknown	not_applicable	-14000	distal
tri_1443	exp_3637	RUNX1	SPI1	861	6688	12394	20375	24037986	mouse	mouse	binding	primary_tissue	UBERON_0002107	unknown	not_applicable	-14000	distal
tri_1443	exp_0825	RUNX1	SPI1	861	6688	12394	20375	17994017	mouse	mouse	binding	in-vitro	not_applicable	not_applicable	not_applicable	-14000	distal
tri_1443	exp_0831	RUNX1	SPI1	861	6688	12394	20375	17994017	mouse	mouse	perturbation	primary_tissue	UBERON_0002106	unknown	activation	not_applicable	not_applicable
tri_1443	exp_0832	RUNX1	SPI1	861	6688	12394	20375	17994017	mouse	mouse	perturbation	primary_cell	CL_0000037	unknown	activation	not_applicable	not_applicable
tri_1443	exp_0833	RUNX1	SPI1	861	6688	12394	20375	17994017	mouse	mouse	perturbation	primary_cell	CL_0000049	unknown	activation	not_applicable	not_applicable
tri_1443	exp_0834	RUNX1	SPI1	861	6688	12394	20375	17994017	mouse	mouse	perturbation	primary_cell	CL_0000557	unknown	activation	not_applicable	not_applicable
tri_1443	exp_0828	RUNX1	SPI1	861	6688	12394	20375	17994017	mouse	mouse	perturbation	primary_tissue	UBERON_0001040	E12.5	activation	not_applicable	not_applicable
tri_1443	exp_0829	RUNX1	SPI1	861	6688	12394	20375	17994017	mouse	mouse	perturbation	primary_tissue	UBERON_0018549	E12.5	activation	not_applicable	not_applicable
tri_1443	exp_0830	RUNX1	SPI1	861	6688	12394	20375	17994017	mouse	mouse	perturbation	primary_tissue	UBERON_0002107	E12.5	activation	not_applicable	not_applicable
tri_1443	exp_0827	RUNX1	SPI1	861	6688	12394	20375	17994017	mouse	mouse	perturbation	cell_line	CLO_0001363	not_applicable	activation	not_applicable	not_applicable
tri_1443	exp_3635	RUNX1	SPI1	861	6688	12394	20375	24037986	mouse	mouse	reporter	cell_line	CLO_0009465	not_applicable	repression	-14000	distal
tri_1443	exp_0826	RUNX1	SPI1	861	6688	12394	20375	17994017	mouse	mouse	reporter	cell_line	CLO_0001363	not_applicable	activation	-14000	distal
tri_1414	exp_0999	RUNX1	CEBPA	861	1050	861	12606	22451420	human	mouse	binding	in-vitro	not_applicable	not_applicable	not_applicable	unknown	unknown
tri_1414	exp_0998	RUNX1	CEBPA	861	1050	861	12606	22451420	human	mouse	perturbation	primary_tissue	UBERON_0002371	unknown	activation	not_applicable	not_applicable
tri_1414	exp_0992	RUNX1	CEBPA	861	1050	12394	12606	22451420	mouse	mouse	binding	cell_line	CLO_0051042	not_applicable	not_applicable	37000	distal
tri_1414	exp_0993	RUNX1	CEBPA	861	1050	12394	12606	22451420	mouse	mouse	binding	in-vitro	not_applicable	not_applicable	not_applicable	37000	distal
tri_1414	exp_0995	RUNX1	CEBPA	861	1050	12394	12606	22451420	mouse	mouse	perturbation	primary_cell	CL_0000037	unknown	activation	not_applicable	not_applicable
tri_1414	exp_0996	RUNX1	CEBPA	861	1050	12394	12606	22451420	mouse	mouse	perturbation	primary_cell	CL_0000049	unknown	activation	not_applicable	not_applicable
tri_1414	exp_0997	RUNX1	CEBPA	861	1050	12394	12606	22451420	mouse	mouse	perturbation	primary_cell	CL_0000557	unknown	activation	not_applicable	not_applicable
tri_1414	exp_0994	RUNX1	CEBPA	861	1050	12394	12606	22451420	mouse	mouse	reporter	cell_line	CLO_0051042	not_applicable	activation	37000	distal
tri_1420	exp_0236	RUNX1	ALOX12	861	239	861	239	20181616	human	human	binding	cell_line	CLO_0003679	not_applicable	not_applicable	-1481	proximal
tri_1420	exp_0237	RUNX1	ALOX12	861	239	861	239	20181616	human	human	binding	in-vitro	not_applicable	not_applicable	not_applicable	-1481	proximal
tri_1420	exp_0239	RUNX1	ALOX12	861	239	861	239	20181616	human	human	perturbation	cell_line	CLO_0003679	not_applicable	activation	not_applicable	not_applicable
tri_1420	exp_0238	RUNX1	ALOX12	861	239	861	239	20181616	human	human	reporter	cell_line	CLO_0003679	not_applicable	activation	-1481	proximal
tri_1416	exp_2712	RUNX1	CSF1R	861	1436	12394	1436	16007221	mouse	human	binding	in-vitro	not_applicable	not_applicable	not_applicable	unknown	unknown
tri_1416	exp_2711	RUNX1	CSF1R	861	1436	12394	12978	16007221	mouse	mouse	binding	in-vitro	not_applicable	not_applicable	not_applicable	unknown	unknown
tri_1416	exp_2713	RUNX1	CSF1R	861	1436	12394	12978	16007221	mouse	mouse	reporter	cell_line	CLO_0008753	not_applicable	activation	unknown	unknown
tri_1430	exp_0381	RUNX1	MIR27A	861	407018	861	407018	23752185	human	human	binding	cell_line	CLO_0007634	not_applicable	not_applicable	-10000	distal
tri_1430	exp_0382	RUNX1	MIR27A	861	407018	861	407018	23752185	human	human	binding	cell_line	CLO_0037295	not_applicable	not_applicable	-10000	distal
tri_1430	exp_0383	RUNX1	MIR27A	861	407018	861	407018	23752185	human	human	binding	in-vitro	not_applicable	not_applicable	not_applicable	-10000	distal
tri_1430	exp_0384	RUNX1	MIR27A	861	407018	861	407018	23752185	human	human	binding	in-vitro	not_applicable	not_applicable	not_applicable	-10000	distal
tri_1430	exp_0385	RUNX1	MIR27A	861	407018	861	407018	23752185	human	human	perturbation	cell_line	CLO_0007634	not_applicable	activation	not_applicable	not_applicable
tri_1430	exp_0386	RUNX1	MIR27A	861	407018	861	407018	23752185	human	human	perturbation	cell_line	CLO_0037295	not_applicable	activation	not_applicable	not_applicable
tri_1433	exp_0153	RUNX1	MPL	861	4352	861	4352	18687690	human	human	binding	primary_cell	CL_0000037	unknown	not_applicable	-116	proximal
tri_1433	exp_0155	RUNX1	MPL	861	4352	861	4352	18687690	human	human	binding	in-vitro	not_applicable	not_applicable	not_applicable	-116	proximal
tri_1433	exp_0154	RUNX1	MPL	861	4352	861	4352	18687690	human	human	binding	in-vitro	not_applicable	not_applicable	not_applicable	-116	proximal
tri_1433	exp_0158	RUNX1	MPL	861	4352	861	4352	18687690	human	human	perturbation	cell_line	CLO_0002952	not_applicable	repression	not_applicable	not_applicable
tri_1433	exp_0157	RUNX1	MPL	861	4352	861	4352	18687690	human	human	perturbation	primary_cell	CL_0000037	unknown	repression	not_applicable	not_applicable
tri_1433	exp_0156	RUNX1	MPL	861	4352	861	4352	18687690	human	human	reporter	cell_line	CLO_0051650	not_applicable	activation	-116	proximal
tri_1433	exp_0159	RUNX1	MPL	861	4352	861	4352	18687690	human	human	reporter	cell_line	CLO_0003684	not_applicable	activation	-116	proximal
tri_1413	exp_2020	RUNX1	MYL9	861	10398	861	10398	22898599	human	human	binding	primary_cell	CL_0000556	unknown	not_applicable	unknown	unknown
tri_1413	exp_2021	RUNX1	MYL9	861	10398	861	10398	22898599	human	human	reporter	cell_line	CLO_0003679	not_applicable	activation	unknown	unknown
tri_1437	exp_0261	RUNX1	PF4	861	5196	861	5196	21129147	human	human	binding	cell_line	CLO_0003679	not_applicable	not_applicable	-152	proximal
tri_1437	exp_0262	RUNX1	PF4	861	5196	861	5196	21129147	human	human	binding	in-vitro	not_applicable	not_applicable	not_applicable	-152	proximal
tri_1437	exp_0264	RUNX1	PF4	861	5196	861	5196	21129147	human	human	perturbation	cell_line	CLO_0003679	not_applicable	activation	not_applicable	not_applicable
tri_1437	exp_0265	RUNX1	PF4	861	5196	861	5196	21129147	human	human	perturbation	cell_line	CLO_0003679	not_applicable	activation	not_applicable	not_applicable
tri_1437	exp_0263	RUNX1	PF4	861	5196	861	5196	21129147	human	human	reporter	cell_line	CLO_0003679	not_applicable	activation	-152	proximal
tri_1440	exp_0273	RUNX1	PRKCQ	861	5588	861	5588	21252065	human	human	binding	cell_line	CLO_0003679	not_applicable	not_applicable	-1076	proximal
tri_1440	exp_0274	RUNX1	PRKCQ	861	5588	861	5588	21252065	human	human	binding	in-vitro	not_applicable	not_applicable	not_applicable	-1076	proximal
tri_1440	exp_0276	RUNX1	PRKCQ	861	5588	861	5588	21252065	human	human	perturbation	cell_line	CLO_0003679	not_applicable	activation	not_applicable	not_applicable
tri_1440	exp_0275	RUNX1	PRKCQ	861	5588	861	5588	21252065	human	human	reporter	cell_line	CLO_0003679	not_applicable	activation	-1076	proximal
tri_1421	exp_3329	RUNX1	C16orf54	861	283897	12394	101602	21498670	mouse	mouse	binding	primary_cell	CL_0002322	unknown	not_applicable	unknown	unknown
tri_1421	exp_3330	RUNX1	C16orf54	861	283897	12394	101602	21498670	mouse	mouse	perturbation	primary_cell	CL_0002322	unknown	activation	not_applicable	not_applicable
tri_1432	exp_2438	RUNX1	ART1	861	417	12394	11870	11396961	mouse	mouse	perturbation	cell_line	CUSTOM_MEL_cell	not_applicable	activation	not_applicable	not_applicable
tri_1451	exp_3197	RUNX1	CD79A	861	973	12394	12518	20385820	mouse	mouse	perturbation	cell_line	CUSTOM_uM.2_cell	not_applicable	activation	not_applicable	not_applicable
tri_1412	exp_3374	RUNX1	CDKN2A	861	1029	12394	12578	21757616	mouse	mouse	binding	primary_cell	CL_2000074	unknown	not_applicable	unknown	unknown
tri_1412	exp_3376	RUNX1	CDKN2A	861	1029	12394	12578	21757616	mouse	mouse	perturbation	primary_cell	CL_0002092	unknown	activation	not_applicable	not_applicable
tri_1412	exp_3375	RUNX1	CDKN2A	861	1029	12394	12578	21757616	mouse	mouse	reporter	cell_line	CLO_0002597	not_applicable	activation	unknown	unknown
tri_1424	exp_2675	RUNX1	IGFBP3	861	3486	12394	16009	15592512	mouse	mouse	binding	in-vitro	not_applicable	not_applicable	not_applicable	unknown	unknown
tri_1424	exp_2677	RUNX1	IGFBP3	861	3486	12394	16009	15592512	mouse	mouse	perturbation	primary_tissue	UBERON_0018549	E11.5	repression	not_applicable	not_applicable
tri_1424	exp_2676	RUNX1	IGFBP3	861	3486	12394	16009	15592512	mouse	mouse	reporter	primary_tissue	UBERON_0018549	E11.5	repression	unknown	unknown
tri_1436	exp_3072	RUNX1	SLC22A17	861	51310	12394	59049	19229297	mouse	mouse	binding	primary_cell	CL_0002092	unknown	not_applicable	-425	proximal
tri_1436	exp_3071	RUNX1	SLC22A17	861	51310	12394	59049	19229297	mouse	mouse	binding	cell_line	CLO_0001296	not_applicable	not_applicable	-425	proximal
tri_1436	exp_3073	RUNX1	SLC22A17	861	51310	12394	59049	19229297	mouse	mouse	perturbation	cell_line	CLO_0001296	not_applicable	repression	not_applicable	not_applicable
tri_1431	exp_1860	RUNX1	SMAD6	861	4091	861	4091	21576367	human	human	binding	cell_line	CLO_0007059	not_applicable	not_applicable	unknown	unknown
tri_1431	exp_1861	RUNX1	SMAD6	861	4091	12394	17130	21576367	mouse	mouse	binding	cell_line	CUSTOM_HPC7_cell	not_applicable	not_applicable	unknown	unknown
tri_1431	exp_1862	RUNX1	SMAD6	861	4091	12394	17130	21576367	mouse	mouse	binding	primary_tissue	UBERON_0001040	E8.5	not_applicable	unknown	unknown
tri_1431	exp_1863	RUNX1	SMAD6	861	4091	12394	17130	21576367	mouse	mouse	binding	primary_tissue	UBERON_0000947	E11.5	not_applicable	unknown	unknown
tri_1431	exp_1864	RUNX1	SMAD6	861	4091	12394	17130	21576367	mouse	mouse	binding	primary_tissue	UBERON_0002107	E11.5	not_applicable	unknown	unknown
tri_1431	exp_3348	RUNX1	SMAD6	861	4091	12394	17130	21576367	mouse	mouse	perturbation	primary_tissue	UBERON_0001040	E11.5	activation	not_applicable	not_applicable
tri_1431	exp_1865	RUNX1	SMAD6	861	4091	12394	17130	21576367	mouse	mouse	reporter	cell_line	CLO_0002597	not_applicable	activation	unknown	unknown
tri_1410	exp_3199	RUNX1	IGLL5	861	100423062	12394	16136	20385820	mouse	mouse	perturbation	cell_line	CUSTOM_uM.2_cell	not_applicable	activation	not_applicable	not_applicable
tri_1425	exp_3199	RUNX1	IGLL1	861	3543	12394	16136	20385820	mouse	mouse	perturbation	cell_line	CUSTOM_uM.2_cell	not_applicable	activation	not_applicable	not_applicable
tri_1411	exp_2186	RUNX1	OCLN	861	100506658	861	100506658	25452107	human	human	binding	cell_line	CLO_0009464	not_applicable	not_applicable	-328	proximal
tri_1411	exp_2187	RUNX1	OCLN	861	100506658	861	100506658	25452107	human	human	perturbation	cell_line	CLO_0009464	not_applicable	activation	not_applicable	not_applicable
tri_1415	exp_3518	RUNX1	SOCS4	861	122809	12394	67296	23034403	mouse	mouse	binding	cell_line	CLO_0000138	not_applicable	not_applicable	1	proximal
tri_1415	exp_3519	RUNX1	SOCS4	861	122809	12394	67296	23034403	mouse	mouse	perturbation	cell_line	CLO_0000138	not_applicable	repression	not_applicable	not_applicable
tri_1417	exp_0796	RUNX1	CTLA4	861	1493	12394	12477	17377532	mouse	mouse	binding	primary_cell	CL_0000815	unknown	not_applicable	-1300	proximal
tri_1417	exp_0797	RUNX1	CTLA4	861	1493	12394	12477	17377532	mouse	mouse	perturbation	primary_cell	CL_0000815	unknown	repression	not_applicable	not_applicable
tri_1418	exp_2276	RUNX1	EYA4	861	2070	861	2070	27231175	human	human	binding	cell_line	CLO_0009465	not_applicable	not_applicable	unknown	unknown
tri_1419	exp_3200	RUNX1	IKZF3	861	22806	12394	22780	20385820	mouse	mouse	perturbation	cell_line	CUSTOM_uM.2_cell	not_applicable	activation	not_applicable	not_applicable
tri_1422	exp_0089	RUNX1	HTR2C	861	3358	861	3358	17377532	human	human	perturbation	cell_line	CLO_0007043	not_applicable	activation	not_applicable	not_applicable
tri_1427	exp_0794	RUNX1	IL2RA	861	3559	12394	16184	17377532	mouse	mouse	binding	primary_cell	CL_0000815	unknown	not_applicable	2555	distal
tri_1427	exp_3202	RUNX1	IL2RA	861	3559	12394	16184	20385820	mouse	mouse	perturbation	cell_line	CUSTOM_uM.2_cell	not_applicable	activation	not_applicable	not_applicable
tri_1427	exp_0795	RUNX1	IL2RA	861	3559	12394	16184	17377532	mouse	mouse	perturbation	primary_cell	CL_0000815	unknown	repression	not_applicable	not_applicable
tri_1428	exp_2145	RUNX1	IL7R	861	3575	861	3575	24374627	human	human	perturbation	cell_line	CUSTOM_CUTLL1_cell	not_applicable	activation	not_applicable	not_applicable
tri_1428	exp_2144	RUNX1	IL7R	861	3575	861	3575	24374627	human	human	reporter	cell_line	CUSTOM_CUTLL1_cell	not_applicable	activation	unknown	unknown
tri_1429	exp_2230	RUNX1	LIFR	861	3977	861	3977	26060100	human	human	binding	cell_line	CLO_0007069	not_applicable	not_applicable	unknown	unknown
tri_1429	exp_2235	RUNX1	LIFR	861	3977	861	3977	26060100	human	human	perturbation	cell_line	CLO_007093	not_applicable	activation	not_applicable	not_applicable
tri_1429	exp_2232	RUNX1	LIFR	861	3977	861	3977	26060100	human	human	reporter	cell_line	CLO_0007059	not_applicable	activation	unknown	unknown
tri_1429	exp_2233	RUNX1	LIFR	861	3977	861	3977	26060100	human	human	reporter	cell_line	CLO_0007069	not_applicable	activation	unknown	unknown
tri_1429	exp_2231	RUNX1	LIFR	861	3977	861	3977	26060100	human	human	reporter	cell_line	CLO_007093	not_applicable	activation	unknown	unknown
tri_1429	exp_2234	RUNX1	LIFR	861	3977	861	3977	26060100	human	human	reporter	cell_line	CLO_007017	not_applicable	activation	unknown	unknown
tri_1434	exp_2022	RUNX1	MYH9	861	4627	861	4627	22898599	human	human	binding	primary_cell	CL_0000556	unknown	not_applicable	unknown	unknown
tri_1434	exp_2023	RUNX1	MYH9	861	4627	861	4627	22898599	human	human	reporter	cell_line	CLO_0003679	not_applicable	activation	unknown	unknown
tri_1435	exp_0240	RUNX1	NFE2	861	4778	861	4778	20339092	human	human	binding	cell_line	CLO_0003679	not_applicable	not_applicable	-3192	distal
tri_1435	exp_0241	RUNX1	NFE2	861	4778	861	4778	20339092	human	human	binding	in-vitro	not_applicable	not_applicable	not_applicable	-3192	distal
tri_1435	exp_0243	RUNX1	NFE2	861	4778	861	4778	20339092	human	human	perturbation	cell_line	EFO_0006308	not_applicable	activation	not_applicable	not_applicable
tri_1435	exp_0242	RUNX1	NFE2	861	4778	861	4778	20339092	human	human	reporter	cell_line	CUSTOM_gamma-2A_cell	not_applicable	activation	-3192	distal
tri_1439	exp_1911	RUNX1	SERPINB13	861	5275	861	5275	21723253	human	human	binding	cell_line	CLO_0007059	not_applicable	not_applicable	unknown	unknown
tri_1439	exp_1913	RUNX1	SERPINB13	861	5275	861	5275	21723253	human	human	perturbation	cell_line	CLO_0053179	not_applicable	repression	not_applicable	not_applicable
tri_1439	exp_1912	RUNX1	SERPINB13	861	5275	861	5275	21723253	human	human	reporter	cell_line	CLO_0053179	not_applicable	repression	unknown	unknown
tri_1441	exp_1413	RUNX1	CELA2A	861	63036	861	63036	16247445	human	human	binding	cell_line	CLO_0009465	not_applicable	not_applicable	1	proximal
tri_1441	exp_1417	RUNX1	CELA2A	861	63036	861	63036	16247445	human	human	perturbation	cell_line	CLO_0009465	not_applicable	activation	not_applicable	not_applicable
tri_1441	exp_1414	RUNX1	CELA2A	861	63036	861	63036	16247445	human	human	reporter	cell_line	CLO_0001230	not_applicable	activation	1	proximal
tri_1441	exp_1415	RUNX1	CELA2A	861	63036	861	63036	16247445	human	human	reporter	cell_line	CLO_0009465	not_applicable	activation	1	proximal
tri_1441	exp_1416	RUNX1	CELA2A	861	63036	861	63036	16247445	human	human	reporter	cell_line	CLO_0007069	not_applicable	activation	1	proximal
tri_1442	exp_2398	RUNX1	BLK	861	640	861	12143	10455134	human	mouse	binding	in-vitro	not_applicable	not_applicable	not_applicable	unknown	unknown
tri_1442	exp_2399	RUNX1	BLK	861	640	861	12143	10455134	human	mouse	reporter	cell_line	CLO_0002640	not_applicable	activation	unknown	unknown
tri_1444	exp_2184	RUNX1	TJP1	861	7082	861	7082	25452107	human	human	binding	cell_line	CLO_0009464	not_applicable	not_applicable	-100	proximal
tri_1444	exp_2185	RUNX1	TJP1	861	7082	861	7082	25452107	human	human	perturbation	cell_line	CLO_0009464	not_applicable	activation	not_applicable	not_applicable
tri_1445	exp_2188	RUNX1	CLDN5	861	7122	861	7122	25452107	human	human	binding	cell_line	CLO_0009464	not_applicable	not_applicable	-961	proximal
tri_1445	exp_2189	RUNX1	CLDN5	861	7122	861	7122	25452107	human	human	perturbation	cell_line	CLO_0009464	not_applicable	activation	not_applicable	not_applicable
tri_1446	exp_3198	RUNX1	VPREB1	861	7441	12394	22362	20385820	mouse	mouse	perturbation	cell_line	CUSTOM_uM.2_cell	not_applicable	activation	not_applicable	not_applicable
tri_1447	exp_3850	RUNX1	RSPO3	861	84870	12394	72780	26735887	mouse	mouse	binding	in-vitro	not_applicable	not_applicable	not_applicable	-419	proximal
tri_1448	exp_0798	RUNX1	TNFRSF18	861	8784	12394	21936	17377532	mouse	mouse	binding	primary_cell	CL_0000815	unknown	not_applicable	1	proximal
tri_1448	exp_0799	RUNX1	TNFRSF18	861	8784	12394	21936	17377532	mouse	mouse	perturbation	primary_cell	CL_0000815	unknown	repression	not_applicable	not_applicable
tri_1449	exp_3516	RUNX1	SOCS3	861	9021	12394	12702	23034403	mouse	mouse	binding	cell_line	CLO_0000138	not_applicable	not_applicable	unknown	unknown
tri_1449	exp_3517	RUNX1	SOCS3	861	9021	12394	12702	23034403	mouse	mouse	perturbation	cell_line	CLO_0000138	not_applicable	repression	not_applicable	not_applicable
tri_1450	exp_3201	RUNX1	CD2	861	914	12394	12481	20385820	mouse	mouse	perturbation	cell_line	CUSTOM_uM.2_cell	not_applicable	activation	not_applicable	not_applicable
tri_0204	exp_0124	E2F1	TNFSF11	1869	8600	1869	8600	18381203	human	human	binding	cell_line	CLO_00008947	not_applicable	not_applicable	-100	proximal
tri_0204	exp_0125	E2F1	TNFSF11	1869	8600	1869	8600	18381203	human	human	binding	in-vitro	not_applicable	not_applicable	not_applicable	-100	proximal
tri_0204	exp_0128	E2F1	TNFSF11	1869	8600	1869	8600	18381203	human	human	perturbation	cell_line	CLO_00008947	not_applicable	activation	not_applicable	not_applicable
tri_0204	exp_0127	E2F1	TNFSF11	1869	8600	1869	8600	18381203	human	human	perturbation	cell_line	CLO_00008947	not_applicable	activation	not_applicable	not_applicable
tri_0204	exp_0126	E2F1	TNFSF11	1869	8600	1869	8600	18381203	human	human	reporter	cell_line	CLO_00008947	not_applicable	activation	-100	proximal
tri_0185	exp_1346	E2F1	APAF1	1869	317	1869	317	12149244	human	human	binding	cell_line	CLO_0007059	not_applicable	not_applicable	unknown	unknown
tri_0185	exp_1347	E2F1	APAF1	1869	317	1869	317	12149244	human	human	perturbation	cell_line	CLO_0007059	not_applicable	activation	not_applicable	not_applicable
tri_0200	exp_1458	E2F1	BRCA1	1869	672	1869	672	17106239	human	human	binding	cell_line	CLO_0007606	not_applicable	not_applicable	unknown	unknown
tri_0200	exp_1459	E2F1	BRCA1	1869	672	1869	672	17106239	human	human	reporter	cell_line	CLO_0007606	not_applicable	repression	unknown	unknown
tri_0200	exp_2410	E2F1	BRCA1	1869	672	13555	12189	10660629	mouse	mouse	binding	in-vitro	not_applicable	not_applicable	not_applicable	-21	proximal
tri_0200	exp_2411	E2F1	BRCA1	1869	672	13555	12189	10660629	mouse	mouse	reporter	cell_line	CLO_0008172	not_applicable	activation	-21	proximal
tri_0179	exp_1597	E2F1	ECT2	1869	1894	1869	1894	19015243	human	human	binding	cell_line	CLO_0052732	not_applicable	not_applicable	unknown	unknown
tri_0179	exp_1598	E2F1	ECT2	1869	1894	1869	1894	19015243	human	human	reporter	cell_line	CLO_0003665	not_applicable	activation	unknown	unknown
tri_0180	exp_0189	E2F1	FGFR1	1869	2260	1869	2260	19303924	human	human	binding	cell_line	CUSTOM_EC17_cell	not_applicable	not_applicable	4	proximal
tri_0180	exp_0190	E2F1	FGFR1	1869	2260	1869	2260	19303924	human	human	binding	in-vitro	not_applicable	not_applicable	not_applicable	4	proximal
tri_0180	exp_0192	E2F1	FGFR1	1869	2260	1869	2260	19303924	human	human	perturbation	cell_line	CLO_0007378	not_applicable	activation	not_applicable	not_applicable
tri_0180	exp_0191	E2F1	FGFR1	1869	2260	1869	2260	19303924	human	human	reporter	cell_line	CLO_0051650	not_applicable	activation	4	proximal
tri_0189	exp_1439	E2F1	MAP3K5	1869	4217	1869	4217	16512785	human	human	binding	cell_line	CLO_0003684	not_applicable	not_applicable	11	proximal
tri_0189	exp_1440	E2F1	MAP3K5	1869	4217	1869	4217	16512785	human	human	binding	in-vitro	not_applicable	not_applicable	not_applicable	11	proximal
tri_0189	exp_1442	E2F1	MAP3K5	1869	4217	1869	4217	16512785	human	human	perturbation	cell_line	CLO_0009454	not_applicable	activation	not_applicable	not_applicable
tri_0189	exp_1441	E2F1	MAP3K5	1869	4217	1869	4217	16512785	human	human	reporter	cell_line	CLO_0009454	not_applicable	activation	11	proximal
tri_0207	exp_1595	E2F1	KIF23	1869	9493	1869	9493	19015243	human	human	binding	cell_line	CLO_0052732	not_applicable	not_applicable	unknown	unknown
tri_0207	exp_1596	E2F1	KIF23	1869	9493	1869	9493	19015243	human	human	reporter	cell_line	CLO_0003665	not_applicable	activation	unknown	unknown
tri_0182	exp_1599	E2F1	RACGAP1	1869	29127	1869	29127	19015243	human	human	binding	cell_line	CLO_0052732	not_applicable	not_applicable	unknown	unknown
tri_0182	exp_1600	E2F1	RACGAP1	1869	29127	1869	29127	19015243	human	human	reporter	cell_line	CLO_0003665	not_applicable	activation	unknown	unknown
tri_0199	exp_0065	E2F1	SKP2	1869	6502	1869	6502	16331253	human	human	binding	cell_line	CLO_0003684	not_applicable	not_applicable	95	proximal
tri_0199	exp_0066	E2F1	SKP2	1869	6502	1869	6502	16331253	human	human	binding	in-vitro	not_applicable	not_applicable	not_applicable	95	proximal
tri_0199	exp_0068	E2F1	SKP2	1869	6502	1869	6502	16331253	human	human	perturbation	cell_line	CLO_0009464	not_applicable	activation	not_applicable	not_applicable
tri_0199	exp_0069	E2F1	SKP2	1869	6502	1869	6502	16331253	human	human	perturbation	cell_line	CLO_0000556	not_applicable	activation	not_applicable	not_applicable
tri_0199	exp_0067	E2F1	SKP2	1869	6502	1869	6502	16331253	human	human	reporter	cell_line	CLO_0003684	not_applicable	activation	95	proximal
tri_0201	exp_1798	E2F1	THBS1	1869	7057	1869	7057	20976175	human	human	binding	cell_line	CLO_0001230	not_applicable	not_applicable	-137	proximal
tri_0201	exp_1801	E2F1	THBS1	1869	7057	1869	7057	20976175	human	human	perturbation	cell_line	CLO_0001230	not_applicable	activation	not_applicable	not_applicable
tri_0201	exp_1799	E2F1	THBS1	1869	7057	1869	7057	20976175	human	human	reporter	cell_line	CLO_0001230	not_applicable	activation	-137	proximal
tri_0201	exp_1800	E2F1	THBS1	1869	7057	1869	7057	20976175	human	human	reporter	cell_line	CLO_0009454	not_applicable	activation	-137	proximal
tri_0196	exp_2754	E2F1	RB1	1869	5925	13555	19645	16738312	mouse	mouse	binding	primary_tissue	UBERON_0000955	E13.5	not_applicable	unknown	unknown
tri_0196	exp_2752	E2F1	RB1	1869	5925	13555	19645	16738312	mouse	mouse	binding	in-vitro	not_applicable	not_applicable	not_applicable	unknown	unknown
tri_0190	exp_2514	E2F1	ATM	1869	472	1869	472	12527885	human	human	reporter	cell_line	CLO_0008172	not_applicable	activation	-399	proximal
tri_0190	exp_2515	E2F1	ATM	1869	472	1869	11920	12527885	human	mouse	perturbation	cell_line	CLO_0008172	not_applicable	activation	not_applicable	not_applicable
tri_0197	exp_2369	E2F1	CCND1	1869	595	1869	595	9584162	human	human	binding	in-vitro	not_applicable	not_applicable	not_applicable	unknown	unknown
tri_0197	exp_2371	E2F1	CCND1	1869	595	1869	595	9584162	human	human	perturbation	cell_line	CLO_0007017	not_applicable	repression	not_applicable	not_applicable
tri_0197	exp_2370	E2F1	CCND1	1869	595	1869	595	9584162	human	human	reporter	cell_line	CLO_0007017	not_applicable	repression	unknown	unknown
tri_0177	exp_1782	E2F1	CDKN2A	1869	1029	1869	1029	20664976	human	human	reporter	cell_line	CLO_0003684	not_applicable	activation	unknown	unknown
tri_0178	exp_1481	E2F1	DNMT1	1869	1786	1869	1786	17575144	human	human	perturbation	cell_line	CLO_0003704	not_applicable	activation	not_applicable	not_applicable
tri_0178	exp_1480	E2F1	DNMT1	1869	1786	1869	1786	17575144	human	human	reporter	cell_line	CLO_0003704	not_applicable	activation	unknown	unknown
tri_0178	exp_2699	E2F1	DNMT1	1869	1786	13555	13433	15867357	mouse	mouse	perturbation	primary_cell	CL_0002231	P42	activation	not_applicable	not_applicable
tri_0178	exp_2698	E2F1	DNMT1	1869	1786	13555	13433	15867357	mouse	mouse	reporter	primary_cell	CL_0002231	P42	activation	unknown	unknown
tri_0183	exp_0282	E2F1	HELLS	1869	3070	1869	3070	21453717	human	human	binding	cell_line	CLO_0001230	not_applicable	not_applicable	-124	proximal
tri_0183	exp_0283	E2F1	HELLS	1869	3070	1869	3070	21453717	human	human	binding	in-vitro	not_applicable	not_applicable	not_applicable	-124	proximal
tri_0183	exp_0285	E2F1	HELLS	1869	3070	1869	3070	21453717	human	human	perturbation	cell_line	CLO_0001230	not_applicable	activation	not_applicable	not_applicable
tri_0183	exp_0284	E2F1	HELLS	1869	3070	1869	3070	21453717	human	human	reporter	cell_line	CLO_0001230	not_applicable	activation	-124	proximal
tri_0186	exp_0268	E2F1	IRF3	1869	3661	1869	3661	21225257	human	human	binding	cell_line	CLO_0001230	not_applicable	not_applicable	18	proximal
tri_0186	exp_0269	E2F1	IRF3	1869	3661	1869	3661	21225257	human	human	binding	in-vitro	not_applicable	not_applicable	not_applicable	18	proximal
tri_0186	exp_0270	E2F1	IRF3	1869	3661	1869	3661	21225257	human	human	binding	in-vitro	not_applicable	not_applicable	not_applicable	18	proximal
tri_0186	exp_0272	E2F1	IRF3	1869	3661	1869	3661	21225257	human	human	perturbation	cell_line	CLO_0001230	not_applicable	repression	not_applicable	not_applicable
tri_0186	exp_0271	E2F1	IRF3	1869	3661	1869	3661	21225257	human	human	reporter	cell_line	CLO_0001230	not_applicable	repression	18	proximal
tri_0188	exp_0613	E2F1	MCL1	1869	4170	1869	4170	11857079	human	human	binding	cell_line	CLO_0008172	not_applicable	not_applicable	-117	proximal
tri_0188	exp_0614	E2F1	MCL1	1869	4170	1869	4170	11857079	human	human	binding	in-vitro	not_applicable	not_applicable	not_applicable	-117	proximal
tri_0188	exp_2458	E2F1	MCL1	1869	4170	1869	4170	11896585	human	human	binding	in-vitro	not_applicable	not_applicable	not_applicable	-117	proximal
tri_0188	exp_0615	E2F1	MCL1	1869	4170	1869	4170	11857079	human	human	perturbation	cell_line	CLO_0008172	not_applicable	repression	not_applicable	not_applicable
tri_0188	exp_0616	E2F1	MCL1	1869	4170	1869	4170	11857079	human	human	perturbation	cell_line	CLO_0009258	not_applicable	repression	not_applicable	not_applicable
tri_0188	exp_1339	E2F1	MCL1	1869	4170	1869	4170	11896585	human	human	perturbation	cell_line	CLO_0008172	not_applicable	repression	not_applicable	not_applicable
tri_0188	exp_1338	E2F1	MCL1	1869	4170	1869	4170	11896585	human	human	reporter	cell_line	CLO_0009258	not_applicable	repression	-117	proximal
tri_0188	exp_0012	E2F1	MCL1	1869	4170	1869	4170	11857079	human	human	reporter	cell_line	CLO_0009258	not_applicable	repression	-117	proximal
tri_0202	exp_0623	E2F1	MXD3	1869	83463	13555	17121	12444919	mouse	mouse	binding	cell_line	CUSTOM_C7 3T3_cell	not_applicable	not_applicable	-365	proximal
tri_0202	exp_0624	E2F1	MXD3	1869	83463	13555	17121	12444919	mouse	mouse	binding	in-vitro	not_applicable	not_applicable	not_applicable	-365	proximal
tri_0192	exp_2516	E2F1	NPAT	1869	4863	1869	4863	12527885	human	human	reporter	cell_line	CLO_0008172	not_applicable	activation	unknown	unknown
tri_0192	exp_2517	E2F1	NPAT	1869	4863	1869	244879	12527885	human	mouse	perturbation	cell_line	CLO_0008172	not_applicable	activation	not_applicable	not_applicable
tri_0205	exp_0770	E2F1	NRP1	1869	8829	13555	18186	17178835	mouse	mouse	binding	primary_cell	CL_0001031	unknown	not_applicable	unknown	unknown
tri_0205	exp_0771	E2F1	NRP1	1869	8829	13555	18186	17178835	mouse	mouse	binding	in-vitro	not_applicable	not_applicable	not_applicable	unknown	unknown
tri_0205	exp_0773	E2F1	NRP1	1869	8829	13555	18186	17178835	mouse	mouse	perturbation	primary_cell	CL_0001031	unknown	activation	not_applicable	not_applicable
tri_0205	exp_0772	E2F1	NRP1	1869	8829	13555	18186	17178835	mouse	mouse	reporter	primary_cell	CL_0001031	unknown	activation	unknown	unknown
tri_0193	exp_1498	E2F1	PCSK6	1869	5046	1869	5046	17825503	human	human	binding	in-vitro	not_applicable	not_applicable	not_applicable	-79	proximal
tri_0193	exp_1499	E2F1	PCSK6	1869	5046	1869	5046	17825503	human	human	reporter	cell_line	CLO_0004266	not_applicable	activation	-79	proximal
tri_0194	exp_1512	E2F1	POLA1	1869	5422	1869	5422	18347061	human	human	binding	cell_line	CLO_0004009	not_applicable	not_applicable	unknown	unknown
tri_0194	exp_1513	E2F1	POLA1	1869	5422	1869	5422	18347061	human	human	reporter	cell_line	CLO_0004009	not_applicable	activation	unknown	unknown
tri_0206	exp_1697	E2F1	PTTG1	1869	9232	1869	9232	19837943	human	human	binding	cell_line	CLO_0001230	not_applicable	not_applicable	-364	proximal
tri_0206	exp_1698	E2F1	PTTG1	1869	9232	1869	9232	19837943	human	human	binding	cell_line	CLO_0007986	not_applicable	not_applicable	-364	proximal
tri_0206	exp_1701	E2F1	PTTG1	1869	9232	1869	9232	19837943	human	human	perturbation	cell_line	CLO_0007986	not_applicable	activation	not_applicable	not_applicable
tri_0206	exp_1699	E2F1	PTTG1	1869	9232	1869	9232	19837943	human	human	reporter	cell_line	CLO_0007986	not_applicable	activation	-364	proximal
tri_0206	exp_1700	E2F1	PTTG1	1869	9232	1869	9232	19837943	human	human	reporter	cell_line	CLO_0003684	not_applicable	activation	-364	proximal
tri_0206	exp_1702	E2F1	PTTG1	1869	9232	13555	30939	19837943	mouse	mouse	perturbation	cell_line	CLO_0001765	not_applicable	activation	not_applicable	not_applicable
tri_0195	exp_2756	E2F1	PURA	1869	5813	13555	19290	16741925	mouse	mouse	binding	cell_line	CLO_0009464	not_applicable	not_applicable	1090	proximal
tri_0195	exp_2757	E2F1	PURA	1869	5813	13555	19290	16741925	mouse	mouse	reporter	cell_line	CLO_0009464	not_applicable	activation	1090	proximal
tri_0181	exp_2017	E2F1	CD2AP	1869	23607	1869	23607	22880102	human	human	binding	cell_line	CLO_0051650	not_applicable	not_applicable	unknown	unknown
tri_0181	exp_2019	E2F1	CD2AP	1869	23607	1869	23607	22880102	human	human	perturbation	cell_line	CLO_0051650	not_applicable	activation	not_applicable	not_applicable
tri_0181	exp_2018	E2F1	CD2AP	1869	23607	1869	23607	22880102	human	human	reporter	cell_line	CLO_0051650	not_applicable	activation	unknown	unknown
tri_0184	exp_1979	E2F1	HMGA1	1869	3159	1869	3159	22389255	human	human	binding	cell_line	CLO_0009258	not_applicable	not_applicable	542	proximal
tri_0184	exp_1981	E2F1	HMGA1	1869	3159	1869	3159	22389255	human	human	perturbation	cell_line	CLO_0009258	not_applicable	activation	not_applicable	not_applicable
tri_0184	exp_1980	E2F1	HMGA1	1869	3159	1869	3159	22389255	human	human	reporter	cell_line	CLO_0001230	not_applicable	activation	542	proximal
tri_0191	exp_2108	E2F1	NELL2	1869	4753	1869	4753	23829315	human	human	binding	cell_line	CLO_0007634	not_applicable	not_applicable	-65	proximal
tri_0191	exp_2109	E2F1	NELL2	1869	4753	1869	4753	23829315	human	human	binding	cell_line	CLO_0001421	not_applicable	not_applicable	-65	proximal
tri_0191	exp_2112	E2F1	NELL2	1869	4753	1869	4753	23829315	human	human	perturbation	cell_line	CLO_0007634	not_applicable	activation	not_applicable	not_applicable
tri_0191	exp_2113	E2F1	NELL2	1869	4753	1869	4753	23829315	human	human	perturbation	cell_line	CLO_0001421	not_applicable	activation	not_applicable	not_applicable
tri_0191	exp_2110	E2F1	NELL2	1869	4753	1869	4753	23829315	human	human	reporter	cell_line	CLO_0007634	not_applicable	activation	-65	proximal
tri_0191	exp_2111	E2F1	NELL2	1869	4753	1869	4753	23829315	human	human	reporter	cell_line	CLO_0001421	not_applicable	activation	-65	proximal
tri_0198	exp_2625	E2F1	BID	1869	637	13555	12122	15240700	mouse	mouse	perturbation	primary_cell	CL_0000084	unknown	activation	not_applicable	not_applicable
tri_0176	exp_1780	E2F1	CDKN2B-AS1	1869	100048912	1869	100048912	20664976	human	human	reporter	cell_line	CLO_0003684	not_applicable	activation	unknown	unknown
tri_0176	exp_1781	E2F1	CDKN2B-AS1	1869	100048912	1869	100048912	20664976	human	human	reporter	cell_line	CLO_0001601	not_applicable	activation	unknown	unknown
tri_0187	exp_2024	E2F1	STMN1	1869	3925	1869	3925	22911364	human	human	binding	cell_line	CLO_0009989	not_applicable	not_applicable	-1044	proximal
tri_0187	exp_2025	E2F1	STMN1	1869	3925	1869	3925	22911364	human	human	binding	cell_line	CLO_0054294	not_applicable	not_applicable	-1044	proximal
tri_0187	exp_2028	E2F1	STMN1	1869	3925	1869	3925	22911364	human	human	perturbation	cell_line	CLO_0009989	not_applicable	activation	not_applicable	not_applicable
tri_0187	exp_2029	E2F1	STMN1	1869	3925	1869	3925	22911364	human	human	perturbation	cell_line	CLO_0054294	not_applicable	activation	not_applicable	not_applicable
tri_0187	exp_2026	E2F1	STMN1	1869	3925	1869	3925	22911364	human	human	reporter	cell_line	CLO_0009989	not_applicable	activation	-1044	proximal
tri_0187	exp_2027	E2F1	STMN1	1869	3925	1869	3925	22911364	human	human	reporter	cell_line	CLO_0054294	not_applicable	activation	-1044	proximal
tri_0203	exp_2624	E2F1	CASP8	1869	841	13555	12370	15240700	mouse	mouse	perturbation	primary_cell	CL_0000084	unknown	activation	not_applicable	not_applicable
tri_0116	exp_1089	CTNNB1	RUNX2	1499	860	12387	12393	24692107	mouse	mouse	binding	primary_cell	CL_0000062	unknown	not_applicable	unknown	unknown
tri_0116	exp_0438	CTNNB1	RUNX2	1499	860	12387	12393	24692107	mouse	mouse	reporter	cell_line	CLO_00008947	not_applicable	activation	unknown	unknown
tri_0106	exp_1465	CTNNB1	CCND1	1499	595	1499	595	17360646	human	human	binding	cell_line	CLO_0003665	not_applicable	not_applicable	-73	proximal
tri_0106	exp_1321	CTNNB1	CCND1	1499	595	1499	595	10318916	human	human	binding	in-vitro	not_applicable	not_applicable	not_applicable	-73	proximal
tri_0106	exp_1324	CTNNB1	CCND1	1499	595	1499	595	10318916	human	human	perturbation	cell_line	CLO_0051650	not_applicable	activation	not_applicable	not_applicable
tri_0106	exp_1322	CTNNB1	CCND1	1499	595	1499	595	10318916	human	human	reporter	cell_line	CLO_0051650	not_applicable	activation	-73	proximal
tri_0106	exp_1323	CTNNB1	CCND1	1499	595	1499	595	10318916	human	human	reporter	cell_line	CLO_0008154	not_applicable	activation	-73	proximal
tri_0094	exp_0209	CTNNB1	MYC	1499	4609	1499	4609	19561604	human	human	binding	cell_line	CLO_0007378	not_applicable	not_applicable	unknown	unknown
tri_0094	exp_1467	CTNNB1	MYC	1499	4609	1499	4609	17360646	human	human	binding	cell_line	CLO_0003665	not_applicable	not_applicable	unknown	unknown
tri_0094	exp_0660	CTNNB1	MYC	1499	4609	12387	17869	15576399	mouse	mouse	binding	in-vitro	not_applicable	not_applicable	not_applicable	-946	proximal
tri_0094	exp_0662	CTNNB1	MYC	1499	4609	12387	17869	15576399	mouse	mouse	perturbation	cell_line	CLO_0007730	not_applicable	activation	not_applicable	not_applicable
tri_0094	exp_0661	CTNNB1	MYC	1499	4609	12387	17869	15576399	mouse	mouse	reporter	cell_line	CLO_0007730	not_applicable	activation	-946	proximal
tri_0113	exp_0015	CTNNB1	VEGFA	1499	7422	1499	7422	12810642	human	human	perturbation	cell_line	CLO_0009222	not_applicable	activation	not_applicable	not_applicable
tri_0113	exp_0016	CTNNB1	VEGFA	1499	7422	1499	7422	12810642	human	human	perturbation	cell_line	CLO_0003665	not_applicable	activation	not_applicable	not_applicable
tri_0113	exp_0017	CTNNB1	VEGFA	1499	7422	1499	7422	12810642	human	human	perturbation	cell_line	BTO_0004306	not_applicable	activation	not_applicable	not_applicable
tri_0084	exp_3161	CTNNB1	E2F1	1499	1869	12387	13555	19900401	mouse	mouse	binding	in-vitro	not_applicable	not_applicable	not_applicable	8	proximal
tri_0084	exp_3162	CTNNB1	E2F1	1499	1869	12387	13555	19900401	mouse	mouse	reporter	cell_line	EFO_0002887	not_applicable	repression	8	proximal
tri_0117	exp_2825	CTNNB1	FGF18	1499	8817	12387	14172	17158875	mouse	mouse	binding	cell_line	CLO_0001230	not_applicable	not_applicable	unknown	unknown
tri_0117	exp_2829	CTNNB1	FGF18	1499	8817	12387	14172	17158875	mouse	mouse	perturbation	primary_tissue	UBERON_0001424	E15.5	activation	not_applicable	not_applicable
tri_0117	exp_2828	CTNNB1	FGF18	1499	8817	12387	14172	17158875	mouse	mouse	reporter	cell_line	CLO_0001230	not_applicable	activation	unknown	unknown
tri_0090	exp_1399	CTNNB1	JUN	1499	3725	1499	3725	16007074	human	human	binding	cell_line	CLO_0051650	not_applicable	not_applicable	unknown	unknown
tri_0090	exp_1400	CTNNB1	JUN	1499	3725	1499	16476	16007074	human	mouse	reporter	cell_line	CLO_0003665	not_applicable	activation	unknown	unknown
tri_0097	exp_2605	CTNNB1	NEUROG1	1499	4762	12387	18014	15031118	mouse	mouse	binding	primary_cell	EFO_0004039	E14	not_applicable	unknown	unknown
tri_0097	exp_2606	CTNNB1	NEUROG1	1499	4762	12387	18014	15031118	mouse	mouse	reporter	cell_line	CLO_0001230	not_applicable	activation	unknown	unknown
tri_0105	exp_0811	CTNNB1	PTGS2	1499	5743	12387	19225	17945188	mouse	mouse	binding	primary_cell	CL_0000138	P4	not_applicable	6451	distal
tri_0105	exp_2678	CTNNB1	PTGS2	1499	5743	12387	19225	15592796	mouse	mouse	binding	in-vitro	not_applicable	not_applicable	not_applicable	-1073	proximal
tri_0105	exp_2679	CTNNB1	PTGS2	1499	5743	12387	19225	15592796	mouse	mouse	perturbation	cell_line	CLO_0007582	not_applicable	activation	not_applicable	not_applicable
tri_0105	exp_0813	CTNNB1	PTGS2	1499	5743	12387	19225	17945188	mouse	mouse	perturbation	primary_cell	CL_0000138	P4	activation	not_applicable	not_applicable
tri_0105	exp_0812	CTNNB1	PTGS2	1499	5743	12387	19225	17945188	mouse	mouse	reporter	primary_cell	CL_0000138	P4	activation	6451	distal
tri_0110	exp_1914	CTNNB1	SPP1	1499	6696	1499	6696	21772333	human	human	binding	cell_line	CLO_0007634	not_applicable	not_applicable	-2126	distal
tri_0110	exp_1916	CTNNB1	SPP1	1499	6696	1499	6696	21772333	human	human	perturbation	cell_line	CLO_0007634	not_applicable	activation	not_applicable	not_applicable
tri_0110	exp_1915	CTNNB1	SPP1	1499	6696	1499	6696	21772333	human	human	reporter	cell_line	CLO_0007634	not_applicable	activation	-2126	distal
tri_0104	exp_1676	CTNNB1	STARD7	1499	56910	1499	56910	19679347	human	human	binding	cell_line	CLO_007017	not_applicable	not_applicable	unknown	unknown
tri_0104	exp_1678	CTNNB1	STARD7	1499	56910	1499	56910	19679347	human	human	perturbation	cell_line	CLO_007017	not_applicable	activation	not_applicable	not_applicable
tri_0104	exp_1677	CTNNB1	STARD7	1499	56910	1499	56910	19679347	human	human	reporter	cell_line	CLO_007017	not_applicable	activation	unknown	unknown
tri_0100	exp_1769	CTNNB1	PLD1	1499	5337	1499	5337	20442281	human	human	binding	cell_line	CLO_0001230	not_applicable	not_applicable	unknown	unknown
tri_0100	exp_1771	CTNNB1	PLD1	1499	5337	1499	5337	20442281	human	human	perturbation	cell_line	CLO_0001230	not_applicable	activation	not_applicable	not_applicable
tri_0100	exp_1770	CTNNB1	PLD1	1499	5337	1499	5337	20442281	human	human	reporter	cell_line	CLO_0001230	not_applicable	activation	unknown	unknown
tri_0096	exp_0905	CTNNB1	ATOH1	1499	474	12387	11921	19864427	mouse	mouse	binding	cell_line	CLO_0008154	not_applicable	not_applicable	297	proximal
tri_0096	exp_0907	CTNNB1	ATOH1	1499	474	12387	11921	19864427	mouse	mouse	perturbation	cell_line	CLO_0008154	not_applicable	activation	not_applicable	not_applicable
tri_0096	exp_0906	CTNNB1	ATOH1	1499	474	12387	11921	19864427	mouse	mouse	reporter	cell_line	CLO_0008154	not_applicable	activation	297	proximal
tri_0114	exp_1188	CTNNB1	AXIN2	1499	8313	1499	8313	11940574	human	human	perturbation	primary_tissue	UBERON_0000992	unknown	activation	not_applicable	not_applicable
tri_0114	exp_2007	CTNNB1	AXIN2	1499	8313	1499	8313	22615875	human	human	perturbation	cell_line	CLO_0009989	not_applicable	activation	not_applicable	not_applicable
tri_0098	exp_1463	CTNNB1	LEF1	1499	51176	1499	51176	17335794	human	human	reporter	cell_line	CLO_0002596	not_applicable	activation	-751	proximal
tri_0093	exp_0822	CTNNB1	MMP13	1499	4322	12387	17386	17971297	mouse	mouse	binding	primary_cell	CL_0000138	P4	not_applicable	3	proximal
tri_0093	exp_0821	CTNNB1	MMP13	1499	4322	12387	17386	17971297	mouse	mouse	perturbation	primary_cell	CL_0000138	P4	activation	not_applicable	not_applicable
tri_0093	exp_0823	CTNNB1	MMP13	1499	4322	12387	17386	17971297	mouse	mouse	reporter	primary_cell	CL_0000138	P4	activation	3	proximal
tri_0099	exp_3269	CTNNB1	PITX2	1499	5308	12387	18741	20960542	mouse	mouse	binding	primary_tissue	UBERON_0004017	E12.5	not_applicable	unknown	unknown
tri_0120	exp_1354	CTNNB1	SMC3	1499	9126	1499	9126	12651860	human	human	binding	in-vitro	not_applicable	not_applicable	not_applicable	-39	proximal
tri_0120	exp_1353	CTNNB1	SMC3	1499	9126	1499	9126	12651860	human	human	perturbation	cell_line	CLO_0003665	not_applicable	activation	not_applicable	not_applicable
tri_0120	exp_1352	CTNNB1	SMC3	1499	9126	1499	9126	12651860	human	human	reporter	cell_line	CLO_0003665	not_applicable	activation	-39	proximal
tri_0120	exp_1355	CTNNB1	SMC3	1499	9126	12387	13006	12651860	mouse	mouse	binding	in-vitro	not_applicable	not_applicable	not_applicable	-37	proximal
tri_0080	exp_0933	CTNNB1	ENAM	1499	10117	12387	13801	20599763	mouse	mouse	binding	cell_line	CUSTOM_LS8_cell	not_applicable	not_applicable	-581	proximal
tri_0081	exp_2986	CTNNB1	COPS5	1499	10987	1499	10987	18593980	human	human	binding	cell_line	CLO_0003704	not_applicable	not_applicable	unknown	unknown
tri_0082	exp_1526	CTNNB1	NOTUM	1499	147111	1499	147111	18429952	human	human	binding	cell_line	CLO_0003704	not_applicable	not_applicable	unknown	unknown
tri_0082	exp_1527	CTNNB1	NOTUM	1499	147111	1499	147111	18429952	human	human	reporter	cell_line	CLO_0003704	not_applicable	activation	unknown	unknown
tri_0083	exp_3233	CTNNB1	CCN2	1499	1490	12387	14219	20571031	mouse	mouse	binding	cell_line	CLO_0050536	not_applicable	not_applicable	-443	proximal
tri_0083	exp_3234	CTNNB1	CCN2	1499	1490	12387	14219	20571031	mouse	mouse	perturbation	cell_line	CLO_0050536	not_applicable	activation	not_applicable	not_applicable
tri_0083	exp_3232	CTNNB1	CCN2	1499	1490	12387	14219	20571031	mouse	mouse	reporter	cell_line	CLO_0050536	not_applicable	activation	-443	proximal
tri_0085	exp_1425	CTNNB1	EDN1	1499	1906	1499	1906	16291872	human	human	perturbation	cell_line	CLO_0052064	not_applicable	activation	not_applicable	not_applicable
tri_0085	exp_1426	CTNNB1	EDN1	1499	1906	1499	1906	16291872	human	human	perturbation	cell_line	CLO_0037116	not_applicable	activation	not_applicable	not_applicable
tri_0085	exp_1423	CTNNB1	EDN1	1499	1906	1499	1906	16291872	human	human	reporter	cell_line	CLO_0052064	not_applicable	activation	unknown	unknown
tri_0085	exp_1424	CTNNB1	EDN1	1499	1906	1499	1906	16291872	human	human	reporter	cell_line	CLO_0037116	not_applicable	activation	unknown	unknown
tri_0085	exp_1429	CTNNB1	EDN1	1499	1906	12387	13614	16291872	mouse	mouse	perturbation	primary_cell	CL_0002231	P70	activation	not_applicable	not_applicable
tri_0085	exp_1428	CTNNB1	EDN1	1499	1906	12387	13614	16291872	mouse	mouse	reporter	primary_cell	CL_0002231	P70	activation	-67	proximal
tri_0086	exp_1867	CTNNB1	AKT2	1499	208	1499	208	21636708	human	human	perturbation	cell_line	CLO_0009093	not_applicable	activation	not_applicable	not_applicable
tri_0087	exp_3734	CTNNB1	BACE1	1499	23621	12387	23821	25384422	mouse	mouse	binding	cell_line	CLO_0008154	not_applicable	not_applicable	41	proximal
tri_0087	exp_3736	CTNNB1	BACE1	1499	23621	12387	23821	25384422	mouse	mouse	perturbation	cell_line	CLO_0008154	not_applicable	repression	not_applicable	not_applicable
tri_0087	exp_3735	CTNNB1	BACE1	1499	23621	12387	23821	25384422	mouse	mouse	reporter	cell_line	CLO_0008154	not_applicable	repression	41	proximal
tri_0088	exp_0358	CTNNB1	HMGA1	1499	3159	1499	3159	22961697	human	human	binding	cell_line	CLO_0003665	not_applicable	not_applicable	-487	proximal
tri_0088	exp_0356	CTNNB1	HMGA1	1499	3159	1499	3159	22961697	human	human	binding	in-vitro	not_applicable	not_applicable	not_applicable	-487	proximal
tri_0089	exp_3381	CTNNB1	HES1	1499	3280	12387	15205	21956839	mouse	mouse	binding	cell_line	CLO_0050544	not_applicable	not_applicable	unknown	unknown
tri_0091	exp_0245	CTNNB1	MIR30E	1499	407034	1499	407034	20372961	human	human	reporter	cell_line	CLO_0004342	not_applicable	activation	-149	proximal
tri_0092	exp_2609	CTNNB1	ASCL1	1499	429	12387	17172	15031118	mouse	mouse	reporter	cell_line	CLO_0001230	not_applicable	activation	unknown	unknown
tri_0095	exp_2608	CTNNB1	MYOD1	1499	4654	12387	17927	15031118	mouse	mouse	reporter	cell_line	CLO_0001230	not_applicable	activation	unknown	unknown
tri_0101	exp_3248	CTNNB1	POU5F1	1499	5460	12387	18999	20659708	mouse	mouse	reporter	cell_line	CLO_0002405	not_applicable	activation	-840	proximal
tri_0102	exp_2003	CTNNB1	ENAH	1499	55740	1499	55740	22615875	human	human	binding	cell_line	CLO_0009989	not_applicable	not_applicable	unknown	unknown
tri_0102	exp_2004	CTNNB1	ENAH	1499	55740	1499	55740	22615875	human	human	binding	cell_line	CLO_0051650	not_applicable	not_applicable	unknown	unknown
tri_0102	exp_2002	CTNNB1	ENAH	1499	55740	1499	55740	22615875	human	human	perturbation	cell_line	CLO_0009989	not_applicable	activation	not_applicable	not_applicable
tri_0102	exp_2001	CTNNB1	ENAH	1499	55740	1499	55740	22615875	human	human	reporter	cell_line	CLO_0009989	not_applicable	activation	unknown	unknown
tri_0102	exp_2005	CTNNB1	ENAH	1499	55740	12387	13800	22615875	mouse	mouse	binding	primary_tissue	UBERON_0002107	unknown	not_applicable	unknown	unknown
tri_0102	exp_2006	CTNNB1	ENAH	1499	55740	12387	13800	22615875	mouse	mouse	binding	primary_tissue	UBERON_0000955	unknown	not_applicable	unknown	unknown
tri_0103	exp_1056	CTNNB1	MESP1	1499	55897	12387	17292	23417899	mouse	mouse	perturbation	cell_line	EFO_0005914	not_applicable	activation	not_applicable	not_applicable
tri_0103	exp_1054	CTNNB1	MESP1	1499	55897	12387	17292	23417899	mouse	mouse	reporter	cell_line	EFO_0005914	not_applicable	activation	-17	proximal
tri_0107	exp_1604	CTNNB1	BCL2L2	1499	599	1499	599	19124064	human	human	binding	cell_line	CLO_0003665	not_applicable	not_applicable	unknown	unknown
tri_0107	exp_1605	CTNNB1	BCL2L2	1499	599	1499	599	19124064	human	human	reporter	cell_line	CLO_0003665	not_applicable	activation	unknown	unknown
tri_0108	exp_3854	CTNNB1	SCN5A	1499	6331	12387	20271	27068063	mouse	mouse	binding	primary_tissue	UBERON_0002082	P70	not_applicable	unknown	unknown
tri_0108	exp_3856	CTNNB1	SCN5A	1499	6331	12387	20271	27068063	mouse	mouse	perturbation	cell_line	CLO_0053042	not_applicable	repression	not_applicable	not_applicable
tri_0108	exp_3855	CTNNB1	SCN5A	1499	6331	12387	20271	27068063	mouse	mouse	reporter	cell_line	CLO_0003684	not_applicable	repression	unknown	unknown
tri_0109	exp_2607	CTNNB1	NEUROG2	1499	63973	12387	11924	15031118	mouse	mouse	reporter	cell_line	CLO_0001230	not_applicable	activation	unknown	unknown
tri_0111	exp_0148	CTNNB1	STAT3	1499	6774	1499	6774	18602747	human	human	perturbation	cell_line	CLO_0007129	not_applicable	activation	not_applicable	not_applicable
tri_0111	exp_0147	CTNNB1	STAT3	1499	6774	1499	6774	18602747	human	human	perturbation	cell_line	CLO_0001230	not_applicable	activation	not_applicable	not_applicable
tri_0111	exp_0146	CTNNB1	STAT3	1499	6774	1499	6774	18602747	human	human	reporter	cell_line	CLO_0001230	not_applicable	activation	unknown	unknown
tri_0112	exp_1944	CTNNB1	ZEB1	1499	6935	1499	6935	22080605	human	human	binding	cell_line	CLO_0009218	not_applicable	not_applicable	unknown	unknown
tri_0112	exp_1947	CTNNB1	ZEB1	1499	6935	1499	6935	22080605	human	human	perturbation	cell_line	CLO_0009218	not_applicable	activation	not_applicable	not_applicable
tri_0112	exp_1945	CTNNB1	ZEB1	1499	6935	1499	6935	22080605	human	human	reporter	cell_line	CLO_0003665	not_applicable	activation	unknown	unknown
tri_0112	exp_1946	CTNNB1	ZEB1	1499	6935	1499	6935	22080605	human	human	reporter	cell_line	CLO_0009218	not_applicable	activation	unknown	unknown
tri_0115	exp_3571	CTNNB1	HES7	1499	84667	12387	84653	23326414	mouse	mouse	reporter	cell_line	EFO_0002816	not_applicable	activation	unknown	unknown
tri_0118	exp_2183	CTNNB1	NR1I2	1499	8856	1499	8856	25265064	human	human	reporter	cell_line	CLO_0003704	not_applicable	activation	unknown	unknown
tri_0119	exp_2100	CTNNB1	SQSTM1	1499	8878	1499	8878	23736261	human	human	binding	cell_line	CLO_0004283	not_applicable	not_applicable	unknown	unknown
tri_0119	exp_2101	CTNNB1	SQSTM1	1499	8878	1499	8878	23736261	human	human	perturbation	cell_line	CLO_0004283	not_applicable	repression	not_applicable	not_applicable
tri_0119	exp_2102	CTNNB1	SQSTM1	1499	8878	12387	18412	23736261	mouse	mouse	perturbation	primary_tissue	UBERON_0001277	unknown	repression	not_applicable	not_applicable
tri_0319	exp_2213	FOXO1	CCL20	2308	6364	2308	6364	25918228	human	human	binding	primary_cell	CL_0000312	unknown	not_applicable	unknown	unknown
tri_0319	exp_2216	FOXO1	CCL20	2308	6364	2308	6364	25918228	human	human	perturbation	primary_cell	CL_0000312	unknown	activation	not_applicable	not_applicable
tri_0319	exp_2215	FOXO1	CCL20	2308	6364	2308	6364	25918228	human	human	reporter	primary_cell	CL_0000312	unknown	activation	unknown	unknown
tri_0319	exp_2217	FOXO1	CCL20	2308	6364	56458	20297	25918228	mouse	mouse	perturbation	primary_cell	CL_0000312	P0	activation	not_applicable	not_applicable
tri_0319	exp_2214	FOXO1	CCL20	2308	6364	56458	20297	25918228	mouse	mouse	reporter	primary_cell	CL_0000312	P0	activation	unknown	unknown
tri_0321	exp_2206	FOXO1	TGFB1	2308	7040	2308	7040	25918228	human	human	binding	primary_cell	CL_0000312	unknown	not_applicable	unknown	unknown
tri_0321	exp_2207	FOXO1	TGFB1	2308	7040	2308	7040	25918228	human	human	reporter	primary_cell	CL_0000312	unknown	activation	unknown	unknown
tri_0321	exp_3766	FOXO1	TGFB1	2308	7040	56458	21803	25918228	mouse	mouse	perturbation	primary_cell	CL_0000312	P0	activation	not_applicable	not_applicable
tri_0992	exp_2773	POU5F1	LEFTY1	5460	10637	18999	13590	16954384	mouse	mouse	binding	cell_line	EFO_0005914	not_applicable	not_applicable	-1136	proximal
tri_0992	exp_2774	POU5F1	LEFTY1	5460	10637	18999	13590	16954384	mouse	mouse	binding	in-vitro	not_applicable	not_applicable	not_applicable	-1136	proximal
tri_1015	exp_0057	POU5F1	SOX2	5460	6657	5460	6657	15988017	human	human	binding	cell_line	EFO_0007086	not_applicable	not_applicable	2	proximal
tri_1015	exp_0059	POU5F1	SOX2	5460	6657	18999	20674	15988017	mouse	mouse	binding	cell_line	EFO_0007075	not_applicable	not_applicable	2	proximal
tri_1015	exp_0055	POU5F1	SOX2	5460	6657	18999	20674	15988017	mouse	mouse	perturbation	cell_line	EFO_0007075	not_applicable	activation	not_applicable	not_applicable
tri_1015	exp_0054	POU5F1	SOX2	5460	6657	18999	20674	15988017	mouse	mouse	reporter	cell_line	EFO_0007075	not_applicable	activation	2	proximal
tri_0327	exp_2804	FOXO1	ADIPOQ	2308	9370	56458	11450	17090532	mouse	mouse	binding	cell_line	CLO_0001352	not_applicable	not_applicable	1	proximal
tri_0327	exp_2803	FOXO1	ADIPOQ	2308	9370	56458	11450	17090532	mouse	mouse	binding	in-vitro	not_applicable	not_applicable	not_applicable	1	proximal
tri_0327	exp_2806	FOXO1	ADIPOQ	2308	9370	56458	11450	17090532	mouse	mouse	perturbation	cell_line	CLO_0001352	not_applicable	activation	not_applicable	not_applicable
tri_0327	exp_2805	FOXO1	ADIPOQ	2308	9370	56458	11450	17090532	mouse	mouse	reporter	cell_line	CLO_0001352	not_applicable	activation	1	proximal
tri_0316	exp_1079	FOXO1	RETN	2308	56729	2308	57264	24291305	human	mouse	binding	in-vitro	not_applicable	not_applicable	not_applicable	-696	proximal
tri_0316	exp_0416	FOXO1	RETN	2308	56729	2308	57264	24291305	human	mouse	reporter	cell_line	CLO_0008172	not_applicable	activation	-696	proximal
tri_0316	exp_0417	FOXO1	RETN	2308	56729	2308	57264	24291305	human	mouse	reporter	cell_line	EFO_0002816	not_applicable	activation	-696	proximal
tri_0316	exp_0418	FOXO1	RETN	2308	56729	2308	57264	24291305	human	mouse	reporter	cell_line	CLO_0001352	not_applicable	activation	-696	proximal
tri_0316	exp_1078	FOXO1	RETN	2308	56729	56458	57264	24291305	mouse	mouse	binding	cell_line	EFO_0002816	not_applicable	not_applicable	-696	proximal
tri_0316	exp_0419	FOXO1	RETN	2308	56729	56458	57264	24291305	mouse	mouse	perturbation	cell_line	EFO_0002816	not_applicable	activation	not_applicable	not_applicable
tri_0316	exp_0420	FOXO1	RETN	2308	56729	56458	57264	24291305	mouse	mouse	perturbation	cell_line	CLO_0001352	not_applicable	activation	not_applicable	not_applicable
tri_0316	exp_0414	FOXO1	RETN	2308	56729	56458	57264	24291305	mouse	mouse	reporter	cell_line	EFO_0002816	not_applicable	activation	-696	proximal
tri_0316	exp_0415	FOXO1	RETN	2308	56729	56458	57264	24291305	mouse	mouse	reporter	cell_line	CLO_0001352	not_applicable	activation	-696	proximal
tri_0313	exp_1523	FOXO1	ABCB1	2308	5243	2308	5243	18390843	human	human	binding	in-vitro	not_applicable	not_applicable	not_applicable	-144	proximal
tri_0313	exp_1525	FOXO1	ABCB1	2308	5243	2308	5243	18390843	human	human	perturbation	cell_line	CLO_0007606	not_applicable	activation	not_applicable	not_applicable
tri_0313	exp_1524	FOXO1	ABCB1	2308	5243	2308	5243	18390843	human	human	reporter	cell_line	CLO_0007606	not_applicable	activation	-144	proximal
tri_0295	exp_3629	FOXO1	CDKN1A	2308	1026	56458	12575	23918930	mouse	mouse	binding	primary_tissue	UBERON_0002107	unknown	not_applicable	unknown	unknown
tri_0295	exp_3630	FOXO1	CDKN1A	2308	1026	56458	12575	23918930	mouse	mouse	reporter	primary_tissue	UBERON_0002107	unknown	activation	unknown	unknown
tri_0304	exp_1349	FOXO1	G6PC	2308	2538	2308	2538	12556524	human	human	binding	cell_line	CLO_0003704	not_applicable	not_applicable	1	proximal
tri_0304	exp_1350	FOXO1	G6PC	2308	2538	2308	2538	12556524	human	human	binding	in-vitro	not_applicable	not_applicable	not_applicable	1	proximal
tri_0304	exp_1351	FOXO1	G6PC	2308	2538	2308	14377	12556524	human	mouse	reporter	cell_line	CLO_0003704	not_applicable	activation	-158	proximal
tri_0300	exp_0229	FOXO1	GADD45A	2308	1647	56458	13197	20088826	mouse	mouse	perturbation	primary_tissue	UBERON_0001388	unknown	activation	not_applicable	not_applicable
tri_0296	exp_2037	FOXO1	KLF2	2308	10365	2308	10365	23002242	human	human	binding	cell_line	CLO_0052059	not_applicable	not_applicable	-609	proximal
tri_0296	exp_2038	FOXO1	KLF2	2308	10365	2308	10365	23002242	human	human	perturbation	cell_line	CLO_0052059	not_applicable	repression	not_applicable	not_applicable
tri_0309	exp_2039	FOXO1	NOS3	2308	4846	2308	4846	23002242	human	human	perturbation	cell_line	CLO_0052059	not_applicable	repression	not_applicable	not_applicable
tri_0312	exp_1803	FOXO1	PDK4	2308	5166	56458	5166	21081708	mouse	human	reporter	cell_line	CLO_0001230	not_applicable	activation	-300	proximal
tri_0312	exp_1804	FOXO1	PDK4	2308	5166	56458	27273	21081708	mouse	mouse	perturbation	cell_line	CLO_0003704	not_applicable	activation	not_applicable	not_applicable
tri_0320	exp_1789	FOXO1	SREBF1	2308	6720	56458	20787	20868688	mouse	mouse	perturbation	cell_line	CLO_0003704	not_applicable	repression	not_applicable	not_applicable
tri_0320	exp_3257	FOXO1	SREBF1	2308	6720	56458	20787	20868688	mouse	mouse	reporter	cell_line	CLO_0003704	not_applicable	repression	unknown	unknown
tri_0999	exp_0591	POU5F1	FGF4	5460	2249	5460	14175	7590241	human	mouse	binding	in-vitro	not_applicable	not_applicable	not_applicable	unknown	unknown
tri_0999	exp_1183	POU5F1	FGF4	5460	2249	5460	14175	7590241	human	mouse	reporter	cell_line	CLO_0003684	not_applicable	activation	unknown	unknown
tri_0999	exp_0589	POU5F1	FGF4	5460	2249	18999	14175	7590241	mouse	mouse	binding	in-vitro	not_applicable	not_applicable	not_applicable	-4	proximal
tri_0999	exp_2413	POU5F1	FGF4	5460	2249	18999	14175	10801796	mouse	mouse	reporter	cell_line	CLO_0003684	not_applicable	activation	-4	proximal
tri_0999	exp_1181	POU5F1	FGF4	5460	2249	18999	14175	7590241	mouse	mouse	reporter	cell_line	CLO_0002988	not_applicable	activation	-4	proximal
tri_1017	exp_2694	POU5F1	NANOG	5460	79923	5460	79923	15860457	human	human	binding	cell_line	EFO_0007068	not_applicable	not_applicable	117	proximal
tri_1017	exp_2692	POU5F1	NANOG	5460	79923	18999	71950	15860457	mouse	mouse	binding	cell_line	EFO_0007075	not_applicable	not_applicable	117	proximal
tri_1017	exp_2691	POU5F1	NANOG	5460	79923	18999	71950	15860457	mouse	mouse	binding	in-vitro	not_applicable	not_applicable	not_applicable	117	proximal
tri_1017	exp_3481	POU5F1	NANOG	5460	79923	18999	71950	22745796	mouse	mouse	perturbation	cell_line	CLO_0002988	not_applicable	activation	not_applicable	not_applicable
tri_1017	exp_3479	POU5F1	NANOG	5460	79923	18999	71950	22745796	mouse	mouse	reporter	cell_line	CLO_0002988	not_applicable	activation	117	proximal
tri_1017	exp_2696	POU5F1	NANOG	5460	79923	18999	71950	15860457	mouse	mouse	reporter	cell_line	CLO_0002988	not_applicable	activation	117	proximal
tri_1008	exp_0043	POU5F1	POU5F1	5460	5460	5460	5460	15988017	human	human	binding	cell_line	EFO_0007086	not_applicable	not_applicable	-1978	proximal
tri_1008	exp_0045	POU5F1	POU5F1	5460	5460	5460	5460	15988017	human	human	binding	in-vitro	not_applicable	not_applicable	not_applicable	-1978	proximal
tri_1008	exp_0047	POU5F1	POU5F1	5460	5460	5460	5460	15988017	human	human	reporter	cell_line	EFO_0007075	not_applicable	activation	-1978	proximal
tri_1008	exp_0049	POU5F1	POU5F1	5460	5460	18999	18999	15988017	mouse	mouse	binding	cell_line	EFO_0007075	not_applicable	not_applicable	-1978	proximal
tri_1008	exp_2660	POU5F1	POU5F1	5460	5460	18999	18999	15557334	mouse	mouse	binding	in-vitro	not_applicable	not_applicable	not_applicable	-2024	distal
tri_1008	exp_0051	POU5F1	POU5F1	5460	5460	18999	18999	15988017	mouse	mouse	reporter	cell_line	EFO_0007075	not_applicable	activation	-1978	proximal
tri_1008	exp_2661	POU5F1	POU5F1	5460	5460	18999	18999	15557334	mouse	mouse	reporter	cell_line	EFO_0005914	not_applicable	activation	-2024	distal
tri_1020	exp_4110	POU5F1	UTF1	5460	8433	18999	22286	10409735	mouse	mouse	binding	in-vitro	not_applicable	not_applicable	not_applicable	unknown	unknown
tri_0297	exp_0162	FOXO1	CEBPB	2308	1051	56458	1051	19026986	mouse	human	reporter	cell_line	CLO_0003704	not_applicable	activation	-199	proximal
tri_0297	exp_0871	FOXO1	CEBPB	2308	1051	56458	12608	19026986	mouse	mouse	binding	cell_line	CLO_0001352	not_applicable	not_applicable	-199	proximal
tri_0297	exp_0873	FOXO1	CEBPB	2308	1051	56458	12608	19026986	mouse	mouse	perturbation	cell_line	CLO_0001352	not_applicable	activation	not_applicable	not_applicable
tri_0322	exp_2987	FOXO1	CLDN5	2308	7122	56458	12741	18604199	mouse	mouse	binding	cell_line	CLO_0037317	not_applicable	not_applicable	-2871	distal
tri_0322	exp_2988	FOXO1	CLDN5	2308	7122	56458	12741	18604199	mouse	mouse	perturbation	cell_line	CLO_0037317	not_applicable	repression	not_applicable	not_applicable
tri_0311	exp_3021	FOXO1	ADIPOR1	2308	51094	56458	72674	18789331	mouse	mouse	reporter	cell_line	CLO_0052294	not_applicable	activation	-459	proximal
tri_0302	exp_1708	FOXO1	EDN1	2308	1906	2308	1906	19887561	human	human	binding	primary_cell	CL_0002544	unknown	not_applicable	unknown	unknown
tri_0302	exp_1710	FOXO1	EDN1	2308	1906	2308	1906	19887561	human	human	perturbation	primary_cell	CL_0002544	unknown	activation	not_applicable	not_applicable
tri_0302	exp_1709	FOXO1	EDN1	2308	1906	2308	1906	19887561	human	human	reporter	cell_line	CLO_0008172	not_applicable	activation	unknown	unknown
tri_0317	exp_1875	FOXO1	RAG1	2308	5896	2308	5896	21655267	human	human	binding	cell_line	CLO_0007606	not_applicable	not_applicable	unknown	unknown
tri_0317	exp_1876	FOXO1	RAG1	2308	5896	2308	5896	21655267	human	human	perturbation	cell_line	CLO_0007606	not_applicable	activation	not_applicable	not_applicable
tri_0990	exp_3441	POU5F1	CDKN1A	5460	1026	18999	12575	22480685	mouse	mouse	binding	cell_line	CLO_0008302	not_applicable	not_applicable	unknown	unknown
tri_0990	exp_3443	POU5F1	CDKN1A	5460	1026	18999	12575	22480685	mouse	mouse	perturbation	cell_line	CLO_0008302	not_applicable	repression	not_applicable	not_applicable
tri_0990	exp_3442	POU5F1	CDKN1A	5460	1026	18999	12575	22480685	mouse	mouse	reporter	cell_line	CLO_0051650	not_applicable	repression	unknown	unknown
tri_0991	exp_2595	POU5F1	CDX2	5460	1045	5460	1045	14990861	human	human	perturbation	cell_line	CLO_0037281	not_applicable	repression	not_applicable	not_applicable
tri_0991	exp_2592	POU5F1	CDX2	5460	1045	18999	12591	14990861	mouse	mouse	perturbation	cell_line	EFO_0005914	not_applicable	repression	not_applicable	not_applicable
tri_1000	exp_2594	POU5F1	GATA6	5460	2627	5460	2627	14990861	human	human	perturbation	cell_line	CLO_0037281	not_applicable	repression	not_applicable	not_applicable
tri_1000	exp_2591	POU5F1	GATA6	5460	2627	18999	14465	14990861	mouse	mouse	perturbation	cell_line	EFO_0005914	not_applicable	repression	not_applicable	not_applicable
tri_0993	exp_3935	POU5F1	ZFP42	5460	132625	18999	22702	7945330	mouse	mouse	binding	in-vitro	not_applicable	not_applicable	not_applicable	-213	proximal
tri_1011	exp_1051	POU5F1	MESP1	5460	55897	18999	17292	23417899	mouse	mouse	binding	cell_line	EFO_0005914	not_applicable	not_applicable	-17	proximal
tri_1011	exp_1053	POU5F1	MESP1	5460	55897	18999	17292	23417899	mouse	mouse	binding	in-vitro	not_applicable	not_applicable	not_applicable	-17	proximal
tri_1011	exp_1055	POU5F1	MESP1	5460	55897	18999	17292	23417899	mouse	mouse	perturbation	cell_line	EFO_0005914	not_applicable	activation	not_applicable	not_applicable
tri_1016	exp_0949	POU5F1	Mir302a	5460	723920	18999	723920	20857206	mouse	mouse	binding	cell_line	CLO_0008302	not_applicable	not_applicable	-600	proximal
tri_1016	exp_0951	POU5F1	Mir302a	5460	723920	18999	723920	20857206	mouse	mouse	perturbation	cell_line	CLO_0008302	not_applicable	activation	not_applicable	not_applicable
tri_1016	exp_0950	POU5F1	Mir302a	5460	723920	18999	723920	20857206	mouse	mouse	reporter	cell_line	CLO_0008302	not_applicable	activation	-600	proximal
tri_1005	exp_3315	POU5F1	MYOD1	5460	4654	18999	17927	21425413	mouse	mouse	binding	primary_cell	CL_0000056	unknown	not_applicable	unknown	distal
tri_1005	exp_3317	POU5F1	MYOD1	5460	4654	18999	17927	21425413	mouse	mouse	perturbation	primary_cell	CL_0000056	unknown	repression	not_applicable	not_applicable
tri_1005	exp_3316	POU5F1	MYOD1	5460	4654	18999	17927	21425413	mouse	mouse	reporter	primary_cell	CL_0000056	unknown	repression	unknown	distal
tri_0997	exp_0852	POU5F1	NR0B1	5460	190	18999	11614	18471437	mouse	mouse	binding	cell_line	EFO_0005914	not_applicable	not_applicable	2054	distal
tri_0997	exp_0853	POU5F1	NR0B1	5460	190	18999	11614	18471437	mouse	mouse	binding	in-vitro	not_applicable	not_applicable	not_applicable	2054	distal
tri_0997	exp_0851	POU5F1	NR0B1	5460	190	18999	11614	18471437	mouse	mouse	perturbation	cell_line	CUSTOM_A3-1_cell	not_applicable	activation	not_applicable	not_applicable
tri_0997	exp_0850	POU5F1	NR0B1	5460	190	18999	11614	18471437	mouse	mouse	reporter	cell_line	EFO_0005914	not_applicable	activation	2054	distal
tri_1019	exp_3169	POU5F1	STK40	5460	83931	18999	74178	20080709	mouse	mouse	binding	cell_line	CLO_0002405	not_applicable	not_applicable	-2000	distal
tri_1019	exp_3171	POU5F1	STK40	5460	83931	18999	74178	20080709	mouse	mouse	perturbation	cell_line	EFO_0005914	not_applicable	repression	not_applicable	not_applicable
tri_1019	exp_3170	POU5F1	STK40	5460	83931	18999	74178	20080709	mouse	mouse	reporter	cell_line	CLO_0002405	not_applicable	repression	-2000	distal
tri_1009	exp_1031	POU5F1	TET2	5460	54790	18999	214133	23254757	mouse	mouse	binding	in-vitro	not_applicable	not_applicable	not_applicable	1788	proximal
tri_1009	exp_1032	POU5F1	TET2	5460	54790	18999	214133	23254757	mouse	mouse	binding	in-vitro	not_applicable	not_applicable	not_applicable	1788	proximal
tri_1009	exp_1034	POU5F1	TET2	5460	54790	18999	214133	23254757	mouse	mouse	perturbation	cell_line	CLO_0006987	not_applicable	activation	not_applicable	not_applicable
tri_1009	exp_1033	POU5F1	TET2	5460	54790	18999	214133	23254757	mouse	mouse	reporter	cell_line	CLO_0008172	not_applicable	activation	1788	proximal
tri_0298	exp_0910	FOXO1	CTSL	2308	1514	2308	1514	20088826	human	human	binding	in-vitro	not_applicable	not_applicable	not_applicable	-145	proximal
tri_0298	exp_0227	FOXO1	CTSL	2308	1514	2308	1514	20088826	human	human	reporter	cell_line	CLO_0001230	not_applicable	activation	-145	proximal
tri_0299	exp_0909	FOXO1	CTSV	2308	1515	2308	13039	20088826	human	mouse	binding	cell_line	CLO_0052294	not_applicable	not_applicable	-3528	distal
tri_0299	exp_0226	FOXO1	CTSV	2308	1515	2308	13039	20088826	human	mouse	reporter	cell_line	CLO_0001230	not_applicable	activation	-3528	distal
tri_0299	exp_0228	FOXO1	CTSV	2308	1515	56458	13039	20088826	mouse	mouse	perturbation	primary_tissue	UBERON_0001388	unknown	activation	not_applicable	not_applicable
tri_0301	exp_1015	FOXO1	DDX5	2308	1655	56458	13207	22810813	mouse	mouse	binding	cell_line	EFO_0002829	not_applicable	not_applicable	unknown	unknown
tri_0301	exp_1017	FOXO1	DDX5	2308	1655	56458	13207	22810813	mouse	mouse	perturbation	cell_line	EFO_0002829	not_applicable	repression	not_applicable	not_applicable
tri_0301	exp_1016	FOXO1	DDX5	2308	1655	56458	13207	22810813	mouse	mouse	reporter	cell_line	EFO_0002829	not_applicable	repression	unknown	unknown
tri_0303	exp_0230	FOXO1	FOXO3	2308	2309	56458	56484	20088826	mouse	mouse	perturbation	primary_tissue	UBERON_0001388	unknown	activation	not_applicable	not_applicable
tri_0305	exp_1021	FOXO1	GCDH	2308	2639	56458	270076	22810813	mouse	mouse	binding	cell_line	EFO_0002829	not_applicable	not_applicable	unknown	unknown
tri_0305	exp_1023	FOXO1	GCDH	2308	2639	56458	270076	22810813	mouse	mouse	perturbation	cell_line	EFO_0002829	not_applicable	repression	not_applicable	not_applicable
tri_0305	exp_1022	FOXO1	GCDH	2308	2639	56458	270076	22810813	mouse	mouse	reporter	cell_line	EFO_0002829	not_applicable	repression	unknown	unknown
tri_0306	exp_0038	FOXO1	APOC3	2308	345	2308	345	15546000	human	human	binding	cell_line	CLO_0003704	not_applicable	not_applicable	-440	proximal
tri_0306	exp_0039	FOXO1	APOC3	2308	345	2308	345	15546000	human	human	binding	cell_line	CLO_0002172	not_applicable	not_applicable	-440	proximal
tri_0306	exp_0040	FOXO1	APOC3	2308	345	2308	345	15546000	human	human	binding	in-vitro	not_applicable	not_applicable	not_applicable	-440	proximal
tri_0306	exp_1200	FOXO1	APOC3	2308	345	2308	345	15546000	human	human	perturbation	cell_line	CLO_0003704	not_applicable	activation	not_applicable	not_applicable
tri_0306	exp_1202	FOXO1	APOC3	2308	345	2308	345	15546000	human	human	perturbation	cell_line	CLO_0002172	not_applicable	activation	not_applicable	not_applicable
tri_0306	exp_1199	FOXO1	APOC3	2308	345	2308	345	15546000	human	human	perturbation	primary_cell	CL_0000182	unknown	activation	not_applicable	not_applicable
tri_0306	exp_0041	FOXO1	APOC3	2308	345	2308	345	15546000	human	human	reporter	cell_line	CLO_0003704	not_applicable	activation	-440	proximal
tri_0307	exp_3901	FOXO1	IL9	2308	3578	56458	16198	29339772	mouse	mouse	binding	primary_cell	CL_0002061	unknown	not_applicable	-760	proximal
tri_0307	exp_3903	FOXO1	IL9	2308	3578	56458	16198	29339772	mouse	mouse	perturbation	primary_cell	CL_0002061	unknown	activation	not_applicable	not_applicable
tri_0307	exp_3902	FOXO1	IL9	2308	3578	56458	16198	29339772	mouse	mouse	reporter	cell_line	CLO_0051650	not_applicable	activation	-760	proximal
tri_0308	exp_3904	FOXO1	IRF4	2308	3662	56458	16364	29339772	mouse	mouse	binding	primary_cell	CL_0002061	unknown	not_applicable	-820	proximal
tri_0308	exp_3906	FOXO1	IRF4	2308	3662	56458	16364	29339772	mouse	mouse	perturbation	primary_cell	CL_0002061	unknown	activation	not_applicable	not_applicable
tri_0308	exp_3905	FOXO1	IRF4	2308	3662	56458	16364	29339772	mouse	mouse	reporter	cell_line	CLO_0051650	not_applicable	activation	-820	proximal
tri_0310	exp_2208	FOXO1	SERPINB2	2308	5055	2308	5055	25918228	human	human	binding	primary_cell	CL_0000312	unknown	not_applicable	unknown	unknown
tri_0310	exp_2211	FOXO1	SERPINB2	2308	5055	2308	5055	25918228	human	human	perturbation	primary_cell	CL_0000312	unknown	activation	not_applicable	not_applicable
tri_0310	exp_2210	FOXO1	SERPINB2	2308	5055	2308	5055	25918228	human	human	reporter	primary_cell	CL_0000312	unknown	activation	unknown	unknown
tri_0310	exp_2212	FOXO1	SERPINB2	2308	5055	56458	18788	25918228	mouse	mouse	perturbation	primary_cell	CL_0000312	P0	activation	not_applicable	not_applicable
tri_0310	exp_2209	FOXO1	SERPINB2	2308	5055	56458	18788	25918228	mouse	mouse	reporter	primary_cell	CL_0000312	P0	activation	unknown	unknown
tri_0314	exp_1009	FOXO1	PLTP	2308	5360	56458	18830	22810813	mouse	mouse	binding	cell_line	EFO_0002829	not_applicable	not_applicable	unknown	unknown
tri_0314	exp_1011	FOXO1	PLTP	2308	5360	56458	18830	22810813	mouse	mouse	perturbation	cell_line	EFO_0002829	not_applicable	activation	not_applicable	not_applicable
tri_0314	exp_1010	FOXO1	PLTP	2308	5360	56458	18830	22810813	mouse	mouse	reporter	cell_line	EFO_0002829	not_applicable	activation	unknown	unknown
tri_0315	exp_1006	FOXO1	PPA1	2308	5464	56458	67895	22810813	mouse	mouse	binding	cell_line	EFO_0002829	not_applicable	not_applicable	unknown	unknown
tri_0315	exp_1008	FOXO1	PPA1	2308	5464	56458	67895	22810813	mouse	mouse	perturbation	cell_line	EFO_0002829	not_applicable	activation	not_applicable	not_applicable
tri_0315	exp_1007	FOXO1	PPA1	2308	5464	56458	67895	22810813	mouse	mouse	reporter	cell_line	EFO_0002829	not_applicable	activation	unknown	unknown
tri_0318	exp_1877	FOXO1	RAG2	2308	5897	2308	5897	21655267	human	human	binding	cell_line	CLO_0007606	not_applicable	not_applicable	unknown	unknown
tri_0318	exp_1878	FOXO1	RAG2	2308	5897	2308	5897	21655267	human	human	perturbation	cell_line	CLO_0007606	not_applicable	activation	not_applicable	not_applicable
tri_0323	exp_1018	FOXO1	GALNT14	2308	79623	56458	71685	22810813	mouse	mouse	binding	cell_line	EFO_0002829	not_applicable	not_applicable	unknown	unknown
tri_0323	exp_1020	FOXO1	GALNT14	2308	79623	56458	71685	22810813	mouse	mouse	perturbation	cell_line	EFO_0002829	not_applicable	repression	not_applicable	not_applicable
tri_0323	exp_1019	FOXO1	GALNT14	2308	79623	56458	71685	22810813	mouse	mouse	reporter	cell_line	EFO_0002829	not_applicable	repression	unknown	unknown
tri_0324	exp_1003	FOXO1	NDNF	2308	79625	56458	68169	22810813	mouse	mouse	binding	cell_line	EFO_0002829	not_applicable	not_applicable	unknown	unknown
tri_0324	exp_1005	FOXO1	NDNF	2308	79625	56458	68169	22810813	mouse	mouse	perturbation	cell_line	EFO_0002829	not_applicable	activation	not_applicable	not_applicable
tri_0324	exp_1004	FOXO1	NDNF	2308	79625	56458	68169	22810813	mouse	mouse	reporter	cell_line	EFO_0002829	not_applicable	activation	unknown	unknown
tri_0325	exp_1802	FOXO1	NR0B2	2308	8431	56458	8431	21081708	mouse	human	reporter	cell_line	CLO_0003587	not_applicable	activation	-300	proximal
tri_0325	exp_3276	FOXO1	NR0B2	2308	8431	56458	23957	21081708	mouse	mouse	binding	primary_cell	CL_0000182	unknown	not_applicable	-300	proximal
tri_0325	exp_3277	FOXO1	NR0B2	2308	8431	56458	23957	21081708	mouse	mouse	perturbation	primary_cell	CL_0000182	unknown	activation	not_applicable	not_applicable
tri_0326	exp_1012	FOXO1	MCM3AP	2308	8888	56458	54387	22810813	mouse	mouse	binding	cell_line	EFO_0002829	not_applicable	not_applicable	unknown	unknown
tri_0326	exp_1014	FOXO1	MCM3AP	2308	8888	56458	54387	22810813	mouse	mouse	perturbation	cell_line	EFO_0002829	not_applicable	activation	not_applicable	not_applicable
tri_0326	exp_1013	FOXO1	MCM3AP	2308	8888	56458	54387	22810813	mouse	mouse	reporter	cell_line	EFO_0002829	not_applicable	activation	unknown	unknown
tri_0988	exp_0559	POU5F1	SRA1	5460	10011	5460	10011	28615056	human	human	binding	cell_line	CLO_0001601	not_applicable	not_applicable	-13174	distal
tri_0988	exp_0560	POU5F1	SRA1	5460	10011	5460	10011	28615056	human	human	perturbation	cell_line	CLO_0001601	not_applicable	activation	not_applicable	not_applicable
tri_0989	exp_0555	POU5F1	BACE1-AS	5460	100379571	5460	100379571	28615056	human	human	binding	cell_line	CLO_0001601	not_applicable	not_applicable	-13174	distal
tri_0989	exp_0556	POU5F1	BACE1-AS	5460	100379571	5460	100379571	28615056	human	human	perturbation	cell_line	CLO_0001601	not_applicable	activation	not_applicable	not_applicable
tri_0994	exp_2596	POU5F1	AFP	5460	174	5460	174	14990861	human	human	perturbation	cell_line	CLO_0037281	not_applicable	repression	not_applicable	not_applicable
tri_0994	exp_2593	POU5F1	AFP	5460	174	18999	11576	14990861	mouse	mouse	perturbation	cell_line	EFO_0005914	not_applicable	repression	not_applicable	not_applicable
tri_0995	exp_3917	POU5F1	DNMT1	5460	1786	18999	13433	30140294	mouse	mouse	binding	cell_line	CLO_0037280	not_applicable	not_applicable	-294	proximal
tri_0995	exp_3920	POU5F1	DNMT1	5460	1786	18999	13433	30140294	mouse	mouse	perturbation	cell_line	CLO_0037280	not_applicable	activation	not_applicable	not_applicable
tri_0995	exp_3918	POU5F1	DNMT1	5460	1786	18999	13433	30140294	mouse	mouse	reporter	cell_line	CLO_0037280	not_applicable	activation	-294	proximal
tri_0995	exp_3919	POU5F1	DNMT1	5460	1786	18999	13433	30140294	mouse	mouse	reporter	cell_line	CLO_0008172	not_applicable	activation	-294	proximal
tri_0996	exp_3740	POU5F1	E2F3	5460	1871	18999	13557	25727014	mouse	mouse	binding	cell_line	CLO_0002952	not_applicable	not_applicable	-1	proximal
tri_0996	exp_3742	POU5F1	E2F3	5460	1871	18999	13557	25727014	mouse	mouse	perturbation	cell_line	EFO_0005914	not_applicable	activation	not_applicable	not_applicable
tri_0996	exp_3741	POU5F1	E2F3	5460	1871	18999	13557	25727014	mouse	mouse	reporter	cell_line	CLO_0002952	not_applicable	activation	-1	proximal
tri_0998	exp_2535	POU5F1	FBXO15	5460	201456	18999	50764	12665572	mouse	mouse	binding	in-vitro	not_applicable	not_applicable	not_applicable	-527	proximal
tri_0998	exp_2536	POU5F1	FBXO15	5460	201456	18999	50764	12665572	mouse	mouse	reporter	cell_line	CLO_0008172	not_applicable	activation	-527	proximal
tri_1001	exp_0546	POU5F1	NEAT1	5460	283131	5460	283131	28615056	human	human	binding	cell_line	CLO_0001601	not_applicable	not_applicable	-4182	distal
tri_1001	exp_0548	POU5F1	NEAT1	5460	283131	5460	283131	28615056	human	human	perturbation	cell_line	CLO_0001601	not_applicable	activation	not_applicable	not_applicable
tri_1001	exp_0547	POU5F1	NEAT1	5460	283131	5460	283131	28615056	human	human	reporter	cell_line	CLO_0001601	not_applicable	activation	-4182	distal
tri_1002	exp_2040	POU5F1	BIRC5	5460	332	5460	332	23185410	human	human	perturbation	cell_line	CLO_0053160	not_applicable	activation	not_applicable	not_applicable
tri_1003	exp_0549	POU5F1	MALAT1	5460	378938	5460	378938	28615056	human	human	binding	cell_line	CLO_0001601	not_applicable	not_applicable	15283	distal
tri_1003	exp_0551	POU5F1	MALAT1	5460	378938	5460	378938	28615056	human	human	perturbation	cell_line	CLO_0001601	not_applicable	activation	not_applicable	not_applicable
tri_1003	exp_0550	POU5F1	MALAT1	5460	378938	5460	378938	28615056	human	human	reporter	cell_line	CLO_0001601	not_applicable	activation	15283	distal
tri_1004	exp_0863	POU5F1	MIR302A	5460	407028	5460	407028	18710938	human	human	binding	cell_line	CLO_0037281	not_applicable	not_applicable	unknown	unknown
tri_1004	exp_0864	POU5F1	MIR302A	5460	407028	5460	407028	18710938	human	human	binding	in-vitro	not_applicable	not_applicable	not_applicable	unknown	unknown
tri_1004	exp_0160	POU5F1	MIR302A	5460	407028	5460	407028	18710938	human	human	perturbation	cell_line	CLO_0037281	not_applicable	activation	not_applicable	not_applicable
tri_1004	exp_0865	POU5F1	MIR302A	5460	407028	5460	407028	18710938	human	human	reporter	cell_line	CLO_0037281	not_applicable	activation	unknown	unknown
tri_1004	exp_0866	POU5F1	MIR302A	5460	407028	5460	407028	18710938	human	human	reporter	cell_line	CLO_0003684	not_applicable	activation	unknown	unknown
tri_1006	exp_0557	POU5F1	IGF2-AS	5460	51214	5460	51214	28615056	human	human	binding	cell_line	CLO_0001601	not_applicable	not_applicable	-13174	distal
tri_1006	exp_0558	POU5F1	IGF2-AS	5460	51214	5460	51214	28615056	human	human	perturbation	cell_line	CLO_0001601	not_applicable	activation	not_applicable	not_applicable
tri_1007	exp_2355	POU5F1	PDGFRA	5460	5156	5460	5156	8662786	human	human	binding	in-vitro	not_applicable	not_applicable	not_applicable	unknown	proximal
tri_1007	exp_2356	POU5F1	PDGFRA	5460	5156	18999	5156	8662786	mouse	human	reporter	cell_line	CLO_0009324	not_applicable	activation	14	proximal
tri_1010	exp_0561	POU5F1	TUG1	5460	55000	5460	55000	28615056	human	human	binding	cell_line	CLO_0001601	not_applicable	not_applicable	-13174	distal
tri_1010	exp_0562	POU5F1	TUG1	5460	55000	5460	55000	28615056	human	human	perturbation	cell_line	CLO_0001601	not_applicable	activation	not_applicable	not_applicable
tri_1012	exp_4067	POU5F1	SALL4	5460	57167	5460	57167	25851587	human	human	binding	cell_line	CLO_0037280	not_applicable	not_applicable	unknown	unknown
tri_1012	exp_4070	POU5F1	SALL4	5460	57167	5460	57167	25851587	human	human	perturbation	cell_line	CLO_0037280	not_applicable	activation	not_applicable	not_applicable
tri_1013	exp_2166	POU5F1	CCND1	5460	595	5460	595	25128069	human	human	binding	cell_line	CLO_0053160	not_applicable	not_applicable	-245	proximal
tri_1013	exp_2168	POU5F1	CCND1	5460	595	5460	595	25128069	human	human	perturbation	cell_line	CLO_0053160	not_applicable	activation	not_applicable	not_applicable
tri_1013	exp_2167	POU5F1	CCND1	5460	595	5460	595	25128069	human	human	reporter	cell_line	CLO_0053160	not_applicable	activation	-245	proximal
tri_1014	exp_0552	POU5F1	UCA1	5460	652995	5460	652995	28615056	human	human	binding	cell_line	CLO_0001601	not_applicable	not_applicable	-13174	distal
tri_1014	exp_0554	POU5F1	UCA1	5460	652995	5460	652995	28615056	human	human	perturbation	cell_line	CLO_0001601	not_applicable	activation	not_applicable	not_applicable
tri_1014	exp_0553	POU5F1	UCA1	5460	652995	5460	652995	28615056	human	human	reporter	cell_line	CLO_0001601	not_applicable	activation	-13174	distal
tri_1018	exp_1035	POU5F1	TET1	5460	80312	18999	52463	23254757	mouse	mouse	perturbation	cell_line	CLO_0006987	not_applicable	activation	not_applicable	not_applicable
tri_1021	exp_0784	POU5F1	ZSCAN10	5460	84891	18999	332221	17344211	mouse	mouse	binding	cell_line	EFO_0007075	not_applicable	not_applicable	unknown	proximal
tri_1021	exp_0786	POU5F1	ZSCAN10	5460	84891	18999	332221	17344211	mouse	mouse	perturbation	cell_line	EFO_0007075	not_applicable	activation	not_applicable	not_applicable
tri_1021	exp_0785	POU5F1	ZSCAN10	5460	84891	18999	332221	17344211	mouse	mouse	reporter	cell_line	CLO_0037317	not_applicable	activation	unknown	proximal
tri_1220	exp_1785	STAT3	CTNNB1	6774	1499	6774	1499	20830236	human	human	binding	cell_line	CLO_0007606	not_applicable	not_applicable	-791	proximal
tri_1220	exp_1787	STAT3	CTNNB1	6774	1499	6774	1499	20830236	human	human	perturbation	cell_line	CLO_0007606	not_applicable	activation	not_applicable	not_applicable
tri_1220	exp_1788	STAT3	CTNNB1	6774	1499	6774	1499	20830236	human	human	perturbation	cell_line	CLO_0002042	not_applicable	activation	not_applicable	not_applicable
tri_1220	exp_1786	STAT3	CTNNB1	6774	1499	6774	1499	20830236	human	human	reporter	cell_line	CLO_0007606	not_applicable	activation	-791	proximal
tri_1221	exp_3975	STAT3	Mt1	6774	17748	20848	17748	9854025	mouse	mouse	binding	in-vitro	not_applicable	not_applicable	not_applicable	-297	proximal
tri_1247	exp_3136	STAT3	SOCS3	6774	9021	20848	12702	19759305	mouse	mouse	perturbation	primary_cell	CL_0000540	unknown	activation	not_applicable	not_applicable
tri_1216	exp_1812	STAT3	MICA	6774	100507436	6774	100507436	21257710	human	human	binding	cell_line	CLO_0004283	not_applicable	not_applicable	unknown	unknown
tri_1216	exp_1818	STAT3	MICA	6774	100507436	6774	100507436	21257710	human	human	perturbation	cell_line	CLO_0004283	not_applicable	repression	not_applicable	not_applicable
tri_1216	exp_1814	STAT3	MICA	6774	100507436	6774	100507436	21257710	human	human	reporter	cell_line	CLO_0051650	not_applicable	repression	unknown	unknown
tri_1216	exp_1815	STAT3	MICA	6774	100507436	6774	100507436	21257710	human	human	reporter	cell_line	CLO_0007634	not_applicable	repression	unknown	unknown
tri_1216	exp_1816	STAT3	MICA	6774	100507436	6774	100507436	21257710	human	human	reporter	cell_line	CLO_0009464	not_applicable	repression	unknown	unknown
tri_1216	exp_1817	STAT3	MICA	6774	100507436	6774	100507436	21257710	human	human	reporter	cell_line	CLO_0004283	not_applicable	repression	unknown	unknown
tri_1234	exp_1813	STAT3	MICB	6774	4277	6774	4277	21257710	human	human	binding	cell_line	CLO_0004283	not_applicable	not_applicable	unknown	unknown
tri_1244	exp_2115	STAT3	TP53	6774	7157	6774	7157	23874455	human	human	perturbation	cell_line	CLO_0002201	not_applicable	repression	not_applicable	not_applicable
tri_1236	exp_0257	STAT3	ROR1	6774	4919	6774	4919	20686606	human	human	binding	cell_line	EFO_0001219	not_applicable	not_applicable	-124	proximal
tri_1236	exp_0258	STAT3	ROR1	6774	4919	6774	4919	20686606	human	human	binding	in-vitro	not_applicable	not_applicable	not_applicable	-124	proximal
tri_1236	exp_0260	STAT3	ROR1	6774	4919	6774	4919	20686606	human	human	perturbation	cell_line	EFO_0001219	not_applicable	activation	not_applicable	not_applicable
tri_1236	exp_0259	STAT3	ROR1	6774	4919	6774	4919	20686606	human	human	reporter	cell_line	EFO_0001219	not_applicable	activation	-124	proximal
tri_1217	exp_1899	STAT3	COPS5	6774	10987	6774	10987	21689417	human	human	binding	cell_line	CLO_0007634	not_applicable	not_applicable	-430	proximal
tri_1217	exp_1903	STAT3	COPS5	6774	10987	6774	10987	21689417	human	human	perturbation	cell_line	CLO_0007641	not_applicable	activation	not_applicable	not_applicable
tri_1217	exp_1904	STAT3	COPS5	6774	10987	6774	10987	21689417	human	human	perturbation	cell_line	CLO_0007599	not_applicable	activation	not_applicable	not_applicable
tri_1217	exp_1900	STAT3	COPS5	6774	10987	6774	10987	21689417	human	human	reporter	cell_line	CLO_0007606	not_applicable	activation	-430	proximal
tri_1217	exp_1901	STAT3	COPS5	6774	10987	6774	10987	21689417	human	human	reporter	cell_line	CLO_0007641	not_applicable	activation	-430	proximal
tri_1217	exp_1902	STAT3	COPS5	6774	10987	6774	10987	21689417	human	human	reporter	cell_line	CLO_0007599	not_applicable	activation	-430	proximal
tri_1225	exp_2047	STAT3	ESR2	6774	2100	6774	2100	23295773	human	human	binding	cell_line	CLO_0009464	not_applicable	not_applicable	unknown	unknown
tri_1235	exp_1841	STAT3	MMP1	6774	4312	6774	4312	21410405	human	human	binding	in-vitro	not_applicable	not_applicable	not_applicable	-4236	distal
tri_1235	exp_1842	STAT3	MMP1	6774	4312	6774	4312	21410405	human	human	reporter	cell_line	CLO_0004283	not_applicable	activation	-4236	distal
tri_1239	exp_2135	STAT3	PTGS2	6774	5743	6774	5743	24127267	human	human	binding	cell_line	CUSTOM_GES-1_cell	not_applicable	not_applicable	3	proximal
tri_1239	exp_2136	STAT3	PTGS2	6774	5743	6774	5743	24127267	human	human	binding	cell_line	CLO_0001686	not_applicable	not_applicable	3	proximal
tri_1239	exp_2139	STAT3	PTGS2	6774	5743	6774	5743	24127267	human	human	perturbation	cell_line	CUSTOM_GES-1_cell	not_applicable	activation	not_applicable	not_applicable
tri_1239	exp_2140	STAT3	PTGS2	6774	5743	6774	5743	24127267	human	human	perturbation	cell_line	CLO_0001686	not_applicable	activation	not_applicable	not_applicable
tri_1239	exp_2137	STAT3	PTGS2	6774	5743	6774	5743	24127267	human	human	reporter	cell_line	CUSTOM_GES-1_cell	not_applicable	activation	3	proximal
tri_1239	exp_2138	STAT3	PTGS2	6774	5743	6774	5743	24127267	human	human	reporter	cell_line	CLO_0001686	not_applicable	activation	3	proximal
tri_1223	exp_3283	STAT3	S1PR1	6774	1901	20848	13609	21102457	mouse	mouse	binding	cell_line	CLO_0050752	not_applicable	not_applicable	unknown	unknown
tri_1223	exp_3285	STAT3	S1PR1	6774	1901	20848	13609	21102457	mouse	mouse	perturbation	cell_line	CLO_0050752	not_applicable	activation	not_applicable	not_applicable
tri_1223	exp_3284	STAT3	S1PR1	6774	1901	20848	13609	21102457	mouse	mouse	reporter	cell_line	BTO_0003562	not_applicable	activation	unknown	unknown
tri_1246	exp_0297	STAT3	CAV1	6774	857	6774	857	21622714	human	human	binding	cell_line	CLO_0007634	not_applicable	not_applicable	-563	proximal
tri_1246	exp_0298	STAT3	CAV1	6774	857	6774	857	21622714	human	human	binding	cell_line	CLO_0001582	not_applicable	not_applicable	-563	proximal
tri_1246	exp_0300	STAT3	CAV1	6774	857	6774	857	21622714	human	human	binding	in-vitro	not_applicable	not_applicable	not_applicable	-563	proximal
tri_1246	exp_0299	STAT3	CAV1	6774	857	6774	857	21622714	human	human	binding	in-vitro	not_applicable	not_applicable	not_applicable	-563	proximal
tri_1246	exp_0303	STAT3	CAV1	6774	857	6774	857	21622714	human	human	perturbation	cell_line	CLO_0007634	not_applicable	repression	not_applicable	not_applicable
tri_1246	exp_0301	STAT3	CAV1	6774	857	6774	857	21622714	human	human	reporter	cell_line	CLO_0007634	not_applicable	repression	-563	proximal
tri_1246	exp_0302	STAT3	CAV1	6774	857	6774	857	21622714	human	human	reporter	cell_line	CLO_0002042	not_applicable	repression	-563	proximal
tri_1224	exp_3700	STAT3	EGR1	6774	1958	20848	13653	25012664	mouse	mouse	binding	primary_tissue	UBERON_0001295	unknown	not_applicable	-214	proximal
tri_1224	exp_3701	STAT3	EGR1	6774	1958	20848	13653	25012664	mouse	mouse	perturbation	primary_cell	CL_0002255	unknown	activation	not_applicable	not_applicable
tri_1222	exp_0854	STAT3	NR0B1	6774	190	20848	11614	18471437	mouse	mouse	binding	cell_line	CUSTOM_A3-1_cell	not_applicable	not_applicable	-158	proximal
tri_1222	exp_0855	STAT3	NR0B1	6774	190	20848	11614	18471437	mouse	mouse	binding	in-vitro	not_applicable	not_applicable	not_applicable	-158	proximal
tri_1222	exp_0857	STAT3	NR0B1	6774	190	20848	11614	18471437	mouse	mouse	perturbation	cell_line	CUSTOM_A3-1_cell	not_applicable	activation	not_applicable	not_applicable
tri_1222	exp_0856	STAT3	NR0B1	6774	190	20848	11614	18471437	mouse	mouse	reporter	cell_line	CUSTOM_A3-1_cell	not_applicable	activation	-158	proximal
tri_1215	exp_2048	STAT3	CDH4	6774	1002	6774	1002	23295773	human	human	binding	cell_line	CLO_0009464	not_applicable	not_applicable	unknown	unknown
tri_1218	exp_2171	STAT3	ADM	6774	133	6774	133	25246098	human	human	binding	in-vitro	not_applicable	not_applicable	not_applicable	-648	proximal
tri_1218	exp_2172	STAT3	ADM	6774	133	6774	133	25246098	human	human	perturbation	cell_line	CUSTOM_CRT-MG_cell	not_applicable	activation	not_applicable	not_applicable
tri_1219	exp_2342	STAT3	STK35	6774	140901	6774	140901	29414823	human	human	binding	cell_line	CLO_0007699	not_applicable	not_applicable	-132	proximal
tri_1219	exp_2345	STAT3	STK35	6774	140901	6774	140901	29414823	human	human	perturbation	cell_line	CLO_0007699	not_applicable	activation	not_applicable	not_applicable
tri_1219	exp_2346	STAT3	STK35	6774	140901	6774	140901	29414823	human	human	perturbation	cell_line	CLO_0051883	not_applicable	activation	not_applicable	not_applicable
tri_1219	exp_2343	STAT3	STK35	6774	140901	6774	140901	29414823	human	human	reporter	cell_line	CLO_0007699	not_applicable	activation	-132	proximal
tri_1219	exp_2344	STAT3	STK35	6774	140901	6774	140901	29414823	human	human	reporter	cell_line	CLO_0051883	not_applicable	activation	-132	proximal
tri_1226	exp_0456	STAT3	TPX2	6774	22974	6774	22974	25401333	human	human	binding	cell_line	EFO_0003056	not_applicable	not_applicable	-4297	distal
tri_1226	exp_0457	STAT3	TPX2	6774	22974	6774	22974	25401333	human	human	binding	in-vitro	not_applicable	not_applicable	not_applicable	-4297	distal
tri_1226	exp_0459	STAT3	TPX2	6774	22974	6774	22974	25401333	human	human	perturbation	cell_line	EFO_0003056	not_applicable	activation	not_applicable	not_applicable
tri_1226	exp_0458	STAT3	TPX2	6774	22974	6774	22974	25401333	human	human	reporter	cell_line	EFO_0003056	not_applicable	activation	-4297	distal
tri_1227	exp_0360	STAT3	FOXM1	6774	2305	6774	2305	23110199	human	human	binding	cell_line	CLO_0007059	not_applicable	not_applicable	-432	proximal
tri_1227	exp_0361	STAT3	FOXM1	6774	2305	6774	2305	23110199	human	human	binding	in-vitro	not_applicable	not_applicable	not_applicable	-432	proximal
tri_1227	exp_0363	STAT3	FOXM1	6774	2305	6774	2305	23110199	human	human	perturbation	cell_line	CLO_0007059	not_applicable	activation	not_applicable	not_applicable
tri_1227	exp_0362	STAT3	FOXM1	6774	2305	6774	2305	23110199	human	human	reporter	cell_line	CLO_0007059	not_applicable	activation	-432	proximal
tri_1228	exp_2334	STAT3	KDM6B	6774	23135	6774	23135	28384648	human	human	binding	cell_line	CUSTOM_GS6-22_cell	not_applicable	not_applicable	unknown	unknown
tri_1228	exp_2335	STAT3	KDM6B	6774	23135	6774	23135	28384648	human	human	perturbation	cell_line	CUSTOM_GS6-22_cell	not_applicable	repression	not_applicable	not_applicable
tri_1229	exp_2160	STAT3	TMEFF2	6774	23671	6774	23671	24996057	human	human	binding	cell_line	CUSTOM_GES-1_cell	not_applicable	not_applicable	40	proximal
tri_1229	exp_2161	STAT3	TMEFF2	6774	23671	6774	23671	24996057	human	human	binding	cell_line	CLO_0001686	not_applicable	not_applicable	40	proximal
tri_1229	exp_2164	STAT3	TMEFF2	6774	23671	6774	23671	24996057	human	human	perturbation	cell_line	CUSTOM_GES-1_cell	not_applicable	repression	not_applicable	not_applicable
tri_1229	exp_2165	STAT3	TMEFF2	6774	23671	6774	23671	24996057	human	human	perturbation	cell_line	CLO_0001686	not_applicable	repression	not_applicable	not_applicable
tri_1229	exp_2162	STAT3	TMEFF2	6774	23671	6774	23671	24996057	human	human	reporter	cell_line	CUSTOM_GES-1_cell	not_applicable	repression	40	proximal
tri_1229	exp_2163	STAT3	TMEFF2	6774	23671	6774	23671	24996057	human	human	reporter	cell_line	CLO_0001686	not_applicable	repression	40	proximal
tri_1230	exp_2042	STAT3	WWTR1	6774	25937	6774	25937	23295773	human	human	binding	cell_line	CLO_0009464	not_applicable	not_applicable	unknown	unknown
tri_1231	exp_2044	STAT3	ANXA1	6774	301	6774	301	23295773	human	human	binding	cell_line	CLO_0009464	not_applicable	not_applicable	unknown	unknown
tri_1232	exp_2043	STAT3	IGFBP2	6774	3485	6774	3485	23295773	human	human	binding	cell_line	CLO_0009464	not_applicable	not_applicable	unknown	unknown
tri_1233	exp_2347	STAT3	RHOH	6774	399	6774	399	30209389	human	human	binding	cell_line	CLO_0037062	not_applicable	not_applicable	unknown	unknown
tri_1233	exp_2349	STAT3	RHOH	6774	399	6774	399	30209389	human	human	perturbation	cell_line	CLO_0037062	not_applicable	activation	not_applicable	not_applicable
tri_1233	exp_2348	STAT3	RHOH	6774	399	6774	399	30209389	human	human	reporter	cell_line	CLO_0004265	not_applicable	activation	unknown	unknown
tri_1237	exp_0330	STAT3	PLK1	6774	5347	20848	18817	22108192	mouse	mouse	binding	in-vitro	not_applicable	not_applicable	not_applicable	94	proximal
tri_1237	exp_0333	STAT3	PLK1	6774	5347	20848	18817	22108192	mouse	mouse	perturbation	cell_line	CLO_0008172	not_applicable	activation	not_applicable	not_applicable
tri_1237	exp_0983	STAT3	PLK1	6774	5347	20848	18817	22108192	mouse	mouse	reporter	cell_line	CLO_0008172	not_applicable	activation	94	proximal
tri_1238	exp_0327	STAT3	POLR2H	6774	5437	6774	5437	22108192	human	human	binding	cell_line	CLO_0007135	not_applicable	not_applicable	94	proximal
tri_1238	exp_0329	STAT3	POLR2H	6774	5437	6774	5437	22108192	human	human	binding	in-vitro	not_applicable	not_applicable	not_applicable	94	proximal
tri_1238	exp_0328	STAT3	POLR2H	6774	5437	6774	5437	22108192	human	human	binding	in-vitro	not_applicable	not_applicable	not_applicable	94	proximal
tri_1238	exp_0331	STAT3	POLR2H	6774	5437	6774	5437	22108192	human	human	perturbation	cell_line	CLO_0007135	not_applicable	activation	not_applicable	not_applicable
tri_1238	exp_0332	STAT3	POLR2H	6774	5437	6774	5437	22108192	human	human	perturbation	cell_line	CLO_0007129	not_applicable	activation	not_applicable	not_applicable
tri_1238	exp_0982	STAT3	POLR2H	6774	5437	6774	5437	22108192	human	human	reporter	cell_line	CLO_0008172	not_applicable	activation	94	proximal
tri_1240	exp_2116	STAT3	RB1	6774	5925	6774	5925	23874455	human	human	perturbation	cell_line	CLO_0002201	not_applicable	repression	not_applicable	not_applicable
tri_1241	exp_2036	STAT3	S100A9	6774	6280	20848	20202	22962574	mouse	mouse	binding	cell_line	CLO_0002172	not_applicable	not_applicable	unknown	unknown
tri_1241	exp_3498	STAT3	S100A9	6774	6280	20848	20202	22962574	mouse	mouse	perturbation	primary_cell	CL_0011108	unknown	activation	not_applicable	not_applicable
tri_1242	exp_1976	STAT3	SKP2	6774	6502	6774	6502	22252296	human	human	binding	cell_line	CLO_0003684	not_applicable	not_applicable	unknown	unknown
tri_1242	exp_1978	STAT3	SKP2	6774	6502	6774	6502	22252296	human	human	perturbation	cell_line	CLO_0003684	not_applicable	activation	not_applicable	not_applicable
tri_1242	exp_1977	STAT3	SKP2	6774	6502	6774	6502	22252296	human	human	reporter	cell_line	CLO_0003684	not_applicable	activation	unknown	unknown
tri_1243	exp_2045	STAT3	TCF7L2	6774	6934	6774	6934	23295773	human	human	binding	cell_line	CLO_0009464	not_applicable	not_applicable	unknown	unknown
tri_1245	exp_2046	STAT3	HMGA2	6774	8091	6774	8091	23295773	human	human	binding	cell_line	CLO_0009464	not_applicable	not_applicable	unknown	unknown
tri_0057	exp_0255	CREB1	IFNG	1385	3458	1385	3458	20685939	human	human	binding	primary_cell	CL_0000084	unknown	not_applicable	-40	proximal
tri_0057	exp_0256	CREB1	IFNG	1385	3458	1385	3458	20685939	human	human	binding	in-vitro	not_applicable	not_applicable	not_applicable	-40	proximal
tri_0232	exp_2467	EGR1	TNF	1958	7124	13653	21926	11997234	mouse	mouse	binding	in-vitro	not_applicable	not_applicable	not_applicable	unknown	unknown
tri_0210	exp_0060	EGR1	HPSE	1958	10855	1958	10855	16093249	human	human	binding	cell_line	CLO_0007043	not_applicable	not_applicable	2	proximal
tri_0210	exp_0061	EGR1	HPSE	1958	10855	1958	10855	16093249	human	human	binding	in-vitro	not_applicable	not_applicable	not_applicable	2	proximal
tri_0210	exp_0682	EGR1	HPSE	1958	10855	1958	10855	16093249	human	human	reporter	cell_line	CLO_0008395	not_applicable	activation	2	proximal
tri_0210	exp_0683	EGR1	HPSE	1958	10855	1958	10855	16093249	human	human	reporter	cell_line	CUSTOM_COLO397_cell	not_applicable	activation	2	proximal
tri_0210	exp_0684	EGR1	HPSE	1958	10855	1958	10855	16093249	human	human	reporter	cell_line	CLO_0007606	not_applicable	activation	2	proximal
tri_0210	exp_0685	EGR1	HPSE	1958	10855	1958	10855	16093249	human	human	reporter	cell_line	CUSTOM_MM170_cell	not_applicable	repression	2	proximal
tri_0210	exp_0681	EGR1	HPSE	1958	10855	13653	15442	16093249	mouse	mouse	reporter	cell_line	CLO_0001793	not_applicable	repression	2	proximal
tri_0067	exp_2540	CREB1	BCL2	1385	596	12912	12043	12679364	mouse	mouse	reporter	cell_line	EFO_0002829	not_applicable	activation	-1287	proximal
tri_0052	exp_1727	CREB1	HCRTR2	1385	3062	1385	3062	20156195	human	human	binding	cell_line	CLO_0009015	not_applicable	not_applicable	-123	proximal
tri_0217	exp_1348	EGR1	F3	1958	2152	1958	2152	12483323	human	human	binding	in-vitro	not_applicable	not_applicable	not_applicable	unknown	unknown
tri_0217	exp_1272	EGR1	F3	1958	2152	1958	2152	12483323	human	human	perturbation	primary_cell	CL_0002585	unknown	activation	not_applicable	not_applicable
tri_0217	exp_3250	EGR1	F3	1958	2152	13653	14066	20671239	mouse	mouse	binding	in-vitro	not_applicable	not_applicable	not_applicable	unknown	unknown
tri_0217	exp_3249	EGR1	F3	1958	2152	13653	14066	20671239	mouse	mouse	perturbation	cell_line	CLO_0008753	not_applicable	activation	not_applicable	not_applicable
tri_0219	exp_1537	EGR1	HIF1A	1958	3091	1958	3091	18506761	human	human	binding	cell_line	CLO_0052064	not_applicable	not_applicable	unknown	unknown
tri_0219	exp_1539	EGR1	HIF1A	1958	3091	1958	3091	18506761	human	human	perturbation	cell_line	CLO_0052064	not_applicable	activation	not_applicable	not_applicable
tri_0219	exp_1538	EGR1	HIF1A	1958	3091	1958	3091	18506761	human	human	reporter	cell_line	CLO_0001230	not_applicable	activation	unknown	unknown
tri_0233	exp_1631	EGR1	VEGFA	1958	7422	1958	7422	19526316	human	human	binding	cell_line	CLO_0003704	not_applicable	not_applicable	unknown	unknown
tri_0233	exp_1632	EGR1	VEGFA	1958	7422	1958	7422	19526316	human	human	binding	cell_line	CLO_0054294	not_applicable	not_applicable	unknown	unknown
tri_0233	exp_1635	EGR1	VEGFA	1958	7422	1958	7422	19526316	human	human	perturbation	cell_line	CLO_0003704	not_applicable	activation	not_applicable	not_applicable
tri_0233	exp_1636	EGR1	VEGFA	1958	7422	1958	7422	19526316	human	human	perturbation	cell_line	CLO_0054294	not_applicable	activation	not_applicable	not_applicable
tri_0233	exp_1633	EGR1	VEGFA	1958	7422	1958	7422	19526316	human	human	reporter	cell_line	CLO_0003704	not_applicable	activation	unknown	unknown
tri_0233	exp_1634	EGR1	VEGFA	1958	7422	1958	7422	19526316	human	human	reporter	cell_line	CLO_0054294	not_applicable	activation	unknown	unknown
tri_0234	exp_0036	EGR1	SOCS1	1958	8651	1958	8651	15545275	human	human	binding	cell_line	CLO_0009348	not_applicable	not_applicable	-733	proximal
tri_0234	exp_0037	EGR1	SOCS1	1958	8651	13653	12703	15545275	mouse	mouse	binding	cell_line	CLO_0008753	not_applicable	not_applicable	-733	proximal
tri_0234	exp_0646	EGR1	SOCS1	1958	8651	13653	12703	15545275	mouse	mouse	perturbation	primary_cell	CL_0002476	unknown	activation	not_applicable	not_applicable
tri_0049	exp_2928	CREB1	FOS	1385	2353	12912	14281	18180320	mouse	mouse	binding	cell_line	EFO_0002811	not_applicable	not_applicable	-60	proximal
tri_0049	exp_2929	CREB1	FOS	1385	2353	12912	14281	18180320	mouse	mouse	reporter	cell_line	CLO_0054358	not_applicable	activation	-60	proximal
tri_0222	exp_3448	EGR1	LHB	1958	3972	13653	16866	22508984	mouse	mouse	binding	cell_line	EFO_0002070	not_applicable	not_applicable	unknown	unknown
tri_0235	exp_2105	EGR1	PER2	1958	8864	1958	8864	23816566	human	human	binding	cell_line	CLO_0009015	not_applicable	not_applicable	-100	proximal
tri_0235	exp_2107	EGR1	PER2	1958	8864	1958	8864	23816566	human	human	perturbation	cell_line	CLO_0009015	not_applicable	activation	not_applicable	not_applicable
tri_0235	exp_2106	EGR1	PER2	1958	8864	1958	8864	23816566	human	human	reporter	cell_line	CLO_0009015	not_applicable	activation	-100	proximal
tri_0235	exp_3627	EGR1	PER2	1958	8864	13653	18627	23816566	mouse	mouse	perturbation	primary_tissue	UBERON_0001870	unknown	activation	not_applicable	not_applicable
tri_0227	exp_0163	EGR1	BAX	1958	581	1958	581	19137013	human	human	binding	cell_line	CLO_0008395	not_applicable	not_applicable	-7	proximal
tri_0227	exp_0164	EGR1	BAX	1958	581	1958	581	19137013	human	human	binding	in-vitro	not_applicable	not_applicable	not_applicable	-7	proximal
tri_0227	exp_0167	EGR1	BAX	1958	581	1958	581	19137013	human	human	perturbation	cell_line	CLO_0052064	not_applicable	activation	not_applicable	not_applicable
tri_0227	exp_0168	EGR1	BAX	1958	581	1958	581	19137013	human	human	perturbation	cell_line	CLO_0001200	not_applicable	activation	not_applicable	not_applicable
tri_0227	exp_0165	EGR1	BAX	1958	581	1958	581	19137013	human	human	reporter	cell_line	CLO_0052064	not_applicable	activation	-7	proximal
tri_0227	exp_0166	EGR1	BAX	1958	581	1958	581	19137013	human	human	reporter	cell_line	CLO_0001200	not_applicable	activation	-7	proximal
tri_0225	exp_3166	EGR1	SOX18	1958	54345	1958	54345	20054233	human	human	binding	in-vitro	not_applicable	not_applicable	not_applicable	10	proximal
tri_0225	exp_1720	EGR1	SOX18	1958	54345	1958	54345	20054233	human	human	perturbation	cell_line	CLO_0003684	not_applicable	activation	not_applicable	not_applicable
tri_0225	exp_3167	EGR1	SOX18	1958	54345	1958	54345	20054233	human	human	reporter	cell_line	CLO_0003684	not_applicable	activation	10	proximal
tri_0215	exp_2621	EGR1	EP300	1958	2033	1958	2033	15225550	human	human	binding	cell_line	CLO_0052064	not_applicable	not_applicable	unknown	unknown
tri_0215	exp_1372	EGR1	EP300	1958	2033	1958	2033	15225550	human	human	perturbation	cell_line	CLO_0037185	not_applicable	activation	not_applicable	not_applicable
tri_0215	exp_2622	EGR1	EP300	1958	2033	1958	2033	15225550	human	human	reporter	cell_line	CLO_0003599	not_applicable	activation	unknown	unknown
tri_0211	exp_2623	EGR1	CREBBP	1958	1387	1958	1387	15225550	human	human	binding	cell_line	CLO_0052064	not_applicable	not_applicable	unknown	unknown
tri_0211	exp_1371	EGR1	CREBBP	1958	1387	1958	1387	15225550	human	human	perturbation	cell_line	CLO_0037185	not_applicable	activation	not_applicable	not_applicable
tri_0230	exp_2482	EGR1	TGFBR2	1958	7048	13653	21813	12237943	mouse	mouse	binding	in-vitro	not_applicable	not_applicable	not_applicable	-151	proximal
tri_0230	exp_2483	EGR1	TGFBR2	1958	7048	13653	21813	12237943	mouse	mouse	reporter	cell_line	CLO_0002988	not_applicable	activation	-151	proximal
tri_0053	exp_1061	CREB1	HSPA1A	1385	3303	1385	193740	24041570	human	mouse	binding	in-vitro	not_applicable	not_applicable	not_applicable	-476	proximal
tri_0054	exp_1061	CREB1	HSPA1B	1385	3304	1385	193740	24041570	human	mouse	binding	in-vitro	not_applicable	not_applicable	not_applicable	-476	proximal
tri_0053	exp_0395	CREB1	HSPA1A	1385	3303	1385	193740	24041570	human	mouse	reporter	cell_line	CLO_0001230	not_applicable	activation	-476	proximal
tri_0054	exp_0395	CREB1	HSPA1B	1385	3304	1385	193740	24041570	human	mouse	reporter	cell_line	CLO_0001230	not_applicable	activation	-476	proximal
tri_0053	exp_1060	CREB1	HSPA1A	1385	3303	12912	193740	24041570	mouse	mouse	binding	cell_line	CLO_0008154	not_applicable	not_applicable	unknown	proximal
tri_0054	exp_1060	CREB1	HSPA1B	1385	3304	12912	193740	24041570	mouse	mouse	binding	cell_line	CLO_0008154	not_applicable	not_applicable	unknown	proximal
tri_0053	exp_1062	CREB1	HSPA1A	1385	3303	12912	193740	24041570	mouse	mouse	perturbation	cell_line	CLO_0008154	not_applicable	activation	not_applicable	not_applicable
tri_0054	exp_1062	CREB1	HSPA1B	1385	3304	12912	193740	24041570	mouse	mouse	perturbation	cell_line	CLO_0008154	not_applicable	activation	not_applicable	not_applicable
tri_0064	exp_2352	CREB1	PLAT	1385	5327	1385	5327	7543410	human	human	binding	in-vitro	not_applicable	not_applicable	not_applicable	1	proximal
tri_0064	exp_2351	CREB1	PLAT	1385	5327	12912	18791	7543410	mouse	mouse	binding	in-vitro	not_applicable	not_applicable	not_applicable	1	proximal
tri_0063	exp_2970	CREB1	PITX2	1385	5308	12912	18741	18424556	mouse	mouse	binding	cell_line	BTO_0003566	not_applicable	not_applicable	-79	proximal
tri_0063	exp_2971	CREB1	PITX2	1385	5308	12912	18741	18424556	mouse	mouse	binding	in-vitro	not_applicable	not_applicable	not_applicable	-79	proximal
tri_0042	exp_2072	CREB1	CYP19A1	1385	1588	1385	1588	23566437	human	human	reporter	cell_line	CLO_0007606	not_applicable	activation	unknown	unknown
tri_0045	exp_2580	CREB1	ETV3	1385	2117	12912	27049	14754893	human	mouse	binding	in-vitro	not_applicable	not_applicable	not_applicable	unknown	proximal
tri_0045	exp_2581	CREB1	ETV3	1385	2117	1385	27049	14754893	human	mouse	reporter	cell_line	CLO_0008753	not_applicable	activation	-11	proximal
tri_0045	exp_2582	CREB1	ETV3	1385	2117	1385	27049	14754893	human	mouse	reporter	cell_line	CLO_0002640	not_applicable	activation	-11	proximal
tri_0045	exp_2583	CREB1	ETV3	1385	2117	12912	27049	14754893	mouse	mouse	perturbation	primary_cell	CL_0002476	unknown	activation	not_applicable	not_applicable
tri_0065	exp_2067	CREB1	LAPTM4B	1385	55353	1385	55353	23469012	human	human	binding	in-vitro	not_applicable	not_applicable	not_applicable	-200	proximal
tri_0065	exp_2068	CREB1	LAPTM4B	1385	55353	1385	55353	23469012	human	human	reporter	cell_line	CLO_0009727	not_applicable	activation	-200	proximal
tri_0047	exp_3408	CREB1	NMNAT2	1385	23057	1385	23057	22027994	human	human	binding	cell_line	CLO_0051650	not_applicable	not_applicable	unknown	unknown
tri_0047	exp_3403	CREB1	NMNAT2	1385	23057	12912	226518	22027994	mouse	mouse	binding	primary_tissue	UBERON_0000955	unknown	not_applicable	unknown	unknown
tri_0047	exp_3404	CREB1	NMNAT2	1385	23057	12912	226518	22027994	mouse	mouse	binding	primary_tissue	UBERON_0000956	unknown	not_applicable	unknown	unknown
tri_0047	exp_3405	CREB1	NMNAT2	1385	23057	12912	226518	22027994	mouse	mouse	binding	primary_tissue	UBERON_0002421	unknown	not_applicable	unknown	unknown
tri_0047	exp_3406	CREB1	NMNAT2	1385	23057	12912	226518	22027994	mouse	mouse	binding	primary_tissue	UBERON_0002037	unknown	not_applicable	unknown	unknown
tri_0047	exp_3407	CREB1	NMNAT2	1385	23057	12912	226518	22027994	mouse	mouse	reporter	cell_line	CLO_0051650	not_applicable	activation	unknown	unknown
tri_0061	exp_3238	CREB1	NRF1	1385	4899	1385	4899	20587593	human	human	perturbation	cell_line	CLO_0003704	not_applicable	activation	not_applicable	not_applicable
tri_0061	exp_3239	CREB1	NRF1	1385	4899	1385	18181	20587593	human	mouse	reporter	cell_line	CLO_0003704	not_applicable	activation	-716	proximal
tri_0061	exp_3236	CREB1	NRF1	1385	4899	12912	18181	20587593	mouse	mouse	binding	primary_tissue	UBERON_0002107	unknown	not_applicable	-716	proximal
tri_0061	exp_3237	CREB1	NRF1	1385	4899	12912	18181	20587593	mouse	mouse	binding	in-vitro	not_applicable	not_applicable	not_applicable	-716	proximal
tri_0070	exp_0083	CREB1	SOX9	1385	6662	1385	6662	17289023	human	human	binding	cell_line	CUSTOM_HTB_cell	not_applicable	not_applicable	-112	proximal
tri_0070	exp_0777	CREB1	SOX9	1385	6662	1385	6662	17289023	human	human	reporter	cell_line	EFO_0002816	not_applicable	activation	-112	proximal
tri_0236	exp_3431	EGR1	CACNA1H	1958	8912	13653	58226	22431737	mouse	mouse	binding	primary_tissue	UBERON_0003881	unknown	not_applicable	unknown	unknown
tri_0236	exp_3433	EGR1	CACNA1H	1958	8912	13653	58226	22431737	mouse	mouse	perturbation	primary_tissue	UBERON_0003881	unknown	activation	not_applicable	not_applicable
tri_0236	exp_3432	EGR1	CACNA1H	1958	8912	13653	58226	22431737	mouse	mouse	reporter	cell_line	CLO_0008162	not_applicable	activation	unknown	unknown
tri_0229	exp_1723	EGR1	STIM1	1958	6786	1958	6786	20123987	human	human	binding	cell_line	CLO_0001230	not_applicable	not_applicable	-334	proximal
tri_0229	exp_3180	EGR1	STIM1	1958	6786	1958	6786	20123987	human	human	perturbation	cell_line	CLO_0001230	not_applicable	activation	not_applicable	not_applicable
tri_0229	exp_3181	EGR1	STIM1	1958	6786	13653	20866	20123987	mouse	mouse	perturbation	primary_tissue	UBERON_0002107	unknown	activation	not_applicable	not_applicable
tri_0229	exp_3182	EGR1	STIM1	1958	6786	13653	20866	20123987	mouse	mouse	perturbation	primary_tissue	UBERON_0002113	unknown	activation	not_applicable	not_applicable
tri_0229	exp_3183	EGR1	STIM1	1958	6786	13653	20866	20123987	mouse	mouse	perturbation	primary_tissue	UBERON_0002106	unknown	activation	not_applicable	not_applicable
tri_0229	exp_3184	EGR1	STIM1	1958	6786	13653	20866	20123987	mouse	mouse	perturbation	primary_tissue	UBERON_0000955	unknown	activation	not_applicable	not_applicable
tri_0046	exp_3575	CREB1	ACSL4	1385	2182	12912	50790	23376217	mouse	mouse	binding	cell_line	BTO_0003050	not_applicable	not_applicable	-239	proximal
tri_0046	exp_3580	CREB1	ACSL4	1385	2182	12912	50790	23376217	mouse	mouse	perturbation	cell_line	BTO_0003050	not_applicable	activation	not_applicable	not_applicable
tri_0046	exp_3578	CREB1	ACSL4	1385	2182	12912	50790	23376217	mouse	mouse	reporter	cell_line	BTO_0003050	not_applicable	activation	-239	proximal
tri_0062	exp_2833	CREB1	CLDN11	1385	5010	12912	18417	17226765	mouse	mouse	binding	cell_line	CLO_0009368	not_applicable	not_applicable	-291	proximal
tri_0062	exp_2834	CREB1	CLDN11	1385	5010	12912	18417	17226765	mouse	mouse	binding	in-vitro	not_applicable	not_applicable	not_applicable	-291	proximal
tri_0062	exp_2840	CREB1	CLDN11	1385	5010	12912	18417	17226765	mouse	mouse	reporter	cell_line	CLO_0009368	not_applicable	activation	-291	proximal
tri_0074	exp_3189	CREB1	ENTPD1	1385	953	12912	12495	20178980	mouse	mouse	binding	cell_line	CLO_0008753	not_applicable	not_applicable	-172	proximal
tri_0074	exp_3191	CREB1	ENTPD1	1385	953	12912	12495	20178980	mouse	mouse	perturbation	cell_line	CLO_0008753	not_applicable	activation	not_applicable	not_applicable
tri_0043	exp_3163	CREB1	ESR1	1385	2099	12912	13982	20023170	mouse	mouse	binding	primary_cell	CL_2000042	E16.5	not_applicable	-1300	proximal
tri_0044	exp_3540	CREB1	ETV2	1385	2116	12912	14008	23185546	mouse	mouse	binding	primary_tissue	UBERON_0014374	E3.5	not_applicable	-368	proximal
tri_0044	exp_3541	CREB1	ETV2	1385	2116	12912	14008	23185546	mouse	mouse	reporter	cell_line	CLO_0001230	not_applicable	activation	-368	proximal
tri_0055	exp_2546	CREB1	HSPA5	1385	3309	12912	14828	12871976	mouse	mouse	binding	cell_line	CLO_0008172	not_applicable	not_applicable	-183	proximal
tri_0059	exp_3962	CREB1	LDHA	1385	3939	12912	16828	9632793	mouse	mouse	binding	in-vitro	not_applicable	not_applicable	not_applicable	unknown	unknown
tri_0069	exp_2657	CREB1	NFKBIZ	1385	64332	12912	80859	15527973	mouse	mouse	reporter	cell_line	CLO_0008753	not_applicable	activation	unknown	unknown
tri_0066	exp_0706	CREB1	NECTIN2	1385	5819	12912	19294	16250013	mouse	mouse	binding	cell_line	CLO_0009368	not_applicable	not_applicable	-217	proximal
tri_0066	exp_0707	CREB1	NECTIN2	1385	5819	12912	19294	16250013	mouse	mouse	binding	in-vitro	not_applicable	not_applicable	not_applicable	-217	proximal
tri_0066	exp_0708	CREB1	NECTIN2	1385	5819	12912	19294	16250013	mouse	mouse	reporter	cell_line	CLO_0009368	not_applicable	activation	-217	proximal
tri_0220	exp_0108	EGR1	BIRC5	1958	332	1958	332	18027854	human	human	binding	cell_line	CLO_0008235	not_applicable	not_applicable	-227	proximal
tri_0220	exp_0109	EGR1	BIRC5	1958	332	1958	332	18027854	human	human	binding	cell_line	CLO_0009218	not_applicable	not_applicable	-227	proximal
tri_0220	exp_0110	EGR1	BIRC5	1958	332	1958	332	18027854	human	human	binding	in-vitro	not_applicable	not_applicable	not_applicable	-227	proximal
tri_0220	exp_0111	EGR1	BIRC5	1958	332	1958	332	18027854	human	human	binding	in-vitro	not_applicable	not_applicable	not_applicable	-227	proximal
tri_0220	exp_0113	EGR1	BIRC5	1958	332	1958	332	18027854	human	human	perturbation	cell_line	CLO_0009218	not_applicable	repression	not_applicable	not_applicable
tri_0220	exp_0112	EGR1	BIRC5	1958	332	1958	332	18027854	human	human	reporter	cell_line	CLO_0009218	not_applicable	repression	-227	proximal
tri_0220	exp_3137	EGR1	BIRC5	1958	332	13653	11799	19767411	mouse	mouse	perturbation	primary_cell	CL_0002553	unknown	repression	not_applicable	not_applicable
tri_0228	exp_2766	EGR1	BNIP3	1958	664	13653	12176	16908043	mouse	mouse	reporter	cell_line	EFO_0002887	not_applicable	repression	unknown	unknown
tri_0216	exp_3680	EGR1	EPO	1958	2056	13653	2056	24695083	mouse	human	reporter	cell_line	CLO_0001486	not_applicable	activation	unknown	unknown
tri_0226	exp_0129	EGR1	PTPRZ1	1958	5803	1958	5803	18556777	human	human	binding	cell_line	CLO_0003684	not_applicable	not_applicable	-280	proximal
tri_0226	exp_0130	EGR1	PTPRZ1	1958	5803	1958	5803	18556777	human	human	binding	in-vitro	not_applicable	not_applicable	not_applicable	-280	proximal
tri_0226	exp_0133	EGR1	PTPRZ1	1958	5803	1958	5803	18556777	human	human	perturbation	primary_cell	CL_0000127	unknown	activation	not_applicable	not_applicable
tri_0226	exp_0134	EGR1	PTPRZ1	1958	5803	1958	5803	18556777	human	human	reporter	primary_cell	CL_0000127	unknown	activation	-280	proximal
tri_0226	exp_0135	EGR1	PTPRZ1	1958	5803	1958	5803	18556777	human	human	reporter	cell_line	CLO_0003684	not_applicable	activation	-280	proximal
tri_0226	exp_0131	EGR1	PTPRZ1	1958	5803	13653	19283	18556777	mouse	mouse	binding	in-vitro	not_applicable	not_applicable	not_applicable	unknown	unknown
tri_0226	exp_0132	EGR1	PTPRZ1	1958	5803	13653	19283	18556777	mouse	mouse	perturbation	primary_tissue	UBERON_0002812	unknown	activation	not_applicable	not_applicable
tri_0231	exp_3931	EGR1	THBS1	1958	7057	13653	21825	7798257	mouse	mouse	binding	in-vitro	not_applicable	not_applicable	not_applicable	-50	proximal
tri_0041	exp_2069	CREB1	PNPLA6	1385	10908	1385	10908	23517531	human	human	binding	cell_line	CLO_0003684	not_applicable	not_applicable	unknown	unknown
tri_0041	exp_2071	CREB1	PNPLA6	1385	10908	1385	10908	23517531	human	human	perturbation	cell_line	CLO_0003684	not_applicable	activation	not_applicable	not_applicable
tri_0041	exp_2070	CREB1	PNPLA6	1385	10908	1385	10908	23517531	human	human	reporter	cell_line	CLO_0003684	not_applicable	activation	unknown	unknown
tri_0048	exp_0489	CREB1	USP22	1385	23326	1385	23326	25607216	human	human	binding	cell_line	CLO_0003684	not_applicable	not_applicable	-105	proximal
tri_0048	exp_0491	CREB1	USP22	1385	23326	1385	23326	25607216	human	human	perturbation	cell_line	CLO_0003684	not_applicable	activation	not_applicable	not_applicable
tri_0048	exp_0490	CREB1	USP22	1385	23326	1385	23326	25607216	human	human	reporter	cell_line	CLO_0003684	not_applicable	activation	-105	proximal
tri_0050	exp_3458	CREB1	FOSB	1385	2354	12912	14282	22649236	mouse	mouse	binding	primary_tissue	UBERON_0001882	unknown	not_applicable	unknown	unknown
tri_0050	exp_3459	CREB1	FOSB	1385	2354	12912	14282	22649236	mouse	mouse	perturbation	primary_tissue	UBERON_0001882	unknown	activation	not_applicable	not_applicable
tri_0051	exp_0216	CREB1	HBG2	1385	3048	1385	3048	19861239	human	human	binding	cell_line	CLO_0007059	not_applicable	not_applicable	-1222	proximal
tri_0051	exp_0220	CREB1	HBG2	1385	3048	1385	3048	19861239	human	human	binding	in-vitro	not_applicable	not_applicable	not_applicable	-1222	proximal
tri_0051	exp_0218	CREB1	HBG2	1385	3048	1385	3048	19861239	human	human	perturbation	cell_line	CLO_0007059	not_applicable	activation	not_applicable	not_applicable
tri_0051	exp_0219	CREB1	HBG2	1385	3048	1385	3048	19861239	human	human	perturbation	primary_cell	CL_0000038	unknown	activation	not_applicable	not_applicable
tri_0051	exp_0217	CREB1	HBG2	1385	3048	1385	3048	19861239	human	human	reporter	cell_line	CLO_0007059	not_applicable	activation	-1222	proximal
tri_0056	exp_2300	CREB1	TMEM173	1385	340061	1385	340061	27835584	human	human	binding	cell_line	CLO_0003684	not_applicable	not_applicable	unknown	unknown
tri_0056	exp_2303	CREB1	TMEM173	1385	340061	1385	340061	27835584	human	human	perturbation	cell_line	CLO_0001230	not_applicable	activation	not_applicable	not_applicable
tri_0056	exp_2301	CREB1	TMEM173	1385	340061	1385	340061	27835584	human	human	reporter	cell_line	CLO_0003684	not_applicable	activation	unknown	unknown
tri_0056	exp_2302	CREB1	TMEM173	1385	340061	1385	340061	27835584	human	human	reporter	cell_line	CLO_0001230	not_applicable	activation	unknown	unknown
tri_0058	exp_4050	CREB1	CCN1	1385	3491	12912	16007	18819928	mouse	mouse	binding	in-vitro	not_applicable	not_applicable	not_applicable	-64	proximal
tri_0058	exp_1572	CREB1	CCN1	1385	3491	12912	16007	18819928	mouse	mouse	reporter	cell_line	CLO_0008925	not_applicable	activation	-64	proximal
tri_0060	exp_0758	CREB1	ASCL1	1385	429	12912	17172	17124508	mouse	mouse	binding	cell_line	CLO_0050186	not_applicable	not_applicable	unknown	distal
tri_0068	exp_2192	CREB1	RFC3	1385	5983	1385	5983	25541153	human	human	binding	cell_line	CLO_0007093	not_applicable	not_applicable	unknown	unknown
tri_0068	exp_2193	CREB1	RFC3	1385	5983	1385	5983	25541153	human	human	perturbation	cell_line	CLO_0007093	not_applicable	activation	not_applicable	not_applicable
tri_0071	exp_0542	CREB1	THBS1	1385	7057	1385	7057	27281481	human	human	binding	primary_cell	CL_0002539	unknown	not_applicable	-1198	proximal
tri_0071	exp_0543	CREB1	THBS1	1385	7057	1385	7057	27281481	human	human	binding	in-vitro	not_applicable	not_applicable	not_applicable	-1198	proximal
tri_0072	exp_1711	CREB1	TP53	1385	7157	1385	7157	19930465	human	human	binding	cell_line	CLO_0009454	not_applicable	not_applicable	-331	proximal
tri_0072	exp_1713	CREB1	TP53	1385	7157	1385	7157	19930465	human	human	perturbation	cell_line	CLO_0009454	not_applicable	activation	not_applicable	not_applicable
tri_0072	exp_1712	CREB1	TP53	1385	7157	1385	7157	19930465	human	human	reporter	cell_line	CLO_0009454	not_applicable	activation	-331	proximal
tri_0073	exp_1681	CREB1	CCNC	1385	892	1385	892	19683536	human	human	binding	cell_line	CLO_0001230	not_applicable	not_applicable	unknown	proximal
tri_0073	exp_1682	CREB1	CCNC	1385	892	1385	892	19683536	human	human	reporter	cell_line	CLO_0001230	not_applicable	activation	unknown	proximal
tri_0212	exp_0136	EGR1	VCAN	1958	1462	1958	1462	18556777	human	human	perturbation	primary_cell	CL_0000127	unknown	activation	not_applicable	not_applicable
tri_0213	exp_0137	EGR1	NCAN	1958	1463	1958	1463	18556777	human	human	perturbation	primary_cell	CL_0000127	unknown	activation	not_applicable	not_applicable
tri_0214	exp_0138	EGR1	CSPG4	1958	1464	1958	1464	18556777	human	human	perturbation	primary_cell	CL_0000127	unknown	activation	not_applicable	not_applicable
tri_0218	exp_1456	EGR1	GNAQ	1958	2776	1958	2776	16995904	human	human	binding	in-vitro	not_applicable	not_applicable	not_applicable	-152	proximal
tri_0218	exp_2786	EGR1	GNAQ	1958	2776	1958	2776	16995904	human	human	perturbation	cell_line	CLO_0003679	not_applicable	activation	not_applicable	not_applicable
tri_0218	exp_1457	EGR1	GNAQ	1958	2776	1958	2776	16995904	human	human	reporter	cell_line	CLO_0003679	not_applicable	activation	-152	proximal
tri_0218	exp_2787	EGR1	GNAQ	1958	2776	13653	14682	16995904	mouse	mouse	perturbation	primary_cell	CL_0000233	unknown	activation	not_applicable	not_applicable
tri_0221	exp_0096	EGR1	ID2	1958	3398	1958	3398	17631285	human	human	binding	primary_cell	CL_0002539	unknown	not_applicable	-706	proximal
tri_0221	exp_0097	EGR1	ID2	1958	3398	1958	3398	17631285	human	human	binding	in-vitro	not_applicable	not_applicable	not_applicable	-706	proximal
tri_0221	exp_0099	EGR1	ID2	1958	3398	1958	3398	17631285	human	human	perturbation	primary_cell	CL_0002539	unknown	activation	not_applicable	not_applicable
tri_0221	exp_0098	EGR1	ID2	1958	3398	1958	3398	17631285	human	human	reporter	cell_line	CLO_0001614	not_applicable	activation	-706	proximal
tri_0223	exp_1952	EGR1	MST1R	1958	4486	1958	4486	22095683	human	human	binding	cell_line	CLO_0001686	not_applicable	not_applicable	-112	proximal
tri_0223	exp_1954	EGR1	MST1R	1958	4486	1958	4486	22095683	human	human	perturbation	cell_line	CLO_0001686	not_applicable	activation	not_applicable	not_applicable
tri_0223	exp_1953	EGR1	MST1R	1958	4486	1958	4486	22095683	human	human	reporter	cell_line	CLO_0001686	not_applicable	activation	-112	proximal
tri_0224	exp_3109	EGR1	PER1	1958	5187	13653	18626	19616057	mouse	mouse	binding	cell_line	EFO_0002070	not_applicable	not_applicable	-79	proximal
tri_0224	exp_3812	EGR1	PER1	1958	5187	13653	18626	26471974	mouse	mouse	binding	primary_tissue	UBERON_0002107	unknown	not_applicable	-72	proximal
tri_0224	exp_3111	EGR1	PER1	1958	5187	13653	18626	19616057	mouse	mouse	perturbation	cell_line	BTO_0003566	not_applicable	activation	not_applicable	not_applicable
tri_0224	exp_3814	EGR1	PER1	1958	5187	13653	18626	26471974	mouse	mouse	perturbation	primary_cell	CL_0000182	unknown	activation	not_applicable	not_applicable
tri_0224	exp_3110	EGR1	PER1	1958	5187	13653	18626	19616057	mouse	mouse	reporter	cell_line	BTO_0003566	not_applicable	activation	-79	proximal
tri_0224	exp_3813	EGR1	PER1	1958	5187	13653	18626	26471974	mouse	mouse	reporter	cell_line	CLO_0051650	not_applicable	activation	-72	proximal
tri_0514	exp_3751	FOXA2	NEUROG2	3170	63973	15376	11924	25804738	mouse	mouse	binding	primary_tissue	UBERON_0001943	E12.5	not_applicable	unknown	unknown
tri_0506	exp_0620	FOXA2	PDX1	3170	3651	15376	18609	12052878	mouse	mouse	binding	cell_line	CLO_0001932	not_applicable	not_applicable	-2054	distal
tri_0506	exp_2407	FOXA2	PDX1	3170	3651	15376	18609	10652343	mouse	mouse	binding	in-vitro	not_applicable	not_applicable	not_applicable	-1958	proximal
tri_0506	exp_2409	FOXA2	PDX1	3170	3651	15376	18609	10652343	mouse	mouse	perturbation	cell_line	CLO_0037317	not_applicable	activation	not_applicable	not_applicable
tri_0130	exp_1589	CUX1	ECT2	1523	1894	1523	1894	19015243	human	human	binding	cell_line	CLO_0052732	not_applicable	not_applicable	unknown	unknown
tri_0130	exp_1590	CUX1	ECT2	1523	1894	1523	1894	19015243	human	human	reporter	cell_line	CLO_0052732	not_applicable	activation	unknown	unknown
tri_0155	exp_1593	CUX1	KIF23	1523	9493	1523	9493	19015243	human	human	binding	cell_line	CLO_0052732	not_applicable	not_applicable	unknown	unknown
tri_0155	exp_1594	CUX1	KIF23	1523	9493	1523	9493	19015243	human	human	reporter	cell_line	CLO_0052732	not_applicable	activation	unknown	unknown
tri_0133	exp_1591	CUX1	RACGAP1	1523	29127	1523	29127	19015243	human	human	binding	cell_line	CLO_0052732	not_applicable	not_applicable	unknown	unknown
tri_0133	exp_1592	CUX1	RACGAP1	1523	29127	1523	29127	19015243	human	human	reporter	cell_line	CLO_0052732	not_applicable	activation	unknown	unknown
tri_0496	exp_0735	FOXA2	Lcn5	3170	13863	15376	13863	16467259	mouse	mouse	binding	cell_line	CL_0000784	not_applicable	not_applicable	-1339	proximal
tri_0496	exp_0736	FOXA2	Lcn5	3170	13863	15376	13863	16467259	mouse	mouse	binding	in-vitro	not_applicable	not_applicable	not_applicable	-1339	proximal
tri_0496	exp_0737	FOXA2	Lcn5	3170	13863	15376	13863	16467259	mouse	mouse	reporter	cell_line	CL_0000784	not_applicable	repression	-1339	proximal
tri_0502	exp_2630	FOXA2	HADH	3170	3033	15376	15107	15314688	mouse	mouse	binding	primary_tissue	UBERON_0000006	unknown	not_applicable	unknown	unknown
tri_0502	exp_2632	FOXA2	HADH	3170	3033	15376	15107	15314688	mouse	mouse	perturbation	primary_cell	CL_0000168	P8	activation	not_applicable	not_applicable
tri_0502	exp_2631	FOXA2	HADH	3170	3033	15376	15107	15314688	mouse	mouse	reporter	cell_line	CLO_0053891	not_applicable	activation	unknown	unknown
tri_0505	exp_1265	FOXA2	IGF1	3170	3479	3170	3479	8943227	human	human	binding	in-vitro	not_applicable	not_applicable	not_applicable	-3	proximal
tri_0505	exp_1267	FOXA2	IGF1	3170	3479	3170	3479	8943227	human	human	binding	in-vitro	not_applicable	not_applicable	not_applicable	-3	proximal
tri_0505	exp_1266	FOXA2	IGF1	3170	3479	3170	3479	8943227	human	human	binding	in-vitro	not_applicable	not_applicable	not_applicable	-3	proximal
tri_0505	exp_1185	FOXA2	IGF1	3170	3479	3170	3479	8943227	human	human	reporter	cell_line	CLO_0003704	not_applicable	activation	-3	proximal
tri_0505	exp_1186	FOXA2	IGF1	3170	3479	3170	3479	8943227	human	human	reporter	cell_line	CLO_0054294	not_applicable	activation	-3	proximal
tri_0505	exp_1187	FOXA2	IGF1	3170	3479	3170	3479	8943227	human	human	reporter	cell_line	CLO_0002597	not_applicable	activation	-3	proximal
tri_0503	exp_0603	FOXA2	HHEX	3170	3087	15376	15242	10767553	mouse	mouse	binding	in-vitro	not_applicable	not_applicable	not_applicable	-17	proximal
tri_0503	exp_0607	FOXA2	HHEX	3170	3087	15376	15242	10767553	mouse	mouse	reporter	cell_line	CLO_0003704	not_applicable	activation	-17	proximal
tri_0503	exp_0608	FOXA2	HHEX	3170	3087	15376	15242	10767553	mouse	mouse	reporter	cell_line	CLO_0002597	not_applicable	activation	-17	proximal
tri_0124	exp_2950	CUX1	CDKN1B	1523	1027	1523	1027	18356167	human	human	binding	cell_line	CLO_0004009	not_applicable	not_applicable	unknown	unknown
tri_0124	exp_2951	CUX1	CDKN1B	1523	1027	1523	12576	18356167	human	mouse	perturbation	primary_tissue	UBERON_0002113	unknown	repression	not_applicable	not_applicable
tri_0124	exp_3079	CUX1	CDKN1B	1523	1027	13047	12576	19332113	mouse	mouse	binding	primary_tissue	UBERON_0002113	P3	not_applicable	unknown	unknown
tri_0124	exp_1621	CUX1	CDKN1B	1523	1027	13047	12576	19332113	mouse	mouse	reporter	cell_line	CLO_0051650	not_applicable	repression	unknown	unknown
tri_0127	exp_1568	CUX1	CYBB	1523	1536	1523	1536	18765732	human	human	binding	cell_line	CLO_0003775	not_applicable	not_applicable	unknown	unknown
tri_0500	exp_1748	FOXA2	GFER	3170	2671	3170	2671	20382118	human	human	binding	in-vitro	not_applicable	not_applicable	not_applicable	276	proximal
tri_0500	exp_1750	FOXA2	GFER	3170	2671	3170	2671	20382118	human	human	perturbation	cell_line	CLO_0003704	not_applicable	activation	not_applicable	not_applicable
tri_0500	exp_1749	FOXA2	GFER	3170	2671	3170	2671	20382118	human	human	reporter	cell_line	CLO_0003704	not_applicable	activation	276	proximal
tri_0504	exp_3556	FOXA2	BIRC2	3170	329	3170	329	23275033	human	human	binding	cell_line	CLO_0003704	not_applicable	not_applicable	unknown	unknown
tri_0504	exp_2041	FOXA2	BIRC2	3170	329	3170	329	23275033	human	human	perturbation	cell_line	CLO_0003704	not_applicable	activation	not_applicable	not_applicable
tri_0504	exp_3558	FOXA2	BIRC2	3170	329	3170	329	23275033	human	human	reporter	cell_line	CLO_0003704	not_applicable	activation	unknown	unknown
tri_0504	exp_3555	FOXA2	BIRC2	3170	329	15376	11797	23275033	mouse	mouse	binding	primary_cell	CL_0000182	unknown	not_applicable	unknown	unknown
tri_0504	exp_3557	FOXA2	BIRC2	3170	329	15376	11797	23275033	mouse	mouse	reporter	cell_line	CLO_0003704	not_applicable	activation	unknown	unknown
tri_0498	exp_3550	FOXA2	FERD3L	3170	222894	15376	114712	23254923	mouse	mouse	binding	cell_line	BTO_0006140	not_applicable	not_applicable	-713	proximal
tri_0498	exp_3552	FOXA2	FERD3L	3170	222894	15376	114712	23254923	mouse	mouse	perturbation	cell_line	BTO_0006140	not_applicable	activation	not_applicable	not_applicable
tri_0498	exp_3551	FOXA2	FERD3L	3170	222894	15376	114712	23254923	mouse	mouse	reporter	cell_line	BTO_0006140	not_applicable	activation	-713	proximal
tri_0512	exp_3010	FOXA2	G6PC2	3170	57818	15376	14378	18753309	mouse	mouse	binding	cell_line	CLO_0001932	not_applicable	not_applicable	-221	proximal
tri_0512	exp_3009	FOXA2	G6PC2	3170	57818	15376	14378	18753309	mouse	mouse	binding	in-vitro	not_applicable	not_applicable	not_applicable	-221	proximal
tri_0501	exp_3282	FOXA2	GLI2	3170	2736	15376	14633	21093585	mouse	mouse	binding	primary_tissue	UBERON_0001891	E12.5	not_applicable	unknown	unknown
tri_0508	exp_2524	FOXA2	MAP1B	3170	4131	15376	17755	12642491	mouse	mouse	binding	in-vitro	not_applicable	not_applicable	not_applicable	unknown	proximal
tri_0508	exp_2525	FOXA2	MAP1B	3170	4131	15376	17755	12642491	mouse	mouse	reporter	cell_line	CLO_0008154	not_applicable	activation	unknown	proximal
tri_0509	exp_2939	FOXA2	MUC2	3170	4583	15376	17831	18336786	mouse	mouse	binding	cell_line	CLO_0002532	not_applicable	not_applicable	-104	proximal
tri_0509	exp_2940	FOXA2	MUC2	3170	4583	15376	17831	18336786	mouse	mouse	binding	in-vitro	not_applicable	not_applicable	not_applicable	-104	proximal
tri_0509	exp_2942	FOXA2	MUC2	3170	4583	15376	17831	18336786	mouse	mouse	perturbation	cell_line	CLO_0002532	not_applicable	activation	not_applicable	not_applicable
tri_0509	exp_2941	FOXA2	MUC2	3170	4583	15376	17831	18336786	mouse	mouse	reporter	cell_line	CLO_0002532	not_applicable	activation	-104	proximal
tri_0494	exp_2724	FOXA2	REG3G	3170	130120	15376	19695	16410542	mouse	mouse	binding	primary_tissue	UBERON_0001264	P35	not_applicable	-2730	distal
tri_0523	exp_3543	FOXA2	ST18	3170	9705	15376	240690	23236509	mouse	mouse	binding	primary_tissue	UBERON_0000006	unknown	not_applicable	unknown	unknown
tri_0523	exp_3544	FOXA2	ST18	3170	9705	15376	240690	23236509	mouse	mouse	reporter	cell_line	BTO_0003081	not_applicable	repression	unknown	unknown
tri_0519	exp_1341	FOXA2	WNT7B	3170	7477	15376	22422	11914369	mouse	mouse	binding	in-vitro	not_applicable	not_applicable	not_applicable	-58	proximal
tri_0519	exp_2459	FOXA2	WNT7B	3170	7477	15376	22422	11914369	mouse	mouse	reporter	cell_line	CLO_0008172	not_applicable	activation	-444	proximal
tri_0121	exp_1652	CUX1	CDH2	1523	1000	1523	1000	19635798	human	human	binding	cell_line	CLO_0004009	not_applicable	not_applicable	unknown	unknown
tri_0121	exp_1653	CUX1	CDH2	1523	1000	1523	1000	19635798	human	human	reporter	cell_line	CLO_0004009	not_applicable	activation	unknown	unknown
tri_0121	exp_3120	CUX1	CDH2	1523	1000	13047	12558	19635798	mouse	mouse	perturbation	cell_line	CLO_0008186	not_applicable	activation	not_applicable	not_applicable
tri_0122	exp_1656	CUX1	OCLN	1523	100506658	1523	100506658	19635798	human	human	binding	cell_line	CLO_0004009	not_applicable	not_applicable	unknown	unknown
tri_0122	exp_1657	CUX1	OCLN	1523	100506658	1523	100506658	19635798	human	human	reporter	cell_line	CLO_0004009	not_applicable	repression	unknown	unknown
tri_0122	exp_3122	CUX1	OCLN	1523	100506658	13047	18260	19635798	mouse	mouse	perturbation	cell_line	CLO_0008186	not_applicable	repression	not_applicable	not_applicable
tri_0123	exp_1329	CUX1	CDKN1A	1523	1026	1523	1026	11584018	human	human	reporter	cell_line	CLO_0004009	not_applicable	repression	unknown	unknown
tri_0123	exp_2505	CUX1	CDKN1A	1523	1026	1523	1026	12438259	human	human	reporter	cell_line	CLO_0008172	not_applicable	repression	unknown	unknown
tri_0125	exp_1570	CUX1	CEBPE	1523	1053	1523	1053	18765732	human	human	binding	cell_line	CLO_0003775	not_applicable	not_applicable	unknown	unknown
tri_0126	exp_2463	CUX1	DCTN6	1523	10671	13047	22428	11969263	mouse	mouse	perturbation	primary_tissue	UBERON_0002113	P3	repression	not_applicable	not_applicable
tri_0126	exp_2462	CUX1	DCTN6	1523	10671	13047	22428	11969263	mouse	mouse	reporter	cell_line	CLO_0051650	not_applicable	repression	178	proximal
tri_0128	exp_1569	CUX1	DEFA1	1523	1667	1523	1667	18765732	human	human	binding	cell_line	CLO_0003775	not_applicable	not_applicable	unknown	unknown
tri_0131	exp_1647	CUX1	RHOBTB3	1523	22836	1523	22836	19635798	human	human	binding	cell_line	CLO_0004009	not_applicable	not_applicable	unknown	unknown
tri_0131	exp_3115	CUX1	RHOBTB3	1523	22836	13047	73296	19635798	mouse	mouse	perturbation	cell_line	CLO_0008186	not_applicable	activation	not_applicable	not_applicable
tri_0132	exp_1661	CUX1	FLNA	1523	2316	1523	2316	19635798	human	human	binding	cell_line	CLO_0004009	not_applicable	not_applicable	unknown	unknown
tri_0132	exp_3125	CUX1	FLNA	1523	2316	13047	192176	19635798	mouse	mouse	perturbation	cell_line	CLO_0008186	not_applicable	activation	not_applicable	not_applicable
tri_0134	exp_1649	CUX1	ITGB2	1523	3689	1523	3689	19635798	human	human	binding	cell_line	CLO_0004009	not_applicable	not_applicable	unknown	unknown
tri_0134	exp_3117	CUX1	ITGB2	1523	3689	13047	16414	19635798	mouse	mouse	perturbation	cell_line	CLO_0008186	not_applicable	activation	not_applicable	not_applicable
tri_0135	exp_1888	CUX1	KISS1	1523	3814	1523	3814	21672609	human	human	binding	cell_line	CLO_0003684	not_applicable	not_applicable	-538	proximal
tri_0135	exp_1889	CUX1	KISS1	1523	3814	1523	3814	21672609	human	human	reporter	cell_line	CLO_0037228	not_applicable	activation	-538	proximal
tri_0135	exp_1890	CUX1	KISS1	1523	3814	1523	3814	21672609	human	human	reporter	cell_line	CLO_0053281	not_applicable	activation	-538	proximal
tri_0136	exp_1644	CUX1	ARHGDIB	1523	397	1523	397	19635798	human	human	binding	cell_line	CLO_0004009	not_applicable	not_applicable	unknown	unknown
tri_0136	exp_3112	CUX1	ARHGDIB	1523	397	13047	11857	19635798	mouse	mouse	perturbation	cell_line	CLO_0008186	not_applicable	activation	not_applicable	not_applicable
tri_0137	exp_1662	CUX1	MARCKS	1523	4082	1523	4082	19635798	human	human	binding	cell_line	CLO_0004009	not_applicable	not_applicable	unknown	unknown
tri_0129	exp_3126	CUX1	Marcks	1523	17118	13047	17118	19635798	mouse	mouse	perturbation	cell_line	CLO_0008186	not_applicable	activation	not_applicable	not_applicable
tri_0138	exp_2948	CUX1	MYC	1523	4609	1523	4609	18356167	human	human	binding	cell_line	CLO_0004009	not_applicable	not_applicable	unknown	unknown
tri_0138	exp_2949	CUX1	MYC	1523	4609	1523	17869	18356167	human	mouse	perturbation	primary_tissue	UBERON_0002113	unknown	activation	not_applicable	not_applicable
tri_0139	exp_3932	CUX1	NCAM1	1523	4684	13047	17967	7910552	mouse	mouse	binding	in-vitro	not_applicable	not_applicable	not_applicable	-49	proximal
tri_0139	exp_3933	CUX1	NCAM1	1523	4684	13047	17967	7910552	mouse	mouse	reporter	cell_line	CLO_0008154	not_applicable	repression	-49	proximal
tri_0140	exp_2574	CUX1	NEU1	1523	4758	13047	18010	14597183	mouse	mouse	binding	in-vitro	not_applicable	not_applicable	not_applicable	unknown	unknown
tri_0140	exp_2575	CUX1	NEU1	1523	4758	13047	18010	14597183	mouse	mouse	reporter	cell_line	CLO_0052294	not_applicable	activation	unknown	unknown
tri_0141	exp_1660	CUX1	LIMA1	1523	51474	1523	51474	19635798	human	human	binding	cell_line	CLO_0004009	not_applicable	not_applicable	unknown	unknown
tri_0141	exp_3124	CUX1	LIMA1	1523	51474	13047	65970	19635798	mouse	mouse	perturbation	cell_line	CLO_0008186	not_applicable	repression	not_applicable	not_applicable
tri_0142	exp_1650	CUX1	PNN	1523	5411	1523	5411	19635798	human	human	binding	cell_line	CLO_0004009	not_applicable	not_applicable	unknown	unknown
tri_0142	exp_3118	CUX1	PNN	1523	5411	13047	18949	19635798	mouse	mouse	perturbation	cell_line	CLO_0008186	not_applicable	repression	not_applicable	not_applicable
tri_0143	exp_0627	CUX1	POLA1	1523	5422	1523	5422	12665598	human	human	binding	cell_line	CLO_0004009	not_applicable	not_applicable	-16	proximal
tri_0143	exp_1510	CUX1	POLA1	1523	5422	1523	5422	18347061	human	human	binding	cell_line	CLO_0004009	not_applicable	not_applicable	-16	proximal
tri_0143	exp_0628	CUX1	POLA1	1523	5422	1523	5422	12665598	human	human	binding	in-vitro	not_applicable	not_applicable	not_applicable	-16	proximal
tri_0143	exp_0014	CUX1	POLA1	1523	5422	1523	5422	12665598	human	human	perturbation	cell_line	CLO_0004009	not_applicable	activation	not_applicable	not_applicable
tri_0143	exp_2506	CUX1	POLA1	1523	5422	1523	5422	12438259	human	human	reporter	cell_line	CLO_0004009	not_applicable	activation	-16	proximal
tri_0143	exp_0629	CUX1	POLA1	1523	5422	1523	5422	12665598	human	human	reporter	cell_line	CLO_0009251	not_applicable	activation	-16	proximal
tri_0143	exp_0630	CUX1	POLA1	1523	5422	1523	5422	12665598	human	human	reporter	cell_line	CLO_0009258	not_applicable	activation	-16	proximal
tri_0143	exp_0631	CUX1	POLA1	1523	5422	1523	5422	12665598	human	human	reporter	cell_line	CLO_0004009	not_applicable	activation	-16	proximal
tri_0143	exp_1511	CUX1	POLA1	1523	5422	1523	5422	18347061	human	human	reporter	cell_line	CLO_0004009	not_applicable	activation	-16	proximal
tri_0144	exp_1646	CUX1	RASIP1	1523	54922	1523	54922	19635798	human	human	binding	cell_line	CLO_0004009	not_applicable	not_applicable	unknown	unknown
tri_0144	exp_3114	CUX1	RASIP1	1523	54922	13047	69903	19635798	mouse	mouse	perturbation	cell_line	CLO_0008186	not_applicable	activation	not_applicable	not_applicable
tri_0145	exp_1663	CUX1	PTK2	1523	5747	1523	5747	19635798	human	human	binding	cell_line	CLO_0004009	not_applicable	not_applicable	unknown	unknown
tri_0145	exp_3127	CUX1	PTK2	1523	5747	13047	14083	19635798	mouse	mouse	perturbation	cell_line	CLO_0008186	not_applicable	activation	not_applicable	not_applicable
tri_0146	exp_1651	CUX1	PCDH10	1523	57575	1523	57575	19635798	human	human	binding	cell_line	CLO_0004009	not_applicable	not_applicable	unknown	unknown
tri_0146	exp_3119	CUX1	PCDH10	1523	57575	13047	18526	19635798	mouse	mouse	perturbation	cell_line	CLO_0008186	not_applicable	repression	not_applicable	not_applicable
tri_0147	exp_2478	CUX1	SI	1523	6476	13047	69983	12101240	mouse	mouse	binding	in-vitro	not_applicable	not_applicable	not_applicable	unknown	unknown
tri_0147	exp_2479	CUX1	SI	1523	6476	13047	69983	12101240	mouse	mouse	reporter	cell_line	CLO_0002172	not_applicable	repression	unknown	unknown
tri_0148	exp_1667	CUX1	SNAI2	1523	6591	1523	6591	19635798	human	human	binding	cell_line	CLO_0004009	not_applicable	not_applicable	unknown	unknown
tri_0148	exp_3131	CUX1	SNAI2	1523	6591	13047	20583	19635798	mouse	mouse	perturbation	cell_line	CLO_0008186	not_applicable	activation	not_applicable	not_applicable
tri_0149	exp_1666	CUX1	SNAI1	1523	6615	1523	6615	19635798	human	human	binding	cell_line	CLO_0004009	not_applicable	not_applicable	unknown	unknown
tri_0149	exp_3130	CUX1	SNAI1	1523	6615	13047	20613	19635798	mouse	mouse	perturbation	cell_line	CLO_0008186	not_applicable	activation	not_applicable	not_applicable
tri_0150	exp_1664	CUX1	THBS1	1523	7057	1523	7057	19635798	human	human	binding	cell_line	CLO_0004009	not_applicable	not_applicable	unknown	unknown
tri_0150	exp_3128	CUX1	THBS1	1523	7057	13047	21825	19635798	mouse	mouse	perturbation	cell_line	CLO_0008186	not_applicable	activation	not_applicable	not_applicable
tri_0151	exp_1658	CUX1	VIM	1523	7431	1523	7431	19635798	human	human	binding	cell_line	CLO_0004009	not_applicable	not_applicable	unknown	unknown
tri_0151	exp_1659	CUX1	VIM	1523	7431	1523	7431	19635798	human	human	reporter	cell_line	CLO_0004009	not_applicable	activation	unknown	unknown
tri_0151	exp_3123	CUX1	VIM	1523	7431	13047	22352	19635798	mouse	mouse	perturbation	cell_line	CLO_0008186	not_applicable	activation	not_applicable	not_applicable
tri_0152	exp_2554	CUX1	HIST2H4A	1523	8370	1523	8370	12891711	human	human	reporter	cell_line	CLO_0008172	not_applicable	repression	2	proximal
tri_0153	exp_1665	CUX1	CCN5	1523	8839	1523	8839	19635798	human	human	binding	cell_line	CLO_0004009	not_applicable	not_applicable	unknown	unknown
tri_0153	exp_3129	CUX1	CCN5	1523	8839	13047	22403	19635798	mouse	mouse	perturbation	cell_line	CLO_0008186	not_applicable	activation	not_applicable	not_applicable
tri_0154	exp_1961	CUX1	PTTG1	1523	9232	1523	9232	22209758	human	human	binding	cell_line	CLO_0003684	not_applicable	not_applicable	-83	proximal
tri_0154	exp_1962	CUX1	PTTG1	1523	9232	1523	9232	22209758	human	human	reporter	cell_line	CLO_0037228	not_applicable	repression	-83	proximal
tri_0154	exp_1963	CUX1	PTTG1	1523	9232	1523	9232	22209758	human	human	reporter	cell_line	CLO_0053281	not_applicable	repression	-83	proximal
tri_0156	exp_1645	CUX1	RAB36	1523	9609	1523	9609	19635798	human	human	binding	cell_line	CLO_0004009	not_applicable	not_applicable	unknown	unknown
tri_0156	exp_3113	CUX1	RAB36	1523	9609	13047	76877	19635798	mouse	mouse	perturbation	cell_line	CLO_0008186	not_applicable	activation	not_applicable	not_applicable
tri_0157	exp_1648	CUX1	ARHGAP32	1523	9743	1523	9743	19635798	human	human	binding	cell_line	CLO_0004009	not_applicable	not_applicable	unknown	unknown
tri_0157	exp_3116	CUX1	ARHGAP32	1523	9743	13047	330914	19635798	mouse	mouse	perturbation	cell_line	CLO_0008186	not_applicable	repression	not_applicable	not_applicable
tri_0158	exp_1654	CUX1	CDH1	1523	999	1523	999	19635798	human	human	binding	cell_line	CLO_0004009	not_applicable	not_applicable	unknown	unknown
tri_0158	exp_1655	CUX1	CDH1	1523	999	1523	999	19635798	human	human	reporter	cell_line	CLO_0004009	not_applicable	repression	unknown	unknown
tri_0158	exp_3121	CUX1	CDH1	1523	999	13047	12550	19635798	mouse	mouse	perturbation	cell_line	CLO_0008186	not_applicable	repression	not_applicable	not_applicable
tri_0492	exp_0521	FOXA2	CDKN1A	3170	1026	3170	1026	26093302	human	human	binding	cell_line	CLO_0007986	not_applicable	not_applicable	unknown	unknown
tri_0492	exp_0523	FOXA2	CDKN1A	3170	1026	3170	1026	26093302	human	human	perturbation	cell_line	CLO_0007986	not_applicable	activation	not_applicable	not_applicable
tri_0492	exp_0522	FOXA2	CDKN1A	3170	1026	3170	1026	26093302	human	human	reporter	cell_line	CLO_0007986	not_applicable	activation	unknown	unknown
tri_0493	exp_0516	FOXA2	CITED2	3170	10370	3170	10370	26093302	human	human	binding	cell_line	CLO_0007986	not_applicable	not_applicable	unknown	unknown
tri_0493	exp_0517	FOXA2	CITED2	3170	10370	3170	10370	26093302	human	human	perturbation	cell_line	CLO_0007986	not_applicable	activation	not_applicable	not_applicable
tri_0495	exp_2220	FOXA2	ADORA2B	3170	136	3170	136	25921584	human	human	binding	cell_line	CLO_0002172	not_applicable	not_applicable	unknown	unknown
tri_0495	exp_2221	FOXA2	ADORA2B	3170	136	3170	136	25921584	human	human	perturbation	cell_line	CLO_0002172	not_applicable	activation	not_applicable	not_applicable
tri_0497	exp_2197	FOXA2	CYP2A13	3170	1553	3170	1553	25667220	human	human	binding	cell_line	CLO_0001601	not_applicable	not_applicable	unknown	unknown
tri_0497	exp_2199	FOXA2	CYP2A13	3170	1553	3170	1553	25667220	human	human	perturbation	cell_line	CLO_0001601	not_applicable	activation	not_applicable	not_applicable
tri_0497	exp_2198	FOXA2	CYP2A13	3170	1553	3170	1553	25667220	human	human	reporter	cell_line	CLO_0001601	not_applicable	activation	unknown	unknown
tri_0499	exp_0524	FOXA2	CADM1	3170	23705	3170	23705	26093302	human	human	binding	cell_line	CLO_0007986	not_applicable	not_applicable	unknown	unknown
tri_0499	exp_0525	FOXA2	CADM1	3170	23705	3170	23705	26093302	human	human	perturbation	cell_line	CLO_0007986	not_applicable	activation	not_applicable	not_applicable
tri_0507	exp_2634	FOXA2	KCNJ11	3170	3767	15376	16514	15314688	mouse	mouse	perturbation	primary_cell	CL_0000168	P8	activation	not_applicable	not_applicable
tri_0507	exp_2633	FOXA2	KCNJ11	3170	3767	15376	16514	15314688	mouse	mouse	reporter	cell_line	CLO_0053891	not_applicable	activation	unknown	unknown
tri_0510	exp_2194	FOXA2	ABCB1	3170	5243	3170	5243	25667220	human	human	binding	cell_line	CLO_0001601	not_applicable	not_applicable	unknown	unknown
tri_0510	exp_2196	FOXA2	ABCB1	3170	5243	3170	5243	25667220	human	human	perturbation	cell_line	CLO_0001601	not_applicable	activation	not_applicable	not_applicable
tri_0510	exp_2195	FOXA2	ABCB1	3170	5243	3170	5243	25667220	human	human	reporter	cell_line	CLO_0001601	not_applicable	activation	unknown	unknown
tri_0511	exp_2222	FOXA2	ANO2	3170	57101	3170	57101	25921584	human	human	binding	cell_line	CLO_0002172	not_applicable	not_applicable	unknown	unknown
tri_0511	exp_2223	FOXA2	ANO2	3170	57101	3170	57101	25921584	human	human	perturbation	cell_line	CLO_0002172	not_applicable	activation	not_applicable	not_applicable
tri_0513	exp_0518	FOXA2	BAX	3170	581	3170	581	26093302	human	human	binding	cell_line	CLO_0007986	not_applicable	not_applicable	unknown	unknown
tri_0513	exp_0520	FOXA2	BAX	3170	581	3170	581	26093302	human	human	perturbation	cell_line	CLO_0007986	not_applicable	activation	not_applicable	not_applicable
tri_0513	exp_0519	FOXA2	BAX	3170	581	3170	581	26093302	human	human	reporter	cell_line	CLO_0007986	not_applicable	activation	unknown	unknown
tri_0515	exp_2224	FOXA2	SLC12A2	3170	6558	3170	6558	25921584	human	human	binding	cell_line	CLO_0002172	not_applicable	not_applicable	unknown	unknown
tri_0515	exp_2225	FOXA2	SLC12A2	3170	6558	3170	6558	25921584	human	human	perturbation	cell_line	CLO_0002172	not_applicable	activation	not_applicable	not_applicable
tri_0516	exp_2636	FOXA2	ABCC8	3170	6833	15376	20927	15314688	mouse	mouse	perturbation	primary_cell	CL_0000168	P8	activation	not_applicable	not_applicable
tri_0516	exp_2635	FOXA2	ABCC8	3170	6833	15376	20927	15314688	mouse	mouse	reporter	cell_line	CLO_0053891	not_applicable	activation	unknown	unknown
tri_0517	exp_2331	FOXA2	MUC5B	3170	727897	3170	727897	28272906	human	human	binding	primary_tissue	UBERON_0003126	unknown	not_applicable	unknown	unknown
tri_0517	exp_2330	FOXA2	MUC5B	3170	727897	3170	727897	28272906	human	human	binding	cell_line	CLO_0037020	not_applicable	not_applicable	unknown	unknown
tri_0517	exp_2333	FOXA2	MUC5B	3170	727897	3170	727897	28272906	human	human	perturbation	cell_line	CLO_0001601	not_applicable	activation	not_applicable	not_applicable
tri_0518	exp_2200	FOXA2	UGT2B17	3170	7367	3170	7367	25667220	human	human	binding	cell_line	CLO_0001601	not_applicable	not_applicable	unknown	unknown
tri_0518	exp_2202	FOXA2	UGT2B17	3170	7367	3170	7367	25667220	human	human	perturbation	cell_line	CLO_0001601	not_applicable	activation	not_applicable	not_applicable
tri_0518	exp_2201	FOXA2	UGT2B17	3170	7367	3170	7367	25667220	human	human	reporter	cell_line	CLO_0001601	not_applicable	activation	unknown	unknown
tri_0520	exp_0364	FOXA2	FTO	3170	79068	3170	79068	23236435	human	human	binding	cell_line	CLO_0001230	not_applicable	not_applicable	-14	proximal
tri_0520	exp_0365	FOXA2	FTO	3170	79068	3170	79068	23236435	human	human	binding	in-vitro	not_applicable	not_applicable	not_applicable	-14	proximal
tri_0520	exp_0368	FOXA2	FTO	3170	79068	3170	79068	23236435	human	human	perturbation	cell_line	CLO_0001230	not_applicable	repression	not_applicable	not_applicable
tri_0520	exp_0366	FOXA2	FTO	3170	79068	3170	79068	23236435	human	human	reporter	cell_line	CLO_0001230	not_applicable	repression	-14	proximal
tri_0520	exp_0367	FOXA2	FTO	3170	79068	3170	79068	23236435	human	human	reporter	cell_line	CLO_0003684	not_applicable	repression	-14	proximal
tri_0521	exp_0526	FOXA2	NR0B2	3170	8431	3170	8431	26093302	human	human	binding	cell_line	CLO_0007986	not_applicable	not_applicable	unknown	unknown
tri_0521	exp_0527	FOXA2	NR0B2	3170	8431	3170	8431	26093302	human	human	perturbation	cell_line	CLO_0007986	not_applicable	activation	not_applicable	not_applicable
tri_0522	exp_2218	FOXA2	SLC4A4	3170	8671	3170	8671	25921584	human	human	binding	cell_line	CLO_0002172	not_applicable	not_applicable	unknown	unknown
tri_0522	exp_2219	FOXA2	SLC4A4	3170	8671	3170	8671	25921584	human	human	perturbation	cell_line	CLO_0002172	not_applicable	activation	not_applicable	not_applicable
tri_1377	exp_2251	YY1	CCL4	7528	6351	7528	6351	26786659	human	human	binding	cell_line	CLO_0008395	not_applicable	not_applicable	-260	proximal
tri_1377	exp_2253	YY1	CCL4	7528	6351	7528	6351	26786659	human	human	perturbation	cell_line	CLO_0008395	not_applicable	activation	not_applicable	not_applicable
tri_1360	exp_1040	YY1	NKX2-5	7528	1482	22632	18091	23307821	mouse	mouse	binding	primary_tissue	UBERON_0000948	E9.5	not_applicable	-7353	distal
tri_1360	exp_1041	YY1	NKX2-5	7528	1482	22632	18091	23307821	mouse	mouse	binding	in-vitro	not_applicable	not_applicable	not_applicable	-7353	distal
tri_1360	exp_1043	YY1	NKX2-5	7528	1482	22632	18091	23307821	mouse	mouse	perturbation	primary_tissue	UBERON_0000948	E7.5	activation	not_applicable	not_applicable
tri_0555	exp_3210	HES1	ASCL1	3280	429	15205	17172	20506217	mouse	mouse	binding	cell_line	CLO_0008302	not_applicable	not_applicable	-183	proximal
tri_0555	exp_2946	HES1	ASCL1	3280	429	15205	17172	18344989	mouse	mouse	binding	primary_cell	EFO_0004039	E17.5	not_applicable	-3162	distal
tri_0555	exp_3043	HES1	ASCL1	3280	429	15205	17172	19109490	mouse	mouse	perturbation	primary_cell	EFO_0004039	unknown	repression	not_applicable	not_applicable
tri_0555	exp_2947	HES1	ASCL1	3280	429	15205	17172	18344989	mouse	mouse	perturbation	primary_cell	EFO_0004039	E17.5	repression	not_applicable	not_applicable
tri_0555	exp_0350	HES1	ASCL1	3280	429	15205	17172	22718343	mouse	mouse	perturbation	cell_line	CLO_0051650	not_applicable	repression	not_applicable	not_applicable
tri_0555	exp_0349	HES1	ASCL1	3280	429	15205	17172	22718343	mouse	mouse	reporter	cell_line	CLO_0051650	not_applicable	repression	-3162	distal
tri_1356	exp_1740	YY1	CFTR	7528	1080	7528	1080	20309604	human	human	binding	cell_line	CLO_0001925	not_applicable	not_applicable	15	proximal
tri_1356	exp_1741	YY1	CFTR	7528	1080	7528	1080	20309604	human	human	reporter	cell_line	CLO_0001925	not_applicable	repression	15	proximal
tri_1359	exp_2879	YY1	CR2	7528	1380	22632	12902	17513763	mouse	mouse	binding	primary_cell	CL_2000074	unknown	not_applicable	unknown	unknown
tri_0538	exp_2009	HES1	CDKN1C	3280	1028	3280	1028	22705236	human	human	binding	cell_line	CLO_0003704	not_applicable	not_applicable	unknown	unknown
tri_0538	exp_2010	HES1	CDKN1C	3280	1028	3280	1028	22705236	human	human	perturbation	cell_line	CLO_0003704	not_applicable	repression	not_applicable	not_applicable
tri_0538	exp_2011	HES1	CDKN1C	3280	1028	3280	1028	22705236	human	human	perturbation	cell_line	CLO_0009098	not_applicable	repression	not_applicable	not_applicable
tri_0538	exp_3695	HES1	CDKN1C	3280	1028	15205	12577	25005473	mouse	mouse	binding	primary_tissue	UBERON_0002102	E11.5	not_applicable	-199	proximal
tri_0538	exp_2765	HES1	CDKN1C	3280	1028	15205	12577	16899237	mouse	mouse	perturbation	primary_tissue	UBERON_0003922	E9.5	repression	not_applicable	not_applicable
tri_0538	exp_2764	HES1	CDKN1C	3280	1028	15205	12577	16899237	mouse	mouse	reporter	cell_line	CLO_0002597	not_applicable	repression	-199	proximal
tri_0538	exp_3698	HES1	CDKN1C	3280	1028	15205	12577	25005473	mouse	mouse	reporter	cell_line	CLO_0002071	not_applicable	repression	-199	proximal
tri_0545	exp_1375	HES1	E2F1	3280	1869	3280	1869	15467735	human	human	binding	in-vitro	not_applicable	not_applicable	not_applicable	-39	proximal
tri_0545	exp_1377	HES1	E2F1	3280	1869	3280	1869	15467735	human	human	perturbation	cell_line	CLO_0009251	not_applicable	repression	not_applicable	not_applicable
tri_0545	exp_1376	HES1	E2F1	3280	1869	3280	1869	15467735	human	human	reporter	cell_line	CLO_0009251	not_applicable	repression	-39	proximal
tri_1357	exp_2439	YY1	COL1A1	7528	1277	22632	12842	11514536	mouse	mouse	binding	in-vitro	not_applicable	not_applicable	not_applicable	-9	proximal
tri_1357	exp_2440	YY1	COL1A1	7528	1277	22632	12842	11514536	mouse	mouse	reporter	cell_line	CLO_0001859	not_applicable	activation	-9	proximal
tri_1362	exp_3968	YY1	EGF	7528	1950	22632	13645	9687156	mouse	mouse	binding	in-vitro	not_applicable	not_applicable	not_applicable	-74	proximal
tri_1370	exp_2455	YY1	MSX2	7528	4488	22632	17702	11861914	mouse	mouse	binding	in-vitro	not_applicable	not_applicable	not_applicable	unknown	unknown
tri_1370	exp_2457	YY1	MSX2	7528	4488	22632	17702	11861914	mouse	mouse	perturbation	cell_line	CLO_0008302	not_applicable	activation	not_applicable	not_applicable
tri_1370	exp_2456	YY1	MSX2	7528	4488	22632	17702	11861914	mouse	mouse	reporter	cell_line	CLO_0008302	not_applicable	activation	unknown	unknown
tri_1365	exp_1318	YY1	NR3C1	7528	2908	7528	2908	10030686	human	human	binding	in-vitro	not_applicable	not_applicable	not_applicable	-238	proximal
tri_1365	exp_1319	YY1	NR3C1	7528	2908	7528	2908	10030686	human	human	reporter	cell_line	CLO_0003684	not_applicable	activation	-238	proximal
tri_0551	exp_1536	HES1	HTR1A	3280	3350	3280	3350	18499474	human	human	reporter	cell_line	CLO_0007203	not_applicable	repression	unknown	unknown
tri_0551	exp_2982	HES1	HTR1A	3280	3350	15205	15550	18499474	mouse	mouse	perturbation	primary_tissue	UBERON_0002028	E12.5	repression	not_applicable	not_applicable
tri_0551	exp_2983	HES1	HTR1A	3280	3350	15205	15550	18499474	mouse	mouse	perturbation	primary_tissue	UBERON_0001891	E12.5	repression	not_applicable	not_applicable
tri_0554	exp_1703	HES1	MAP2	3280	4133	3280	4133	19880519	human	human	binding	cell_line	CLO_0001373	not_applicable	not_applicable	unknown	proximal
tri_0554	exp_1704	HES1	MAP2	3280	4133	3280	4133	19880519	human	human	binding	cell_line	CLO_0009041	not_applicable	not_applicable	unknown	proximal
tri_0554	exp_1706	HES1	MAP2	3280	4133	3280	4133	19880519	human	human	perturbation	cell_line	CLO_0001373	not_applicable	repression	not_applicable	not_applicable
tri_0554	exp_1707	HES1	MAP2	3280	4133	3280	4133	19880519	human	human	perturbation	cell_line	CLO_0009041	not_applicable	repression	not_applicable	not_applicable
tri_0554	exp_1705	HES1	MAP2	3280	4133	15205	4133	19880519	mouse	human	reporter	cell_line	CLO_0001373	not_applicable	repression	unknown	proximal
tri_0559	exp_3727	HES1	PTEN	3280	5728	15205	19211	25344626	mouse	mouse	perturbation	primary_tissue	UBERON_0000992	P2	repression	not_applicable	not_applicable
tri_1371	exp_0391	YY1	MUC4	7528	4585	7528	4585	23813057	human	human	binding	cell_line	CLO_0002065	not_applicable	not_applicable	-2521	distal
tri_1371	exp_0392	YY1	MUC4	7528	4585	7528	4585	23813057	human	human	binding	in-vitro	not_applicable	not_applicable	not_applicable	-2521	distal
tri_1371	exp_0394	YY1	MUC4	7528	4585	7528	4585	23813057	human	human	perturbation	cell_line	CLO_0002065	not_applicable	repression	not_applicable	not_applicable
tri_1371	exp_0393	YY1	MUC4	7528	4585	7528	4585	23813057	human	human	reporter	cell_line	CLO_0002065	not_applicable	repression	-2521	distal
tri_1379	exp_2357	YY1	TP53	7528	7157	7528	7157	8816507	human	human	binding	in-vitro	not_applicable	not_applicable	not_applicable	-216	proximal
tri_1379	exp_2360	YY1	TP53	7528	7157	7528	7157	8816507	human	human	reporter	cell_line	CLO_0003684	not_applicable	activation	-216	proximal
tri_1379	exp_2358	YY1	TP53	7528	7157	22632	22059	8816507	mouse	mouse	binding	in-vitro	not_applicable	not_applicable	not_applicable	unknown	unknown
tri_0537	exp_1392	HES1	CDKN1B	3280	1027	15205	12576	15870295	mouse	mouse	perturbation	primary_tissue	UBERON_0002370	E14.5	repression	not_applicable	not_applicable
tri_0537	exp_1393	HES1	CDKN1B	3280	1027	15205	12576	15870295	mouse	mouse	perturbation	primary_tissue	UBERON_0002107	E14.5	repression	not_applicable	not_applicable
tri_0537	exp_1394	HES1	CDKN1B	3280	1027	15205	12576	15870295	mouse	mouse	perturbation	primary_tissue	UBERON_0000955	E14.5	repression	not_applicable	not_applicable
tri_1364	exp_2741	YY1	AMELY	7528	266	22632	11704	16674681	mouse	mouse	reporter	cell_line	CUSTOM_LS8_cell	not_applicable	repression	unknown	unknown
tri_1385	exp_3361	YY1	CDH1	7528	999	7528	999	21685935	human	human	binding	cell_line	CUSTOM_HNE1_cell	not_applicable	not_applicable	unknown	unknown
tri_1358	exp_3948	YY1	CPOX	7528	1371	22632	12892	9038208	mouse	mouse	binding	in-vitro	not_applicable	not_applicable	not_applicable	-390	proximal
tri_1358	exp_3949	YY1	CPOX	7528	1371	22632	12892	9038208	mouse	mouse	reporter	cell_line	CLO_0052294	not_applicable	repression	-390	proximal
tri_1363	exp_3930	YY1	FOS	7528	2353	22632	14281	7494244	mouse	mouse	reporter	cell_line	CLO_0003684	not_applicable	activation	unknown	unknown
tri_1372	exp_2601	YY1	PAX2	7528	5076	22632	18504	15013809	mouse	mouse	binding	in-vitro	not_applicable	not_applicable	not_applicable	1667	proximal
tri_1372	exp_2602	YY1	PAX2	7528	5076	22632	18504	15013809	mouse	mouse	reporter	cell_line	CLO_0003704	not_applicable	activation	1667	proximal
tri_0539	exp_0497	HES1	ADAMTS5	3280	11096	3280	11096	25733872	human	human	reporter	cell_line	CLO_0009210	not_applicable	activation	unknown	unknown
tri_0539	exp_0498	HES1	ADAMTS5	3280	11096	3280	11096	25733872	human	human	reporter	cell_line	CLO_0003684	not_applicable	activation	unknown	unknown
tri_0539	exp_1123	HES1	ADAMTS5	3280	11096	3280	23794	25733872	human	mouse	perturbation	cell_line	CLO_0050536	not_applicable	activation	not_applicable	not_applicable
tri_0539	exp_1129	HES1	ADAMTS5	3280	11096	15205	23794	25733872	mouse	mouse	perturbation	primary_tissue	UBERON_0001485	unknown	activation	not_applicable	not_applicable
tri_0539	exp_1127	HES1	ADAMTS5	3280	11096	15205	23794	25733872	mouse	mouse	perturbation	cell_line	CLO_0050536	not_applicable	activation	not_applicable	not_applicable
tri_0540	exp_3890	HES1	GPR146	3280	115330	15205	80290	28464285	mouse	mouse	perturbation	primary_cell	CL_0000581	unknown	repression	not_applicable	not_applicable
tri_0541	exp_1103	HES1	COL1A1	3280	1277	3280	1277	25107895	human	human	binding	cell_line	CLO_0007865	not_applicable	not_applicable	-545	proximal
tri_0541	exp_1101	HES1	COL1A1	3280	1277	15205	12842	25107895	mouse	mouse	binding	cell_line	CLO_0007219	not_applicable	not_applicable	-1091	proximal
tri_0542	exp_1104	HES1	COL1A2	3280	1278	3280	1278	25107895	human	human	binding	cell_line	CLO_0007865	not_applicable	not_applicable	441	proximal
tri_0542	exp_1102	HES1	COL1A2	3280	1278	15205	12843	25107895	mouse	mouse	binding	cell_line	CLO_0007219	not_applicable	not_applicable	113	proximal
tri_0543	exp_3737	HES1	CBLN4	3280	140689	15205	228942	25534236	mouse	mouse	perturbation	primary_cell	CL_0002608	E17	activation	not_applicable	not_applicable
tri_0544	exp_1733	HES1	DTX1	3280	1840	3280	1840	20208568	human	human	binding	cell_line	CUSTOM_COL_cell	not_applicable	not_applicable	-400	proximal
tri_0544	exp_1734	HES1	DTX1	3280	1840	3280	1840	20208568	human	human	binding	in-vitro	not_applicable	not_applicable	not_applicable	-400	proximal
tri_0544	exp_1736	HES1	DTX1	3280	1840	3280	1840	20208568	human	human	perturbation	cell_line	CUSTOM_OS187_cell	not_applicable	repression	not_applicable	not_applicable
tri_0544	exp_1737	HES1	DTX1	3280	1840	3280	1840	20208568	human	human	perturbation	cell_line	CUSTOM_COL_cell	not_applicable	repression	not_applicable	not_applicable
tri_0544	exp_1738	HES1	DTX1	3280	1840	3280	1840	20208568	human	human	perturbation	cell_line	BTO_0006034	not_applicable	repression	not_applicable	not_applicable
tri_0544	exp_1735	HES1	DTX1	3280	1840	3280	1840	20208568	human	human	reporter	cell_line	CLO_0051650	not_applicable	repression	-400	proximal
tri_0546	exp_2169	HES1	FLT3	3280	2322	3280	2322	25234168	human	human	binding	cell_line	CLO_0009348	not_applicable	not_applicable	unknown	unknown
tri_0546	exp_2170	HES1	FLT3	3280	2322	3280	2322	25234168	human	human	reporter	cell_line	CLO_0051650	not_applicable	repression	unknown	unknown
tri_0546	exp_3724	HES1	FLT3	3280	2322	15205	14255	25234168	mouse	mouse	perturbation	primary_tissue	UBERON_0002371	unknown	repression	not_applicable	not_applicable
tri_0547	exp_1336	HES1	GAA	3280	2548	3280	2548	11855828	human	human	binding	in-vitro	not_applicable	not_applicable	not_applicable	unknown	unknown
tri_0547	exp_1337	HES1	GAA	3280	2548	3280	2548	11855828	human	human	reporter	cell_line	CUSTOM_PT1_cell	not_applicable	activation	unknown	unknown
tri_0548	exp_3744	HES1	BBC3	3280	27113	3280	27113	25784680	human	human	binding	cell_line	CUSTOM_CUTLL1_cell	not_applicable	not_applicable	-410	proximal
tri_0548	exp_3746	HES1	BBC3	3280	27113	3280	27113	25784680	human	human	perturbation	cell_line	CLO_0007825	not_applicable	repression	not_applicable	not_applicable
tri_0548	exp_3745	HES1	BBC3	3280	27113	3280	27113	25784680	human	human	reporter	cell_line	CLO_0051650	not_applicable	repression	-410	proximal
tri_0548	exp_3747	HES1	BBC3	3280	27113	15205	170770	25784680	mouse	mouse	perturbation	primary_cell	CL_0000084	unknown	repression	not_applicable	not_applicable
tri_0549	exp_3867	HES1	CXCL2	3280	2920	15205	14825	27322654	mouse	mouse	perturbation	primary_cell	CL_0000235	P42	repression	not_applicable	not_applicable
tri_0550	exp_3042	HES1	HES1	3280	3280	15205	15205	19109490	mouse	mouse	binding	cell_line	EFO_0005705	not_applicable	not_applicable	-3162	distal
tri_0552	exp_0501	HES1	IL6	3280	3569	3280	3569	25733872	human	human	reporter	cell_line	CLO_0009210	not_applicable	activation	unknown	unknown
tri_0552	exp_0502	HES1	IL6	3280	3569	3280	3569	25733872	human	human	reporter	cell_line	CLO_0003684	not_applicable	activation	unknown	unknown
tri_0552	exp_1125	HES1	IL6	3280	3569	3280	16193	25733872	human	mouse	perturbation	cell_line	CLO_0050536	not_applicable	activation	not_applicable	not_applicable
tri_0552	exp_1131	HES1	IL6	3280	3569	15205	16193	25733872	mouse	mouse	perturbation	primary_tissue	UBERON_0001485	unknown	activation	not_applicable	not_applicable
tri_0553	exp_1982	HES1	MIR199B	3280	406978	3280	406978	22411914	human	human	binding	cell_line	CLO_0002699	not_applicable	not_applicable	2	proximal
tri_0553	exp_1983	HES1	MIR199B	3280	406978	3280	406978	22411914	human	human	binding	cell_line	CLO_0009900	not_applicable	not_applicable	2	proximal
tri_0553	exp_1985	HES1	MIR199B	3280	406978	3280	406978	22411914	human	human	perturbation	cell_line	CLO_0002699	not_applicable	activation	not_applicable	not_applicable
tri_0553	exp_1984	HES1	MIR199B	3280	406978	3280	406978	22411914	human	human	reporter	cell_line	CLO_0002699	not_applicable	activation	2	proximal
tri_0556	exp_0506	HES1	MMP13	3280	4322	3280	4322	25733872	human	human	reporter	cell_line	CLO_0009210	not_applicable	activation	unknown	unknown
tri_0556	exp_0507	HES1	MMP13	3280	4322	3280	4322	25733872	human	human	reporter	cell_line	CLO_0003684	not_applicable	activation	unknown	unknown
tri_0556	exp_1124	HES1	MMP13	3280	4322	3280	17386	25733872	human	mouse	perturbation	cell_line	CLO_0050536	not_applicable	activation	not_applicable	not_applicable
tri_0556	exp_1130	HES1	MMP13	3280	4322	15205	17386	25733872	mouse	mouse	perturbation	primary_tissue	UBERON_0001485	unknown	activation	not_applicable	not_applicable
tri_0556	exp_1128	HES1	MMP13	3280	4322	15205	17386	25733872	mouse	mouse	perturbation	cell_line	CLO_0050536	not_applicable	activation	not_applicable	not_applicable
tri_0557	exp_1939	HES1	ATOH1	3280	474	3280	474	21987298	human	human	binding	cell_line	CLO_0007403	not_applicable	not_applicable	-159	proximal
tri_0557	exp_1941	HES1	ATOH1	3280	474	3280	474	21987298	human	human	perturbation	cell_line	CLO_0007403	not_applicable	repression	not_applicable	not_applicable
tri_0557	exp_1940	HES1	ATOH1	3280	474	3280	474	21987298	human	human	reporter	cell_line	CLO_0007403	not_applicable	repression	-159	proximal
tri_0558	exp_1381	HES1	NPAT	3280	4863	3280	4863	15467735	human	human	perturbation	cell_line	CLO_0009251	not_applicable	repression	not_applicable	not_applicable
tri_0558	exp_1380	HES1	NPAT	3280	4863	3280	4863	15467735	human	human	reporter	cell_line	CLO_0009251	not_applicable	repression	unknown	unknown
tri_0560	exp_2146	HES1	BNIP3	3280	664	3280	664	24402046	human	human	binding	primary_cell	CL_0000312	unknown	not_applicable	22	proximal
tri_0560	exp_3664	HES1	BNIP3	3280	664	3280	664	24402046	human	human	perturbation	primary_cell	CL_0000312	unknown	repression	not_applicable	not_applicable
tri_0560	exp_3663	HES1	BNIP3	3280	664	15205	12176	24402046	mouse	mouse	perturbation	primary_tissue	UBERON_0001003	E14.5	repression	not_applicable	not_applicable
tri_0561	exp_1379	HES1	CCNE1	3280	898	3280	898	15467735	human	human	perturbation	cell_line	CLO_0009251	not_applicable	repression	not_applicable	not_applicable
tri_0561	exp_1378	HES1	CCNE1	3280	898	3280	898	15467735	human	human	reporter	cell_line	CLO_0009251	not_applicable	repression	unknown	unknown
tri_0562	exp_0504	HES1	IL1RL1	3280	9173	3280	9173	25733872	human	human	reporter	cell_line	CLO_0009210	not_applicable	activation	unknown	unknown
tri_0562	exp_0505	HES1	IL1RL1	3280	9173	3280	9173	25733872	human	human	reporter	cell_line	CLO_0003684	not_applicable	activation	unknown	unknown
tri_0562	exp_1126	HES1	IL1RL1	3280	9173	3280	17082	25733872	human	mouse	perturbation	cell_line	CLO_0050536	not_applicable	activation	not_applicable	not_applicable
tri_0562	exp_1132	HES1	IL1RL1	3280	9173	15205	17082	25733872	mouse	mouse	perturbation	primary_tissue	UBERON_0001485	unknown	activation	not_applicable	not_applicable
tri_1361	exp_1139	YY1	DMD	7528	1756	22632	13405	27143785	mouse	mouse	binding	in-vitro	not_applicable	not_applicable	not_applicable	-149	proximal
tri_1361	exp_1147	YY1	DMD	7528	1756	22632	13405	27143785	mouse	mouse	perturbation	cell_line	CLO_0003711	not_applicable	repression	not_applicable	not_applicable
tri_1361	exp_1144	YY1	DMD	7528	1756	22632	13405	27143785	mouse	mouse	reporter	cell_line	CLO_0003711	not_applicable	activation	-149	proximal
tri_1366	exp_0922	YY1	SLC25A4	7528	291	22632	11739	20504995	mouse	mouse	binding	primary_tissue	UBERON_0002037	P152	not_applicable	-840	proximal
tri_1366	exp_0923	YY1	SLC25A4	7528	291	22632	11739	20504995	mouse	mouse	perturbation	cell_line	CLO_0008154	not_applicable	repression	not_applicable	not_applicable
tri_1367	exp_0508	YY1	UBIAD1	7528	29914	7528	29914	25772619	human	human	binding	cell_line	CLO_0007699	not_applicable	not_applicable	-18	proximal
tri_1367	exp_0509	YY1	UBIAD1	7528	29914	7528	29914	25772619	human	human	binding	cell_line	CLO_0001230	not_applicable	not_applicable	-18	proximal
tri_1367	exp_0511	YY1	UBIAD1	7528	29914	7528	29914	25772619	human	human	binding	in-vitro	not_applicable	not_applicable	not_applicable	-18	proximal
tri_1367	exp_0510	YY1	UBIAD1	7528	29914	7528	29914	25772619	human	human	binding	in-vitro	not_applicable	not_applicable	not_applicable	-18	proximal
tri_1367	exp_0514	YY1	UBIAD1	7528	29914	7528	29914	25772619	human	human	perturbation	cell_line	CLO_0007699	not_applicable	activation	not_applicable	not_applicable
tri_1367	exp_0515	YY1	UBIAD1	7528	29914	7528	29914	25772619	human	human	perturbation	cell_line	CLO_0001230	not_applicable	activation	not_applicable	not_applicable
tri_1367	exp_0512	YY1	UBIAD1	7528	29914	7528	29914	25772619	human	human	reporter	cell_line	CLO_0007699	not_applicable	activation	-18	proximal
tri_1367	exp_0513	YY1	UBIAD1	7528	29914	7528	29914	25772619	human	human	reporter	cell_line	CLO_0001230	not_applicable	activation	-18	proximal
tri_1368	exp_0563	YY1	SOX2-OT	7528	347689	7528	347689	28867247	human	human	binding	cell_line	CLO_0002065	not_applicable	not_applicable	3	proximal
tri_1368	exp_0564	YY1	SOX2-OT	7528	347689	7528	347689	28867247	human	human	binding	in-vitro	not_applicable	not_applicable	not_applicable	3	proximal
tri_1368	exp_0566	YY1	SOX2-OT	7528	347689	7528	347689	28867247	human	human	perturbation	cell_line	CLO_0002065	not_applicable	repression	not_applicable	not_applicable
tri_1368	exp_0567	YY1	SOX2-OT	7528	347689	7528	347689	28867247	human	human	perturbation	cell_line	CLO_0008381	not_applicable	repression	not_applicable	not_applicable
tri_1368	exp_0565	YY1	SOX2-OT	7528	347689	7528	347689	28867247	human	human	reporter	cell_line	CLO_0002065	not_applicable	repression	3	proximal
tri_1369	exp_1891	YY1	KISS1	7528	3814	7528	3814	21672609	human	human	binding	cell_line	CLO_0003684	not_applicable	not_applicable	-538	proximal
tri_1369	exp_1892	YY1	KISS1	7528	3814	7528	3814	21672609	human	human	reporter	cell_line	CLO_0037228	not_applicable	repression	-538	proximal
tri_1373	exp_3392	YY1	PLP1	7528	5354	22632	18823	21973168	mouse	mouse	binding	in-vitro	not_applicable	not_applicable	not_applicable	-106	proximal
tri_1373	exp_3393	YY1	PLP1	7528	5354	22632	18823	21973168	mouse	mouse	reporter	cell_line	EFO_0002887	not_applicable	repression	-106	proximal
tri_1374	exp_0776	YY1	PTGS2	7528	5743	7528	19225	17220375	human	mouse	perturbation	cell_line	CLO_0008753	not_applicable	activation	not_applicable	not_applicable
tri_1374	exp_0082	YY1	PTGS2	7528	5743	7528	19225	17220375	human	mouse	reporter	cell_line	CLO_0008753	not_applicable	activation	-780	proximal
tri_1374	exp_0774	YY1	PTGS2	7528	5743	22632	19225	17220375	mouse	mouse	binding	cell_line	CLO_0008753	not_applicable	not_applicable	unknown	proximal
tri_1374	exp_0775	YY1	PTGS2	7528	5743	22632	19225	17220375	mouse	mouse	binding	in-vitro	not_applicable	not_applicable	not_applicable	unknown	proximal
tri_1375	exp_1044	YY1	SLAMF7	7528	57823	22632	75345	23318224	mouse	mouse	binding	cell_line	CLO_0009112	not_applicable	not_applicable	-574	proximal
tri_1375	exp_1045	YY1	SLAMF7	7528	57823	22632	75345	23318224	mouse	mouse	binding	in-vitro	not_applicable	not_applicable	not_applicable	-574	proximal
tri_1376	exp_0115	YY1	REST	7528	5978	7528	19712	18092359	human	mouse	binding	in-vitro	not_applicable	not_applicable	not_applicable	1161	proximal
tri_1376	exp_0116	YY1	REST	7528	5978	7528	19712	18092359	human	mouse	reporter	cell_line	CLO_0009015	not_applicable	activation	1161	proximal
tri_1378	exp_0169	YY1	SNAI1	7528	6615	7528	6615	19208738	human	human	binding	cell_line	CLO_0001582	not_applicable	not_applicable	294	proximal
tri_1378	exp_0170	YY1	SNAI1	7528	6615	7528	6615	19208738	human	human	binding	cell_line	CLO_0007606	not_applicable	not_applicable	294	proximal
tri_1378	exp_0171	YY1	SNAI1	7528	6615	7528	6615	19208738	human	human	binding	in-vitro	not_applicable	not_applicable	not_applicable	294	proximal
tri_1378	exp_0172	YY1	SNAI1	7528	6615	7528	6615	19208738	human	human	perturbation	cell_line	CLO_0001582	not_applicable	activation	not_applicable	not_applicable
tri_1380	exp_0387	YY1	UBC	7528	7316	7528	7316	23776572	human	human	binding	cell_line	CLO_0003684	not_applicable	not_applicable	137	proximal
tri_1380	exp_0388	YY1	UBC	7528	7316	7528	7316	23776572	human	human	binding	in-vitro	not_applicable	not_applicable	not_applicable	208	proximal
tri_1380	exp_0390	YY1	UBC	7528	7316	7528	7316	23776572	human	human	perturbation	cell_line	CLO_0003684	not_applicable	activation	not_applicable	not_applicable
tri_1380	exp_0389	YY1	UBC	7528	7316	7528	7316	23776572	human	human	reporter	cell_line	CLO_0003684	not_applicable	activation	137	proximal
tri_1381	exp_1964	YY1	PTTG1	7528	9232	7528	9232	22209758	human	human	binding	cell_line	CLO_0003684	not_applicable	not_applicable	-1300	proximal
tri_1381	exp_1965	YY1	PTTG1	7528	9232	7528	9232	22209758	human	human	reporter	cell_line	CLO_0037228	not_applicable	repression	-1300	proximal
tri_1381	exp_1966	YY1	PTTG1	7528	9232	7528	9232	22209758	human	human	reporter	cell_line	CLO_0053281	not_applicable	repression	-1300	proximal
tri_1382	exp_2155	YY1	KIF14	7528	9928	7528	9928	24626475	human	human	binding	cell_line	EFO_0006721	not_applicable	not_applicable	-2327	distal
tri_1382	exp_2156	YY1	KIF14	7528	9928	7528	9928	24626475	human	human	binding	cell_line	CLO_0052007	not_applicable	not_applicable	-2327	distal
tri_1382	exp_2157	YY1	KIF14	7528	9928	7528	9928	24626475	human	human	perturbation	cell_line	EFO_0006721	not_applicable	activation	not_applicable	not_applicable
tri_1382	exp_2158	YY1	KIF14	7528	9928	7528	9928	24626475	human	human	perturbation	cell_line	CLO_0052007	not_applicable	activation	not_applicable	not_applicable
tri_1383	exp_1830	YY1	SLC23A2	7528	9962	7528	9962	21335086	human	human	binding	cell_line	CLO_0009454	not_applicable	not_applicable	-2	proximal
tri_1383	exp_1831	YY1	SLC23A2	7528	9962	7528	9962	21335086	human	human	binding	in-vitro	not_applicable	not_applicable	not_applicable	-2	proximal
tri_1383	exp_1832	YY1	SLC23A2	7528	9962	7528	9962	21335086	human	human	binding	in-vitro	not_applicable	not_applicable	not_applicable	-2	proximal
tri_1383	exp_1833	YY1	SLC23A2	7528	9962	7528	9962	21335086	human	human	reporter	cell_line	CLO_0003684	not_applicable	activation	-2	proximal
tri_1383	exp_1834	YY1	SLC23A2	7528	9962	7528	9962	21335086	human	human	reporter	cell_line	CLO_0009454	not_applicable	activation	-2	proximal
tri_1384	exp_2059	YY1	NR1H4	7528	9971	22632	20186	23348961	mouse	mouse	binding	primary_tissue	UBERON_0002107	unknown	not_applicable	1	proximal
tri_1384	exp_3574	YY1	NR1H4	7528	9971	22632	20186	23348961	mouse	mouse	perturbation	primary_tissue	UBERON_0002107	unknown	repression	not_applicable	not_applicable
tri_1384	exp_2060	YY1	NR1H4	7528	9971	22632	20186	23348961	mouse	mouse	reporter	cell_line	CLO_0003704	not_applicable	repression	1	proximal
tri_0942	exp_1540	LEF1	IL4	51176	3565	51176	3565	18579517	human	human	binding	in-vitro	not_applicable	not_applicable	not_applicable	-201	proximal
tri_0942	exp_1541	LEF1	IL4	51176	3565	51176	3565	18579517	human	human	perturbation	cell_line	CLO_0007043	not_applicable	repression	not_applicable	not_applicable
tri_0732	exp_3036	MYC	CCND1	4609	595	17869	12443	19086036	mouse	mouse	binding	in-vitro	not_applicable	not_applicable	not_applicable	unknown	unknown
tri_0732	exp_3035	MYC	CCND1	4609	595	17869	12443	19086036	mouse	mouse	perturbation	primary_tissue	UBERON_0002107	unknown	activation	not_applicable	not_applicable
tri_0732	exp_3037	MYC	CCND1	4609	595	17869	12443	19086036	mouse	mouse	reporter	cell_line	CLO_0009989	not_applicable	activation	unknown	unknown
tri_0712	exp_1325	MYC	CDK4	4609	1019	4609	1019	10688915	human	human	binding	in-vitro	not_applicable	not_applicable	not_applicable	unknown	unknown
tri_0712	exp_3978	MYC	CDK4	4609	1019	4609	1019	10688915	human	human	perturbation	cell_line	CLO_0052059	not_applicable	activation	not_applicable	not_applicable
tri_0712	exp_3979	MYC	CDK4	4609	1019	4609	1019	10688915	human	human	perturbation	primary_cell	CL_0000236	unknown	activation	not_applicable	not_applicable
tri_0712	exp_2412	MYC	CDK4	4609	1019	4609	1019	10688915	human	human	reporter	cell_line	CLO_0008172	not_applicable	activation	unknown	unknown
tri_0725	exp_1557	MYC	NME1	4609	4830	4609	4830	18628958	human	human	binding	cell_line	BTO_0003291	not_applicable	not_applicable	unknown	unknown
tri_0725	exp_1558	MYC	NME1	4609	4830	4609	4830	18628958	human	human	perturbation	cell_line	BTO_0003291	not_applicable	activation	not_applicable	not_applicable
tri_0729	exp_1555	MYC	PPAT	4609	5471	4609	5471	18628958	human	human	binding	cell_line	BTO_0003291	not_applicable	not_applicable	unknown	unknown
tri_0729	exp_1556	MYC	PPAT	4609	5471	4609	5471	18628958	human	human	perturbation	cell_line	BTO_0003291	not_applicable	activation	not_applicable	not_applicable
tri_0729	exp_2990	MYC	PPAT	4609	5471	17869	231327	18628958	mouse	mouse	perturbation	primary_cell	CL_0000182	P11	activation	not_applicable	not_applicable
tri_0735	exp_1866	MYC	TERT	4609	7015	4609	7015	21627565	human	human	binding	primary_tissue	UBERON_0000310	unknown	not_applicable	-34	proximal
tri_0735	exp_1317	MYC	TERT	4609	7015	4609	7015	10022128	human	human	perturbation	cell_line	CLO_0006951	not_applicable	activation	not_applicable	not_applicable
tri_0735	exp_2763	MYC	TERT	4609	7015	17869	21752	16880523	mouse	mouse	perturbation	primary_tissue	UBERON_0002097	P56	activation	not_applicable	not_applicable
tri_0735	exp_2389	MYC	TERT	4609	7015	17869	21752	10022128	mouse	mouse	reporter	cell_line	CLO_0008172	not_applicable	activation	-34	proximal
tri_0713	exp_1553	MYC	PAICS	4609	10606	4609	10606	18628958	human	human	binding	cell_line	BTO_0003291	not_applicable	not_applicable	unknown	unknown
tri_0713	exp_1554	MYC	PAICS	4609	10606	4609	10606	18628958	human	human	perturbation	cell_line	BTO_0003291	not_applicable	activation	not_applicable	not_applicable
tri_0964	exp_2870	LEF1	CDH1	51176	999	16842	12550	17452626	mouse	mouse	binding	primary_tissue	UBERON_0005659	E14	not_applicable	unknown	unknown
tri_0964	exp_2872	LEF1	CDH1	51176	999	16842	12550	17452626	mouse	mouse	perturbation	primary_tissue	UBERON_0005659	E14	repression	not_applicable	not_applicable
tri_0964	exp_2871	LEF1	CDH1	51176	999	16842	12550	17452626	mouse	mouse	reporter	primary_tissue	UBERON_0005659	E14	repression	unknown	unknown
tri_0954	exp_2484	LEF1	RAG2	51176	5897	16842	19374	12244173	mouse	mouse	binding	cell_line	CUSTOM_18.81_cell	not_applicable	not_applicable	-17	proximal
tri_0954	exp_2485	LEF1	RAG2	51176	5897	16842	19374	12244173	mouse	mouse	binding	in-vitro	not_applicable	not_applicable	not_applicable	-17	proximal
tri_0954	exp_2493	LEF1	RAG2	51176	5897	16842	19374	12244173	mouse	mouse	perturbation	cell_line	CUSTOM_18.81_cell	not_applicable	activation	not_applicable	not_applicable
tri_0954	exp_2490	LEF1	RAG2	51176	5897	16842	19374	12244173	mouse	mouse	reporter	cell_line	CLO_0051650	not_applicable	activation	-17	proximal
tri_0931	exp_0712	LEF1	CDX4	51176	1046	16842	12592	16309666	mouse	mouse	binding	cell_line	CLO_0002988	not_applicable	not_applicable	-447	proximal
tri_0931	exp_0713	LEF1	CDX4	51176	1046	16842	12592	16309666	mouse	mouse	binding	primary_tissue	UBERON_0002533	E9.5	not_applicable	-447	proximal
tri_0931	exp_0714	LEF1	CDX4	51176	1046	16842	12592	16309666	mouse	mouse	binding	in-vitro	not_applicable	not_applicable	not_applicable	-447	proximal
tri_0931	exp_0715	LEF1	CDX4	51176	1046	16842	12592	16309666	mouse	mouse	reporter	cell_line	CLO_0008302	not_applicable	activation	-447	proximal
tri_0941	exp_0647	LEF1	DLL1	51176	28514	16842	13388	15545629	mouse	mouse	binding	primary_tissue	UBERON_0003058	E9.5	not_applicable	unknown	proximal
tri_0941	exp_0648	LEF1	DLL1	51176	28514	16842	13388	15545629	mouse	mouse	binding	in-vitro	not_applicable	not_applicable	not_applicable	unknown	proximal
tri_0941	exp_0652	LEF1	DLL1	51176	28514	16842	13388	15545629	mouse	mouse	perturbation	primary_tissue	UBERON_0003059	E9.5	activation	not_applicable	not_applicable
tri_0737	exp_3033	MYC	TP53	4609	7157	17869	22059	19086036	mouse	mouse	binding	in-vitro	not_applicable	not_applicable	not_applicable	unknown	unknown
tri_0737	exp_3032	MYC	TP53	4609	7157	17869	22059	19086036	mouse	mouse	perturbation	primary_tissue	UBERON_0002107	unknown	activation	not_applicable	not_applicable
tri_0737	exp_3034	MYC	TP53	4609	7157	17869	22059	19086036	mouse	mouse	reporter	cell_line	CLO_0009989	not_applicable	activation	unknown	unknown
tri_0950	exp_3268	LEF1	PITX2	51176	5308	16842	18741	20960542	mouse	mouse	binding	primary_tissue	UBERON_0004017	E12.5	not_applicable	unknown	unknown
tri_0955	exp_1320	LEF1	CCND1	51176	595	51176	595	10318916	human	human	binding	in-vitro	not_applicable	not_applicable	not_applicable	-73	proximal
tri_0937	exp_1958	LEF1	CYLD	51176	1540	51176	1540	22157808	human	human	binding	primary_cell	CL_0000236	unknown	not_applicable	-1367	proximal
tri_0937	exp_1960	LEF1	CYLD	51176	1540	51176	1540	22157808	human	human	perturbation	primary_cell	CL_0000236	unknown	repression	not_applicable	not_applicable
tri_0937	exp_1959	LEF1	CYLD	51176	1540	51176	1540	22157808	human	human	reporter	cell_line	CLO_0051650	not_applicable	repression	-1367	proximal
tri_0936	exp_1683	LEF1	DSG4	51176	147409	51176	147409	19683850	human	human	reporter	cell_line	CLO_0053179	not_applicable	repression	unknown	unknown
tri_0943	exp_1327	LEF1	MMP7	51176	4316	51176	4316	11158322	human	human	binding	in-vitro	not_applicable	not_applicable	not_applicable	-197	proximal
tri_0943	exp_1328	LEF1	MMP7	51176	4316	51176	4316	11158322	human	human	reporter	cell_line	CLO_0001230	not_applicable	activation	-197	proximal
tri_0946	exp_2930	LEF1	MYC	51176	4609	16842	17869	18202148	mouse	mouse	binding	primary_tissue	UBERON_0000995	unknown	not_applicable	unknown	unknown
tri_0736	exp_1397	MYC	TFAM	4609	7019	4609	7019	15988031	human	human	binding	cell_line	BTO_0003291	not_applicable	not_applicable	-900	proximal
tri_0934	exp_0849	LEF1	COL11A1	51176	1301	16842	12814	18280717	mouse	mouse	perturbation	cell_line	CLO_0007582	not_applicable	activation	not_applicable	not_applicable
tri_0934	exp_0848	LEF1	COL11A1	51176	1301	16842	12814	18280717	mouse	mouse	reporter	cell_line	CLO_0052294	not_applicable	activation	unknown	unknown
tri_0933	exp_3491	LEF1	COL2A1	51176	1280	51176	12824	22815835	human	mouse	reporter	cell_line	CLO_0009210	not_applicable	activation	unknown	unknown
tri_0933	exp_3489	LEF1	COL2A1	51176	1280	16842	12824	22815835	mouse	mouse	binding	primary_cell	CL_0000138	P4	not_applicable	3	proximal
tri_0933	exp_3490	LEF1	COL2A1	51176	1280	16842	12824	22815835	mouse	mouse	binding	in-vitro	not_applicable	not_applicable	not_applicable	3	proximal
tri_0933	exp_2016	LEF1	COL2A1	51176	1280	16842	12824	22815835	mouse	mouse	perturbation	primary_cell	CL_0000138	P4	activation	not_applicable	not_applicable
tri_0933	exp_3492	LEF1	COL2A1	51176	1280	16842	12824	22815835	mouse	mouse	reporter	primary_cell	CL_0000138	P4	activation	3	proximal
tri_0940	exp_1118	LEF1	DKK1	51176	22943	16842	13380	25545010	mouse	mouse	binding	primary_tissue	UBERON_0003072	E12.5	not_applicable	114	proximal
tri_0940	exp_1119	LEF1	DKK1	51176	22943	16842	13380	25545010	mouse	mouse	binding	in-vitro	not_applicable	not_applicable	not_applicable	114	proximal
tri_0962	exp_3570	LEF1	HES7	51176	84667	51176	84653	23326414	human	mouse	reporter	cell_line	EFO_0002816	not_applicable	activation	unknown	unknown
tri_0952	exp_1050	LEF1	MESP1	51176	55897	16842	17292	23417899	mouse	mouse	binding	cell_line	EFO_0005914	not_applicable	not_applicable	-17	proximal
tri_0952	exp_1052	LEF1	MESP1	51176	55897	16842	17292	23417899	mouse	mouse	binding	in-vitro	not_applicable	not_applicable	not_applicable	-17	proximal
tri_0944	exp_0817	LEF1	MMP13	51176	4322	16842	17386	17971297	mouse	mouse	binding	primary_cell	CL_0000138	P4	not_applicable	3	proximal
tri_0944	exp_3140	LEF1	MMP13	51176	4322	16842	17386	19783677	mouse	mouse	binding	primary_cell	CL_0000138	P4	not_applicable	3	proximal
tri_0944	exp_0818	LEF1	MMP13	51176	4322	16842	17386	17971297	mouse	mouse	binding	in-vitro	not_applicable	not_applicable	not_applicable	3	proximal
tri_0944	exp_0820	LEF1	MMP13	51176	4322	16842	17386	17971297	mouse	mouse	perturbation	primary_cell	CL_0000138	P4	activation	not_applicable	not_applicable
tri_0944	exp_3141	LEF1	MMP13	51176	4322	16842	17386	19783677	mouse	mouse	perturbation	primary_cell	CL_0000138	P4	activation	not_applicable	not_applicable
tri_0944	exp_0819	LEF1	MMP13	51176	4322	16842	17386	17971297	mouse	mouse	reporter	primary_cell	CL_0000138	P4	activation	3	proximal
tri_0945	exp_2561	LEF1	MSX2	51176	4488	16842	17702	14551209	mouse	mouse	binding	cell_line	CLO_0002988	not_applicable	not_applicable	-600	proximal
tri_0945	exp_2562	LEF1	MSX2	51176	4488	16842	17702	14551209	mouse	mouse	reporter	cell_line	CLO_0002988	not_applicable	activation	-600	proximal
tri_0947	exp_2441	LEF1	NCAM1	51176	4684	16842	17967	11696550	mouse	mouse	binding	in-vitro	not_applicable	not_applicable	not_applicable	-535	proximal
tri_0947	exp_2442	LEF1	NCAM1	51176	4684	16842	17967	11696550	mouse	mouse	reporter	cell_line	CLO_0002115	not_applicable	activation	-535	proximal
tri_0949	exp_2466	LEF1	OVOL1	51176	5017	16842	18426	11983900	mouse	mouse	reporter	cell_line	EFO_0002887	not_applicable	activation	-372	proximal
tri_0951	exp_3245	LEF1	POU5F1	51176	5460	16842	18999	20659708	mouse	mouse	binding	cell_line	CLO_0002405	not_applicable	not_applicable	-840	proximal
tri_0951	exp_3247	LEF1	POU5F1	51176	5460	16842	18999	20659708	mouse	mouse	perturbation	cell_line	CLO_0002405	not_applicable	activation	not_applicable	not_applicable
tri_0951	exp_3246	LEF1	POU5F1	51176	5460	16842	18999	20659708	mouse	mouse	reporter	cell_line	CLO_0002405	not_applicable	activation	-840	proximal
tri_0953	exp_0814	LEF1	PTGS2	51176	5743	16842	19225	17945188	mouse	mouse	binding	primary_cell	CL_0000138	P4	not_applicable	6451	distal
tri_0953	exp_3138	LEF1	PTGS2	51176	5743	16842	19225	19783677	mouse	mouse	binding	primary_cell	CL_0000138	P4	not_applicable	6451	distal
tri_0953	exp_0816	LEF1	PTGS2	51176	5743	16842	19225	17945188	mouse	mouse	perturbation	primary_cell	CL_0000138	P4	activation	not_applicable	not_applicable
tri_0953	exp_3139	LEF1	PTGS2	51176	5743	16842	19225	19783677	mouse	mouse	perturbation	primary_cell	CL_0000138	P4	activation	not_applicable	not_applicable
tri_0953	exp_0815	LEF1	PTGS2	51176	5743	16842	19225	17945188	mouse	mouse	reporter	primary_cell	CL_0000138	P4	activation	6451	distal
tri_0723	exp_3639	MYC	Mir122	4609	387231	17869	387231	24038073	mouse	mouse	binding	primary_tissue	UBERON_0002107	unknown	not_applicable	unknown	unknown
tri_0723	exp_3640	MYC	Mir122	4609	387231	17869	387231	24038073	mouse	mouse	perturbation	primary_tissue	UBERON_0002107	unknown	repression	not_applicable	not_applicable
tri_0730	exp_2558	MYC	BCAT1	4609	586	17869	12035	1340466	mouse	mouse	binding	in-vitro	not_applicable	not_applicable	not_applicable	unknown	unknown
tri_0730	exp_2560	MYC	BCAT1	4609	586	17869	12035	1340466	mouse	mouse	perturbation	cell_line	CLO_0002949	not_applicable	activation	not_applicable	not_applicable
tri_0730	exp_2559	MYC	BCAT1	4609	586	17869	12035	1340466	mouse	mouse	reporter	cell_line	CLO_0000924	not_applicable	activation	unknown	unknown
tri_0738	exp_2425	MYC	CAV1	4609	857	17869	12389	11258956	mouse	mouse	perturbation	cell_line	CLO_0008172	not_applicable	repression	not_applicable	not_applicable
tri_0738	exp_2423	MYC	CAV1	4609	857	17869	12389	11258956	mouse	mouse	reporter	cell_line	CLO_0008172	not_applicable	repression	unknown	proximal
tri_0722	exp_1751	MYC	RHOA	4609	387	4609	387	20383141	human	human	binding	cell_line	CLO_0008395	not_applicable	not_applicable	unknown	unknown
tri_0722	exp_1755	MYC	RHOA	4609	387	4609	387	20383141	human	human	perturbation	cell_line	CLO_0007634	not_applicable	activation	not_applicable	not_applicable
tri_0722	exp_1753	MYC	RHOA	4609	387	17869	387	20383141	mouse	human	perturbation	cell_line	CLO_0007634	not_applicable	activation	not_applicable	not_applicable
tri_0722	exp_1752	MYC	RHOA	4609	387	17869	387	20383141	mouse	human	reporter	cell_line	CLO_0051650	not_applicable	activation	unknown	unknown
tri_0733	exp_1586	MYC	SNAI1	4609	6615	4609	6615	18978814	human	human	binding	cell_line	CLO_0007634	not_applicable	not_applicable	-542	proximal
tri_0733	exp_1585	MYC	SNAI1	4609	6615	4609	6615	18978814	human	human	perturbation	cell_line	CLO_0008186	not_applicable	activation	not_applicable	not_applicable
tri_0733	exp_3028	MYC	SNAI1	4609	6615	17869	20613	18978814	mouse	mouse	binding	cell_line	CLO_0008186	not_applicable	not_applicable	promoter	proximal
tri_0733	exp_3027	MYC	SNAI1	4609	6615	17869	20613	18978814	mouse	mouse	perturbation	cell_line	CLO_0008186	not_applicable	activation	not_applicable	not_applicable
tri_0711	exp_2237	MYC	CCAT1	4609	100507056	4609	100507056	26225650	human	human	binding	cell_line	CLO_0052821	not_applicable	not_applicable	unknown	unknown
tri_0711	exp_2238	MYC	CCAT1	4609	100507056	4609	100507056	26225650	human	human	perturbation	cell_line	CLO_0003704	not_applicable	activation	not_applicable	not_applicable
tri_0711	exp_2239	MYC	CCAT1	4609	100507056	4609	100507056	26225650	human	human	perturbation	cell_line	CLO_0052821	not_applicable	activation	not_applicable	not_applicable
tri_0714	exp_1623	MYC	PDCD10	4609	11235	4609	11235	19442737	human	human	binding	in-vitro	not_applicable	not_applicable	not_applicable	unknown	unknown
tri_0714	exp_1625	MYC	PDCD10	4609	11235	4609	11235	19442737	human	human	perturbation	cell_line	CLO_0003599	not_applicable	activation	not_applicable	not_applicable
tri_0714	exp_1624	MYC	PDCD10	4609	11235	4609	11235	19442737	human	human	reporter	cell_line	CLO_0003599	not_applicable	activation	unknown	unknown
tri_0715	exp_1549	MYC	CTPS1	4609	1503	4609	1503	18628958	human	human	binding	cell_line	BTO_0003291	not_applicable	not_applicable	unknown	unknown
tri_0715	exp_1550	MYC	CTPS1	4609	1503	4609	1503	18628958	human	human	perturbation	cell_line	BTO_0003291	not_applicable	activation	not_applicable	not_applicable
tri_0716	exp_1547	MYC	ADSL	4609	158	4609	158	18628958	human	human	binding	cell_line	BTO_0003291	not_applicable	not_applicable	unknown	unknown
tri_0716	exp_1548	MYC	ADSL	4609	158	4609	158	18628958	human	human	perturbation	cell_line	BTO_0003291	not_applicable	activation	not_applicable	not_applicable
tri_0717	exp_1559	MYC	DHODH	4609	1723	4609	1723	18628958	human	human	binding	cell_line	BTO_0003291	not_applicable	not_applicable	unknown	unknown
tri_0717	exp_1560	MYC	DHODH	4609	1723	4609	1723	18628958	human	human	perturbation	cell_line	BTO_0003291	not_applicable	activation	not_applicable	not_applicable
tri_0717	exp_2991	MYC	DHODH	4609	1723	17869	56749	18628958	mouse	mouse	perturbation	primary_cell	CL_0000182	P11	activation	not_applicable	not_applicable
tri_0718	exp_1561	MYC	GART	4609	2618	4609	2618	18628958	human	human	binding	cell_line	BTO_0003291	not_applicable	not_applicable	unknown	unknown
tri_0718	exp_1562	MYC	GART	4609	2618	4609	2618	18628958	human	human	perturbation	cell_line	BTO_0003291	not_applicable	activation	not_applicable	not_applicable
tri_0719	exp_2304	MYC	TMEM173	4609	340061	4609	340061	27835584	human	human	binding	cell_line	CLO_0003684	not_applicable	not_applicable	unknown	unknown
tri_0719	exp_2307	MYC	TMEM173	4609	340061	4609	340061	27835584	human	human	perturbation	cell_line	CLO_0003684	not_applicable	activation	not_applicable	not_applicable
tri_0719	exp_2305	MYC	TMEM173	4609	340061	4609	340061	27835584	human	human	reporter	cell_line	CLO_0003684	not_applicable	activation	unknown	unknown
tri_0719	exp_2306	MYC	TMEM173	4609	340061	4609	340061	27835584	human	human	reporter	cell_line	CLO_0001230	not_applicable	activation	unknown	unknown
tri_0720	exp_1563	MYC	IMPDH1	4609	3614	4609	3614	18628958	human	human	binding	cell_line	BTO_0003291	not_applicable	not_applicable	unknown	unknown
tri_0720	exp_1564	MYC	IMPDH1	4609	3614	4609	3614	18628958	human	human	perturbation	cell_line	BTO_0003291	not_applicable	activation	not_applicable	not_applicable
tri_0720	exp_2992	MYC	IMPDH1	4609	3614	17869	23917	18628958	mouse	mouse	perturbation	primary_cell	CL_0000182	P11	activation	not_applicable	not_applicable
tri_0721	exp_1565	MYC	IMPDH2	4609	3615	4609	3615	18628958	human	human	binding	cell_line	BTO_0003291	not_applicable	not_applicable	unknown	unknown
tri_0721	exp_1566	MYC	IMPDH2	4609	3615	4609	3615	18628958	human	human	perturbation	cell_line	BTO_0003291	not_applicable	activation	not_applicable	not_applicable
tri_0721	exp_2993	MYC	IMPDH2	4609	3615	17869	23918	18628958	mouse	mouse	perturbation	primary_cell	CL_0000182	P11	activation	not_applicable	not_applicable
tri_0724	exp_1545	MYC	ATIC	4609	471	4609	471	18628958	human	human	binding	cell_line	BTO_0003291	not_applicable	not_applicable	unknown	unknown
tri_0724	exp_1546	MYC	ATIC	4609	471	4609	471	18628958	human	human	perturbation	cell_line	BTO_0003291	not_applicable	activation	not_applicable	not_applicable
tri_0726	exp_0120	MYC	NOP16	4609	51491	4609	51491	18373870	human	human	binding	cell_line	CLO_0007606	not_applicable	not_applicable	-251	proximal
tri_0726	exp_0121	MYC	NOP16	4609	51491	4609	51491	18373870	human	human	binding	in-vitro	not_applicable	not_applicable	not_applicable	-251	proximal
tri_0726	exp_0123	MYC	NOP16	4609	51491	4609	51491	18373870	human	human	perturbation	cell_line	CLO_0007606	not_applicable	activation	not_applicable	not_applicable
tri_0726	exp_0122	MYC	NOP16	4609	51491	4609	51491	18373870	human	human	reporter	cell_line	CLO_0007606	not_applicable	activation	-251	proximal
tri_0727	exp_1551	MYC	PFAS	4609	5198	4609	5198	18628958	human	human	binding	cell_line	BTO_0003291	not_applicable	not_applicable	unknown	unknown
tri_0727	exp_1552	MYC	PFAS	4609	5198	4609	5198	18628958	human	human	perturbation	cell_line	BTO_0003291	not_applicable	activation	not_applicable	not_applicable
tri_0728	exp_1626	MYC	SERPINI1	4609	5274	4609	5274	19442737	human	human	binding	in-vitro	not_applicable	not_applicable	not_applicable	unknown	unknown
tri_0728	exp_1628	MYC	SERPINI1	4609	5274	4609	5274	19442737	human	human	perturbation	cell_line	CLO_0003599	not_applicable	activation	not_applicable	not_applicable
tri_0728	exp_1627	MYC	SERPINI1	4609	5274	4609	5274	19442737	human	human	reporter	cell_line	CLO_0003599	not_applicable	activation	unknown	unknown
tri_0731	exp_1790	MYC	RAD51	4609	5888	4609	5888	20940401	human	human	binding	cell_line	CLO_0007986	not_applicable	not_applicable	unknown	unknown
tri_0731	exp_1791	MYC	RAD51	4609	5888	4609	5888	20940401	human	human	binding	cell_line	CLO_0001200	not_applicable	not_applicable	unknown	unknown
tri_0731	exp_1793	MYC	RAD51	4609	5888	4609	5888	20940401	human	human	perturbation	cell_line	CLO_0052064	not_applicable	activation	not_applicable	not_applicable
tri_0731	exp_1794	MYC	RAD51	4609	5888	4609	5888	20940401	human	human	perturbation	cell_line	CLO_0007986	not_applicable	activation	not_applicable	not_applicable
tri_0731	exp_1792	MYC	RAD51	4609	5888	4609	5888	20940401	human	human	perturbation	cell_line	CLO_0007599	not_applicable	activation	not_applicable	not_applicable
tri_0734	exp_2240	MYC	TBX3	4609	6926	4609	6926	26266831	human	human	binding	cell_line	CLO_0009210	not_applicable	not_applicable	-701	proximal
tri_0734	exp_2243	MYC	TBX3	4609	6926	4609	6926	26266831	human	human	perturbation	cell_line	CLO_0009210	not_applicable	activation	not_applicable	not_applicable
tri_0734	exp_2241	MYC	TBX3	4609	6926	4609	6926	26266831	human	human	reporter	cell_line	CLO_0009210	not_applicable	activation	-701	proximal
tri_0734	exp_2242	MYC	TBX3	4609	6926	4609	6926	26266831	human	human	reporter	cell_line	CLO_0002597	not_applicable	activation	-701	proximal
tri_0929	exp_0932	LEF1	ENAM	51176	10117	16842	13801	20599763	mouse	mouse	binding	cell_line	CUSTOM_LS8_cell	not_applicable	not_applicable	-581	proximal
tri_0929	exp_0934	LEF1	ENAM	51176	10117	16842	13801	20599763	mouse	mouse	binding	in-vitro	not_applicable	not_applicable	not_applicable	-581	proximal
tri_0929	exp_0935	LEF1	ENAM	51176	10117	16842	13801	20599763	mouse	mouse	reporter	cell_line	CUSTOM_LS8_cell	not_applicable	activation	-581	proximal
tri_0929	exp_0936	LEF1	ENAM	51176	10117	16842	13801	20599763	mouse	mouse	reporter	cell_line	CLO_0007699	not_applicable	activation	-581	proximal
tri_0930	exp_2931	LEF1	CDKN1A	51176	1026	16842	12575	18202148	mouse	mouse	binding	primary_tissue	UBERON_0000995	unknown	not_applicable	unknown	unknown
tri_0932	exp_0897	LEF1	COL1A1	51176	1277	16842	12842	19650108	mouse	mouse	perturbation	cell_line	CLO_0052294	not_applicable	repression	not_applicable	not_applicable
tri_0935	exp_0649	LEF1	MESP2	51176	145873	16842	17293	15545629	mouse	mouse	perturbation	primary_tissue	UBERON_0003059	E9.5	activation	not_applicable	not_applicable
tri_0938	exp_2512	LEF1	FGF3	51176	2248	16842	14174	12502739	mouse	mouse	perturbation	primary_tissue	UBERON_0003655	E14.5	activation	not_applicable	not_applicable
tri_0939	exp_2508	LEF1	FGF4	51176	2249	16842	14175	12502739	mouse	mouse	binding	in-vitro	not_applicable	not_applicable	not_applicable	5766	distal
tri_0939	exp_2510	LEF1	FGF4	51176	2249	16842	14175	12502739	mouse	mouse	perturbation	primary_tissue	UBERON_0003655	E14.5	activation	not_applicable	not_applicable
tri_0948	exp_0650	LEF1	NOTCH1	51176	4851	16842	18128	15545629	mouse	mouse	perturbation	primary_tissue	UBERON_0003059	E9.5	activation	not_applicable	not_applicable
tri_0956	exp_0018	LEF1	CELA2A	51176	63036	51176	63036	14594802	human	human	binding	cell_line	CLO_0009465	not_applicable	not_applicable	-191	proximal
tri_0956	exp_0019	LEF1	CELA2A	51176	63036	51176	63036	14594802	human	human	binding	in-vitro	not_applicable	not_applicable	not_applicable	-191	proximal
tri_0956	exp_0021	LEF1	CELA2A	51176	63036	51176	63036	14594802	human	human	perturbation	cell_line	CLO_0003775	not_applicable	activation	not_applicable	not_applicable
tri_0956	exp_0022	LEF1	CELA2A	51176	63036	51176	63036	14594802	human	human	perturbation	cell_line	CLO_0009465	not_applicable	activation	not_applicable	not_applicable
tri_0956	exp_0020	LEF1	CELA2A	51176	63036	51176	63036	14594802	human	human	reporter	cell_line	CLO_0051650	not_applicable	activation	-191	proximal
tri_0957	exp_0898	LEF1	BGLAP	51176	632	16842	12096	19650108	mouse	mouse	perturbation	cell_line	CLO_0052294	not_applicable	repression	not_applicable	not_applicable
tri_0958	exp_2511	LEF1	SHH	51176	6469	16842	20423	12502739	mouse	mouse	perturbation	primary_tissue	UBERON_0003655	E14.5	activation	not_applicable	not_applicable
tri_0959	exp_2513	LEF1	BMP4	51176	652	16842	12159	12502739	mouse	mouse	perturbation	primary_tissue	UBERON_0003655	E14.5	activation	not_applicable	not_applicable
tri_0960	exp_2248	LEF1	TYR	51176	7299	51176	7299	26580798	human	human	binding	cell_line	BTO_0005060	not_applicable	not_applicable	-46	proximal
tri_0960	exp_2250	LEF1	TYR	51176	7299	51176	7299	26580798	human	human	perturbation	cell_line	BTO_0005060	not_applicable	activation	not_applicable	not_applicable
tri_0960	exp_2249	LEF1	TYR	51176	7299	51176	7299	26580798	human	human	reporter	cell_line	BTO_0005060	not_applicable	activation	-46	proximal
tri_0961	exp_3553	LEF1	CXCR4	51176	7852	16842	12767	23257686	mouse	mouse	binding	primary_tissue	UBERON_0009952	E17.5	not_applicable	unknown	unknown
tri_0961	exp_3554	LEF1	CXCR4	51176	7852	16842	12767	23257686	mouse	mouse	reporter	cell_line	CLO_0002597	not_applicable	activation	unknown	unknown
tri_0963	exp_2174	LEF1	NR1I2	51176	8856	51176	8856	25265064	human	human	perturbation	cell_line	CLO_0003704	not_applicable	activation	not_applicable	not_applicable
tri_0963	exp_2173	LEF1	NR1I2	51176	8856	51176	8856	25265064	human	human	reporter	cell_line	CLO_0003704	not_applicable	activation	-211	proximal
tri_0462	exp_1640	HIF1A	ACE	3091	1636	3091	1636	19592460	human	human	binding	cell_line	CL_0002591	not_applicable	not_applicable	-1235	proximal
tri_0462	exp_1641	HIF1A	ACE	3091	1636	3091	1636	19592460	human	human	perturbation	cell_line	CL_0002591	not_applicable	activation	not_applicable	not_applicable
tri_0462	exp_2386	HIF1A	ACE	3091	1636	3091	1636	19592460	human	human	reporter	cell_line	CLO_0002597	not_applicable	activation	-1235	proximal
tri_0463	exp_3299	HIF1A	EPO	3091	2056	15251	13856	21212189	mouse	mouse	perturbation	primary_tissue	UBERON_0000966	P15	repression	not_applicable	not_applicable
tri_0486	exp_1717	HIF1A	CXCR4	3091	7852	3091	7852	20007689	human	human	binding	cell_line	CLO_0052059	not_applicable	not_applicable	-25	proximal
tri_0486	exp_1719	HIF1A	CXCR4	3091	7852	3091	7852	20007689	human	human	perturbation	cell_line	CLO_0052059	not_applicable	repression	not_applicable	not_applicable
tri_0486	exp_1718	HIF1A	CXCR4	3091	7852	3091	7852	20007689	human	human	reporter	cell_line	CLO_0052059	not_applicable	repression	-25	proximal
tri_0487	exp_2203	HIF1A	VTCN1	3091	79679	3091	79679	25725157	human	human	binding	cell_line	CLO_0007606	not_applicable	not_applicable	-121	proximal
tri_0487	exp_2205	HIF1A	VTCN1	3091	79679	3091	79679	25725157	human	human	perturbation	cell_line	CLO_0007606	not_applicable	activation	not_applicable	not_applicable
tri_0487	exp_2204	HIF1A	VTCN1	3091	79679	3091	79679	25725157	human	human	reporter	cell_line	CLO_0007606	not_applicable	activation	-121	proximal
tri_0483	exp_1358	HIF1A	BNIP3	3091	664	3091	664	12879018	human	human	binding	in-vitro	not_applicable	not_applicable	not_applicable	-246	proximal
tri_0483	exp_1359	HIF1A	BNIP3	3091	664	3091	664	12879018	human	human	perturbation	cell_line	CLO_0007606	not_applicable	activation	not_applicable	not_applicable
tri_0483	exp_2549	HIF1A	BNIP3	3091	664	3091	664	12879018	human	human	reporter	cell_line	CLO_0007606	not_applicable	activation	-246	proximal
tri_0474	exp_3964	HIF1A	LDHA	3091	3939	15251	16828	9632793	mouse	mouse	binding	in-vitro	not_applicable	not_applicable	not_applicable	unknown	unknown
tri_0477	exp_2666	HIF1A	EGLN1	3091	54583	15251	112405	15563275	mouse	mouse	binding	in-vitro	not_applicable	not_applicable	not_applicable	unknown	unknown
tri_0477	exp_2665	HIF1A	EGLN1	3091	54583	15251	112405	15563275	mouse	mouse	perturbation	cell_line	CLO_2000042	not_applicable	activation	not_applicable	not_applicable
tri_0459	exp_1386	HIF1A	EGLN3	3091	112399	3091	112399	15823097	human	human	binding	cell_line	CLO_0003684	not_applicable	not_applicable	unknown	unknown
tri_0459	exp_1387	HIF1A	EGLN3	3091	112399	3091	112399	15823097	human	human	reporter	cell_line	CLO_0002421	not_applicable	activation	unknown	unknown
tri_0469	exp_1739	HIF1A	GYS1	3091	2997	15251	14936	20300197	mouse	mouse	binding	cell_line	CLO_0052294	not_applicable	not_applicable	-314	proximal
tri_0469	exp_3193	HIF1A	GYS1	3091	2997	15251	14936	20300197	mouse	mouse	perturbation	cell_line	CLO_0052294	not_applicable	activation	not_applicable	not_applicable
tri_0480	exp_1373	HIF1A	RORA	3091	6095	3091	6095	15270719	human	human	binding	in-vitro	not_applicable	not_applicable	not_applicable	-225	proximal
tri_0480	exp_1374	HIF1A	RORA	3091	6095	3091	6095	15270719	human	human	reporter	cell_line	CLO_0003704	not_applicable	activation	-225	proximal
tri_0485	exp_1326	HIF1A	CA9	3091	768	3091	768	11156414	human	human	reporter	cell_line	CLO_0002421	not_applicable	activation	unknown	unknown
tri_0479	exp_1642	HIF1A	ACE2	3091	59272	3091	59272	19592460	human	human	binding	cell_line	CL_0002591	not_applicable	not_applicable	unknown	unknown
tri_0479	exp_1643	HIF1A	ACE2	3091	59272	3091	59272	19592460	human	human	perturbation	cell_line	CL_0002591	not_applicable	repression	not_applicable	not_applicable
tri_0467	exp_1368	HIF1A	FAM162A	3091	26355	3091	26355	15082785	human	human	reporter	cell_line	CLO_0008395	not_applicable	activation	unknown	unknown
tri_0489	exp_1722	HIF1A	RECK	3091	8434	3091	8434	20080132	human	human	perturbation	cell_line	CLO_0001230	not_applicable	repression	not_applicable	not_applicable
tri_0489	exp_1721	HIF1A	RECK	3091	8434	3091	8434	20080132	human	human	reporter	cell_line	CLO_0001230	not_applicable	repression	-2333	distal
tri_0489	exp_3168	HIF1A	RECK	3091	8434	15251	53614	20080132	mouse	mouse	binding	cell_line	CLO_0009284	not_applicable	not_applicable	unknown	proximal
tri_0465	exp_2847	HIF1A	BACE1	3091	23621	15251	23821	17303576	mouse	mouse	binding	in-vitro	not_applicable	not_applicable	not_applicable	unknown	unknown
tri_0465	exp_2848	HIF1A	BACE1	3091	23621	15251	23821	17303576	mouse	mouse	perturbation	cell_line	CLO_0008154	not_applicable	activation	not_applicable	not_applicable
tri_0460	exp_2637	HIF1A	CCN2	3091	1490	15251	14219	15315937	mouse	mouse	binding	in-vitro	not_applicable	not_applicable	not_applicable	-1554	proximal
tri_0460	exp_2639	HIF1A	CCN2	3091	1490	15251	14219	15315937	mouse	mouse	perturbation	primary_cell	CL_0002306	P90	activation	not_applicable	not_applicable
tri_0457	exp_2328	HIF1A	SPRY2	3091	10253	3091	10253	28196140	human	human	binding	cell_line	CLO_0054294	not_applicable	not_applicable	-390	proximal
tri_0457	exp_2329	HIF1A	SPRY2	3091	10253	3091	10253	28196140	human	human	perturbation	cell_line	CLO_0054294	not_applicable	repression	not_applicable	not_applicable
tri_0458	exp_1687	HIF1A	SEMA4D	3091	10507	3091	10507	19762474	human	human	binding	cell_line	BTO_0005040	not_applicable	not_applicable	1	proximal
tri_0458	exp_1688	HIF1A	SEMA4D	3091	10507	3091	10507	19762474	human	human	perturbation	cell_line	BTO_0005040	not_applicable	activation	not_applicable	not_applicable
tri_0461	exp_2073	HIF1A	CYP19A1	3091	1588	3091	1588	23566437	human	human	binding	primary_cell	CLO_0036934	unknown	not_applicable	promoter	proximal
tri_0461	exp_2075	HIF1A	CYP19A1	3091	1588	3091	1588	23566437	human	human	perturbation	cell_line	CLO_0007606	not_applicable	activation	not_applicable	not_applicable
tri_0461	exp_2074	HIF1A	CYP19A1	3091	1588	3091	1588	23566437	human	human	reporter	cell_line	CLO_0007606	not_applicable	activation	promoter	proximal
tri_0464	exp_0343	HIF1A	ATP13A2	3091	23400	3091	23400	22288903	human	human	binding	cell_line	CLO_0001230	not_applicable	not_applicable	50	proximal
tri_0464	exp_0345	HIF1A	ATP13A2	3091	23400	3091	23400	22288903	human	human	binding	in-vitro	not_applicable	not_applicable	not_applicable	50	proximal
tri_0464	exp_0344	HIF1A	ATP13A2	3091	23400	3091	23400	22288903	human	human	reporter	cell_line	CLO_0001230	not_applicable	activation	50	proximal
tri_0466	exp_1942	HIF1A	GATA1	3091	2623	3091	2623	22050843	human	human	binding	cell_line	CLO_0007059	not_applicable	not_applicable	533	proximal
tri_0466	exp_1943	HIF1A	GATA1	3091	2623	3091	2623	22050843	human	human	perturbation	cell_line	CLO_0007059	not_applicable	activation	not_applicable	not_applicable
tri_0468	exp_3684	HIF1A	CD274	3091	29126	15251	60533	24778419	mouse	mouse	binding	cell_line	CUSTOM_MSC-1_cell	not_applicable	not_applicable	40	proximal
tri_0468	exp_3686	HIF1A	CD274	3091	29126	15251	60533	24778419	mouse	mouse	perturbation	cell_line	CUSTOM_MSC-1_cell	not_applicable	activation	not_applicable	not_applicable
tri_0470	exp_2336	HIF1A	HES1	3091	3280	15251	15205	28602625	mouse	mouse	binding	cell_line	CLO_0008302	not_applicable	not_applicable	46	proximal
tri_0470	exp_3898	HIF1A	HES1	3091	3280	15251	15205	28602625	mouse	mouse	perturbation	cell_line	CLO_0008302	not_applicable	activation	not_applicable	not_applicable
tri_0470	exp_3897	HIF1A	HES1	3091	3280	15251	15205	28602625	mouse	mouse	reporter	cell_line	CLO_0008302	not_applicable	activation	46	proximal
tri_0471	exp_3025	HIF1A	HSD3B2	3091	3284	15251	15492	18930903	mouse	mouse	binding	in-vitro	not_applicable	not_applicable	not_applicable	-1012	proximal
tri_0471	exp_3026	HIF1A	HSD3B2	3091	3284	15251	15492	18930903	mouse	mouse	reporter	cell_line	CLO_0009366	not_applicable	activation	-1012	proximal
tri_0472	exp_1476	HIF1A	CXCR1	3091	3577	3091	3577	17533374	human	human	binding	cell_line	CLO_0008395	not_applicable	not_applicable	unknown	unknown
tri_0472	exp_1477	HIF1A	CXCR1	3091	3577	3091	3577	17533374	human	human	perturbation	cell_line	CLO_0008395	not_applicable	activation	not_applicable	not_applicable
tri_0473	exp_1478	HIF1A	CXCR2	3091	3579	3091	3579	17533374	human	human	binding	cell_line	CLO_0008395	not_applicable	not_applicable	unknown	unknown
tri_0473	exp_1479	HIF1A	CXCR2	3091	3579	3091	3579	17533374	human	human	perturbation	cell_line	CLO_0008395	not_applicable	activation	not_applicable	not_applicable
tri_0475	exp_0528	HIF1A	NOS1	3091	4842	3091	4842	26458913	human	human	binding	cell_line	EFO_0003072	not_applicable	not_applicable	-1560	proximal
tri_0475	exp_0529	HIF1A	NOS1	3091	4842	3091	4842	26458913	human	human	binding	in-vitro	not_applicable	not_applicable	not_applicable	-1560	proximal
tri_0476	exp_1472	HIF1A	NTRK2	3091	4915	3091	4915	17374610	human	human	binding	cell_line	CLO_0007091	not_applicable	not_applicable	-871	proximal
tri_0476	exp_1473	HIF1A	NTRK2	3091	4915	3091	4915	17374610	human	human	binding	in-vitro	not_applicable	not_applicable	not_applicable	-871	proximal
tri_0476	exp_1474	HIF1A	NTRK2	3091	4915	3091	4915	17374610	human	human	reporter	cell_line	CLO_0007091	not_applicable	activation	-871	proximal
tri_0476	exp_1475	HIF1A	NTRK2	3091	4915	15251	4915	17374610	mouse	human	reporter	cell_line	CL_0000057	not_applicable	activation	unknown	unknown
tri_0478	exp_0369	HIF1A	PROX1	3091	5629	3091	5629	23395615	human	human	binding	cell_line	CLO_0009986	not_applicable	not_applicable	-592	proximal
tri_0478	exp_0371	HIF1A	PROX1	3091	5629	3091	5629	23395615	human	human	binding	in-vitro	not_applicable	not_applicable	not_applicable	-592	proximal
tri_0478	exp_0375	HIF1A	PROX1	3091	5629	3091	5629	23395615	human	human	perturbation	cell_line	CLO_0009986	not_applicable	activation	not_applicable	not_applicable
tri_0478	exp_0373	HIF1A	PROX1	3091	5629	3091	5629	23395615	human	human	reporter	cell_line	CLO_0003684	not_applicable	activation	-592	proximal
tri_0481	exp_1991	HIF1A	S100A8	3091	6279	3091	6279	22505354	human	human	binding	cell_line	CLO_0002022	not_applicable	not_applicable	-474	proximal
tri_0481	exp_1993	HIF1A	S100A8	3091	6279	3091	6279	22505354	human	human	perturbation	cell_line	CLO_0002022	not_applicable	activation	not_applicable	not_applicable
tri_0481	exp_1992	HIF1A	S100A8	3091	6279	3091	6279	22505354	human	human	reporter	cell_line	CLO_0002022	not_applicable	activation	-474	proximal
tri_0482	exp_1994	HIF1A	S100A9	3091	6280	3091	6280	22505354	human	human	binding	cell_line	CLO_0002022	not_applicable	not_applicable	311	proximal
tri_0482	exp_1996	HIF1A	S100A9	3091	6280	3091	6280	22505354	human	human	perturbation	cell_line	CLO_0002022	not_applicable	activation	not_applicable	not_applicable
tri_0482	exp_1995	HIF1A	S100A9	3091	6280	3091	6280	22505354	human	human	reporter	cell_line	CLO_0002022	not_applicable	activation	311	proximal
tri_0484	exp_2259	HIF1A	PRDX2	3091	7001	3091	7001	26837221	human	human	binding	cell_line	CLO_0003684	not_applicable	not_applicable	-587	proximal
tri_0484	exp_2261	HIF1A	PRDX2	3091	7001	3091	7001	26837221	human	human	perturbation	cell_line	CLO_0003684	not_applicable	activation	not_applicable	not_applicable
tri_0484	exp_2260	HIF1A	PRDX2	3091	7001	3091	7001	26837221	human	human	reporter	cell_line	CLO_0003684	not_applicable	activation	-587	proximal
tri_0488	exp_2062	HIF1A	ATRIP	3091	84126	3091	84126	23454212	human	human	binding	cell_line	CLO_0003704	not_applicable	not_applicable	-400	proximal
tri_0488	exp_2065	HIF1A	ATRIP	3091	84126	3091	84126	23454212	human	human	perturbation	cell_line	CLO_0003684	not_applicable	activation	not_applicable	not_applicable
tri_0488	exp_2066	HIF1A	ATRIP	3091	84126	3091	84126	23454212	human	human	perturbation	cell_line	CLO_0003704	not_applicable	activation	not_applicable	not_applicable
tri_0488	exp_2063	HIF1A	ATRIP	3091	84126	3091	84126	23454212	human	human	reporter	cell_line	CLO_0003684	not_applicable	activation	-400	proximal
tri_0488	exp_2064	HIF1A	ATRIP	3091	84126	3091	84126	23454212	human	human	reporter	cell_line	CLO_0003704	not_applicable	activation	-400	proximal
tri_0911	exp_2919	PBX1	IL10	5087	3586	18514	3586	18093541	mouse	human	reporter	cell_line	CLO_0007043	not_applicable	activation	unknown	proximal
tri_0911	exp_2917	PBX1	IL10	5087	3586	18514	16153	18093541	mouse	mouse	binding	primary_cell	CL_0000581	E14.5	not_applicable	unknown	proximal
tri_0911	exp_2918	PBX1	IL10	5087	3586	18514	16153	18093541	mouse	mouse	binding	in-vitro	not_applicable	not_applicable	not_applicable	unknown	proximal
tri_0911	exp_2920	PBX1	IL10	5087	3586	18514	16153	18093541	mouse	mouse	perturbation	cell_line	CLO_0008753	not_applicable	activation	not_applicable	not_applicable
tri_0896	exp_0212	PBX1	CFTR	5087	1080	5087	1080	19782160	human	human	binding	in-vitro	not_applicable	not_applicable	not_applicable	promoter	proximal
tri_0895	exp_0304	PBX1	CDKN2B	5087	1030	5087	1030	21746878	human	human	binding	cell_line	CLO_0007606	not_applicable	not_applicable	-56	proximal
tri_0895	exp_0307	PBX1	CDKN2B	5087	1030	5087	1030	21746878	human	human	perturbation	cell_line	CLO_0003704	not_applicable	activation	not_applicable	not_applicable
tri_0928	exp_0309	PBX1	CDH1	5087	999	5087	999	21746878	human	human	binding	cell_line	CLO_0007606	not_applicable	not_applicable	promoter	proximal
tri_0928	exp_0311	PBX1	CDH1	5087	999	5087	999	21746878	human	human	perturbation	cell_line	CLO_0007606	not_applicable	activation	not_applicable	not_applicable
tri_0928	exp_0310	PBX1	CDH1	5087	999	5087	12550	21746878	human	mouse	reporter	cell_line	CLO_0003704	not_applicable	activation	promoter	proximal
tri_0928	exp_3915	PBX1	CDH1	5087	999	18514	12550	29437830	mouse	mouse	perturbation	cell_line	CLO_0008186	not_applicable	activation	not_applicable	not_applicable
tri_0924	exp_0201	PBX1	NANOG	5087	79923	5087	79923	19522013	human	human	binding	cell_line	CLO_0037280	not_applicable	not_applicable	239	proximal
tri_0924	exp_0202	PBX1	NANOG	5087	79923	5087	79923	19522013	human	human	binding	in-vitro	not_applicable	not_applicable	not_applicable	239	proximal
tri_0924	exp_0204	PBX1	NANOG	5087	79923	5087	79923	19522013	human	human	perturbation	cell_line	CLO_0037280	not_applicable	activation	not_applicable	not_applicable
tri_0924	exp_0203	PBX1	NANOG	5087	79923	5087	79923	19522013	human	human	reporter	cell_line	CLO_0054141	not_applicable	activation	239	proximal
tri_0900	exp_2390	PBX1	FGF8	5087	2253	18514	14179	10026229	mouse	mouse	binding	in-vitro	not_applicable	not_applicable	not_applicable	305	proximal
tri_0899	exp_2366	PBX1	CYP17A1	5087	1586	5087	1586	9390195	human	human	binding	in-vitro	not_applicable	not_applicable	not_applicable	-241	proximal
tri_0899	exp_2353	PBX1	CYP17A1	5087	1586	5087	1586	7913464	human	human	binding	in-vitro	not_applicable	not_applicable	not_applicable	-241	proximal
tri_0899	exp_2361	PBX1	CYP17A1	5087	1586	5087	1586	9028871	human	human	binding	in-vitro	not_applicable	not_applicable	not_applicable	-11	proximal
tri_0899	exp_2367	PBX1	CYP17A1	5087	1586	5087	1586	9390195	human	human	reporter	cell_line	CLO_0007017	not_applicable	activation	-11	proximal
tri_0899	exp_2368	PBX1	CYP17A1	5087	1586	5087	1586	9390195	human	human	reporter	cell_line	CLO_0003704	not_applicable	activation	-11	proximal
tri_0899	exp_2362	PBX1	CYP17A1	5087	1586	5087	1586	9028871	human	human	reporter	cell_line	CLO_0007017	not_applicable	activation	-241	proximal
tri_0913	exp_2796	PBX1	MC2R	5087	4158	18514	17200	17082260	mouse	mouse	perturbation	primary_tissue	UBERON_0001235	P63	activation	not_applicable	not_applicable
tri_0913	exp_2794	PBX1	MC2R	5087	4158	18514	17200	17082260	mouse	mouse	reporter	cell_line	CLO_0052401	not_applicable	activation	unknown	unknown
tri_0914	exp_3022	PBX1	PAX3	5087	5077	18514	18505	18849531	mouse	mouse	binding	in-vitro	not_applicable	not_applicable	not_applicable	-1252	proximal
tri_0914	exp_3024	PBX1	PAX3	5087	5077	18514	18505	18849531	mouse	mouse	perturbation	primary_tissue	UBERON_0005519	E10.5	activation	not_applicable	not_applicable
tri_0914	exp_3023	PBX1	PAX3	5087	5077	18514	18505	18849531	mouse	mouse	reporter	cell_line	CLO_0051689	not_applicable	activation	-1252	proximal
tri_0903	exp_2746	PBX1	NR5A1	5087	2516	18514	26423	16705164	mouse	mouse	binding	primary_tissue	UBERON_0034875	E10.5	not_applicable	unknown	distal
tri_0903	exp_2747	PBX1	NR5A1	5087	2516	18514	26423	16705164	mouse	mouse	binding	in-vitro	not_applicable	not_applicable	not_applicable	unknown	distal
tri_0921	exp_3148	PBX1	SOX3	5087	6658	5087	6658	19799567	human	human	binding	in-vitro	not_applicable	not_applicable	not_applicable	unknown	proximal
tri_0921	exp_1696	PBX1	SOX3	5087	6658	5087	6658	19799567	human	human	perturbation	cell_line	CLO_0008207	not_applicable	activation	not_applicable	not_applicable
tri_0921	exp_3149	PBX1	SOX3	5087	6658	18514	6658	19799567	mouse	human	reporter	cell_line	CLO_0008207	not_applicable	activation	-70	proximal
tri_0922	exp_0076	PBX1	VCP	5087	7415	5087	7415	17200190	human	human	binding	cell_line	CLO_0007606	not_applicable	not_applicable	-110	proximal
tri_0922	exp_0078	PBX1	VCP	5087	7415	5087	7415	17200190	human	human	perturbation	cell_line	CLO_0007606	not_applicable	activation	not_applicable	not_applicable
tri_0915	exp_0747	PBX1	PAX6	5087	5080	18514	18508	17049510	mouse	mouse	binding	in-vitro	not_applicable	not_applicable	not_applicable	4300	distal
tri_0915	exp_0749	PBX1	PAX6	5087	5080	18514	18508	17049510	mouse	mouse	perturbation	primary_tissue	UBERON_0001264	E14.5	activation	not_applicable	not_applicable
tri_0906	exp_3955	PBX1	HOXB1	5087	3211	5087	15407	9218805	human	mouse	binding	in-vitro	not_applicable	not_applicable	not_applicable	3	proximal
tri_0925	exp_0940	PBX1	ALX1	5087	8092	18514	216285	20627960	mouse	mouse	binding	primary_tissue	UBERON_0002102	E11.5	not_applicable	-4075	distal
tri_0925	exp_0942	PBX1	ALX1	5087	8092	18514	216285	20627960	mouse	mouse	perturbation	primary_tissue	UBERON_0002102	E11.5	activation	not_applicable	not_applicable
tri_0925	exp_0941	PBX1	ALX1	5087	8092	18514	216285	20627960	mouse	mouse	reporter	cell_line	CLO_0008302	not_applicable	activation	-4075	distal
tri_0901	exp_3666	PBX1	FGF10	5087	2255	18514	14165	24591256	mouse	mouse	binding	primary_tissue	UBERON_0002048	E16.5	not_applicable	promoter	proximal
tri_0901	exp_3668	PBX1	FGF10	5087	2255	18514	14165	24591256	mouse	mouse	perturbation	primary_tissue	UBERON_0002048	E16.5	activation	not_applicable	not_applicable
tri_0901	exp_3667	PBX1	FGF10	5087	2255	18514	14165	24591256	mouse	mouse	reporter	cell_line	CLO_0007986	not_applicable	activation	promoter	proximal
tri_0916	exp_2798	PBX1	PBX1	5087	5087	18514	18514	17082260	mouse	mouse	reporter	cell_line	CLO_0052401	not_applicable	activation	unknown	unknown
tri_0897	exp_3349	PBX1	SP7	5087	121340	18514	170574	21597276	mouse	mouse	binding	primary_cell	CL_0010001	P42	not_applicable	unknown	unknown
tri_0897	exp_3350	PBX1	SP7	5087	121340	18514	170574	21597276	mouse	mouse	perturbation	primary_cell	CL_0010001	P42	repression	not_applicable	not_applicable
tri_0898	exp_0674	PBX1	NKX2-5	5087	1482	18514	18091	15944191	mouse	mouse	perturbation	primary_tissue	UBERON_0002106	E11	activation	not_applicable	not_applicable
tri_0902	exp_3353	PBX1	ALPL	5087	249	18514	11647	21597276	mouse	mouse	perturbation	primary_cell	CL_0010001	P42	activation	not_applicable	not_applicable
tri_0904	exp_0960	PBX1	GLI3	5087	2737	5087	2737	21262763	human	human	binding	in-vitro	not_applicable	not_applicable	not_applicable	1	proximal
tri_0904	exp_0959	PBX1	GLI3	5087	2737	18514	14634	21262763	mouse	mouse	binding	primary_tissue	UBERON_0000922	E9.5	not_applicable	1	proximal
tri_0904	exp_0962	PBX1	GLI3	5087	2737	18514	14634	21262763	mouse	mouse	perturbation	primary_tissue	UBERON_0003076	E10.5	repression	not_applicable	not_applicable
tri_0904	exp_0961	PBX1	GLI3	5087	2737	18514	14634	21262763	mouse	mouse	reporter	cell_line	CLO_0003684	not_applicable	activation	1	proximal
tri_0905	exp_0670	PBX1	TLX1	5087	3195	18514	21908	15944191	mouse	mouse	binding	primary_tissue	UBERON_0002106	E16	not_applicable	-54	proximal
tri_0905	exp_0671	PBX1	TLX1	5087	3195	18514	21908	15944191	mouse	mouse	binding	in-vitro	not_applicable	not_applicable	not_applicable	-54	proximal
tri_0905	exp_0673	PBX1	TLX1	5087	3195	18514	21908	15944191	mouse	mouse	perturbation	primary_tissue	UBERON_0002106	E11	activation	not_applicable	not_applicable
tri_0907	exp_0070	PBX1	HOXB7	5087	3217	5087	3217	16862184	human	human	perturbation	cell_line	CLO_0001582	not_applicable	activation	not_applicable	not_applicable
tri_0907	exp_0071	PBX1	HOXB7	5087	3217	5087	3217	16862184	human	human	perturbation	cell_line	CUSTOM_397_cell	not_applicable	activation	not_applicable	not_applicable
tri_0908	exp_3351	PBX1	IBSP	5087	3381	18514	15891	21597276	mouse	mouse	perturbation	primary_cell	CL_0010001	P42	repression	not_applicable	not_applicable
tri_0909	exp_2792	PBX1	IGF1R	5087	3480	18514	16001	17082260	mouse	mouse	perturbation	primary_tissue	UBERON_0001235	P63	activation	not_applicable	not_applicable
tri_0910	exp_2793	PBX1	IGFBP2	5087	3485	18514	16008	17082260	mouse	mouse	perturbation	primary_tissue	UBERON_0001235	P63	repression	not_applicable	not_applicable
tri_0912	exp_3641	PBX1	INPPL1	5087	3636	18514	16332	24052111	mouse	mouse	binding	cell_line	CLO_0008185	not_applicable	not_applicable	-1268	proximal
tri_0912	exp_3643	PBX1	INPPL1	5087	3636	18514	16332	24052111	mouse	mouse	perturbation	cell_line	CLO_0003704	not_applicable	activation	not_applicable	not_applicable
tri_0912	exp_3642	PBX1	INPPL1	5087	3636	18514	16332	24052111	mouse	mouse	reporter	cell_line	CLO_0008185	not_applicable	activation	-1268	proximal
tri_0917	exp_3770	PBX1	PDGFRB	5087	5159	18514	18596	26138478	mouse	mouse	binding	primary_tissue	UBERON_0002113	E15.5	not_applicable	unknown	unknown
tri_0917	exp_3772	PBX1	PDGFRB	5087	5159	18514	18596	26138478	mouse	mouse	perturbation	primary_tissue	UBERON_0002113	E15.5	repression	not_applicable	not_applicable
tri_0917	exp_3771	PBX1	PDGFRB	5087	5159	18514	18596	26138478	mouse	mouse	reporter	cell_line	CLO_0001230	not_applicable	repression	unknown	unknown
tri_0918	exp_0530	PBX1	RNF6	5087	6049	5087	6049	26971355	human	human	binding	cell_line	CLO_0001230	not_applicable	not_applicable	-108	proximal
tri_0918	exp_0532	PBX1	RNF6	5087	6049	5087	6049	26971355	human	human	perturbation	cell_line	CLO_0007059	not_applicable	activation	not_applicable	not_applicable
tri_0918	exp_0531	PBX1	RNF6	5087	6049	5087	6049	26971355	human	human	reporter	cell_line	CLO_0001230	not_applicable	activation	-108	proximal
tri_0919	exp_3352	PBX1	BGLAP	5087	632	18514	12096	21597276	mouse	mouse	perturbation	primary_cell	CL_0010001	P42	repression	not_applicable	not_applicable
tri_0920	exp_3912	PBX1	SNAI1	5087	6615	5087	20613	29437830	human	mouse	reporter	cell_line	CLO_0051650	not_applicable	activation	unknown	unknown
tri_0920	exp_3911	PBX1	SNAI1	5087	6615	18514	20613	29437830	mouse	mouse	binding	primary_tissue	UBERON_0004066	E11.5	not_applicable	unknown	unknown
tri_0920	exp_3913	PBX1	SNAI1	5087	6615	18514	20613	29437830	mouse	mouse	perturbation	cell_line	CLO_0008186	not_applicable	activation	not_applicable	not_applicable
tri_0923	exp_3914	PBX1	VIM	5087	7431	18514	22352	29437830	mouse	mouse	perturbation	cell_line	CLO_0008186	not_applicable	activation	not_applicable	not_applicable
tri_0926	exp_0544	PBX1	CD44	5087	960	5087	960	28257976	human	human	binding	cell_line	CLO_0007043	not_applicable	not_applicable	-519	proximal
tri_0926	exp_0545	PBX1	CD44	5087	960	5087	960	28257976	human	human	reporter	cell_line	CLO_0001230	not_applicable	activation	-519	proximal
tri_0927	exp_2797	PBX1	FGF19	5087	9965	18514	14170	17082260	mouse	mouse	perturbation	cell_line	CLO_0052401	not_applicable	activation	not_applicable	not_applicable
tri_1151	exp_1515	SOX9	COL2A1	6662	1280	6662	1280	18390577	human	human	binding	cell_line	CUSTOM_HCS-2/8_cell	not_applicable	not_applicable	unknown	unknown
tri_1151	exp_1514	SOX9	COL2A1	6662	1280	6662	1280	18390577	human	human	binding	in-vitro	not_applicable	not_applicable	not_applicable	unknown	unknown
tri_1151	exp_1516	SOX9	COL2A1	6662	1280	6662	12824	18390577	human	mouse	reporter	cell_line	CLO_0002597	not_applicable	activation	unknown	unknown
tri_1151	exp_1521	SOX9	COL2A1	6662	1280	20682	12824	18390577	mouse	mouse	binding	primary_cell	CL_0000138	unknown	not_applicable	unknown	unknown
tri_1151	exp_3648	SOX9	COL2A1	6662	1280	20682	12824	24191021	mouse	mouse	binding	primary_tissue	UBERON_0000115	E14.5	not_applicable	unknown	unknown
tri_1151	exp_3649	SOX9	COL2A1	6662	1280	20682	12824	24191021	mouse	mouse	perturbation	primary_tissue	UBERON_0002048	E12.5	activation	not_applicable	not_applicable
tri_1151	exp_3650	SOX9	COL2A1	6662	1280	20682	12824	24191021	mouse	mouse	perturbation	primary_tissue	UBERON_0002048	E14.5	activation	not_applicable	not_applicable
tri_1159	exp_3452	SOX9	Mir140	6662	387158	20682	387158	22547066	mouse	mouse	binding	primary_tissue	UBERON_0002101	E13.5	not_applicable	-652	proximal
tri_1159	exp_3453	SOX9	Mir140	6662	387158	20682	387158	22547066	mouse	mouse	binding	in-vitro	not_applicable	not_applicable	not_applicable	-652	proximal
tri_1159	exp_3455	SOX9	Mir140	6662	387158	20682	387158	22547066	mouse	mouse	perturbation	primary_tissue	UBERON_0005417	E12.5	activation	not_applicable	not_applicable
tri_1159	exp_3456	SOX9	Mir140	6662	387158	20682	387158	22547066	mouse	mouse	perturbation	primary_tissue	UBERON_0000981	E16.5	activation	not_applicable	not_applicable
tri_1159	exp_3457	SOX9	Mir140	6662	387158	20682	387158	22547066	mouse	mouse	perturbation	primary_cell	CL_0000138	E16.5	activation	not_applicable	not_applicable
tri_1159	exp_3454	SOX9	Mir140	6662	387158	20682	387158	22547066	mouse	mouse	reporter	cell_line	CLO_0051650	not_applicable	activation	-652	proximal
tri_1152	exp_0805	SOX9	COMP	6662	1311	20682	12845	17485346	mouse	mouse	binding	cell_line	CLO_0008172	not_applicable	not_applicable	-75	proximal
tri_1152	exp_0806	SOX9	COMP	6662	1311	20682	12845	17485346	mouse	mouse	binding	in-vitro	not_applicable	not_applicable	not_applicable	-75	proximal
tri_1152	exp_0807	SOX9	COMP	6662	1311	20682	12845	17485346	mouse	mouse	perturbation	cell_line	EFO_0002816	not_applicable	activation	not_applicable	not_applicable
tri_1152	exp_1216	SOX9	COMP	6662	1311	20682	12845	17485346	mouse	mouse	reporter	cell_line	CL_0000138	not_applicable	activation	-75	proximal
tri_1176	exp_2669	SOX9	VNN1	6662	8876	20682	22361	15590666	mouse	mouse	binding	in-vitro	not_applicable	not_applicable	not_applicable	-173	proximal
tri_1176	exp_2670	SOX9	VNN1	6662	8876	20682	22361	15590666	mouse	mouse	reporter	cell_line	CLO_0009366	not_applicable	activation	-173	proximal
tri_1169	exp_2728	SOX9	SNAI2	6662	6591	20682	20583	16510505	mouse	mouse	reporter	cell_line	CLO_0008172	not_applicable	activation	unknown	unknown
tri_1173	exp_3228	SOX9	BEST1	6662	7439	6662	7439	20530484	human	human	binding	primary_cell	CL_0002586	unknown	not_applicable	-100	proximal
tri_1173	exp_1776	SOX9	BEST1	6662	7439	6662	7439	20530484	human	human	reporter	cell_line	BTO_0004595	not_applicable	activation	-100	proximal
tri_1149	exp_1618	SOX9	CDKN1A	6662	1026	6662	1026	19273910	human	human	binding	cell_line	CLO_0001582	not_applicable	not_applicable	unknown	unknown
tri_1149	exp_1619	SOX9	CDKN1A	6662	1026	6662	1026	19273910	human	human	perturbation	cell_line	CLO_0001582	not_applicable	activation	not_applicable	not_applicable
tri_1149	exp_1620	SOX9	CDKN1A	6662	1026	6662	1026	19273910	human	human	perturbation	cell_line	CLO_0007676	not_applicable	activation	not_applicable	not_applicable
tri_1156	exp_0193	SOX9	HES1	6662	3280	6662	3280	19322650	human	human	binding	cell_line	CLO_0007606	not_applicable	not_applicable	-3771	distal
tri_1156	exp_0194	SOX9	HES1	6662	3280	6662	3280	19322650	human	human	binding	in-vitro	not_applicable	not_applicable	not_applicable	-3771	distal
tri_1156	exp_0196	SOX9	HES1	6662	3280	6662	3280	19322650	human	human	perturbation	cell_line	CLO_0007606	not_applicable	activation	not_applicable	not_applicable
tri_1156	exp_0195	SOX9	HES1	6662	3280	6662	3280	19322650	human	human	reporter	cell_line	CLO_0001230	not_applicable	activation	-3771	distal
tri_1174	exp_1203	SOX9	MIA	6662	8190	20682	12587	15722556	mouse	mouse	binding	cell_line	CL_0000138	not_applicable	not_applicable	-391	proximal
tri_1174	exp_1204	SOX9	MIA	6662	8190	20682	12587	15722556	mouse	mouse	binding	in-vitro	not_applicable	not_applicable	not_applicable	-391	proximal
tri_1174	exp_1205	SOX9	MIA	6662	8190	20682	12587	15722556	mouse	mouse	reporter	cell_line	CL_0000138	not_applicable	activation	-391	proximal
tri_1148	exp_3424	SOX9	COMMD3-BMI1	6662	100532731	20682	12151	22246670	mouse	mouse	binding	primary_cell	CL_2000042	E13.5	not_applicable	unknown	unknown
tri_1148	exp_3425	SOX9	COMMD3-BMI1	6662	100532731	20682	12151	22246670	mouse	mouse	perturbation	primary_cell	CL_2000042	E13.5	activation	not_applicable	not_applicable
tri_1161	exp_1468	SOX9	FURIN	6662	5045	6662	5045	17360815	human	human	binding	cell_line	CLO_0003704	not_applicable	not_applicable	-1814	proximal
tri_1161	exp_1469	SOX9	FURIN	6662	5045	6662	5045	17360815	human	human	binding	in-vitro	not_applicable	not_applicable	not_applicable	-1814	proximal
tri_1161	exp_2385	SOX9	FURIN	6662	5045	6662	5045	17360815	human	human	perturbation	cell_line	CLO_0002597	not_applicable	activation	not_applicable	not_applicable
tri_1161	exp_1470	SOX9	FURIN	6662	5045	6662	5045	17360815	human	human	reporter	cell_line	CLO_0003704	not_applicable	activation	-1814	proximal
tri_1161	exp_1471	SOX9	FURIN	6662	5045	20682	18550	17360815	mouse	mouse	binding	cell_line	CLO_0050536	not_applicable	not_applicable	promoter	proximal
tri_1157	exp_1316	SOX9	PDX1	6662	3651	20682	18609	20448145	mouse	mouse	binding	cell_line	CLO_0003758	not_applicable	not_applicable	-1187	proximal
tri_1163	exp_1836	SOX9	PIK3CA	6662	5290	6662	5290	21367821	human	human	binding	in-vitro	not_applicable	not_applicable	not_applicable	-70	proximal
tri_1163	exp_1839	SOX9	PIK3CA	6662	5290	6662	5290	21367821	human	human	perturbation	cell_line	CLO_0009210	not_applicable	activation	not_applicable	not_applicable
tri_1163	exp_1837	SOX9	PIK3CA	6662	5290	6662	5290	21367821	human	human	reporter	cell_line	CLO_0009210	not_applicable	activation	-70	proximal
tri_1163	exp_1838	SOX9	PIK3CA	6662	5290	6662	5290	21367821	human	human	reporter	cell_line	CLO_0050536	not_applicable	activation	-70	proximal
tri_1163	exp_1840	SOX9	PIK3CA	6662	5290	20682	18706	21367821	mouse	mouse	perturbation	primary_tissue	UBERON_0006245	E14.5	activation	not_applicable	not_applicable
tri_1167	exp_3709	SOX9	SGCA	6662	6442	20682	20391	25091331	mouse	mouse	reporter	cell_line	CLO_0002071	not_applicable	repression	unknown	unknown
tri_1153	exp_3229	SOX9	CCN2	6662	1490	20682	14219	20571031	mouse	mouse	binding	cell_line	CLO_0050536	not_applicable	not_applicable	-443	proximal
tri_1153	exp_3231	SOX9	CCN2	6662	1490	20682	14219	20571031	mouse	mouse	binding	in-vitro	not_applicable	not_applicable	not_applicable	-443	proximal
tri_1153	exp_3230	SOX9	CCN2	6662	1490	20682	14219	20571031	mouse	mouse	reporter	cell_line	CLO_0050536	not_applicable	repression	-443	proximal
tri_1150	exp_1859	SOX9	GJB6	6662	10804	6662	10804	21571253	human	human	binding	in-vitro	not_applicable	not_applicable	not_applicable	unknown	unknown
tri_1154	exp_3816	SOX9	MECOM	6662	2122	20682	14013	26525672	mouse	mouse	binding	primary_tissue	UBERON_0002087	E12.5	not_applicable	unknown	unknown
tri_1154	exp_3817	SOX9	MECOM	6662	2122	20682	14013	26525672	mouse	mouse	binding	primary_tissue	UBERON_0002048	E12.5	not_applicable	unknown	unknown
tri_1154	exp_3818	SOX9	MECOM	6662	2122	20682	14013	26525672	mouse	mouse	binding	primary_tissue	UBERON_0001555	E12.5	not_applicable	unknown	unknown
tri_1154	exp_3819	SOX9	MECOM	6662	2122	20682	14013	26525672	mouse	mouse	binding	primary_tissue	UBERON_0002107	E12.5	not_applicable	unknown	unknown
tri_1154	exp_3820	SOX9	MECOM	6662	2122	20682	14013	26525672	mouse	mouse	perturbation	primary_tissue	UBERON_0002087	E12.5	activation	not_applicable	not_applicable
tri_1154	exp_3815	SOX9	MECOM	6662	2122	20682	14013	26525672	mouse	mouse	reporter	cell_line	CLO_0001230	not_applicable	activation	unknown	unknown
tri_1155	exp_3838	SOX9	FOS	6662	2353	20682	14281	26525672	mouse	mouse	perturbation	primary_tissue	UBERON_0002087	E12.5	repression	not_applicable	not_applicable
tri_1158	exp_3824	SOX9	JUNB	6662	3726	20682	16477	26525672	mouse	mouse	binding	primary_tissue	UBERON_0002087	E12.5	not_applicable	unknown	unknown
tri_1158	exp_3825	SOX9	JUNB	6662	3726	20682	16477	26525672	mouse	mouse	binding	primary_tissue	UBERON_0002048	E12.5	not_applicable	unknown	unknown
tri_1158	exp_3826	SOX9	JUNB	6662	3726	20682	16477	26525672	mouse	mouse	binding	primary_tissue	UBERON_0001555	E12.5	not_applicable	unknown	unknown
tri_1158	exp_3827	SOX9	JUNB	6662	3726	20682	16477	26525672	mouse	mouse	binding	primary_tissue	UBERON_0002107	E12.5	not_applicable	unknown	unknown
tri_1158	exp_3828	SOX9	JUNB	6662	3726	20682	16477	26525672	mouse	mouse	perturbation	primary_tissue	UBERON_0002087	E12.5	repression	not_applicable	not_applicable
tri_1158	exp_3823	SOX9	JUNB	6662	3726	20682	16477	26525672	mouse	mouse	reporter	cell_line	CLO_0001230	not_applicable	repression	unknown	unknown
tri_1160	exp_3822	SOX9	NFIA	6662	4774	20682	18027	26525672	mouse	mouse	perturbation	primary_tissue	UBERON_0002087	E12.5	activation	not_applicable	not_applicable
tri_1160	exp_3821	SOX9	NFIA	6662	4774	20682	18027	26525672	mouse	mouse	reporter	cell_line	CLO_0001230	not_applicable	activation	unknown	unknown
tri_1162	exp_3833	SOX9	LEF1	6662	51176	20682	16842	26525672	mouse	mouse	perturbation	primary_tissue	UBERON_0002087	E12.5	activation	not_applicable	not_applicable
tri_1164	exp_3831	SOX9	PITX2	6662	5308	20682	18741	26525672	mouse	mouse	perturbation	primary_tissue	UBERON_0002087	E12.5	activation	not_applicable	not_applicable
tri_1165	exp_3836	SOX9	PRELP	6662	5549	20682	116847	26525672	mouse	mouse	perturbation	primary_tissue	UBERON_0002087	E12.5	activation	not_applicable	not_applicable
tri_1166	exp_3834	SOX9	TBX20	6662	57057	20682	57246	26525672	mouse	mouse	perturbation	primary_tissue	UBERON_0002087	E12.5	activation	not_applicable	not_applicable
tri_1168	exp_3427	SOX9	BMI1	6662	648	6662	648	22246670	human	human	perturbation	cell_line	CLO_0003665	not_applicable	activation	not_applicable	not_applicable
tri_1168	exp_3426	SOX9	BMI1	6662	648	6662	648	22246670	human	human	perturbation	cell_line	CLO_0009218	not_applicable	activation	not_applicable	not_applicable
tri_1170	exp_3829	SOX9	SOX4	6662	6659	20682	20677	26525672	mouse	mouse	perturbation	primary_tissue	UBERON_0002087	E12.5	activation	not_applicable	not_applicable
tri_1171	exp_3835	SOX9	BTN1A1	6662	696	20682	12231	26525672	mouse	mouse	perturbation	primary_tissue	UBERON_0002087	E12.5	activation	not_applicable	not_applicable
tri_1172	exp_3830	SOX9	TWIST1	6662	7291	20682	22160	26525672	mouse	mouse	perturbation	primary_tissue	UBERON_0002087	E12.5	activation	not_applicable	not_applicable
tri_1175	exp_3837	SOX9	BHLHE40	6662	8553	20682	20893	26525672	mouse	mouse	perturbation	primary_tissue	UBERON_0002087	E12.5	repression	not_applicable	not_applicable
tri_1177	exp_3832	SOX9	HAND2	6662	9464	20682	15111	26525672	mouse	mouse	perturbation	primary_tissue	UBERON_0002087	E12.5	activation	not_applicable	not_applicable
tri_1303	exp_0210	TCF7L2	MYC	6934	4609	6934	4609	19561604	human	human	binding	cell_line	CLO_0007378	not_applicable	not_applicable	unknown	unknown
tri_1303	exp_1466	TCF7L2	MYC	6934	4609	6934	4609	17360646	human	human	binding	cell_line	CLO_0003665	not_applicable	not_applicable	unknown	unknown
tri_1303	exp_1692	TCF7L2	MYC	6934	4609	6934	4609	19784072	human	human	binding	cell_line	BTO_0002892	not_applicable	not_applicable	unknown	unknown
tri_1303	exp_1725	TCF7L2	MYC	6934	4609	6934	4609	20133699	human	human	binding	cell_line	CLO_0037116	not_applicable	not_applicable	unknown	unknown
tri_1303	exp_2275	TCF7L2	MYC	6934	4609	6934	4609	26947016	human	human	binding	cell_line	CLO_0009221	not_applicable	not_applicable	unknown	unknown
tri_1303	exp_0211	TCF7L2	MYC	6934	4609	6934	4609	19561604	human	human	binding	in-vitro	not_applicable	not_applicable	not_applicable	unknown	unknown
tri_1303	exp_1726	TCF7L2	MYC	6934	4609	6934	4609	20133699	human	human	reporter	cell_line	CLO_0037116	not_applicable	activation	unknown	unknown
tri_1303	exp_0656	TCF7L2	MYC	6934	4609	21416	17869	15576399	mouse	mouse	binding	primary_tissue	UBERON_0002113	P30	not_applicable	-946	proximal
tri_1303	exp_0657	TCF7L2	MYC	6934	4609	21416	17869	15576399	mouse	mouse	binding	in-vitro	not_applicable	not_applicable	not_applicable	-946	proximal
tri_1303	exp_0659	TCF7L2	MYC	6934	4609	21416	17869	15576399	mouse	mouse	perturbation	cell_line	CLO_0007730	not_applicable	activation	not_applicable	not_applicable
tri_1303	exp_0658	TCF7L2	MYC	6934	4609	21416	17869	15576399	mouse	mouse	reporter	cell_line	CLO_0007730	not_applicable	activation	-946	proximal
tri_1305	exp_1691	TCF7L2	PLAUR	6934	5329	6934	5329	19784072	human	human	binding	cell_line	BTO_0002892	not_applicable	not_applicable	unknown	unknown
tri_1302	exp_1401	TCF7L2	JUN	6934	3725	6934	3725	16007074	human	human	binding	cell_line	CLO_0051650	not_applicable	not_applicable	unknown	unknown
tri_1302	exp_1402	TCF7L2	JUN	6934	3725	6934	16476	16007074	human	mouse	reporter	cell_line	CLO_0003665	not_applicable	activation	unknown	unknown
tri_1321	exp_2824	TCF7L2	FGF18	6934	8817	21416	14172	17158875	mouse	mouse	binding	cell_line	CLO_0007582	not_applicable	not_applicable	unknown	unknown
tri_1321	exp_2827	TCF7L2	FGF18	6934	8817	21416	14172	17158875	mouse	mouse	binding	in-vitro	not_applicable	not_applicable	not_applicable	unknown	unknown
tri_1319	exp_2274	TCF7L2	VIM	6934	7431	6934	7431	26947016	human	human	binding	cell_line	CLO_0009221	not_applicable	not_applicable	unknown	unknown
tri_1304	exp_1775	TCF7L2	ABCB1	6934	5243	6934	5243	20459685	human	human	binding	in-vitro	not_applicable	not_applicable	not_applicable	unknown	unknown
tri_1307	exp_1679	TCF7L2	STARD7	6934	56910	6934	56910	19679347	human	human	binding	cell_line	CLO_007017	not_applicable	not_applicable	unknown	unknown
tri_1307	exp_1680	TCF7L2	STARD7	6934	56910	6934	56910	19679347	human	human	reporter	cell_line	CLO_007017	not_applicable	activation	unknown	unknown
tri_1316	exp_0149	TCF7L2	STAT3	6934	6774	6934	6774	18602747	human	human	binding	cell_line	CLO_0001230	not_applicable	not_applicable	-455	proximal
tri_1316	exp_0150	TCF7L2	STAT3	6934	6774	6934	6774	18602747	human	human	binding	in-vitro	not_applicable	not_applicable	not_applicable	-455	proximal
tri_1316	exp_0152	TCF7L2	STAT3	6934	6774	6934	6774	18602747	human	human	perturbation	cell_line	CLO_0001230	not_applicable	activation	not_applicable	not_applicable
tri_1316	exp_0151	TCF7L2	STAT3	6934	6774	6934	6774	18602747	human	human	reporter	cell_line	CLO_0001230	not_applicable	activation	-455	proximal
tri_1292	exp_2994	TCF7L2	CDX2	6934	1045	6934	1045	18655789	human	human	binding	cell_line	CLO_0009218	not_applicable	not_applicable	unknown	unknown
tri_1292	exp_1567	TCF7L2	CDX2	6934	1045	21416	12591	18655789	mouse	mouse	perturbation	cell_line	CLO_0003684	not_applicable	activation	not_applicable	not_applicable
tri_1292	exp_2995	TCF7L2	CDX2	6934	1045	21416	12591	18655789	mouse	mouse	reporter	cell_line	CLO_0009218	not_applicable	activation	unknown	unknown
tri_1293	exp_2984	TCF7L2	COPS5	6934	10987	6934	10987	18593980	human	human	binding	cell_line	CLO_0003704	not_applicable	not_applicable	unknown	unknown
tri_1294	exp_2053	TCF7L2	KIF12	6934	113220	6934	113220	23295773	human	human	binding	cell_line	CLO_0009464	not_applicable	not_applicable	unknown	unknown
tri_1295	exp_1528	TCF7L2	NOTUM	6934	147111	6934	147111	18429952	human	human	binding	cell_line	CLO_0003704	not_applicable	not_applicable	-704	proximal
tri_1295	exp_1529	TCF7L2	NOTUM	6934	147111	6934	147111	18429952	human	human	perturbation	cell_line	CLO_0003704	not_applicable	activation	not_applicable	not_applicable
tri_1296	exp_3235	TCF7L2	CCN2	6934	1490	21416	14219	20571031	mouse	mouse	binding	in-vitro	not_applicable	not_applicable	not_applicable	-443	proximal
tri_1297	exp_2054	TCF7L2	E2F1	6934	1869	6934	1869	23295773	human	human	binding	cell_line	CLO_0009464	not_applicable	not_applicable	unknown	unknown
tri_1298	exp_1418	TCF7L2	EDN1	6934	1906	6934	1906	16291872	human	human	binding	cell_line	CLO_0052064	not_applicable	not_applicable	-67	proximal
tri_1298	exp_1421	TCF7L2	EDN1	6934	1906	6934	1906	16291872	human	human	perturbation	cell_line	CLO_0052064	not_applicable	activation	not_applicable	not_applicable
tri_1298	exp_1422	TCF7L2	EDN1	6934	1906	6934	1906	16291872	human	human	perturbation	cell_line	CLO_0037116	not_applicable	activation	not_applicable	not_applicable
tri_1298	exp_1419	TCF7L2	EDN1	6934	1906	6934	1906	16291872	human	human	reporter	cell_line	CLO_0052064	not_applicable	activation	-67	proximal
tri_1298	exp_1420	TCF7L2	EDN1	6934	1906	6934	1906	16291872	human	human	reporter	cell_line	CLO_0037116	not_applicable	activation	-67	proximal
tri_1298	exp_1427	TCF7L2	EDN1	6934	1906	21416	13614	16291872	mouse	mouse	binding	primary_cell	CL_0002231	P70	not_applicable	-67	proximal
tri_1299	exp_1868	TCF7L2	AKT2	6934	208	6934	208	21636708	human	human	binding	cell_line	CLO_0007363	not_applicable	not_applicable	unknown	unknown
tri_1299	exp_1870	TCF7L2	AKT2	6934	208	6934	208	21636708	human	human	perturbation	cell_line	CLO_0007363	not_applicable	activation	not_applicable	not_applicable
tri_1299	exp_1869	TCF7L2	AKT2	6934	208	6934	208	21636708	human	human	reporter	cell_line	CLO_0007363	not_applicable	activation	unknown	unknown
tri_1300	exp_3732	TCF7L2	BACE1	6934	23621	21416	23821	25384422	mouse	mouse	binding	cell_line	CLO_0008154	not_applicable	not_applicable	unknown	unknown
tri_1300	exp_3733	TCF7L2	BACE1	6934	23621	21416	23821	25384422	mouse	mouse	reporter	cell_line	CLO_0008154	not_applicable	repression	unknown	unknown
tri_1301	exp_0357	TCF7L2	HMGA1	6934	3159	6934	3159	22961697	human	human	binding	cell_line	CLO_0003665	not_applicable	not_applicable	-487	proximal
tri_1301	exp_0355	TCF7L2	HMGA1	6934	3159	6934	3159	22961697	human	human	binding	in-vitro	not_applicable	not_applicable	not_applicable	-487	proximal
tri_1306	exp_1774	TCF7L2	PLD1	6934	5337	6934	5337	20442281	human	human	perturbation	cell_line	CLO_0001230	not_applicable	activation	not_applicable	not_applicable
tri_1306	exp_1773	TCF7L2	PLD1	6934	5337	6934	5337	20442281	human	human	reporter	cell_line	CLO_0001230	not_applicable	activation	unknown	unknown
tri_1308	exp_2049	TCF7L2	KIF15	6934	56992	6934	56992	23295773	human	human	binding	cell_line	CLO_0009464	not_applicable	not_applicable	unknown	unknown
tri_1309	exp_1464	TCF7L2	CCND1	6934	595	6934	595	17360646	human	human	binding	cell_line	CLO_0003665	not_applicable	not_applicable	unknown	unknown
tri_1310	exp_1606	TCF7L2	BCL2L2	6934	599	6934	599	19124064	human	human	binding	cell_line	CLO_0003665	not_applicable	not_applicable	-18	proximal
tri_1310	exp_1607	TCF7L2	BCL2L2	6934	599	6934	599	19124064	human	human	reporter	cell_line	CLO_0003665	not_applicable	activation	-18	proximal
tri_1311	exp_3857	TCF7L2	SCN5A	6934	6331	21416	20271	27068063	mouse	mouse	binding	primary_tissue	UBERON_0002082	P70	not_applicable	unknown	unknown
tri_1311	exp_3858	TCF7L2	SCN5A	6934	6331	21416	20271	27068063	mouse	mouse	reporter	cell_line	CLO_0003684	not_applicable	repression	unknown	unknown
tri_1312	exp_2051	TCF7L2	CXCL12	6934	6387	6934	6387	23295773	human	human	binding	cell_line	CLO_0009464	not_applicable	not_applicable	unknown	unknown
tri_1313	exp_2050	TCF7L2	NCAPG	6934	64151	6934	64151	23295773	human	human	binding	cell_line	CLO_0009464	not_applicable	not_applicable	unknown	unknown
tri_1314	exp_2052	TCF7L2	SOX5	6934	6660	6934	6660	23295773	human	human	binding	cell_line	CLO_0009464	not_applicable	not_applicable	unknown	unknown
tri_1315	exp_1917	TCF7L2	SPP1	6934	6696	6934	6696	21772333	human	human	binding	cell_line	CLO_0007634	not_applicable	not_applicable	-2126	distal
tri_1315	exp_1919	TCF7L2	SPP1	6934	6696	6934	6696	21772333	human	human	perturbation	cell_line	CLO_0037239	not_applicable	activation	not_applicable	not_applicable
tri_1315	exp_1918	TCF7L2	SPP1	6934	6696	6934	6696	21772333	human	human	reporter	cell_line	CLO_0037239	not_applicable	activation	-2126	distal
tri_1317	exp_2404	TCF7L2	TCF7	6934	6932	6934	6932	10489374	human	human	reporter	cell_line	CUSTOM_IIA1.6 B_cell	not_applicable	activation	unknown	unknown
tri_1318	exp_1948	TCF7L2	ZEB1	6934	6935	6934	6935	22080605	human	human	binding	cell_line	CLO_0009218	not_applicable	not_applicable	unknown	unknown
tri_1318	exp_1951	TCF7L2	ZEB1	6934	6935	6934	6935	22080605	human	human	perturbation	cell_line	CLO_0009218	not_applicable	activation	not_applicable	not_applicable
tri_1318	exp_1949	TCF7L2	ZEB1	6934	6935	6934	6935	22080605	human	human	reporter	cell_line	CLO_0003665	not_applicable	activation	unknown	unknown
tri_1318	exp_1950	TCF7L2	ZEB1	6934	6935	6934	6935	22080605	human	human	reporter	cell_line	CLO_0009218	not_applicable	activation	unknown	unknown
tri_1320	exp_1189	TCF7L2	AXIN2	6934	8313	6934	8313	11940574	human	human	perturbation	cell_line	CLO_0000824	not_applicable	activation	not_applicable	not_applicable
tri_1320	exp_0013	TCF7L2	AXIN2	6934	8313	6934	8313	11940574	human	human	reporter	cell_line	CLO_0009218	not_applicable	activation	-102	proximal
tri_1322	exp_2098	TCF7L2	SQSTM1	6934	8878	6934	8878	23736261	human	human	binding	cell_line	CLO_0004283	not_applicable	not_applicable	unknown	unknown
tri_1322	exp_2099	TCF7L2	SQSTM1	6934	8878	6934	8878	23736261	human	human	perturbation	cell_line	CLO_0007403	not_applicable	repression	not_applicable	not_applicable
tri_0670	exp_1086	MEF2C	RUNX2	4208	860	17260	12393	24692107	mouse	mouse	binding	primary_cell	CL_0000062	unknown	not_applicable	unknown	unknown
tri_0670	exp_1094	MEF2C	RUNX2	4208	860	17260	12393	24692107	mouse	mouse	binding	in-vitro	not_applicable	not_applicable	not_applicable	unknown	unknown
tri_0670	exp_3359	MEF2C	RUNX2	4208	860	17260	12393	21652706	mouse	mouse	perturbation	cell_line	CLO_0007582	not_applicable	activation	not_applicable	not_applicable
tri_0670	exp_0433	MEF2C	RUNX2	4208	860	17260	12393	24692107	mouse	mouse	perturbation	cell_line	EFO_0002816	not_applicable	activation	not_applicable	not_applicable
tri_0670	exp_0434	MEF2C	RUNX2	4208	860	17260	12393	24692107	mouse	mouse	perturbation	primary_cell	CL_0000062	unknown	activation	not_applicable	not_applicable
tri_0670	exp_0436	MEF2C	RUNX2	4208	860	17260	12393	24692107	mouse	mouse	reporter	cell_line	CLO_00008947	not_applicable	activation	unknown	unknown
tri_0647	exp_3937	MEF2C	DES	4208	1674	17260	13346	8062833	mouse	mouse	binding	in-vitro	not_applicable	not_applicable	not_applicable	-864	proximal
tri_0647	exp_3938	MEF2C	DES	4208	1674	17260	13346	8062833	mouse	mouse	reporter	cell_line	CLO_0002120	not_applicable	activation	-864	proximal
tri_0654	exp_3957	MEF2C	JUN	4208	3725	17260	16476	9252389	mouse	mouse	reporter	cell_line	CLO_0054384	not_applicable	activation	unknown	unknown
tri_0651	exp_3768	MEF2C	AMPD1	4208	270	17260	229665	26101156	mouse	mouse	perturbation	cell_line	CLO_0052294	not_applicable	activation	not_applicable	not_applicable
tri_0651	exp_3767	MEF2C	AMPD1	4208	270	17260	229665	26101156	mouse	mouse	reporter	cell_line	CLO_0002120	not_applicable	activation	unknown	unknown
tri_0665	exp_3356	MEF2C	BGLAP	4208	632	17260	12095	21652706	mouse	mouse	perturbation	cell_line	CLO_0007582	not_applicable	activation	not_applicable	not_applicable
tri_0665	exp_3360	MEF2C	BGLAP	4208	632	17260	12097	21652706	mouse	mouse	perturbation	cell_line	CLO_0007582	not_applicable	activation	not_applicable	not_applicable
tri_0669	exp_0676	MEF2C	CALR	4208	811	17260	12317	15998798	mouse	mouse	binding	cell_line	CLO_0008172	not_applicable	not_applicable	-837	proximal
tri_0669	exp_0678	MEF2C	CALR	4208	811	17260	12317	15998798	mouse	mouse	binding	in-vitro	not_applicable	not_applicable	not_applicable	-837	proximal
tri_0669	exp_0680	MEF2C	CALR	4208	811	17260	12317	15998798	mouse	mouse	perturbation	primary_tissue	UBERON_0000948	P60	activation	not_applicable	not_applicable
tri_0669	exp_0679	MEF2C	CALR	4208	811	17260	12317	15998798	mouse	mouse	reporter	cell_line	CLO_0008172	not_applicable	activation	-837	proximal
tri_0643	exp_2610	MEF2C	CKM	4208	1158	17260	12715	15040454	mouse	mouse	binding	in-vitro	not_applicable	not_applicable	not_applicable	unknown	unknown
tri_0648	exp_2865	MEF2C	DLX5	4208	1749	17260	13395	17420000	mouse	mouse	binding	in-vitro	not_applicable	not_applicable	not_applicable	unknown	unknown
tri_0648	exp_2864	MEF2C	DLX5	4208	1749	17260	13395	17420000	mouse	mouse	perturbation	primary_tissue	UBERON_0002342	E9.5	activation	not_applicable	not_applicable
tri_0648	exp_2863	MEF2C	DLX5	4208	1749	17260	13395	17420000	mouse	mouse	reporter	cell_line	CLO_0001345	not_applicable	activation	unknown	unknown
tri_0649	exp_2868	MEF2C	DLX6	4208	1750	17260	13396	17420000	mouse	mouse	binding	in-vitro	not_applicable	not_applicable	not_applicable	unknown	unknown
tri_0649	exp_2867	MEF2C	DLX6	4208	1750	17260	13396	17420000	mouse	mouse	perturbation	primary_tissue	UBERON_0002342	E9.5	activation	not_applicable	not_applicable
tri_0649	exp_2866	MEF2C	DLX6	4208	1750	17260	13396	17420000	mouse	mouse	reporter	cell_line	CLO_0001345	not_applicable	activation	unknown	unknown
tri_0650	exp_3411	MEF2C	FRZB	4208	2487	17260	20378	22161640	mouse	mouse	perturbation	primary_tissue	UBERON_0006862	unknown	activation	not_applicable	not_applicable
tri_0655	exp_2831	MEF2C	MYH1	4208	4619	17260	17879	17210568	mouse	mouse	binding	in-vitro	not_applicable	not_applicable	not_applicable	-224	proximal
tri_0655	exp_2832	MEF2C	MYH1	4208	4619	17260	17879	17210568	mouse	mouse	reporter	cell_line	CLO_0052294	not_applicable	activation	-224	proximal
tri_0656	exp_2915	MEF2C	MYOG	4208	4656	17260	17928	18086704	mouse	mouse	binding	cell_line	CUSTOM_C2C7_cell	not_applicable	not_applicable	-14	proximal
tri_0671	exp_2890	MEF2C	MYOM1	4208	8736	17260	17929	17875930	mouse	mouse	binding	in-vitro	not_applicable	not_applicable	not_applicable	unknown	unknown
tri_0671	exp_2892	MEF2C	MYOM1	4208	8736	17260	17929	17875930	mouse	mouse	perturbation	primary_tissue	UBERON_0003663	E18.5	activation	not_applicable	not_applicable
tri_0671	exp_2891	MEF2C	MYOM1	4208	8736	17260	17929	17875930	mouse	mouse	reporter	cell_line	CLO_0002597	not_applicable	activation	unknown	unknown
tri_0672	exp_2893	MEF2C	MYOM2	4208	9172	17260	17930	17875930	mouse	mouse	binding	in-vitro	not_applicable	not_applicable	not_applicable	unknown	unknown
tri_0672	exp_2895	MEF2C	MYOM2	4208	9172	17260	17930	17875930	mouse	mouse	perturbation	primary_tissue	UBERON_0003663	E18.5	activation	not_applicable	not_applicable
tri_0672	exp_2894	MEF2C	MYOM2	4208	9172	17260	17930	17875930	mouse	mouse	reporter	cell_line	CLO_0002597	not_applicable	activation	unknown	unknown
tri_0659	exp_2849	MEF2C	MYOZ2	4208	51778	17260	59006	17341303	mouse	mouse	reporter	cell_line	CLO_0052294	not_applicable	activation	-144	proximal
tri_0663	exp_3370	MEF2C	RGR	4208	5995	17260	57811	21715356	mouse	mouse	reporter	cell_line	CLO_0051650	not_applicable	repression	unknown	unknown
tri_0664	exp_3371	MEF2C	RHO	4208	6010	17260	212541	21715356	mouse	mouse	reporter	cell_line	CLO_0051650	not_applicable	repression	unknown	unknown
tri_0666	exp_3410	MEF2C	SFRP2	4208	6423	17260	20319	22161640	mouse	mouse	perturbation	primary_tissue	UBERON_0006862	unknown	repression	not_applicable	not_applicable
tri_0644	exp_3355	MEF2C	SP7	4208	121340	17260	170574	21652706	mouse	mouse	perturbation	cell_line	CLO_0007582	not_applicable	activation	not_applicable	not_applicable
tri_0639	exp_3523	MEF2C	HCN4	4208	10021	17260	330953	23085412	mouse	mouse	binding	in-vitro	not_applicable	not_applicable	not_applicable	2	proximal
tri_0639	exp_3524	MEF2C	HCN4	4208	10021	17260	330953	23085412	mouse	mouse	reporter	cell_line	CLO_0001230	not_applicable	activation	2	proximal
tri_0640	exp_2312	MEF2C	OLFM4	4208	10562	4208	10562	28115742	human	human	binding	primary_tissue	UBERON_0000451	unknown	not_applicable	unknown	unknown
tri_0641	exp_3104	MEF2C	PPARGC1A	4208	10891	17260	19017	19553684	mouse	mouse	reporter	cell_line	CLO_0052294	not_applicable	activation	unknown	proximal
tri_0642	exp_0323	MEF2C	PTP4A3	4208	11156	4208	11156	22073279	human	human	binding	cell_line	CLO_0051650	not_applicable	not_applicable	-40	proximal
tri_0642	exp_0324	MEF2C	PTP4A3	4208	11156	4208	11156	22073279	human	human	binding	in-vitro	not_applicable	not_applicable	not_applicable	-40	proximal
tri_0642	exp_0326	MEF2C	PTP4A3	4208	11156	4208	11156	22073279	human	human	perturbation	cell_line	CLO_0051650	not_applicable	activation	not_applicable	not_applicable
tri_0642	exp_0325	MEF2C	PTP4A3	4208	11156	4208	11156	22073279	human	human	reporter	cell_line	CLO_0051650	not_applicable	activation	-40	proximal
tri_0645	exp_3358	MEF2C	COL2A1	4208	1280	17260	12824	21652706	mouse	mouse	perturbation	cell_line	CLO_0007582	not_applicable	activation	not_applicable	not_applicable
tri_0646	exp_2702	MEF2C	SMYD1	4208	150572	17260	12180	15890826	mouse	mouse	binding	in-vitro	not_applicable	not_applicable	not_applicable	-320	proximal
tri_0646	exp_2701	MEF2C	SMYD1	4208	150572	17260	12180	15890826	mouse	mouse	perturbation	primary_tissue	UBERON_0000948	E9	activation	not_applicable	not_applicable
tri_0646	exp_2700	MEF2C	SMYD1	4208	150572	17260	12180	15890826	mouse	mouse	reporter	primary_tissue	UBERON_0000948	E11.5	activation	-320	proximal
tri_0652	exp_3354	MEF2C	IBSP	4208	3381	17260	15891	21652706	mouse	mouse	perturbation	cell_line	CLO_0007582	not_applicable	activation	not_applicable	not_applicable
tri_0653	exp_3969	MEF2C	JCHAIN	4208	3512	17260	16069	9748293	mouse	mouse	binding	in-vitro	not_applicable	not_applicable	not_applicable	unknown	unknown
tri_0653	exp_3970	MEF2C	JCHAIN	4208	3512	17260	16069	9748293	mouse	mouse	reporter	cell_line	CUSTOM_S194_cell	not_applicable	activation	unknown	unknown
tri_0657	exp_2905	MEF2C	TNNI3K	4208	51086	17260	435766	18021318	mouse	mouse	binding	in-vitro	not_applicable	not_applicable	not_applicable	unknown	unknown
tri_0657	exp_2907	MEF2C	TNNI3K	4208	51086	17260	435766	18021318	mouse	mouse	perturbation	primary_cell	CL_0000746	P1	activation	not_applicable	not_applicable
tri_0657	exp_2906	MEF2C	TNNI3K	4208	51086	17260	435766	18021318	mouse	mouse	reporter	primary_cell	CL_0000746	P1	activation	unknown	unknown
tri_0658	exp_3409	MEF2C	LEF1	4208	51176	17260	16842	22161640	mouse	mouse	perturbation	primary_tissue	UBERON_0006862	unknown	repression	not_applicable	not_applicable
tri_0660	exp_1431	MEF2C	BCO1	4208	53630	4208	53630	16504037	human	human	binding	in-vitro	not_applicable	not_applicable	not_applicable	unknown	unknown
tri_0660	exp_1432	MEF2C	BCO1	4208	53630	4208	53630	16504037	human	human	reporter	cell_line	CLO_0002172	not_applicable	activation	unknown	unknown
tri_0661	exp_3357	MEF2C	PTH1R	4208	5745	17260	19228	21652706	mouse	mouse	perturbation	cell_line	CLO_0007582	not_applicable	activation	not_applicable	not_applicable
tri_0662	exp_3372	MEF2C	OPN1LW	4208	5956	17260	14539	21715356	mouse	mouse	reporter	cell_line	CLO_0051650	not_applicable	repression	unknown	unknown
tri_0667	exp_3702	MEF2C	SGCA	4208	6442	17260	20391	25091331	mouse	mouse	reporter	cell_line	CLO_0002120	not_applicable	activation	unknown	unknown
tri_0668	exp_3961	MEF2C	SLC2A4	4208	6517	17260	20528	9603935	mouse	mouse	binding	in-vitro	not_applicable	not_applicable	not_applicable	-464	proximal
tri_0673	exp_1080	MEF2C	MMP20	4208	9313	17260	30800	24495128	mouse	mouse	binding	cell_line	CL_0000059	not_applicable	not_applicable	-216	proximal
tri_0673	exp_1081	MEF2C	MMP20	4208	9313	17260	30800	24495128	mouse	mouse	binding	in-vitro	not_applicable	not_applicable	not_applicable	-216	proximal
tri_0673	exp_1083	MEF2C	MMP20	4208	9313	17260	30800	24495128	mouse	mouse	perturbation	cell_line	CL_0000059	not_applicable	activation	not_applicable	not_applicable
tri_0673	exp_1082	MEF2C	MMP20	4208	9313	17260	30800	24495128	mouse	mouse	reporter	cell_line	CL_0000059	not_applicable	activation	-216	proximal
tri_0239	exp_1500	AHR	TNFSF13B	196	10673	196	10673	17900530	human	human	binding	in-vitro	not_applicable	not_applicable	not_applicable	-71	proximal
tri_0239	exp_1501	AHR	TNFSF13B	196	10673	196	10673	17900530	human	human	perturbation	cell_line	CLO_0009465	not_applicable	activation	not_applicable	not_applicable
tri_0238	exp_1502	AHR	CXCL13	196	10563	196	10563	17900530	human	human	binding	in-vitro	not_applicable	not_applicable	not_applicable	-115	proximal
tri_0238	exp_1503	AHR	CXCL13	196	10563	196	10563	17900530	human	human	perturbation	cell_line	CLO_0009465	not_applicable	activation	not_applicable	not_applicable
[truncated: 1,638 more rows]
