# Supplementary material for: Experiment level curation of transcriptional regulatory interactions in neurodevelopment
Source: PLoS Comput Biol. 2021 Oct 19;17(10):e1009484. doi: 10.1371/journal.pcbi.1009484 (PMC8565786; doi:10.1371/journal.pcbi.1009484)
Supplement: S8 Data — (TSV) [file pcbi.1009484.s030.tsv]

S8 Data. All DTRI records including those curated in external databases
DTRI_ID	TF_Symbol_Human	Target_Symbol_Human	TF_Entrez_ID_Human	Target_Entrez_ID_Human	Databases
tri_0077	ACTRT1	GLI1	139741	2735	Current
tri_0175	AGT	EPO	183	2056	Current
tri_0259	AHR	CBR1	196	873	Current
tri_0245	AHR	EREG	196	2069	Current
tri_0247	AHR	FLG	196	2312	Current
tri_0243	AHR	Mt1	196	17748	Current
tri_0244	AHR	Mt2	196	17750	Current
tri_0256	AHR	NCF1	196	653361	Current
tri_0252	AHR	NFE2L2	196	4780	Current
tri_0258	AHR	SLC7A5	196	8140	Current
tri_0246	AHR	Sult1a1	196	20887	Current
tri_0569	APOE	HMGXB4	348	10042	Current
tri_0581	AR	Lcn5	367	13863	Current
tri_0606	ARNT	PRDX2	405	7001	Current
tri_0607	ARNTL	EGR1	406	1958	Current
tri_0608	ARNTL	NOCT	406	25819	Current
tri_1027	ARNTL2	BHLHE40	56938	8553	Current
tri_0704	ASCL1	AXIN2	429	8313	Current
tri_0701	ASCL1	BCL2	429	596	Current
tri_0703	ASCL1	BTG2	429	7832	Current
tri_0700	ASCL1	CENPJ	429	55835	Current
tri_0688	ASCL1	DLL1	429	28514	Current
tri_0683	ASCL1	DLX5	429	1749	Current
tri_0686	ASCL1	GAD1	429	2571	Current
tri_0687	ASCL1	GNRHR	429	2798	Current
tri_0689	ASCL1	HES1	429	3280	Current
tri_0699	ASCL1	HES6	429	55502	Current
tri_0690	ASCL1	INSM1	429	3642	Current
tri_0691	ASCL1	JAG2	429	3714	Current
tri_0695	ASCL1	MGMT	429	4255	Current
tri_0696	ASCL1	MMP7	429	4316	Current
tri_0702	ASCL1	RET	429	5979	Current
tri_0757	ATF4	SNCG	468	6623	Current
tri_0032	BATF	IL4	10538	3565	Current
tri_0033	BATF	IRF4	10538	3662	Current
tri_0973	BCL11A	HBB	53335	3043	Current
tri_0974	BCL11A	HBE1	53335	3046	Current
tri_0975	BCL11A	HBG1	53335	3047	Current
tri_0976	BCL11A	HBG2	53335	3048	Current
tri_0977	BCL11A	ID3	53335	3399	Current
tri_0978	BCL11A	TCF4	53335	6925	Current
tri_1086	BCL11B	EGFR	64919	1956	Current
tri_1087	BCL11B	KRT8	64919	3856	Current
tri_1090	BCL11B	SNAI1	64919	6615	Current
tri_1089	BCL11B	SNAI2	64919	6591	Current
tri_1091	BCL11B	TGFA	64919	7039	Current
tri_1092	BCL11B	TGFB1	64919	7040	Current
tri_1093	BCL11B	TGFB2	64919	7042	Current
tri_1096	BMP2	LEF1	650	51176	Current
tri_1097	BMP2	RUNX2	650	860	Current
tri_1099	BMP7	NEUROG2	655	63973	Current
tri_0356	CBX5	MEF2C	23468	4208	Current
tri_0001	CDH5	CLDN5	1003	7122	Current
tri_0023	CDX2	TAL1	1045	6886	Current
tri_0028	CEBPA	COPS5	1050	10987	Current
tri_0030	CEBPB	COPS5	1051	10987	Current
tri_0037	CHD4	BCL11A	1108	53335	Current
tri_1488	CLOCK	ATF4	9575	468	Current
tri_1487	CLOCK	NOCT	9575	25819	Current
tri_0060	CREB1	ASCL1	1385	429	Current
tri_0058	CREB1	CCN1	1385	3491	Current
tri_0073	CREB1	CCNC	1385	892	Current
tri_0050	CREB1	FOSB	1385	2354	Current
tri_0051	CREB1	HBG2	1385	3048	Current
tri_0041	CREB1	PNPLA6	1385	10908	Current
tri_0068	CREB1	RFC3	1385	5983	Current
tri_0071	CREB1	THBS1	1385	7057	Current
tri_0056	CREB1	TMEM173	1385	340061	Current
tri_0072	CREB1	TP53	1385	7157	Current
tri_0048	CREB1	USP22	1385	23326	Current
tri_0076	CREBBP	LHB	1387	3972	Current
tri_0078	CSF1R	RUNX1	1436	861	Current
tri_0086	CTNNB1	AKT2	1499	208	Current
tri_0092	CTNNB1	ASCL1	1499	429	Current
tri_0087	CTNNB1	BACE1	1499	23621	Current
tri_0107	CTNNB1	BCL2L2	1499	599	Current
tri_0083	CTNNB1	CCN2	1499	1490	Current
tri_0081	CTNNB1	COPS5	1499	10987	Current
tri_0085	CTNNB1	EDN1	1499	1906	Current
tri_0102	CTNNB1	ENAH	1499	55740	Current
tri_0080	CTNNB1	ENAM	1499	10117	Current
tri_0089	CTNNB1	HES1	1499	3280	Current
tri_0115	CTNNB1	HES7	1499	84667	Current
tri_0088	CTNNB1	HMGA1	1499	3159	Current
tri_0103	CTNNB1	MESP1	1499	55897	Current
tri_0091	CTNNB1	MIR30E	1499	407034	Current
tri_0095	CTNNB1	MYOD1	1499	4654	Current
tri_0109	CTNNB1	NEUROG2	1499	63973	Current
tri_0082	CTNNB1	NOTUM	1499	147111	Current
tri_0118	CTNNB1	NR1I2	1499	8856	Current
tri_0101	CTNNB1	POU5F1	1499	5460	Current
tri_0108	CTNNB1	SCN5A	1499	6331	Current
tri_0119	CTNNB1	SQSTM1	1499	8878	Current
tri_0111	CTNNB1	STAT3	1499	6774	Current
tri_0112	CTNNB1	ZEB1	1499	6935	Current
tri_0157	CUX1	ARHGAP32	1523	9743	Current
tri_0136	CUX1	ARHGDIB	1523	397	Current
tri_0153	CUX1	CCN5	1523	8839	Current
tri_0158	CUX1	CDH1	1523	999	Current
tri_0121	CUX1	CDH2	1523	1000	Current
tri_0125	CUX1	CEBPE	1523	1053	Current
tri_0128	CUX1	DEFA1	1523	1667	Current
tri_0132	CUX1	FLNA	1523	2316	Current
tri_0152	CUX1	HIST2H4A	1523	8370	Current
tri_0134	CUX1	ITGB2	1523	3689	Current
tri_0135	CUX1	KISS1	1523	3814	Current
tri_0141	CUX1	LIMA1	1523	51474	Current
tri_0129	CUX1	Marcks	1523	17118	Current
tri_0137	CUX1	MARCKS	1523	4082	Current
tri_0140	CUX1	NEU1	1523	4758	Current
tri_0122	CUX1	OCLN	1523	100506658	Current
tri_0146	CUX1	PCDH10	1523	57575	Current
tri_0142	CUX1	PNN	1523	5411	Current
tri_0145	CUX1	PTK2	1523	5747	Current
tri_0154	CUX1	PTTG1	1523	9232	Current
tri_0156	CUX1	RAB36	1523	9609	Current
tri_0144	CUX1	RASIP1	1523	54922	Current
tri_0131	CUX1	RHOBTB3	1523	22836	Current
tri_0149	CUX1	SNAI1	1523	6615	Current
tri_0148	CUX1	SNAI2	1523	6591	Current
tri_0150	CUX1	THBS1	1523	7057	Current
tri_0151	CUX1	VIM	1523	7431	Current
tri_0160	DLX1	GAD1	1745	2571	Current
tri_0161	DLX1	GAD2	1745	2572	Current
tri_0162	DLX2	GAD1	1746	2571	Current
tri_0163	DLX2	GAD2	1746	2572	Current
tri_0166	DLX5	BMPER	1749	168667	Current
tri_0171	DLX5	POU3F3	1749	5455	Current
tri_0165	DLX5	TMEM30B	1749	161291	Current
tri_0203	E2F1	CASP8	1869	841	Current
tri_0176	E2F1	CDKN2B-AS1	1869	100048912	Current
tri_0187	E2F1	STMN1	1869	3925	Current
tri_0208	E2F3	ATM	1871	472	Current
tri_0214	EGR1	CSPG4	1958	1464	Current
tri_0218	EGR1	GNAQ	1958	2776	Current
tri_0221	EGR1	ID2	1958	3398	Current
tri_0223	EGR1	MST1R	1958	4486	Current
tri_0213	EGR1	NCAN	1958	1463	Current
tri_0224	EGR1	PER1	1958	5187	Current
tri_0212	EGR1	VCAN	1958	1462	Current
tri_0261	EGR4	DLX5	1961	1749	Current
tri_0264	EGR4	PTHLH	1961	5744	Current
tri_0262	EGR4	RAB15	1961	376267	Current
tri_0263	EGR4	SAMD5	1961	389432	Current
tri_0260	EGR4	SYNPO	1961	11346	Current
tri_0266	ELK1	ZC3H12A	2002	80149	Current
tri_1392	EOMES	PAX6	8320	5080	Current
tri_0268	EP300	RHOA	2033	387	Current
tri_0269	EP300	SKP2	2033	6502	Current
tri_0267	EP300	SP7	2033	121340	Current
tri_0271	EPAS1	PRDX2	2034	7001	Current
tri_0270	EPAS1	PROX1	2034	5629	Current
tri_0272	ERG	LEF1	2078	51176	Current
tri_0274	ERG	WNT1	2078	7471	Current
tri_0275	ERG	WNT2	2078	7472	Current
tri_0276	ERG	WNT3	2078	7473	Current
tri_0281	ETS1	NR1I2	2113	8856	Current
tri_0282	ETV1	HES5	2115	388585	Current
tri_0283	ETV4	GLI3	2118	2737	Current
tri_0284	ETV4	WNT8B	2118	7479	Current
tri_0285	EWSR1	POU5F1	2130	5460	Current
tri_0286	EYA1	GLI1	2138	2735	Current
tri_0288	EYA1	NRP1	2138	8829	Current
tri_0287	EYA1	NRP2	2138	8828	Current
tri_0591	FEZF1	HES5	389549	388585	Current
tri_0597	FEZF1	NANOG	389549	79923	Current
tri_0595	FEZF1	NEUROG2	389549	63973	Current
tri_0592	FEZF1	OTX2	389549	5015	Current
tri_0593	FEZF1	PAX6	389549	5080	Current
tri_0594	FEZF1	POU5F1	389549	5460	Current
tri_0596	FEZF1	SOX2	389549	6657	Current
tri_1023	FEZF2	HES5	55079	388585	Current
tri_1494	FGF19	ASCL1	9965	429	Current
tri_1495	FGF19	NEUROG2	9965	63973	Current
tri_0351	FMR1	ASCL1	2332	429	Current
tri_0349	FMR1	FGF5	2332	2250	Current
tri_0350	FMR1	FGF8	2332	2253	Current
tri_0352	FMR1	NTRK2	2332	4915	Current
tri_0357	FOSB	MYC	2354	4609	Current
tri_0510	FOXA2	ABCB1	3170	5243	Current
tri_0516	FOXA2	ABCC8	3170	6833	Current
tri_0495	FOXA2	ADORA2B	3170	136	Current
tri_0511	FOXA2	ANO2	3170	57101	Current
tri_0513	FOXA2	BAX	3170	581	Current
tri_0499	FOXA2	CADM1	3170	23705	Current
tri_0492	FOXA2	CDKN1A	3170	1026	Current
tri_0493	FOXA2	CITED2	3170	10370	Current
tri_0497	FOXA2	CYP2A13	3170	1553	Current
tri_0520	FOXA2	FTO	3170	79068	Current
tri_0507	FOXA2	KCNJ11	3170	3767	Current
tri_0517	FOXA2	MUC5B	3170	727897	Current
tri_0521	FOXA2	NR0B2	3170	8431	Current
tri_0515	FOXA2	SLC12A2	3170	6558	Current
tri_0522	FOXA2	SLC4A4	3170	8671	Current
tri_0518	FOXA2	UGT2B17	3170	7367	Current
tri_0524	FOXA3	CDH15	3171	1013	Current
tri_0526	FOXA3	CIDEA	3171	1149	Current
tri_0528	FOXA3	COX4I2	3171	84701	Current
tri_0525	FOXA3	PPARGC1A	3171	10891	Current
tri_0527	FOXA3	UCP1	3171	7350	Current
tri_0292	FOXG1	RELN	2290	5649	Current
tri_0293	FOXG1	ROBO1	2290	6091	Current
tri_0294	FOXG1	SLIT3	2290	6586	Current
tri_0039	FOXN4	ASCL1	121643	429	Current
tri_0306	FOXO1	APOC3	2308	345	Current
tri_0298	FOXO1	CTSL	2308	1514	Current
tri_0299	FOXO1	CTSV	2308	1515	Current
tri_0301	FOXO1	DDX5	2308	1655	Current
tri_0303	FOXO1	FOXO3	2308	2309	Current
tri_0323	FOXO1	GALNT14	2308	79623	Current
tri_0305	FOXO1	GCDH	2308	2639	Current
tri_0307	FOXO1	IL9	2308	3578	Current
tri_0308	FOXO1	IRF4	2308	3662	Current
tri_0326	FOXO1	MCM3AP	2308	8888	Current
tri_0324	FOXO1	NDNF	2308	79625	Current
tri_0325	FOXO1	NR0B2	2308	8431	Current
tri_0314	FOXO1	PLTP	2308	5360	Current
tri_0315	FOXO1	PPA1	2308	5464	Current
tri_0318	FOXO1	RAG2	2308	5897	Current
tri_0310	FOXO1	SERPINB2	2308	5055	Current
tri_0371	GATA1	CLDN11	2623	5010	Current
tri_0374	GATA2	CYP2C19	2624	1557	Current
tri_0375	GATA2	CYP2C9	2624	1559	Current
tri_0376	GATA2	DIO2	2624	1734	Current
tri_0382	GATA2	KIT	2624	3815	Current
tri_0373	GATA2	MICA	2624	100507436	Current
tri_0383	GATA2	MICB	2624	4277	Current
tri_0385	GATA2	PDE9A	2624	5152	Current
tri_0387	GATA2	TP53	2624	7157	Current
tri_0397	GATA4	ACTA2	2626	59	Current
tri_0396	GATA4	CLDN11	2626	5010	Current
tri_0391	GATA4	CYP2C9	2626	1559	Current
tri_0395	GATA4	MUC2	2626	4583	Current
tri_0398	GATA4	SGCA	2626	6442	Current
tri_0400	GATA6	CLDN11	2627	5010	Current
tri_0409	GLI1	AQP1	2735	358	Current
tri_0408	GLI1	BIRC3	2735	330	Current
tri_0405	GLI1	GLI1	2735	2735	Current
tri_0410	GLI1	NEK2	2735	4751	Current
tri_0418	GLI1	REG4	2735	83998	Current
tri_0417	GLI1	TERT	2735	7015	Current
tri_0421	GLI2	GAST	2736	2520	Current
tri_0423	GLI2	HIP1	2736	3092	Current
tri_0426	GLI2	NEK2	2736	4751	Current
tri_0427	GLI2	NKX2-2	2736	4821	Current
tri_0429	GLI2	TERT	2736	7015	Current
tri_0443	GLI3	CCND1	2737	595	Current
tri_0431	GLI3	CDK6	2737	1021	Current
tri_0432	GLI3	CDKN2C	2737	1031	Current
tri_0434	GLI3	CTNNB1	2737	1499	Current
tri_0435	GLI3	Cxcl9	2737	17329	Current
tri_0451	GLI3	GNA14	2737	9630	Current
tri_0439	GLI3	GNAT3	2737	346562	Current
tri_0450	GLI3	HAND2	2737	9464	Current
tri_0438	GLI3	HIP1	2737	3092	Current
tri_0440	GLI3	NOS2	2737	4843	Current
tri_0441	GLI3	PTCH1	2737	5727	Current
tri_0442	GLI3	RBP1	2737	5947	Current
tri_0448	GLI3	TAS1R3	2737	83756	Current
tri_0437	GLI3	TRPM5	2737	29850	Current
tri_0446	GLI3	WNT7B	2737	7477	Current
tri_0447	GLI3	WNT8B	2737	7479	Current
tri_1389	GRHL2	NKX2-1	79977	7080	Current
tri_0452	H19	CDX2	283120	1045	Current
tri_0453	H19	IGF2	283120	3481	Current
tri_0454	H3F3A	GLI1	3020	2735	Current
tri_0455	H3F3B	GLI1	3021	2735	Current
tri_1485	HAND2	GLI3	9464	2737	Current
tri_0539	HES1	ADAMTS5	3280	11096	Current
tri_0557	HES1	ATOH1	3280	474	Current
tri_0548	HES1	BBC3	3280	27113	Current
tri_0560	HES1	BNIP3	3280	664	Current
tri_0543	HES1	CBLN4	3280	140689	Current
tri_0561	HES1	CCNE1	3280	898	Current
tri_0541	HES1	COL1A1	3280	1277	Current
tri_0542	HES1	COL1A2	3280	1278	Current
tri_0549	HES1	CXCL2	3280	2920	Current
tri_0544	HES1	DTX1	3280	1840	Current
tri_0546	HES1	FLT3	3280	2322	Current
tri_0547	HES1	GAA	3280	2548	Current
tri_0540	HES1	GPR146	3280	115330	Current
tri_0550	HES1	HES1	3280	3280	Current
tri_0562	HES1	IL1RL1	3280	9173	Current
tri_0552	HES1	IL6	3280	3569	Current
tri_0553	HES1	MIR199B	3280	406978	Current
tri_0556	HES1	MMP13	3280	4322	Current
tri_0558	HES1	NPAT	3280	4863	Current
tri_1038	HES4	ASCL1	57801	429	Current
tri_1037	HES4	CDKN1A	57801	1026	Current
tri_0589	HES5	ASCL1	388585	429	Current
tri_0590	HES5	ATOH1	388585	474	Current
tri_0355	HEY1	CDKN1C	23462	1028	Current
tri_0464	HIF1A	ATP13A2	3091	23400	Current
tri_0488	HIF1A	ATRIP	3091	84126	Current
tri_0468	HIF1A	CD274	3091	29126	Current
tri_0472	HIF1A	CXCR1	3091	3577	Current
tri_0473	HIF1A	CXCR2	3091	3579	Current
tri_0461	HIF1A	CYP19A1	3091	1588	Current
tri_0466	HIF1A	GATA1	3091	2623	Current
tri_0470	HIF1A	HES1	3091	3280	Current
tri_0471	HIF1A	HSD3B2	3091	3284	Current
tri_0475	HIF1A	NOS1	3091	4842	Current
tri_0476	HIF1A	NTRK2	3091	4915	Current
tri_0484	HIF1A	PRDX2	3091	7001	Current
tri_0478	HIF1A	PROX1	3091	5629	Current
tri_0481	HIF1A	S100A8	3091	6279	Current
tri_0482	HIF1A	S100A9	3091	6280	Current
tri_0458	HIF1A	SEMA4D	3091	10507	Current
tri_0457	HIF1A	SPRY2	3091	10253	Current
tri_0004	HMGXB4	ACTA2	10042	59	Current
tri_0002	HMGXB4	CNN1	10042	1264	Current
tri_0003	HMGXB4	MYH11	10042	4629	Current
tri_0005	HMGXB4	TAGLN	10042	6876	Current
tri_0531	HOXB1	HOXB1	3211	3211	Current
tri_0534	HOXD13	BARX1	3239	56033	Current
tri_0532	HOXD13	DACH1	3239	1602	Current
tri_0533	HOXD13	FBN1	3239	2200	Current
tri_0535	HOXD13	HAND2	3239	9464	Current
tri_0565	HSF2	ZNF804A	3298	91752	Current
tri_0566	ID2	HES1	3398	3280	Current
tri_0575	INSM1	PAX6	3642	5080	Current
tri_1081	IRF2BPL	KISS1	64207	3814	Current
tri_0579	IRF3	GPR146	3661	115330	Current
tri_0584	JUN	HBG2	3725	3048	Current
tri_0588	JUND	MYC	3727	4609	Current
tri_0705	KMT2A	DLX2	4297	1746	Current
tri_0601	LCN2	SLC22A17	3934	51310	Current
tri_0957	LEF1	BGLAP	51176	632	Current
tri_0959	LEF1	BMP4	51176	652	Current
tri_0930	LEF1	CDKN1A	51176	1026	Current
tri_0956	LEF1	CELA2A	51176	63036	Current
tri_0932	LEF1	COL1A1	51176	1277	Current
tri_0961	LEF1	CXCR4	51176	7852	Current
tri_0929	LEF1	ENAM	51176	10117	Current
tri_0938	LEF1	FGF3	51176	2248	Current
tri_0939	LEF1	FGF4	51176	2249	Current
tri_0935	LEF1	MESP2	51176	145873	Current
tri_0948	LEF1	NOTCH1	51176	4851	Current
tri_0963	LEF1	NR1I2	51176	8856	Current
tri_0958	LEF1	SHH	51176	6469	Current
tri_0960	LEF1	TYR	51176	7299	Current
tri_1025	LGR4	AR	55366	367	Current
tri_1024	LGR4	ESR1	55366	2099	Current
tri_0602	LHX1	HESX1	3975	8820	Current
tri_1468	LHX2	BTBD3	9355	22903	Current
tri_1474	LHX2	MSX1	9355	4487	Current
tri_1475	LHX2	MSX2	9355	4488	Current
tri_1476	LHX2	MYF5	9355	4617	Current
tri_1470	LHX2	Olfr1348	9355	258915	Current
tri_1471	LHX2	Olfr476	9355	258926	Current
tri_1472	LHX2	Olfr686	9355	259072	Current
tri_1469	LHX2	Olfr697	9355	258592	Current
tri_1466	LHX2	OR10J5	9355	127385	Current
tri_1467	LHX2	OR52I2	9355	143502	Current
tri_1479	LHX2	OR6A2	9355	8590	Current
tri_1477	LHX2	PAX6	9355	5080	Current
tri_1390	LHX3	HESX1	8022	8820	Current
tri_0605	LMX1B	HESX1	4010	8820	Current
tri_0610	LYL1	MEF2C	4066	4208	Current
tri_0621	MAF	ANPEP	4094	290	Current
tri_0618	MAF	CCR1	4094	1230	Current
tri_0629	MAF	G6PC2	4094	57818	Current
tri_0624	MAF	INS	4094	3630	Current
tri_0626	MAF	IRF4	4094	3662	Current
tri_1493	MAML1	HES1	9794	3280	Current
tri_0632	MECP2	EHMT2	4204	10919	Current
tri_0635	MECP2	PCDH7	4204	5099	Current
tri_0634	MECP2	PCDHB1	4204	29930	Current
tri_0633	MECP2	SLC25A4	4204	291	Current
tri_0660	MEF2C	BCO1	4208	53630	Current
tri_0645	MEF2C	COL2A1	4208	1280	Current
tri_0639	MEF2C	HCN4	4208	10021	Current
tri_0652	MEF2C	IBSP	4208	3381	Current
tri_0653	MEF2C	JCHAIN	4208	3512	Current
tri_0658	MEF2C	LEF1	4208	51176	Current
tri_0673	MEF2C	MMP20	4208	9313	Current
tri_0640	MEF2C	OLFM4	4208	10562	Current
tri_0662	MEF2C	OPN1LW	4208	5956	Current
tri_0641	MEF2C	PPARGC1A	4208	10891	Current
tri_0661	MEF2C	PTH1R	4208	5745	Current
tri_0642	MEF2C	PTP4A3	4208	11156	Current
tri_0667	MEF2C	SGCA	4208	6442	Current
tri_0668	MEF2C	SLC2A4	4208	6517	Current
tri_0646	MEF2C	SMYD1	4208	150572	Current
tri_0657	MEF2C	TNNI3K	4208	51086	Current
tri_0674	MEF2D	PPARGC1A	4209	10891	Current
tri_1035	MRTFA	ANK1	57591	286	Current
tri_1036	MRTFA	CCN1	57591	3491	Current
tri_0710	MYB	RUNX1	4602	861	Current
tri_0716	MYC	ADSL	4609	158	Current
tri_0724	MYC	ATIC	4609	471	Current
tri_0711	MYC	CCAT1	4609	100507056	Current
tri_0715	MYC	CTPS1	4609	1503	Current
tri_0717	MYC	DHODH	4609	1723	Current
tri_0718	MYC	GART	4609	2618	Current
tri_0720	MYC	IMPDH1	4609	3614	Current
tri_0721	MYC	IMPDH2	4609	3615	Current
tri_0726	MYC	NOP16	4609	51491	Current
tri_0714	MYC	PDCD10	4609	11235	Current
tri_0727	MYC	PFAS	4609	5198	Current
tri_0731	MYC	RAD51	4609	5888	Current
tri_0728	MYC	SERPINI1	4609	5274	Current
tri_0734	MYC	TBX3	4609	6926	Current
tri_0719	MYC	TMEM173	4609	340061	Current
tri_0740	MYCN	ASCL1	4613	429	Current
tri_0741	MYCN	CAV1	4613	857	Current
tri_0739	MYCN	MEF2C	4613	4208	Current
tri_1480	MYOCD	CNN1	93649	1264	Current
tri_1483	MYOCD	SGCA	93649	6442	Current
tri_0749	MYOD1	ANK1	4654	286	Current
tri_0748	MYOD1	H19	4654	283120	Current
tri_0753	MYOG	SGCA	4656	6442	Current
tri_0363	NELFB	LEF1	25920	51176	Current
tri_0760	NEUROD1	GNRHR	4760	2798	Current
tri_0764	NEUROD1	MAFA	4760	389692	Current
tri_0766	NEUROD1	REG3A	4760	5068	Current
tri_0769	NEUROD1	THRB	4760	7068	Current
tri_0772	NEUROG1	DLL1	4762	28514	Current
tri_1074	NEUROG2	ASCL1	63973	429	Current
tri_1077	NEUROG2	BTG2	63973	7832	Current
tri_1080	NEUROG2	DLK1	63973	8788	Current
tri_1071	NEUROG2	DLL1	63973	28514	Current
tri_1069	NEUROG2	ELAVL4	63973	1996	Current
tri_1070	NEUROG2	ETV1	63973	2115	Current
tri_1072	NEUROG2	JAG2	63973	3714	Current
tri_1068	NEUROG2	Meg3	63973	17263	Current
tri_1065	NEUROG2	Mirg	63973	100040724	Current
tri_1076	NEUROG2	Rian	63973	75745	Current
tri_1073	NEUROG2	RTL1	63973	388015	Current
tri_1066	NEUROG2	ZBTB18	63973	10472	Current
tri_0783	NFE2L2	ATF4	4780	468	Current
tri_1491	NFE2L3	ACTA2	9603	59	Current
tri_1492	NFE2L3	TAGLN	9603	6876	Current
tri_0773	NFIA	HES1	4774	3280	Current
tri_0784	NFIX	SOX9	4784	6662	Current
tri_0790	NFKB1	MYOZ1	4790	58529	Current
tri_0797	NFYB	HSPA1B	4801	3304	Current
tri_0799	NFYC	HSPA1B	4802	3304	Current
tri_1338	NKX2-1	BMP4	7080	652	Current
tri_1344	NKX2-1	CCNB1	7080	891	Current
tri_1345	NKX2-1	CCNB2	7080	9133	Current
tri_1334	NKX2-1	E2F3	7080	1871	Current
tri_1335	NKX2-1	MET	7080	4233	Current
tri_1343	NKX2-1	NRP2	7080	8828	Current
tri_1346	NKX2-1	PTTG1	7080	9232	Current
tri_0800	NKX2-2	INS	4821	3630	Current
tri_0079	NKX2-5	SGCA	1482	6442	Current
tri_0801	NKX6-1	OLIG2	4825	10215	Current
tri_0809	NOTCH1	BGLAP	4851	632	Current
tri_0803	NOTCH1	COL1A1	4851	1277	Current
tri_0804	NOTCH1	COL1A2	4851	1278	Current
tri_0810	NOTCH1	HES7	4851	84667	Current
tri_0812	NOTCH2	SOX9	4853	6662	Current
tri_1486	NR1D1	CLOCK	9572	9575	Current
tri_1350	NR2E1	FABP7	7101	2173	Current
tri_1349	NR2E1	GADD45G	7101	10912	Current
tri_1352	NR2E1	NR2E1	7101	7101	Current
tri_1329	NR2F2	IRX4	7026	50805	Current
tri_1328	NR2F2	MYL2	7026	4633	Current
tri_1331	NR2F2	NRP2	7026	8828	Current
tri_1330	NR2F2	TBX5	7026	6910	Current
tri_0362	NR5A1	VNN1	2516	8876	Current
tri_0010	OLIG2	ARHGAP8	10215	23779	Current
tri_0015	OLIG2	AURKA	10215	6790	Current
tri_0016	OLIG2	CCNB1	10215	891	Current
tri_0017	OLIG2	CDC20	10215	991	Current
tri_0018	OLIG2	CDC25C	10215	995	Current
tri_0013	OLIG2	CDCA8	10215	55143	Current
tri_0006	OLIG2	CDKN1B	10215	1027	Current
tri_0008	OLIG2	EPHA3	10215	2042	Current
tri_0009	OLIG2	EPHA5	10215	2044	Current
tri_0007	OLIG2	OLIG1	10215	116448	Current
tri_0012	OLIG2	PIM1	10215	5292	Current
tri_0011	OLIG2	SIGLEC8	10215	27181	Current
tri_0823	PAX5	FDPS	5079	2224	Current
tri_0828	PAX5	NR1I2	5079	8856	Current
tri_0834	PAX6	ANGPTL7	5080	10218	Current
tri_0873	PAX6	ASCL1	5080	429	Current
tri_0835	PAX6	CDKN1A	5080	1026	Current
tri_0838	PAX6	CDKN1C	5080	1028	Current
tri_0839	PAX6	CDKN2A	5080	1029	Current
tri_0840	PAX6	CDKN2D	5080	1032	Current
tri_0845	PAX6	CLU	5080	1191	Current
tri_0885	PAX6	DMRTA1	5080	63951	Current
tri_0851	PAX6	EMX2	5080	2018	Current
tri_0852	PAX6	EPHB1	5080	2047	Current
tri_0880	PAX6	FEZF2	5080	55079	Current
tri_0856	PAX6	FLG	5080	2312	Current
tri_0843	PAX6	FMNL2	5080	114793	Current
tri_0850	PAX6	GSX2	5080	170825	Current
tri_0862	PAX6	INS	5080	3630	Current
tri_0864	PAX6	ITGA4	5080	3676	Current
tri_0865	PAX6	IVL	5080	3713	Current
tri_0866	PAX6	KRT1	5080	3848	Current
tri_0868	PAX6	KRT10	5080	3858	Current
tri_0867	PAX6	KRT3	5080	3850	Current
tri_0888	PAX6	SLC1A2	5080	6506	Current
tri_0842	PAX6	SPAG5	5080	10615	Current
tri_0890	PAX6	TCF7L2	5080	6934	Current
tri_0855	PAX6	TFEC	5080	22797	Current
tri_0892	PAX6	TKT	5080	7086	Current
tri_0893	PAX6	TRPM3	5080	80036	Current
tri_0849	PAX6	VCAN	5080	1462	Current
tri_0902	PBX1	ALPL	5087	249	Current
tri_0919	PBX1	BGLAP	5087	632	Current
tri_0926	PBX1	CD44	5087	960	Current
tri_0927	PBX1	FGF19	5087	9965	Current
tri_0904	PBX1	GLI3	5087	2737	Current
tri_0907	PBX1	HOXB7	5087	3217	Current
tri_0908	PBX1	IBSP	5087	3381	Current
tri_0909	PBX1	IGF1R	5087	3480	Current
tri_0910	PBX1	IGFBP2	5087	3485	Current
tri_0912	PBX1	INPPL1	5087	3636	Current
tri_0898	PBX1	NKX2-5	5087	1482	Current
tri_0917	PBX1	PDGFRB	5087	5159	Current
tri_0918	PBX1	RNF6	5087	6049	Current
tri_0920	PBX1	SNAI1	5087	6615	Current
tri_0897	PBX1	SP7	5087	121340	Current
tri_0905	PBX1	TLX1	5087	3195	Current
tri_0923	PBX1	VIM	5087	7431	Current
tri_0577	PDX1	G6PC2	3651	57818	Current
tri_0604	PHOX2A	RET	401	5979	Current
tri_1456	PHOX2B	RET	8929	5979	Current
tri_0968	PKNOX1	FASN	5316	2194	Current
tri_0970	PKNOX1	INPPL1	5316	3636	Current
tri_0969	PKNOX1	NR5A1	5316	2516	Current
tri_0971	PKNOX1	RNF6	5316	6049	Current
tri_0979	PLK1	STAT3	5347	6774	Current
tri_0980	POLR2H	STAT3	5437	6774	Current
tri_0986	POU2F1	ISL1	5451	3670	Current
tri_0982	POU2F1	ZFP42	5451	132625	Current
tri_0987	POU3F2	DLL1	5454	28514	Current
tri_0994	POU5F1	AFP	5460	174	Current
tri_0989	POU5F1	BACE1-AS	5460	100379571	Current
tri_1002	POU5F1	BIRC5	5460	332	Current
tri_1013	POU5F1	CCND1	5460	595	Current
tri_0995	POU5F1	DNMT1	5460	1786	Current
tri_0996	POU5F1	E2F3	5460	1871	Current
tri_0998	POU5F1	FBXO15	5460	201456	Current
tri_1006	POU5F1	IGF2-AS	5460	51214	Current
tri_1003	POU5F1	MALAT1	5460	378938	Current
tri_1004	POU5F1	MIR302A	5460	407028	Current
tri_1001	POU5F1	NEAT1	5460	283131	Current
tri_1007	POU5F1	PDGFRA	5460	5156	Current
tri_1012	POU5F1	SALL4	5460	57167	Current
tri_0988	POU5F1	SRA1	5460	10011	Current
tri_1018	POU5F1	TET1	5460	80312	Current
tri_1010	POU5F1	TUG1	5460	55000	Current
tri_1014	POU5F1	UCA1	5460	652995	Current
tri_1021	POU5F1	ZSCAN10	5460	84891	Current
tri_1460	PTTG1	PTTG1	9232	9232	Current
tri_0328	RCOR1	BDNF	23186	627	Current
tri_1048	REST	HTR1A	5978	3350	Current
tri_1058	REST	INA	5978	9118	Current
tri_1051	REST	NEFH	5978	4744	Current
tri_1044	REST	Nefm	5978	18040	Current
tri_1052	REST	NTRK3	5978	4916	Current
tri_1059	RNF2	MEIS1	6045	4211	Current
tri_1062	RPE65	MEF2C	6121	4208	Current
tri_1442	RUNX1	BLK	861	640	Current
tri_1450	RUNX1	CD2	861	914	Current
tri_1441	RUNX1	CELA2A	861	63036	Current
tri_1445	RUNX1	CLDN5	861	7122	Current
tri_1417	RUNX1	CTLA4	861	1493	Current
tri_1418	RUNX1	EYA4	861	2070	Current
tri_1422	RUNX1	HTR2C	861	3358	Current
tri_1425	RUNX1	IGLL1	861	3543	Current
tri_1410	RUNX1	IGLL5	861	100423062	Current
tri_1419	RUNX1	IKZF3	861	22806	Current
tri_1427	RUNX1	IL2RA	861	3559	Current
tri_1428	RUNX1	IL7R	861	3575	Current
tri_1429	RUNX1	LIFR	861	3977	Current
tri_1434	RUNX1	MYH9	861	4627	Current
tri_1435	RUNX1	NFE2	861	4778	Current
tri_1411	RUNX1	OCLN	861	100506658	Current
tri_1447	RUNX1	RSPO3	861	84870	Current
tri_1439	RUNX1	SERPINB13	861	5275	Current
tri_1449	RUNX1	SOCS3	861	9021	Current
tri_1415	RUNX1	SOCS4	861	122809	Current
tri_1444	RUNX1	TJP1	861	7082	Current
tri_1448	RUNX1	TNFRSF18	861	8784	Current
tri_1446	RUNX1	VPREB1	861	7441	Current
tri_1063	SALL1	POU5F1	6299	5460	Current
tri_1033	SALL4	RUNX1	57167	861	Current
tri_1031	SALL4	SOX17	57167	64321	Current
tri_1032	SALL4	SOX2	57167	6657	Current
tri_1064	SATB1	MAF	6304	4094	Current
tri_0345	SATB2	AXIN2	23314	8313	Current
tri_0339	SATB2	BCL11B	23314	64919	Current
tri_0337	SATB2	BCL2	23314	596	Current
tri_0330	SATB2	CD24	23314	100133941	Current
tri_0347	SATB2	CD44	23314	960	Current
tri_0348	SATB2	CDH1	23314	999	Current
tri_0329	SATB2	CDH2	23314	1000	Current
tri_0332	SATB2	DCC	23314	1630	Current
tri_0331	SATB2	Ighm	23314	16019	Current
tri_0335	SATB2	LEF1	23314	51176	Current
tri_0333	SATB2	MEIS2	23314	4212	Current
tri_0334	SATB2	MYC	23314	4609	Current
tri_0344	SATB2	NANOG	23314	79923	Current
tri_0338	SATB2	PERP	23314	64065	Current
tri_0336	SATB2	POU5F1	23314	5460	Current
tri_0346	SATB2	PROM1	23314	8842	Current
tri_0342	SATB2	SNAI1	23314	6615	Current
tri_0341	SATB2	SNAI2	23314	6591	Current
tri_0343	SATB2	ZEB1	23314	6935	Current
tri_0965	SERPINF1	HES1	5176	3280	Current
tri_0966	SERPINF1	HES5	5176	388585	Current
tri_1085	SHH	CCND1	6469	595	Current
tri_1082	SHH	NKX2-2	6469	4821	Current
tri_1083	SHH	NKX6-1	6469	4825	Current
tri_1084	SHH	PVR	6469	5817	Current
tri_0353	SIRT1	PPARGC1A	23411	10891	Current
tri_0354	SIRT1	UCP3	23411	7352	Current
tri_1098	SKP2	RHOA	6502	387	Current
tri_1102	SMARCB1	GLI1	6598	2735	Current
tri_1103	SMARCB1	PTCH1	6598	5727	Current
tri_1104	SMARCD3	SGCA	6604	6442	Current
tri_1105	SMO	GLI1	6608	2735	Current
tri_1100	SNAI2	SOX9	6591	6662	Current
tri_1132	SOX2	BDNF	6657	627	Current
tri_1146	SOX2	CCNE1	6657	898	Current
tri_1107	SOX2	CDKN1A	6657	1026	Current
tri_1114	SOX2	FABP7	6657	2173	Current
tri_1125	SOX2	GADD45B	6657	4616	Current
tri_1116	SOX2	GATA6	6657	2627	Current
tri_1117	SOX2	GFAP	6657	2670	Current
tri_1118	SOX2	GLI2	6657	2736	Current
tri_1122	SOX2	HES5	6657	388585	Current
tri_1123	SOX2	MIR302A	6657	407028	Current
tri_1133	SOX2	NEUROG2	6657	63973	Current
tri_1112	SOX2	NR0B1	6657	190	Current
tri_1121	SOX2	RBPJ	6657	3516	Current
tri_1110	SOX2	SOX21	6657	11166	Current
tri_1129	SOX2	TRIM33	6657	51592	Current
tri_1140	SOX2	TULP3	6657	7289	Current
tri_1141	SOX2	TWIST1	6657	7291	Current
tri_0568	SOX2-OT	SOX2	347689	6657	Current
tri_1147	SOX5	RUNX2	6660	860	Current
tri_1175	SOX9	BHLHE40	6662	8553	Current
tri_1168	SOX9	BMI1	6662	648	Current
tri_1171	SOX9	BTN1A1	6662	696	Current
tri_1155	SOX9	FOS	6662	2353	Current
tri_1150	SOX9	GJB6	6662	10804	Current
tri_1177	SOX9	HAND2	6662	9464	Current
tri_1158	SOX9	JUNB	6662	3726	Current
tri_1162	SOX9	LEF1	6662	51176	Current
tri_1154	SOX9	MECOM	6662	2122	Current
tri_1159	SOX9	Mir140	6662	387158	Current
tri_1160	SOX9	NFIA	6662	4774	Current
tri_1164	SOX9	PITX2	6662	5308	Current
tri_1165	SOX9	PRELP	6662	5549	Current
tri_1170	SOX9	SOX4	6662	6659	Current
tri_1166	SOX9	TBX20	6662	57057	Current
tri_1172	SOX9	TWIST1	6662	7291	Current
tri_1181	SP1	HHEX	6667	3087	Current
tri_1187	SP3	HHEX	6670	3087	Current
tri_1188	SP3	NECTIN2	6670	5819	Current
tri_1189	SPI1	EBF1	6688	1879	Current
tri_1191	SPI1	NR1I2	6688	8856	Current
tri_1401	SPOP	COL1A1	8405	1277	Current
tri_1402	SPOP	GLI3	8405	2737	Current
tri_1403	SPOP	PTCH1	8405	5727	Current
tri_1404	SPOP	PTHLH	8405	5744	Current
tri_1400	SPOP	SP7	8405	121340	Current
tri_1193	SREBF2	ABCA3	6721	21	Current
tri_1198	SRF	ANK1	6722	286	Current
tri_1199	SRF	CCN1	6722	3491	Current
tri_1196	SRF	EGR3	6722	1960	Current
tri_1197	SRF	FOSB	6722	2354	Current
tri_1207	SRF	ZC3H12A	6722	80149	Current
tri_1208	STAT1	GPR146	6772	115330	Current
tri_1218	STAT3	ADM	6774	133	Current
tri_1231	STAT3	ANXA1	6774	301	Current
tri_1215	STAT3	CDH4	6774	1002	Current
tri_1227	STAT3	FOXM1	6774	2305	Current
tri_1245	STAT3	HMGA2	6774	8091	Current
tri_1232	STAT3	IGFBP2	6774	3485	Current
tri_1228	STAT3	KDM6B	6774	23135	Current
tri_1237	STAT3	PLK1	6774	5347	Current
tri_1238	STAT3	POLR2H	6774	5437	Current
tri_1240	STAT3	RB1	6774	5925	Current
tri_1233	STAT3	RHOH	6774	399	Current
tri_1241	STAT3	S100A9	6774	6280	Current
tri_1242	STAT3	SKP2	6774	6502	Current
tri_1219	STAT3	STK35	6774	140901	Current
tri_1243	STAT3	TCF7L2	6774	6934	Current
tri_1229	STAT3	TMEFF2	6774	23671	Current
tri_1226	STAT3	TPX2	6774	22974	Current
tri_1230	STAT3	WWTR1	6774	25937	Current
tri_1248	STAT5A	EBF1	6776	1879	Current
tri_1249	STAT5A	LCN2	6776	3934	Current
tri_1251	STAT5A	MEF2C	6776	4208	Current
tri_1252	STAT5B	LCN2	6777	3934	Current
tri_1254	STAT5B	MEF2C	6777	4208	Current
tri_1255	STAT6	BATF	6778	10538	Current
tri_1258	TAL1	Gypa	6886	14934	Current
tri_1259	TAL1	GYPA	6886	2993	Current
tri_1261	TAL1	MEF2C	6886	4208	Current
tri_1256	TAL1	PTPRU	6886	10076	Current
tri_1264	TAL1	RPS3A	6886	6189	Current
tri_0035	TBR1	FEZF2	10716	55079	Current
tri_1323	TCF12	LEFTY1	6938	10637	Current
tri_1278	TCF3	Igh	6929	111507	Current
tri_1277	TCF3	LEFTY1	6929	10637	Current
tri_1283	TCF3	POU2F2	6929	5452	Current
tri_1285	TCF3	RAG2	6929	5897	Current
tri_1271	TCF4	BMP7	6925	655	Current
tri_1266	TCF4	CDKN1A	6925	1026	Current
tri_1267	TCF4	DCT	6925	1638	Current
tri_1270	TCF4	LEF1	6925	51176	Current
tri_1272	TCF4	TYR	6925	7299	Current
tri_1273	TCF4	TYRP1	6925	7306	Current
tri_1395	TCF7L1	MYCN	83439	4613	Current
tri_1396	TCF7L1	NEUROG1	83439	4762	Current
tri_1394	TCF7L1	NR5A2	83439	2494	Current
tri_1397	TCF7L1	ZIC5	83439	85416	Current
tri_1299	TCF7L2	AKT2	6934	208	Current
tri_1320	TCF7L2	AXIN2	6934	8313	Current
tri_1300	TCF7L2	BACE1	6934	23621	Current
tri_1310	TCF7L2	BCL2L2	6934	599	Current
tri_1296	TCF7L2	CCN2	6934	1490	Current
tri_1309	TCF7L2	CCND1	6934	595	Current
tri_1292	TCF7L2	CDX2	6934	1045	Current
tri_1293	TCF7L2	COPS5	6934	10987	Current
tri_1312	TCF7L2	CXCL12	6934	6387	Current
tri_1297	TCF7L2	E2F1	6934	1869	Current
tri_1298	TCF7L2	EDN1	6934	1906	Current
tri_1301	TCF7L2	HMGA1	6934	3159	Current
tri_1294	TCF7L2	KIF12	6934	113220	Current
tri_1308	TCF7L2	KIF15	6934	56992	Current
tri_1313	TCF7L2	NCAPG	6934	64151	Current
tri_1295	TCF7L2	NOTUM	6934	147111	Current
tri_1306	TCF7L2	PLD1	6934	5337	Current
tri_1311	TCF7L2	SCN5A	6934	6331	Current
tri_1314	TCF7L2	SOX5	6934	6660	Current
tri_1315	TCF7L2	SPP1	6934	6696	Current
tri_1322	TCF7L2	SQSTM1	6934	8878	Current
tri_1317	TCF7L2	TCF7	6934	6932	Current
tri_1318	TCF7L2	ZEB1	6934	6935	Current
tri_1333	TGFB1	RUNX2	7040	860	Current
tri_1347	TLE4	CDKN1B	7091	1027	Current
tri_0530	TLX2	RET	3196	5979	Current
tri_1453	TP63	PERP	8626	64065	Current
tri_1452	TP63	Pmaip1	8626	58801	Current
tri_1354	TWIST1	TCF3	7291	6929	Current
tri_0567	UNCX	NEUROG2	340260	63973	Current
tri_1355	USF1	G6PC2	7391	57818	Current
tri_1457	WNT3A	LEF1	89780	51176	Current
tri_0365	WWTR1	SOX5	25937	6660	Current
tri_0364	WWTR1	SOX6	25937	55553	Current
tri_0366	WWTR1	SOX9	25937	6662	Current
tri_0020	YAP1	SOX5	10413	6660	Current
tri_0019	YAP1	SOX6	10413	55553	Current
tri_0021	YAP1	SOX9	10413	6662	Current
tri_1361	YY1	DMD	7528	1756	Current
tri_1382	YY1	KIF14	7528	9928	Current
tri_1369	YY1	KISS1	7528	3814	Current
tri_1384	YY1	NR1H4	7528	9971	Current
tri_1373	YY1	PLP1	7528	5354	Current
tri_1374	YY1	PTGS2	7528	5743	Current
tri_1381	YY1	PTTG1	7528	9232	Current
tri_1376	YY1	REST	7528	5978	Current
tri_1375	YY1	SLAMF7	7528	57823	Current
tri_1383	YY1	SLC23A2	7528	9962	Current
tri_1366	YY1	SLC25A4	7528	291	Current
tri_1378	YY1	SNAI1	7528	6615	Current
tri_1368	YY1	SOX2-OT	7528	347689	Current
tri_1380	YY1	UBC	7528	7316	Current
tri_1367	YY1	UBIAD1	7528	29914	Current
tri_0026	ZBTB18	NEUROG2	10472	63973	Current
tri_0024	ZBTB18	RELN	10472	5649	Current
tri_0025	ZBTB18	ROBO1	10472	6091	Current
tri_0027	ZBTB18	SLIT3	10472	6586	Current
tri_1034	ZMIZ1	RHOA	57178	387	Current
tri_0321	FOXO1	TGFB1	2308	7040	Current, CytReg
tri_0370	GATA1	IL13	2623	3596	Current, CytReg
tri_0381	GATA2	IL13	2624	3596	Current, CytReg
tri_0638	MEF2A	IL10	4205	3586	Current, CytReg
tri_1438	RUNX1	PF4V1	861	5197	Current, CytReg
tri_1377	YY1	CCL4	7528	6351	Current, CytReg
tri_0057	CREB1	IFNG	1385	3458	Current, CytReg, HTRIdb_LC, InnateDB, TRRUST
tri_0204	E2F1	TNFSF11	1869	8600	Current, CytReg, HTRIdb_LC, TFactS, TRRUST
tri_0255	AHR	CCL1	196	6346	Current, CytReg, InnateDB
tri_0238	AHR	CXCL13	196	10563	Current, CytReg, InnateDB
tri_0249	AHR	CXCL8	196	3576	Current, CytReg, InnateDB
tri_0239	AHR	TNFSF13B	196	10673	Current, CytReg, InnateDB
tri_0585	JUN	IL13	3725	3596	Current, CytReg, InnateDB
tri_0623	MAF	IL10	4094	3586	Current, CytReg, InnateDB
tri_0232	EGR1	TNF	1958	7124	Current, CytReg, InnateDB, TFactS, TRRUST
tri_0580	IRF4	IL4	3662	3565	Current, CytReg, InnateDB, TRRUST
tri_0622	MAF	IL4	4094	3565	Current, CytReg, InnateDB, TRRUST
tri_0911	PBX1	IL10	5087	3586	Current, CytReg, TFe
tri_0891	PAX6	TGFB2	5080	7042	Current, CytReg, TFe, TRRUST
tri_0248	AHR	IL6	196	3569	Current, CytReg, TRRUST
tri_0319	FOXO1	CCL20	2308	6364	Current, CytReg, TRRUST
tri_0942	LEF1	IL4	51176	3565	Current, CytReg, TRRUST
tri_0782	NFE2L2	IL10	4780	3586	Current, CytReg, TRRUST
tri_1423	RUNX1	IFNG	861	3458	Current, CytReg, TRRUST
tri_1426	RUNX1	IL2	861	3558	Current, CytReg, TRRUST
tri_0684	ASCL1	EFNA5	429	1946	Current, ENdb
tri_0491	FOXA1	NEUROG2	3169	63973	Current, ENdb
tri_0514	FOXA2	NEUROG2	3170	63973	Current, ENdb
tri_0814	OTX2	NEUROG2	5015	63973	Current, ENdb
tri_1060	RNF2	MEIS2	6045	4212	Current, ENdb
tri_1026	SOX6	RUNX2	55553	860	Current, ENdb
tri_0038	SP7	RUNX2	121340	860	Current, ENdb
tri_1275	HNF1A	CFTR	6927	1080	Current, ENdb, InnateDB
tri_0022	CDX2	CFTR	1045	1080	Current, ENdb, InnateDB, TRRUST
tri_0829	PAX5	CD19	5079	930	Current, ENdb, InnateDB, TRRUST
tri_0506	FOXA2	PDX1	3170	3651	Current, ENdb, TFactS, TFe, TRRUST
tri_1463	KLF4	NANOG	9314	79923	Current, ENdb, TFactS, TFe, TRRUST
tri_1015	POU5F1	SOX2	5460	6657	Current, ENdb, TFactS, TFe, TRRUST
tri_1142	SOX2	NANOG	6657	79923	Current, ENdb, TFactS, TFe, TRRUST
tri_1137	SOX2	SOX2	6657	6657	Current, ENdb, TFactS, TFe, TRRUST
tri_0174	DLX5	RUNX2	1749	860	Current, ENdb, TFactS, TRRUST
tri_1109	SOX2	LEFTY1	6657	10637	Current, ENdb, TFe, TRRUST
tri_1151	SOX9	COL2A1	6662	1280	Current, ENdb, TFe, TRRUST
tri_0698	ASCL1	DLL4	429	54567	Current, ENdb, TRRUST
tri_0116	CTNNB1	RUNX2	1499	860	Current, ENdb, TRRUST
tri_0210	EGR1	HPSE	1958	10855	Current, ENdb, TRRUST
tri_0040	FOXN4	DLL4	121643	54567	Current, ENdb, TRRUST
tri_0392	GATA4	FGF10	2626	2255	Current, ENdb, TRRUST
tri_0582	ISL1	FGF10	3670	2255	Current, ENdb, TRRUST
tri_0670	MEF2C	RUNX2	4208	860	Current, ENdb, TRRUST
tri_0708	MSX2	RUNX2	4488	860	Current, ENdb, TRRUST
tri_0820	PAX5	CSF1R	5079	1436	Current, ENdb, TRRUST
tri_0992	POU5F1	LEFTY1	5460	10637	Current, ENdb, TRRUST
tri_1414	RUNX1	CEBPA	861	1050	Current, ENdb, TRRUST
tri_1443	RUNX1	SPI1	861	6688	Current, ENdb, TRRUST
tri_0613	SMAD1	RUNX2	4086	860	Current, ENdb, TRRUST
tri_0290	Sry	SOX9	21674	6662	Current, ENdb, TRRUST
tri_1281	TCF3	Igk	6929	243469	Current, ENdb, TRRUST
tri_1291	TCF7	RUNX2	6932	860	Current, ENdb, TRRUST
tri_1360	YY1	NKX2-5	7528	1482	Current, ENdb, TRRUST
tri_0052	CREB1	HCRTR2	1385	3062	Current, HTRIdb_LC
tri_0380	GATA2	HCRTR2	2624	3062	Current, HTRIdb_LC
tri_0386	GATA2	RNASE2	2624	6036	Current, HTRIdb_LC
tri_0449	GLI3	TNFRSF10A	2737	8797	Current, HTRIdb_LC
tri_0713	MYC	PAICS	4609	10606	Current, HTRIdb_LC
tri_0985	POU2F1	HCRTR2	5451	3062	Current, HTRIdb_LC
tri_1220	STAT3	CTNNB1	6774	1499	Current, HTRIdb_LC
tri_1305	TCF7L2	PLAUR	6934	5329	Current, HTRIdb_LC
tri_1303	TCF7L2	MYC	6934	4609	Current, HTRIdb_LC, InnateDB
tri_0200	E2F1	BRCA1	1869	672	Current, HTRIdb_LC, InnateDB, TFactS, TRRUST
tri_0735	MYC	TERT	4609	7015	Current, HTRIdb_LC, InnateDB, TFactS, TRRUST
tri_1195	SRF	EGR1	6722	1958	Current, HTRIdb_LC, InnateDB, TFe, TRRUST
tri_0240	AHR	CYP1A1	196	1543	Current, HTRIdb_LC, InnateDB, TRRUST
tri_0756	ATF4	ASNS	468	440	Current, HTRIdb_LC, InnateDB, TRRUST
tri_0219	EGR1	HIF1A	1958	3091	Current, HTRIdb_LC, InnateDB, TRRUST
tri_0278	ESR1	MYC	2099	4609	Current, HTRIdb_LC, InnateDB, TRRUST
tri_1106	SNAI1	CDH1	6615	999	Current, HTRIdb_LC, InnateDB, TRRUST
tri_0384	GATA2	MYC	2624	4609	Current, HTRIdb_LC, ORegAnno_LC
tri_0155	CUX1	KIF23	1523	9493	Current, HTRIdb_LC, TFactS
tri_0207	E2F1	KIF23	1869	9493	Current, HTRIdb_LC, TFactS
tri_0725	MYC	NME1	4609	4830	Current, HTRIdb_LC, TFactS
tri_0729	MYC	PPAT	4609	5471	Current, HTRIdb_LC, TFactS
tri_0712	MYC	CDK4	4609	1019	Current, HTRIdb_LC, TFactS, TFe, TRRUST
tri_0130	CUX1	ECT2	1523	1894	Current, HTRIdb_LC, TFactS, TRRUST
tri_0133	CUX1	RACGAP1	1523	29127	Current, HTRIdb_LC, TFactS, TRRUST
tri_0185	E2F1	APAF1	1869	317	Current, HTRIdb_LC, TFactS, TRRUST
tri_0179	E2F1	ECT2	1869	1894	Current, HTRIdb_LC, TFactS, TRRUST
tri_0180	E2F1	FGFR1	1869	2260	Current, HTRIdb_LC, TFactS, TRRUST
tri_0189	E2F1	MAP3K5	1869	4217	Current, HTRIdb_LC, TFactS, TRRUST
tri_0182	E2F1	RACGAP1	1869	29127	Current, HTRIdb_LC, TFactS, TRRUST
tri_1183	SP1	OPRM1	6667	4988	Current, HTRIdb_LC, TFactS, TRRUST
tri_0241	AHR	CYP1A2	196	1544	Current, HTRIdb_LC, TRRUST
tri_0242	AHR	CYP1B1	196	1545	Current, HTRIdb_LC, TRRUST
tri_0253	AHR	UGT1A6	196	54578	Current, HTRIdb_LC, TRRUST
tri_0697	ASCL1	PCSK6	429	5046	Current, HTRIdb_LC, TRRUST
tri_0067	CREB1	BCL2	1385	596	Current, HTRIdb_LC, TRRUST
tri_0159	DDIT3	ASNS	1649	440	Current, HTRIdb_LC, TRRUST
tri_0217	EGR1	F3	1958	2152	Current, HTRIdb_LC, TRRUST
tri_0233	EGR1	VEGFA	1958	7422	Current, HTRIdb_LC, TRRUST
tri_0265	ELK1	MCL1	2002	4170	Current, HTRIdb_LC, TRRUST
tri_0372	GATA1	WT1	2623	7490	Current, HTRIdb_LC, TRRUST
tri_0389	GATA2	WT1	2624	7490	Current, HTRIdb_LC, TRRUST
tri_0555	HES1	ASCL1	3280	429	Current, HTRIdb_LC, TRRUST
tri_0627	MAF	ITGB7	4094	3695	Current, HTRIdb_LC, TRRUST
tri_0732	MYC	CCND1	4609	595	Current, HTRIdb_LC, TRRUST
tri_1337	NKX2-1	SFTPB	7080	6439	Current, HTRIdb_LC, TRRUST
tri_0358	NR5A1	MC2R	2516	4158	Current, HTRIdb_LC, TRRUST
tri_1406	RUNX2	IBSP	860	3381	Current, HTRIdb_LC, TRRUST
tri_1182	SP1	KIT	6667	3815	Current, HTRIdb_LC, TRRUST
tri_1204	SRF	ACTA2	6722	59	Current, HTRIdb_LC, TRRUST
tri_0250	AHR	IRF3	196	3661	Current, InnateDB
tri_0034	BATF	MAF	10538	4094	Current, InnateDB
tri_0053	CREB1	HSPA1A	1385	3303	Current, InnateDB
tri_0054	CREB1	HSPA1B	1385	3304	Current, InnateDB
tri_1499	DMTF1	THBS1	9988	7057	Current, InnateDB
tri_0235	EGR1	PER2	1958	8864	Current, InnateDB
tri_0316	FOXO1	RETN	2308	56729	Current, InnateDB
tri_0369	GATA1	MS4A2	2623	2206	Current, InnateDB
tri_0424	GLI2	XIAP	2736	331	Current, InnateDB
tri_0487	HIF1A	VTCN1	3091	79679	Current, InnateDB
tri_0774	NFATC3	CR2	4775	1380	Current, InnateDB
tri_0775	NFATC3	FCER2	4775	2208	Current, InnateDB
tri_0785	NFKB1	HSPA1A	4790	3303	Current, InnateDB
tri_0786	NFKB1	HSPA1B	4790	3304	Current, InnateDB
tri_0791	NFKB2	CR2	4791	1380	Current, InnateDB
tri_0792	NFKB2	FCER2	4791	2208	Current, InnateDB
tri_0793	NFYA	HSPA1A	4800	3303	Current, InnateDB
tri_0794	NFYA	HSPA1B	4800	3304	Current, InnateDB
tri_0796	NFYB	HSPA1A	4801	3303	Current, InnateDB
tri_0798	NFYC	HSPA1A	4802	3303	Current, InnateDB
tri_0819	PAX5	CR2	5079	1380	Current, InnateDB
tri_0896	PBX1	CFTR	5087	1080	Current, InnateDB
tri_0983	POU2F1	CR2	5451	1380	Current, InnateDB
tri_1039	RELA	HSPA1A	5970	3303	Current, InnateDB
tri_1040	RELA	HSPA1B	5970	3304	Current, InnateDB
tri_0614	SMAD2	CDH1	4087	999	Current, InnateDB
tri_1145	SOX2	TP63	6657	8626	Current, InnateDB
tri_1210	STAT1	AGT	6772	183	Current, InnateDB
tri_1234	STAT3	MICB	6774	4277	Current, InnateDB
tri_1250	STAT5A	MAF	6776	4094	Current, InnateDB
tri_1253	STAT5B	MAF	6777	4094	Current, InnateDB
tri_1260	TAL1	LMO2	6886	4005	Current, InnateDB
tri_1262	TAL1	NFE2	6886	4778	Current, InnateDB
tri_1279	TCF3	FCER2	6929	2208	Current, InnateDB
tri_1274	TCF4	CD36	6925	948	Current, InnateDB
tri_1268	TCF4	IL2RA	6925	3559	Current, InnateDB
tri_1302	TCF7L2	JUN	6934	3725	Current, InnateDB
tri_1359	YY1	CR2	7528	1380	Current, InnateDB
tri_0368	GATA1	FCER1A	2623	2205	Current, InnateDB, ORegAnno_LC, TRRUST
tri_1356	YY1	CFTR	7528	1080	Current, InnateDB, ORegAnno_LC, TRRUST
tri_0570	RBPJ	FCER2	3516	2208	Current, InnateDB, TFactS
tri_0106	CTNNB1	CCND1	1499	595	Current, InnateDB, TFactS, TRRUST
tri_0199	E2F1	SKP2	1869	6502	Current, InnateDB, TFactS, TRRUST
tri_0201	E2F1	THBS1	1869	7057	Current, InnateDB, TFactS, TRRUST
tri_0215	EGR1	EP300	1958	2033	Current, InnateDB, TFactS, TRRUST
tri_0222	EGR1	LHB	1958	3972	Current, InnateDB, TFactS, TRRUST
tri_0327	FOXO1	ADIPOQ	2308	9370	Current, InnateDB, TFactS, TRRUST
tri_0414	GLI1	BCL2	2735	596	Current, InnateDB, TFactS, TRRUST
tri_0428	GLI2	PTCH1	2736	5727	Current, InnateDB, TFactS, TRRUST
tri_0436	GLI3	GLI1	2737	2735	Current, InnateDB, TFactS, TRRUST
tri_0787	NFKB1	IRF1	4790	3659	Current, InnateDB, TFactS, TRRUST
tri_0571	RBPJ	HES1	3516	3280	Current, InnateDB, TFactS, TRRUST
tri_1247	STAT3	SOCS3	6774	9021	Current, InnateDB, TFactS, TRRUST
tri_0049	CREB1	FOS	1385	2353	Current, InnateDB, TFe, TRRUST
tri_0486	HIF1A	CXCR4	3091	7852	Current, InnateDB, TFe, TRRUST
tri_0463	HIF1A	EPO	3091	2056	Current, InnateDB, TFe, TRRUST
tri_0586	JUN	MMP13	3725	4322	Current, InnateDB, TFe, TRRUST
tri_0709	MYB	RAG2	4602	5897	Current, InnateDB, TFe, TRRUST
tri_0780	NFE2L2	NQO1	4780	1728	Current, InnateDB, TFe, TRRUST
tri_0826	PAX5	RAG2	5079	5897	Current, InnateDB, TFe, TRRUST
tri_1022	PPARG	CD36	5468	948	Current, InnateDB, TFe, TRRUST
tri_1212	STAT1	NOS2	6772	4843	Current, InnateDB, TFe, TRRUST
tri_0094	CTNNB1	MYC	1499	4609	Current, InnateDB, TRRUST
tri_0113	CTNNB1	VEGFA	1499	7422	Current, InnateDB, TRRUST
tri_1498	DMTF1	AREG	9988	374	Current, InnateDB, TRRUST
tri_1496	DMTF1	EGR1	9988	1958	Current, InnateDB, TRRUST
tri_1497	DMTF1	JUNB	9988	3726	Current, InnateDB, TRRUST
tri_0227	EGR1	BAX	1958	581	Current, InnateDB, TRRUST
tri_0211	EGR1	CREBBP	1958	1387	Current, InnateDB, TRRUST
tri_0234	EGR1	SOCS1	1958	8651	Current, InnateDB, TRRUST
tri_0225	EGR1	SOX18	1958	54345	Current, InnateDB, TRRUST
tri_0230	EGR1	TGFBR2	1958	7048	Current, InnateDB, TRRUST
tri_0377	GATA2	FCER1A	2624	2205	Current, InnateDB, TRRUST
tri_0378	GATA2	MS4A2	2624	2206	Current, InnateDB, TRRUST
tri_0538	HES1	CDKN1C	3280	1028	Current, InnateDB, TRRUST
tri_0462	HIF1A	ACE	3091	1636	Current, InnateDB, TRRUST
tri_0563	HSF1	HSPA1A	3297	3303	Current, InnateDB, TRRUST
tri_0564	HSF1	HSPA1B	3297	3304	Current, InnateDB, TRRUST
tri_1464	KLF4	CDH1	9314	999	Current, InnateDB, TRRUST
tri_1461	KLF4	CDKN2B	9314	1030	Current, InnateDB, TRRUST
tri_0964	LEF1	CDH1	51176	999	Current, InnateDB, TRRUST
tri_0954	LEF1	RAG2	51176	5897	Current, InnateDB, TRRUST
tri_0779	NFE2L2	CFTR	4780	1080	Current, InnateDB, TRRUST
tri_0788	NFKB1	NOS2	4790	4843	Current, InnateDB, TRRUST
tri_0822	PAX5	FCER2	5079	2208	Current, InnateDB, TRRUST
tri_0928	PBX1	CDH1	5087	999	Current, InnateDB, TRRUST
tri_0895	PBX1	CDKN2B	5087	1030	Current, InnateDB, TRRUST
tri_1042	RELA	PTGS2	5970	5743	Current, InnateDB, TRRUST
tri_1050	REST	BSX	5978	390259	Current, InnateDB, TRRUST
tri_1409	RUNX2	FGF18	860	8817	Current, InnateDB, TRRUST
tri_0616	SMAD4	CDH1	4089	999	Current, InnateDB, TRRUST
tri_1101	SNAI2	CDH1	6591	999	Current, InnateDB, TRRUST
tri_1190	SPI1	FCER1A	6688	2205	Current, InnateDB, TRRUST
tri_1213	STAT1	SOCS1	6772	8651	Current, InnateDB, TRRUST
tri_1216	STAT3	MICA	6774	100507436	Current, InnateDB, TRRUST
tri_1236	STAT3	ROR1	6774	4919	Current, InnateDB, TRRUST
tri_1244	STAT3	TP53	6774	7157	Current, InnateDB, TRRUST
tri_0196	E2F1	RB1	1869	5925	Current, ORegAnno_LC, TFactS, TRRUST
tri_1206	SRF	ACTC1	6722	70	Current, ORegAnno_LC, TFe
tri_0647	MEF2C	DES	4208	1674	Current, ORegAnno_LC, TRRUST
tri_0117	CTNNB1	FGF18	1499	8817	Current, TFactS
tri_0110	CTNNB1	SPP1	1499	6696	Current, TFactS
tri_0183	E2F1	HELLS	1869	3070	Current, TFactS
tri_0206	E2F1	PTTG1	1869	9232	Current, TFactS
tri_0407	GLI1	FOXA2	2735	3170	Current, TFactS
tri_0413	GLI1	PTCH1	2735	5727	Current, TFactS
tri_0416	GLI1	SPP1	2735	6696	Current, TFactS
tri_0807	NOTCH1	HES1	4851	3280	Current, TFactS
tri_0844	PAX6	OLFM3	5080	118427	Current, TFactS
tri_0612	SMAD1	MYC	4086	4609	Current, TFactS
tri_0615	SMAD4	MSX2	4089	4488	Current, TFactS
tri_1321	TCF7L2	FGF18	6934	8817	Current, TFactS
tri_1319	TCF7L2	VIM	6934	7431	Current, TFactS
tri_0313	FOXO1	ABCB1	2308	5243	Current, TFactS, TFe
tri_0300	FOXO1	GADD45A	2308	1647	Current, TFactS, TFe
tri_0877	PAX6	PAX6	5080	5080	Current, TFactS, TFe
tri_0295	FOXO1	CDKN1A	2308	1026	Current, TFactS, TFe, TRRUST
tri_0304	FOXO1	G6PC	2308	2538	Current, TFactS, TFe, TRRUST
tri_0296	FOXO1	KLF2	2308	10365	Current, TFactS, TFe, TRRUST
tri_0309	FOXO1	NOS3	2308	4846	Current, TFactS, TFe, TRRUST
tri_0483	HIF1A	BNIP3	3091	664	Current, TFactS, TFe, TRRUST
tri_0474	HIF1A	LDHA	3091	3939	Current, TFactS, TFe, TRRUST
tri_0924	PBX1	NANOG	5087	79923	Current, TFactS, TFe, TRRUST
tri_0576	PDX1	INS	3651	3630	Current, TFactS, TFe, TRRUST
tri_1017	POU5F1	NANOG	5460	79923	Current, TFactS, TFe, TRRUST
tri_1008	POU5F1	POU5F1	5460	5460	Current, TFactS, TFe, TRRUST
tri_1115	SOX2	FGF4	6657	2249	Current, TFactS, TFe, TRRUST
tri_1130	SOX2	POU5F1	6657	5460	Current, TFactS, TFe, TRRUST
tri_1143	SOX2	UTF1	6657	8433	Current, TFactS, TFe, TRRUST
tri_0084	CTNNB1	E2F1	1499	1869	Current, TFactS, TRRUST
tri_0090	CTNNB1	JUN	1499	3725	Current, TFactS, TRRUST
tri_0097	CTNNB1	NEUROG1	1499	4762	Current, TFactS, TRRUST
tri_0105	CTNNB1	PTGS2	1499	5743	Current, TFactS, TRRUST
tri_0104	CTNNB1	STARD7	1499	56910	Current, TFactS, TRRUST
tri_0190	E2F1	ATM	1869	472	Current, TFactS, TRRUST
tri_0197	E2F1	CCND1	1869	595	Current, TFactS, TRRUST
tri_0177	E2F1	CDKN2A	1869	1029	Current, TFactS, TRRUST
tri_0178	E2F1	DNMT1	1869	1786	Current, TFactS, TRRUST
tri_0186	E2F1	IRF3	1869	3661	Current, TFactS, TRRUST
tri_0188	E2F1	MCL1	1869	4170	Current, TFactS, TRRUST
tri_0202	E2F1	MXD3	1869	83463	Current, TFactS, TRRUST
tri_0192	E2F1	NPAT	1869	4863	Current, TFactS, TRRUST
tri_0205	E2F1	NRP1	1869	8829	Current, TFactS, TRRUST
tri_0193	E2F1	PCSK6	1869	5046	Current, TFactS, TRRUST
tri_0194	E2F1	POLA1	1869	5422	Current, TFactS, TRRUST
tri_0195	E2F1	PURA	1869	5813	Current, TFactS, TRRUST
tri_0312	FOXO1	PDK4	2308	5166	Current, TFactS, TRRUST
tri_0320	FOXO1	SREBF1	2308	6720	Current, TFactS, TRRUST
tri_0404	GLI1	FOXM1	2735	2305	Current, TFactS, TRRUST
tri_0430	GLI2	FGF19	2736	9965	Current, TFactS, TRRUST
tri_0422	GLI2	GLI1	2736	2735	Current, TFactS, TRRUST
tri_0545	HES1	E2F1	3280	1869	Current, TFactS, TRRUST
tri_0931	LEF1	CDX4	51176	1046	Current, TFactS, TRRUST
tri_0941	LEF1	DLL1	51176	28514	Current, TFactS, TRRUST
tri_0737	MYC	TP53	4609	7157	Current, TFactS, TRRUST
tri_0808	NOTCH1	HES5	4851	388585	Current, TFactS, TRRUST
tri_0805	NOTCH1	HEY1	4851	23462	Current, TFactS, TRRUST
tri_0806	NOTCH1	HEY2	4851	23493	Current, TFactS, TRRUST
tri_0889	PAX6	SOX2	5080	6657	Current, TFactS, TRRUST
tri_0999	POU5F1	FGF4	5460	2249	Current, TFactS, TRRUST
tri_1020	POU5F1	UTF1	5460	8433	Current, TFactS, TRRUST
tri_0572	RBPJ	ASCL1	3516	429	Current, TFactS, TRRUST
tri_1192	SREBF1	ABCA3	6720	21	Current, TFactS, TRRUST
tri_1353	TRPS1	RUNX1	7227	861	Current, TFactS, TRRUST
tri_1357	YY1	COL1A1	7528	1277	Current, TFactS, TRRUST
tri_1362	YY1	EGF	7528	1950	Current, TFactS, TRRUST
tri_1370	YY1	MSX2	7528	4488	Current, TFactS, TRRUST
tri_1365	YY1	NR3C1	7528	2908	Current, TFactS, TRRUST
tri_0063	CREB1	PITX2	1385	5308	Current, TFe
tri_0505	FOXA2	IGF1	3170	3479	Current, TFe
tri_0297	FOXO1	CEBPB	2308	1051	Current, TFe
tri_0322	FOXO1	CLDN5	2308	7122	Current, TFe
tri_0403	FOXP1	RAG2	27086	5897	Current, TFe
tri_0469	HIF1A	GYS1	3091	2997	Current, TFe
tri_0573	INSM1	INSM1	3642	3642	Current, TFe
tri_0574	INSM1	NEUROD1	3642	4760	Current, TFe
tri_0950	LEF1	PITX2	51176	5308	Current, TFe
tri_0598	MAFA	Ins1	389692	16333	Current, TFe
tri_0762	NEUROD1	INSM1	4760	3642	Current, TFe
tri_1339	NKX2-1	TG	7080	7038	Current, TFe
tri_1340	NKX2-1	TPO	7080	7173	Current, TFe
tri_1348	NR2E1	CDKN1A	7101	1026	Current, TFe
tri_1351	NR2E1	GFAP	7101	2670	Current, TFe
tri_1332	NR2F2	NRP1	7026	8829	Current, TFe
tri_0858	PAX6	GIP	5080	2695	Current, TFe
tri_0833	PAX6	OLIG2	5080	10215	Current, TFe
tri_0900	PBX1	FGF8	5087	2253	Current, TFe
tri_0903	PBX1	NR5A1	5087	2516	Current, TFe
tri_0456	SOX8	VNN1	30812	8876	Current, TFe
tri_1152	SOX9	COMP	6662	1311	Current, TFe
tri_1169	SOX9	SNAI2	6662	6591	Current, TFe
tri_1286	TCF3	VPREB1	6929	7441	Current, TFe
tri_0529	TLX1	TLX1	3195	3195	Current, TFe
tri_1386	ZBTB16	MYC	7704	4609	Current, TFe
tri_1387	ZBTB16	PBX1	7704	5087	Current, TFe
tri_0064	CREB1	PLAT	1385	5327	Current, TFe, TRRUST
tri_0139	CUX1	NCAM1	1523	4684	Current, TFe, TRRUST
tri_0502	FOXA2	HADH	3170	3033	Current, TFe, TRRUST
tri_0503	FOXA2	HHEX	3170	3087	Current, TFe, TRRUST
tri_0402	FOXP1	RAG1	27086	5896	Current, TFe, TRRUST
tri_0485	HIF1A	CA9	3091	768	Current, TFe, TRRUST
tri_0477	HIF1A	EGLN1	3091	54583	Current, TFe, TRRUST
tri_0459	HIF1A	EGLN3	3091	112399	Current, TFe, TRRUST
tri_0480	HIF1A	RORA	3091	6095	Current, TFe, TRRUST
tri_0583	ISL1	MEF2C	3670	4208	Current, TFe, TRRUST
tri_1465	LHX2	CGA	9355	1081	Current, TFe, TRRUST
tri_0600	MAFA	G6PC2	389692	57818	Current, TFe, TRRUST
tri_0599	MAFA	INS	389692	3630	Current, TFe, TRRUST
tri_0681	MEIS2	PAX6	4212	5080	Current, TFe, TRRUST
tri_0747	MYOD1	DES	4654	1674	Current, TFe, TRRUST
tri_0761	NEUROD1	INS	4760	3630	Current, TFe, TRRUST
tri_0765	NEUROD1	NNAT	4760	4826	Current, TFe, TRRUST
tri_0767	NEUROD1	PAX6	4760	5080	Current, TFe, TRRUST
tri_0763	NEUROD1	PDX1	4760	3651	Current, TFe, TRRUST
tri_0759	NEUROD1	Sct	4760	20287	Current, TFe, TRRUST
tri_0848	PAX6	Gcg	5080	14526	Current, TFe, TRRUST
tri_0841	PAX6	MAB21L2	5080	10586	Current, TFe, TRRUST
tri_0863	PAX6	PDX1	5080	3651	Current, TFe, TRRUST
tri_0899	PBX1	CYP17A1	5087	1586	Current, TFe, TRRUST
tri_0913	PBX1	MC2R	5087	4158	Current, TFe, TRRUST
tri_0914	PBX1	PAX3	5087	5077	Current, TFe, TRRUST
tri_0915	PBX1	PAX6	5087	5080	Current, TFe, TRRUST
tri_0921	PBX1	SOX3	5087	6658	Current, TFe, TRRUST
tri_0922	PBX1	VCP	5087	7415	Current, TFe, TRRUST
tri_1455	PHOX2B	PHOX2A	8929	401	Current, TFe, TRRUST
tri_1053	REST	OPRM1	5978	4988	Current, TFe, TRRUST
tri_1029	SALL4	POU5F1	57167	5460	Current, TFe, TRRUST
tri_1095	SIX3	PAX6	6496	5080	Current, TFe, TRRUST
tri_1131	SOX2	CCND1	6657	595	Current, TFe, TRRUST
tri_1128	SOX2	PAX6	6657	5080	Current, TFe, TRRUST
tri_1144	SOX2	ZSCAN10	6657	84891	Current, TFe, TRRUST
tri_1176	SOX9	VNN1	6662	8876	Current, TFe, TRRUST
tri_1209	STAT1	Mt1	6772	17748	Current, TFe, TRRUST
tri_0036	TBR1	RELN	10716	5649	Current, TFe, TRRUST
tri_1282	TCF3	INSM1	6929	3642	Current, TFe, TRRUST
tri_0237	AHR	ABCC4	196	10257	Current, TRRUST
tri_0257	AHR	CA9	196	768	Current, TRRUST
tri_0251	AHR	MT2A	196	4502	Current, TRRUST
tri_0254	AHR	UGT1A1	196	54658	Current, TRRUST
tri_0536	APEX1	BLK	328	640	Current, TRRUST
tri_0609	ARNTL	BHLHE40	406	8553	Current, TRRUST
tri_0685	ASCL1	DKK1	429	22943	Current, TRRUST
tri_0682	ASCL1	DLL3	429	10683	Current, TRRUST
tri_0692	ASCL1	HES5	429	388585	Current, TRRUST
tri_0694	ASCL1	PHOX2A	429	401	Current, TRRUST
tri_0693	ASCL1	RND3	429	390	Current, TRRUST
tri_0075	ATF2	ENTPD1	1386	953	Current, TRRUST
tri_0754	ATF4	HSPA5	468	3309	Current, TRRUST
tri_0755	ATF4	MCL1	468	4170	Current, TRRUST
tri_0972	BCL11A	FRZB	53335	2487	Current, TRRUST
tri_1088	BCL11B	NOTCH1	64919	4851	Current, TRRUST
tri_0029	CEBPA	AMELY	1050	266	Current, TRRUST
tri_1490	CLOCK	BHLHE40	9575	8553	Current, TRRUST
tri_1489	CLOCK	PER1	9575	5187	Current, TRRUST
tri_0046	CREB1	ACSL4	1385	2182	Current, TRRUST
tri_0062	CREB1	CLDN11	1385	5010	Current, TRRUST
tri_0042	CREB1	CYP19A1	1385	1588	Current, TRRUST
tri_0074	CREB1	ENTPD1	1385	953	Current, TRRUST
tri_0043	CREB1	ESR1	1385	2099	Current, TRRUST
tri_0044	CREB1	ETV2	1385	2116	Current, TRRUST
tri_0045	CREB1	ETV3	1385	2117	Current, TRRUST
tri_0055	CREB1	HSPA5	1385	3309	Current, TRRUST
tri_0065	CREB1	LAPTM4B	1385	55353	Current, TRRUST
tri_0059	CREB1	LDHA	1385	3939	Current, TRRUST
tri_0066	CREB1	NECTIN2	1385	5819	Current, TRRUST
tri_0069	CREB1	NFKBIZ	1385	64332	Current, TRRUST
tri_0047	CREB1	NMNAT2	1385	23057	Current, TRRUST
tri_0061	CREB1	NRF1	1385	4899	Current, TRRUST
tri_0070	CREB1	SOX9	1385	6662	Current, TRRUST
tri_0096	CTNNB1	ATOH1	1499	474	Current, TRRUST
tri_0114	CTNNB1	AXIN2	1499	8313	Current, TRRUST
tri_0098	CTNNB1	LEF1	1499	51176	Current, TRRUST
tri_0093	CTNNB1	MMP13	1499	4322	Current, TRRUST
tri_0099	CTNNB1	PITX2	1499	5308	Current, TRRUST
tri_0100	CTNNB1	PLD1	1499	5337	Current, TRRUST
tri_0120	CTNNB1	SMC3	1499	9126	Current, TRRUST
tri_0123	CUX1	CDKN1A	1523	1026	Current, TRRUST
tri_0124	CUX1	CDKN1B	1523	1027	Current, TRRUST
tri_0127	CUX1	CYBB	1523	1536	Current, TRRUST
tri_0126	CUX1	DCTN6	1523	10671	Current, TRRUST
tri_0138	CUX1	MYC	1523	4609	Current, TRRUST
tri_0143	CUX1	POLA1	1523	5422	Current, TRRUST
tri_0147	CUX1	SI	1523	6476	Current, TRRUST
tri_0167	DLX5	ALPL	1749	249	Current, TRRUST
tri_0172	DLX5	Dspp	1749	666279	Current, TRRUST
tri_0168	DLX5	GBX2	1749	2637	Current, TRRUST
tri_0169	DLX5	IBSP	1749	3381	Current, TRRUST
tri_0170	DLX5	MYC	1749	4609	Current, TRRUST
tri_0164	DLX5	SP7	1749	121340	Current, TRRUST
tri_0173	DLX5	WNT5A	1749	7474	Current, TRRUST
tri_0198	E2F1	BID	1869	637	Current, TRRUST
tri_0181	E2F1	CD2AP	1869	23607	Current, TRRUST
tri_0184	E2F1	HMGA1	1869	3159	Current, TRRUST
tri_0191	E2F1	NELL2	1869	4753	Current, TRRUST
tri_0209	E2F4	RB1	1874	5925	Current, TRRUST
tri_0220	EGR1	BIRC5	1958	332	Current, TRRUST
tri_0228	EGR1	BNIP3	1958	664	Current, TRRUST
tri_0236	EGR1	CACNA1H	1958	8912	Current, TRRUST
tri_0216	EGR1	EPO	1958	2056	Current, TRRUST
tri_0226	EGR1	PTPRZ1	1958	5803	Current, TRRUST
tri_0229	EGR1	STIM1	1958	6786	Current, TRRUST
tri_0231	EGR1	THBS1	1958	7057	Current, TRRUST
tri_1391	EOMES	EBF1	8320	1879	Current, TRRUST
tri_0273	ERG	TMPRSS2	2078	7113	Current, TRRUST
tri_0277	ERG	WNT11	2078	7481	Current, TRRUST
tri_0279	ESRRB	NR0B1	2103	190	Current, TRRUST
tri_0280	ETS1	EBF1	2113	1879	Current, TRRUST
tri_0289	EZH2	CDH1	2146	999	Current, TRRUST
tri_0490	FOXA1	MUC2	3169	4583	Current, TRRUST
tri_0504	FOXA2	BIRC2	3170	329	Current, TRRUST
tri_0498	FOXA2	FERD3L	3170	222894	Current, TRRUST
tri_0512	FOXA2	G6PC2	3170	57818	Current, TRRUST
tri_0500	FOXA2	GFER	3170	2671	Current, TRRUST
tri_0501	FOXA2	GLI2	3170	2736	Current, TRRUST
tri_0496	FOXA2	Lcn5	3170	13863	Current, TRRUST
tri_0508	FOXA2	MAP1B	3170	4131	Current, TRRUST
tri_0509	FOXA2	MUC2	3170	4583	Current, TRRUST
tri_0494	FOXA2	REG3G	3170	130120	Current, TRRUST
tri_0523	FOXA2	ST18	3170	9705	Current, TRRUST
tri_0519	FOXA2	WNT7B	3170	7477	Current, TRRUST
tri_0311	FOXO1	ADIPOR1	2308	51094	Current, TRRUST
tri_0302	FOXO1	EDN1	2308	1906	Current, TRRUST
tri_0317	FOXO1	RAG1	2308	5896	Current, TRRUST
tri_0367	GATA1	COPS5	2623	10987	Current, TRRUST
tri_0379	GATA2	GATA1	2624	2623	Current, TRRUST
tri_0388	GATA2	TSHB	2624	7252	Current, TRRUST
tri_0393	GATA4	HHEX	2626	3087	Current, TRRUST
tri_0394	GATA4	MEF2C	2626	4208	Current, TRRUST
tri_0390	GATA4	NKX2-5	2626	1482	Current, TRRUST
tri_0399	GATA6	MYLK	2627	4638	Current, TRRUST
tri_0401	GATA6	WNT7B	2627	7477	Current, TRRUST
tri_1393	GFI1B	MEF2C	8328	4208	Current, TRRUST
tri_0406	GLI1	HAS2	2735	3037	Current, TRRUST
tri_0411	GLI1	NHLH1	2735	4807	Current, TRRUST
tri_0412	GLI1	PDGFRA	2735	5156	Current, TRRUST
tri_0419	GLI1	RUNX2	2735	860	Current, TRRUST
tri_0420	GLI1	RUNX3	2735	864	Current, TRRUST
tri_0415	GLI1	SOX9	2735	6662	Current, TRRUST
tri_0425	GLI2	ASCL1	2736	429	Current, TRRUST
tri_0433	GLI3	PITRM1	2737	10531	Current, TRRUST
tri_0444	GLI3	SHH	2737	6469	Current, TRRUST
tri_0445	GLI3	SMO	2737	6608	Current, TRRUST
tri_0537	HES1	CDKN1B	3280	1027	Current, TRRUST
tri_0551	HES1	HTR1A	3280	3350	Current, TRRUST
tri_0554	HES1	MAP2	3280	4133	Current, TRRUST
tri_0559	HES1	PTEN	3280	5728	Current, TRRUST
tri_0479	HIF1A	ACE2	3091	59272	Current, TRRUST
tri_0465	HIF1A	BACE1	3091	23621	Current, TRRUST
tri_0460	HIF1A	CCN2	3091	1490	Current, TRRUST
tri_0467	HIF1A	FAM162A	3091	26355	Current, TRRUST
tri_0489	HIF1A	RECK	3091	8434	Current, TRRUST
tri_0291	JAZF1	MEF2C	221895	4208	Current, TRRUST
tri_0587	JUN	NECTIN2	3725	5819	Current, TRRUST
tri_0031	KAT5	COL2A1	10524	1280	Current, TRRUST
tri_1462	KLF4	LEFTY1	9314	10637	Current, TRRUST
tri_0955	LEF1	CCND1	51176	595	Current, TRRUST
tri_0934	LEF1	COL11A1	51176	1301	Current, TRRUST
tri_0933	LEF1	COL2A1	51176	1280	Current, TRRUST
tri_0937	LEF1	CYLD	51176	1540	Current, TRRUST
tri_0940	LEF1	DKK1	51176	22943	Current, TRRUST
tri_0936	LEF1	DSG4	51176	147409	Current, TRRUST
tri_0962	LEF1	HES7	51176	84667	Current, TRRUST
tri_0952	LEF1	MESP1	51176	55897	Current, TRRUST
tri_0944	LEF1	MMP13	51176	4322	Current, TRRUST
tri_0943	LEF1	MMP7	51176	4316	Current, TRRUST
tri_0945	LEF1	MSX2	51176	4488	Current, TRRUST
tri_0946	LEF1	MYC	51176	4609	Current, TRRUST
tri_0947	LEF1	NCAM1	51176	4684	Current, TRRUST
tri_0949	LEF1	OVOL1	51176	5017	Current, TRRUST
tri_0951	LEF1	POU5F1	51176	5460	Current, TRRUST
tri_0953	LEF1	PTGS2	51176	5743	Current, TRRUST
tri_1473	LHX2	OR8A1	9355	390275	Current, TRRUST
tri_1478	LHX2	TSHB	9355	7252	Current, TRRUST
tri_0631	MAF	CCND2	4094	894	Current, TRRUST
tri_0619	MAF	CRYAA	4094	1409	Current, TRRUST
tri_0617	MAF	CRYAA2	4094	102724652	Current, TRRUST
tri_0620	MAF	Gcg	4094	14526	Current, TRRUST
tri_0628	MAF	MAF	4094	4094	Current, TRRUST
tri_0625	MAF	PDX1	4094	3651	Current, TRRUST
tri_0630	MAF	TP53	4094	7157	Current, TRRUST
tri_0636	MECP2	FXYD1	4204	5348	Current, TRRUST
tri_0637	MECP2	SLC2A3	4204	6515	Current, TRRUST
tri_0651	MEF2C	AMPD1	4208	270	Current, TRRUST
tri_0665	MEF2C	BGLAP	4208	632	Current, TRRUST
tri_0669	MEF2C	CALR	4208	811	Current, TRRUST
tri_0643	MEF2C	CKM	4208	1158	Current, TRRUST
tri_0648	MEF2C	DLX5	4208	1749	Current, TRRUST
tri_0649	MEF2C	DLX6	4208	1750	Current, TRRUST
tri_0650	MEF2C	FRZB	4208	2487	Current, TRRUST
tri_0654	MEF2C	JUN	4208	3725	Current, TRRUST
tri_0655	MEF2C	MYH1	4208	4619	Current, TRRUST
tri_0656	MEF2C	MYOG	4208	4656	Current, TRRUST
tri_0671	MEF2C	MYOM1	4208	8736	Current, TRRUST
tri_0672	MEF2C	MYOM2	4208	9172	Current, TRRUST
tri_0659	MEF2C	MYOZ2	4208	51778	Current, TRRUST
tri_0663	MEF2C	RGR	4208	5995	Current, TRRUST
tri_0664	MEF2C	RHO	4208	6010	Current, TRRUST
tri_0666	MEF2C	SFRP2	4208	6423	Current, TRRUST
tri_0644	MEF2C	SP7	4208	121340	Current, TRRUST
tri_0675	MEIS1	FLT3	4211	2322	Current, TRRUST
tri_0676	MEIS1	KRT19	4211	3880	Current, TRRUST
tri_0677	MEIS1	PAX6	4211	5080	Current, TRRUST
tri_0678	MEIS1	PTCH1	4211	5727	Current, TRRUST
tri_0679	MEIS1	SOX3	4211	6658	Current, TRRUST
tri_0680	MEIS2	CDKN2B	4212	1030	Current, TRRUST
tri_0706	MSX1	DKK1	4487	22943	Current, TRRUST
tri_0707	MSX2	DKK1	4488	22943	Current, TRRUST
tri_1459	MTA1	PAX5	9112	5079	Current, TRRUST
tri_0730	MYC	BCAT1	4609	586	Current, TRRUST
tri_0738	MYC	CAV1	4609	857	Current, TRRUST
tri_0723	MYC	Mir122	4609	387231	Current, TRRUST
tri_0722	MYC	RHOA	4609	387	Current, TRRUST
tri_0733	MYC	SNAI1	4609	6615	Current, TRRUST
tri_0736	MYC	TFAM	4609	7019	Current, TRRUST
tri_0742	MYF5	DES	4617	1674	Current, TRRUST
tri_0743	MYF5	MYOG	4617	4656	Current, TRRUST
tri_0744	MYF6	DES	4618	1674	Current, TRRUST
tri_1482	MYOCD	ACTA2	93649	59	Current, TRRUST
tri_1481	MYOCD	MYLK	93649	4638	Current, TRRUST
tri_1484	MYOCD	TAGLN	93649	6876	Current, TRRUST
tri_0745	MYOD1	CDKN1C	4654	1028	Current, TRRUST
tri_0746	MYOD1	PPARGC1A	4654	10891	Current, TRRUST
tri_0750	MYOD1	RB1	4654	5925	Current, TRRUST
tri_0751	MYOD1	SGCA	4654	6442	Current, TRRUST
tri_0752	MYOG	DES	4656	1674	Current, TRRUST
tri_0758	NDN	MYC	4692	4609	Current, TRRUST
tri_0768	NEUROD1	G6PC2	4760	57818	Current, TRRUST
tri_0770	NEUROD1	INSM2	4760	84684	Current, TRRUST
tri_0771	NEUROD1	ST18	4760	9705	Current, TRRUST
tri_1067	NEUROG2	DLL3	63973	10683	Current, TRRUST
tri_1079	NEUROG2	EOMES	63973	8320	Current, TRRUST
tri_1075	NEUROG2	NEUROD1	63973	4760	Current, TRRUST
tri_1078	NEUROG2	RND2	63973	8153	Current, TRRUST
tri_0777	NFATC4	MYOZ1	4776	58529	Current, TRRUST
tri_0776	NFATC4	MYOZ2	4776	51778	Current, TRRUST
tri_0778	NFE2L2	ABCC4	4780	10257	Current, TRRUST
tri_0781	NFE2L2	IL1RN	4780	3557	Current, TRRUST
tri_0789	NFKB1	MYOZ2	4790	51778	Current, TRRUST
tri_0795	NFYA	CLDN11	4800	5010	Current, TRRUST
tri_1342	NKX2-1	PAX8	7080	7849	Current, TRRUST
tri_1336	NKX2-1	PRDM13	7080	59336	Current, TRRUST
tri_1341	NKX2-1	WNT7B	7080	7477	Current, TRRUST
tri_0802	NKX6-1	MAFA	4825	389692	Current, TRRUST
tri_0811	NOTCH2	HES1	4853	3280	Current, TRRUST
tri_0813	NOTCH3	HES1	4854	3280	Current, TRRUST
tri_1327	NR2F2	HEY2	7026	23493	Current, TRRUST
tri_0359	NR5A1	PBX1	2516	5087	Current, TRRUST
tri_0360	NR5A1	SOX9	2516	6662	Current, TRRUST
tri_0361	NR5A1	STAR	2516	6770	Current, TRRUST
tri_0014	OLIG2	SOX10	10215	6663	Current, TRRUST
tri_0815	PAX2	PAX6	5076	5080	Current, TRRUST
tri_0816	PAX3	HES1	5077	3280	Current, TRRUST
tri_0817	PAX3	NEUROG2	5077	63973	Current, TRRUST
tri_0825	PAX5	AICDA	5079	57379	Current, TRRUST
tri_0827	PAX5	BLK	5079	640	Current, TRRUST
tri_0824	PAX5	BLNK	5079	29760	Current, TRRUST
tri_0831	PAX5	CD72	5079	971	Current, TRRUST
tri_0821	PAX5	EBF1	5079	1879	Current, TRRUST
tri_0818	PAX5	Igh	5079	111507	Current, TRRUST
tri_0830	PAX5	PRDX6	5079	9588	Current, TRRUST
tri_0853	PAX6	ALDH3A1	5080	218	Current, TRRUST
tri_0854	PAX6	ATOH7	5080	220202	Current, TRRUST
tri_0884	PAX6	BCL9	5080	607	Current, TRRUST
tri_0860	PAX6	BCL9L	5080	283149	Current, TRRUST
tri_0832	PAX6	CDK6	5080	1021	Current, TRRUST
tri_0836	PAX6	CDKN1B	5080	1027	Current, TRRUST
tri_0846	PAX6	CRYAA	5080	1409	Current, TRRUST
tri_0837	PAX6	CRYAA2	5080	102724652	Current, TRRUST
tri_0847	PAX6	CRYAB	5080	1410	Current, TRRUST
tri_0859	PAX6	DKK3	5080	27122	Current, TRRUST
tri_0894	PAX6	FGF19	5080	9965	Current, TRRUST
tri_0882	PAX6	G6PC2	5080	57818	Current, TRRUST
tri_0857	PAX6	GCK	5080	2645	Current, TRRUST
tri_0861	PAX6	HOXD4	5080	3233	Current, TRRUST
tri_0869	PAX6	KRT12	5080	3859	Current, TRRUST
tri_0871	PAX6	MAF	5080	4094	Current, TRRUST
tri_0870	PAX6	MAFA	5080	389692	Current, TRRUST
tri_0872	PAX6	MET	5080	4233	Current, TRRUST
tri_0874	PAX6	MMP9	5080	4318	Current, TRRUST
tri_0886	PAX6	NEUROG2	5080	63973	Current, TRRUST
tri_0875	PAX6	ODF2	5080	4957	Current, TRRUST
tri_0876	PAX6	PAX2	5080	5076	Current, TRRUST
tri_0879	PAX6	PCSK1	5080	5122	Current, TRRUST
tri_0881	PAX6	PROX1	5080	5629	Current, TRRUST
tri_0883	PAX6	RLBP1	5080	6017	Current, TRRUST
tri_0887	PAX6	SIX3	5080	6496	Current, TRRUST
tri_0878	PAX6	SOST	5080	50964	Current, TRRUST
tri_0925	PBX1	ALX1	5087	8092	Current, TRRUST
tri_0901	PBX1	FGF10	5087	2255	Current, TRRUST
tri_0906	PBX1	HOXB1	5087	3211	Current, TRRUST
tri_0916	PBX1	PBX1	5087	5087	Current, TRRUST
tri_0578	PDX1	ST18	3651	9705	Current, TRRUST
tri_0603	PHOX2A	NCAM1	401	4684	Current, TRRUST
tri_0967	PITX2	FOXJ1	5308	2302	Current, TRRUST
tri_0981	POU1F1	TSHB	5449	7252	Current, TRRUST
tri_0984	POU2F1	ALDH3A1	5451	218	Current, TRRUST
tri_0990	POU5F1	CDKN1A	5460	1026	Current, TRRUST
tri_0991	POU5F1	CDX2	5460	1045	Current, TRRUST
tri_1000	POU5F1	GATA6	5460	2627	Current, TRRUST
tri_1011	POU5F1	MESP1	5460	55897	Current, TRRUST
tri_1016	POU5F1	Mir302a	5460	723920	Current, TRRUST
tri_1005	POU5F1	MYOD1	5460	4654	Current, TRRUST
tri_0997	POU5F1	NR0B1	5460	190	Current, TRRUST
tri_1019	POU5F1	STK40	5460	83931	Current, TRRUST
tri_1009	POU5F1	TET2	5460	54790	Current, TRRUST
tri_0993	POU5F1	ZFP42	5460	132625	Current, TRRUST
tri_1458	PYGO2	PAX6	90780	5080	Current, TRRUST
tri_1041	RELA	NRF1	5970	4899	Current, TRRUST
tri_1055	REST	BDNF	5978	627	Current, TRRUST
tri_1057	REST	CACNA1H	5978	8912	Current, TRRUST
tri_1045	REST	DYRK1A	5978	1859	Current, TRRUST
tri_1054	REST	GJD2	5978	57369	Current, TRRUST
tri_1047	REST	GRIN2B	5978	2904	Current, TRRUST
tri_1049	REST	KCNN4	5978	3783	Current, TRRUST
tri_1046	REST	NPAS4	5978	266743	Current, TRRUST
tri_1056	REST	STAT1	5978	6772	Current, TRRUST
tri_1043	REST	TPH2	5978	121278	Current, TRRUST
tri_1061	RNF2	FEZF2	6045	55079	Current, TRRUST
tri_1420	RUNX1	ALOX12	861	239	Current, TRRUST
tri_1432	RUNX1	ART1	861	417	Current, TRRUST
tri_1421	RUNX1	C16orf54	861	283897	Current, TRRUST
tri_1451	RUNX1	CD79A	861	973	Current, TRRUST
tri_1412	RUNX1	CDKN2A	861	1029	Current, TRRUST
tri_1416	RUNX1	CSF1R	861	1436	Current, TRRUST
tri_1424	RUNX1	IGFBP3	861	3486	Current, TRRUST
tri_1430	RUNX1	MIR27A	861	407018	Current, TRRUST
tri_1433	RUNX1	MPL	861	4352	Current, TRRUST
tri_1413	RUNX1	MYL9	861	10398	Current, TRRUST
tri_1437	RUNX1	PF4	861	5196	Current, TRRUST
tri_1440	RUNX1	PRKCQ	861	5588	Current, TRRUST
tri_1436	RUNX1	SLC22A17	861	51310	Current, TRRUST
tri_1431	RUNX1	SMAD6	861	4091	Current, TRRUST
tri_1405	RUNX2	ALPL	860	249	Current, TRRUST
tri_1407	RUNX2	LEF1	860	51176	Current, TRRUST
tri_1408	RUNX2	TCF7	860	6932	Current, TRRUST
tri_1454	RUNX3	SLC22A17	864	51310	Current, TRRUST
tri_1028	SALL4	HOXA9	57167	3205	Current, TRRUST
tri_1030	SALL4	PTEN	57167	5728	Current, TRRUST
tri_0340	SATB2	UPF3B	23314	65109	Current, TRRUST
tri_1094	SIX1	ATOH1	6495	474	Current, TRRUST
tri_0611	SMAD1	MSX2	4086	4488	Current, TRRUST
tri_1126	SOX2	ATOH1	6657	474	Current, TRRUST
tri_1120	SOX2	BIRC5	6657	332	Current, TRRUST
tri_1136	SOX2	BMP4	6657	652	Current, TRRUST
tri_1108	SOX2	CDKN1B	6657	1027	Current, TRRUST
tri_1113	SOX2	EGFR	6657	1956	Current, TRRUST
tri_1119	SOX2	GLI3	6657	2737	Current, TRRUST
tri_1111	SOX2	JAG1	6657	182	Current, TRRUST
tri_1124	SOX2	MYCN	6657	4613	Current, TRRUST
tri_1127	SOX2	NEUROD1	6657	4760	Current, TRRUST
tri_1138	SOX2	NKX2-1	6657	7080	Current, TRRUST
tri_1139	SOX2	NR2E1	6657	7101	Current, TRRUST
tri_1134	SOX2	SHH	6657	6469	Current, TRRUST
tri_1135	SOX2	SIX3	6657	6496	Current, TRRUST
tri_1173	SOX9	BEST1	6662	7439	Current, TRRUST
tri_1153	SOX9	CCN2	6662	1490	Current, TRRUST
tri_1149	SOX9	CDKN1A	6662	1026	Current, TRRUST
tri_1148	SOX9	COMMD3-BMI1	6662	100532731	Current, TRRUST
tri_1161	SOX9	FURIN	6662	5045	Current, TRRUST
tri_1156	SOX9	HES1	6662	3280	Current, TRRUST
tri_1174	SOX9	MIA	6662	8190	Current, TRRUST
tri_1157	SOX9	PDX1	6662	3651	Current, TRRUST
tri_1163	SOX9	PIK3CA	6662	5290	Current, TRRUST
tri_1167	SOX9	SGCA	6662	6442	Current, TRRUST
tri_1180	SP1	ACSL4	6667	2182	Current, TRRUST
tri_1178	SP1	COPS5	6667	10987	Current, TRRUST
tri_1179	SP1	DMD	6667	1756	Current, TRRUST
tri_1184	SP1	NECTIN2	6667	5819	Current, TRRUST
tri_1185	SP1	SOX9	6667	6662	Current, TRRUST
tri_1186	SP3	DMD	6670	1756	Current, TRRUST
tri_1194	SRF	CCN2	6722	1490	Current, TRRUST
tri_1200	SRF	KCNMB1	6722	3779	Current, TRRUST
tri_1201	SRF	MYH11	6722	4629	Current, TRRUST
tri_1202	SRF	MYLK	6722	4638	Current, TRRUST
tri_1203	SRF	MYOD1	6722	4654	Current, TRRUST
tri_1205	SRF	TAGLN	6722	6876	Current, TRRUST
tri_1214	STAT1	CD36	6772	948	Current, TRRUST
tri_1211	STAT1	Pou3f1	6772	18991	Current, TRRUST
tri_1246	STAT3	CAV1	6774	857	Current, TRRUST
tri_1217	STAT3	COPS5	6774	10987	Current, TRRUST
tri_1224	STAT3	EGR1	6774	1958	Current, TRRUST
tri_1225	STAT3	ESR2	6774	2100	Current, TRRUST
tri_1235	STAT3	MMP1	6774	4312	Current, TRRUST
tri_1221	STAT3	Mt1	6774	17748	Current, TRRUST
tri_1222	STAT3	NR0B1	6774	190	Current, TRRUST
tri_1239	STAT3	PTGS2	6774	5743	Current, TRRUST
tri_1223	STAT3	S1PR1	6774	1901	Current, TRRUST
tri_1263	TAL1	CCND1	6886	595	Current, TRRUST
tri_1257	TAL1	PDZK1IP1	6886	10158	Current, TRRUST
tri_1265	TBX6	HES7	6911	84667	Current, TRRUST
tri_1288	TCF3	CCND3	6929	896	Current, TRRUST
tri_1289	TCF3	CD5	6929	921	Current, TRRUST
tri_1290	TCF3	CDH1	6929	999	Current, TRRUST
tri_1276	TCF3	CDKN1A	6929	1026	Current, TRRUST
tri_1280	TCF3	FOXO1	6929	2308	Current, TRRUST
tri_1287	TCF3	NR0B2	6929	8431	Current, TRRUST
tri_1284	TCF3	RAG1	6929	5896	Current, TRRUST
tri_1269	TCF4	MITF	6925	4286	Current, TRRUST
tri_1304	TCF7L2	ABCB1	6934	5243	Current, TRRUST
tri_1307	TCF7L2	STARD7	6934	56910	Current, TRRUST
tri_1316	TCF7L2	STAT3	6934	6774	Current, TRRUST
tri_1324	TFAP2A	HOXA7	7020	3204	Current, TRRUST
tri_1325	TFAP2A	HOXA9	7020	3205	Current, TRRUST
tri_1326	TFAP2A	MEIS1	7020	4211	Current, TRRUST
tri_1398	TFAP2D	BHLHE23	83741	128408	Current, TRRUST
tri_1399	TFAP2D	POU4F3	83741	5459	Current, TRRUST
tri_1364	YY1	AMELY	7528	266	Current, TRRUST
tri_1385	YY1	CDH1	7528	999	Current, TRRUST
tri_1358	YY1	CPOX	7528	1371	Current, TRRUST
tri_1363	YY1	FOS	7528	2353	Current, TRRUST
tri_1371	YY1	MUC4	7528	4585	Current, TRRUST
tri_1372	YY1	PAX2	7528	5076	Current, TRRUST
tri_1379	YY1	TP53	7528	7157	Current, TRRUST
tri_1388	ZBTB16	LEF1	7704	51176	Current, TRRUST
etri_07805	AHR	CSF2	196	1437	CytReg
etri_07811	AHR	IL12B	196	3593	CytReg
etri_07817	AHR	IL22	196	50616	CytReg
etri_07809	AHR	IL4	196	3565	CytReg
etri_14708	AR	IL12A	367	3592	CytReg
etri_15130	ARNT	IL6	405	3569	CytReg
etri_16253	ATF1	TNF	466	7124	CytReg
etri_02556	ATF2	CCL2	1386	6347	CytReg
etri_02538	ATF2	IL11	1386	3589	CytReg
etri_02539	ATF2	IL18	1386	3606	CytReg
etri_02536	ATF2	IL1RN	1386	3557	CytReg
etri_02566	ATF2	IL32	1386	9235	CytReg
etri_02560	ATF2	TGFB1	1386	7040	CytReg
etri_02563	ATF2	TNFSF11	1386	8600	CytReg
etri_16281	ATF3	CCL3	467	6348	CytReg
etri_16282	ATF3	CCL4	467	6351	CytReg
etri_16272	ATF3	IL10	467	3586	CytReg
etri_16275	ATF3	LIF	467	3976	CytReg
etri_16300	ATF4	CXCL3	468	2921	CytReg
etri_16305	ATF4	IL18	468	3606	CytReg
etri_16310	ATF4	IL23A	468	51561	CytReg
etri_16320	ATF4	TNFSF11	468	8600	CytReg
etri_00867	ATF7	CCL3	11016	6348	CytReg
etri_00866	ATF7	CXCL2	11016	2920	CytReg
etri_00869	ATF7	TNF	11016	7124	CytReg
etri_17982	BACH1	CXCL8	571	3576	CytReg
etri_17981	BACH1	IL6	571	3569	CytReg
etri_00608	BATF	IL10	10538	3586	CytReg
etri_18671	BCL6	CCL1	604	6346	CytReg
etri_18678	BCL6	CCL17	604	6361	CytReg
etri_18673	BCL6	CCL3	604	6348	CytReg
etri_18674	BCL6	CCL4	604	6351	CytReg
etri_18679	BCL6	CXCL11	604	6373	CytReg
etri_18695	BCL6	CXCL14	604	9547	CytReg
etri_18649	BCL6	CXCL2	604	2920	CytReg
etri_18657	BCL6	IL18	604	3606	CytReg
etri_18652	BCL6	IL1B	604	3553	CytReg
etri_18654	BCL6	IL4	604	3565	CytReg
etri_18655	BCL6	IL5	604	3567	CytReg
etri_12637	BCL6B	IL4	255877	3565	CytReg
etri_22152	BHLHE40	IFNG	8553	3458	CytReg
etri_00356	CEBPA	CCL5	1050	6352	CytReg
etri_00329	CEBPA	CXCL8	1050	3576	CytReg
etri_00291	CEBPA	IL24	1050	11009	CytReg
etri_00466	CEBPB	CCL20	1051	6364	CytReg
etri_00465	CEBPB	CCL8	1051	6355	CytReg
etri_00410	CEBPB	IL36A	1051	27179	CytReg
etri_00554	CEBPD	CCL5	1052	6352	CytReg
etri_00529	CEBPD	CXCL8	1052	3576	CytReg
etri_00530	CEBPD	IL10	1052	3586	CytReg
etri_00616	CEBPG	CXCL8	1054	3576	CytReg
etri_00614	CEBPG	IL4	1054	3565	CytReg
etri_02396	CREB1	IL1B	1385	3553	CytReg
etri_02511	CREB1	IL32	1385	9235	CytReg
etri_02475	CREB1	TGFB2	1385	7042	CytReg
etri_02476	CREB1	TGFB3	1385	7043	CytReg
etri_02477	CREB1	TNF	1385	7124	CytReg
etri_02503	CREB1	TNFSF11	1385	8600	CytReg
etri_02314	CREB1	TNFSF13B	1385	10673	CytReg
etri_02638	CREM	IFNG	1390	3458	CytReg
etri_00698	CTCF	IL10	10664	3586	CytReg
etri_00699	CTCF	IL13	10664	3596	CytReg
etri_00695	CTCF	IL3	10664	3562	CytReg
etri_00696	CTCF	IL4	10664	3565	CytReg
etri_00697	CTCF	IL5	10664	3567	CytReg
etri_04641	DDIT3	CCL2	1649	6347	CytReg
etri_06866	EBF1	CXCL5	1879	6374	CytReg
etri_07640	EGR1	CCL2	1958	6347	CytReg
etri_07320	EGR1	CSF1	1958	1435	CytReg
etri_07641	EGR1	CXCL5	1958	6374	CytReg
etri_07796	EGR2	IL3	1959	3562	CytReg
etri_07797	EGR2	IL4	1959	3565	CytReg
etri_07836	EGR4	IL2	1961	3558	CytReg
etri_07837	EGR4	TNF	1961	7124	CytReg
etri_12925	EHF	IL6	26298	3569	CytReg
etri_08234	ELF1	CSF2	1997	1437	CytReg
etri_08240	ELF1	IL3	1997	3562	CytReg
etri_08265	ELF4	IFNA8	2000	3445	CytReg
etri_08262	ELF4	IFNL3	2000	282617	CytReg
etri_08290	ELK1	TNF	2002	7124	CytReg
etri_08559	EPAS1	CXCL8	2034	3576	CytReg
etri_10244	ESR1	CCL2	2099	6347	CytReg
etri_10245	ESR1	CCL5	2099	6352	CytReg
etri_10204	ESR1	CXCL8	2099	3576	CytReg
etri_10203	ESR1	IL6	2099	3569	CytReg
etri_10263	ESR1	TNF	2099	7124	CytReg
etri_10345	ESR2	TNF	2100	7124	CytReg
etri_10414	ETS1	IL13	2113	3596	CytReg
etri_10375	ETS1	IL24	2113	11009	CytReg
etri_10411	ETS1	IL4	2113	3565	CytReg
etri_10500	ETS2	TNF	2114	7124	CytReg
etri_10503	ETS2	TNFSF14	2114	8740	CytReg
etri_10516	ETV4	CXCL8	2118	3576	CytReg
etri_10535	ETV5	CCL7	2119	6354	CytReg
etri_10537	ETV5	CXCL12	2119	6387	CytReg
etri_10530	ETV5	CXCL2	2119	2920	CytReg
etri_10536	ETV5	CXCL5	2119	6374	CytReg
etri_10532	ETV5	IL10	2119	3586	CytReg
etri_10534	ETV5	IL21	2119	59067	CytReg
etri_10544	ETV6	CCL7	2120	6354	CytReg
etri_10541	ETV6	IL19	2120	29949	CytReg
etri_11136	EZH2	IL13	2146	3596	CytReg
etri_11118	EZH2	IL24	2146	11009	CytReg
etri_12238	FLI1	CCL2	2313	6347	CytReg
etri_12227	FLI1	CXCL2	2313	2920	CytReg
etri_12239	FLI1	CXCL6	2313	6372	CytReg
etri_12224	FLI1	IL27	2313	246778	CytReg
etri_12232	FLI1	IL6	2313	3569	CytReg
etri_12398	FOS	CCL15	2353	6359	CytReg
etri_12362	FOS	IFNG	2353	3458	CytReg
etri_12370	FOS	IL10	2353	3586	CytReg
etri_12371	FOS	IL12B	2353	3593	CytReg
etri_12372	FOS	IL13	2353	3596	CytReg
etri_12365	FOS	IL1RN	2353	3557	CytReg
etri_12366	FOS	IL3	2353	3562	CytReg
etri_12373	FOS	IL31	2353	386653	CytReg
etri_12367	FOS	IL4	2353	3565	CytReg
etri_12368	FOS	IL5	2353	3567	CytReg
etri_12418	FOSB	IL11	2354	3589	CytReg
etri_12416	FOSB	IL2	2354	3558	CytReg
etri_12421	FOSB	TNF	2354	7124	CytReg
etri_12428	FOSL2	IL2	2355	3558	CytReg
etri_13872	FOXA1	IL6	3169	3569	CytReg
etri_13039	FOXD3	IL10	27022	3586	CytReg
etri_12101	FOXO1	CCL2	2308	6347	CytReg
etri_15597	FOXO4	IL10	4303	3586	CytReg
etri_13075	FOXP1	IL6	27086	3569	CytReg
etri_17064	FOXP3	IL6	50943	3569	CytReg
etri_17065	FOXP3	IL9	50943	3578	CytReg
etri_17068	FOXP3	TGFB1	50943	7040	CytReg
etri_12626	GABPA	IL16	2551	3603	CytReg
etri_12634	GABPB1	IL16	2553	3603	CytReg
etri_12715	GATA1	IL1A	2623	3552	CytReg
etri_12717	GATA1	IL4	2623	3565	CytReg
etri_12787	GATA2	IL4	2624	3565	CytReg
etri_12788	GATA2	IL5	2624	3567	CytReg
etri_12855	GATA3	IL3	2625	3562	CytReg
etri_12870	GATA3	PF4	2625	5196	CytReg
etri_12910	GATA4	IL33	2626	90865	CytReg
etri_12993	GFI1	CSF1	2672	1435	CytReg
etri_12998	GFI1	IL13	2672	3596	CytReg
etri_12992	GFI1	IL17F	2672	112744	CytReg
etri_13738	HIF1A	CCL2	3091	6347	CytReg
etri_13739	HIF1A	CCL5	3091	6352	CytReg
etri_13741	HIF1A	CXCL6	3091	6372	CytReg
etri_13673	HIF1A	CXCL8	3091	3576	CytReg
etri_13754	HIF1A	TGFB1	3091	7040	CytReg
etri_13612	HIF1A	TNFSF13B	3091	10673	CytReg
etri_21942	HMBOX1	IFNG	79618	3458	CytReg
etri_13820	HMGA1	CSF2	3159	1437	CytReg
etri_13823	HMGA1	IFNB1	3159	3456	CytReg
etri_13829	HMGA1	IL10	3159	3586	CytReg
etri_13827	HMGA1	IL2	3159	3558	CytReg
etri_22037	HMGA2	IL11	8091	3589	CytReg
etri_13811	HMGB1	IL1B	3146	3553	CytReg
etri_13812	HMGB1	IL5	3146	3567	CytReg
etri_13813	HMGB1	TNF	3146	7124	CytReg
etri_20608	HNF1A	IL17F	6927	112744	CytReg
etri_14259	HSF1	CXCL1	3297	2919	CytReg
etri_14260	HSF1	CXCL2	3297	2920	CytReg
etri_14277	HSF1	CXCL5	3297	6374	CytReg
etri_14267	HSF1	CXCL8	3297	3576	CytReg
etri_14266	HSF1	IL6	3297	3569	CytReg
etri_00142	IKZF1	IFNG	10320	3458	CytReg
etri_00146	IKZF1	IL13	10320	3596	CytReg
etri_00150	IKZF1	IL21	10320	59067	CytReg
etri_00148	IKZF1	IL22	10320	50616	CytReg
etri_00144	IKZF1	IL4	10320	3565	CytReg
etri_00151	IKZF1	TNF	10320	7124	CytReg
etri_14475	IRF1	CCL2	3659	6347	CytReg
etri_14443	IRF1	IFNA4	3659	3441	CytReg
etri_14444	IRF1	IFNA6	3659	3443	CytReg
etri_14447	IRF1	IL1B	3659	3553	CytReg
etri_14424	IRF1	TNFSF13B	3659	10673	CytReg
etri_14520	IRF2	CCL5	3660	6352	CytReg
etri_14507	IRF2	IFNA4	3660	3441	CytReg
etri_14512	IRF2	IL10	3660	3586	CytReg
etri_14510	IRF2	IL6	3660	3569	CytReg
etri_14526	IRF2	TNF	3660	7124	CytReg
etri_14564	IRF3	CCL3	3661	6348	CytReg
etri_14544	IRF3	IFNA5	3661	3442	CytReg
etri_14551	IRF3	IL15	3661	3600	CytReg
etri_14548	IRF3	IL6	3661	3569	CytReg
etri_14594	IRF4	CCL3	3662	6348	CytReg
etri_14589	IRF4	CXCL9	3662	4283	CytReg
etri_14581	IRF4	IFNB1	3662	3456	CytReg
etri_14582	IRF4	IFNG	3662	3458	CytReg
etri_14586	IRF4	IL13	3662	3596	CytReg
etri_14583	IRF4	IL2	3662	3558	CytReg
etri_14584	IRF4	IL7	3662	3574	CytReg
etri_14596	IRF4	TNF	3662	7124	CytReg
etri_14598	IRF4	TNFSF10	3662	8743	CytReg
etri_14615	IRF5	CCL3	3663	6348	CytReg
etri_14616	IRF5	CCL5	3663	6352	CytReg
etri_14614	IRF5	CXCL10	3663	3627	CytReg
etri_14612	IRF5	CXCL8	3663	3576	CytReg
etri_14607	IRF5	IFNA10	3663	3446	CytReg
etri_14609	IRF5	IFNA17	3663	3451	CytReg
etri_14604	IRF5	IFNA2	3663	3440	CytReg
etri_14610	IRF5	IFNA21	3663	3452	CytReg
etri_14605	IRF5	IFNA5	3663	3442	CytReg
etri_14606	IRF5	IFNA8	3663	3445	CytReg
etri_14611	IRF5	IL6	3663	3569	CytReg
etri_14649	IRF7	CCL2	3665	6347	CytReg
etri_14650	IRF7	CCL3	3665	6348	CytReg
etri_14637	IRF7	IFNA10	3665	3446	CytReg
etri_14640	IRF7	IFNA16	3665	3449	CytReg
etri_14641	IRF7	IFNA17	3665	3451	CytReg
etri_14634	IRF7	IFNA5	3665	3442	CytReg
etri_14636	IRF7	IFNA8	3665	3445	CytReg
etri_14644	IRF7	IL12B	3665	3593	CytReg
etri_14627	IRF7	IL27	3665	246778	CytReg
etri_14653	IRF7	TNFSF10	3665	8743	CytReg
etri_14336	IRF8	CXCL14	3394	9547	CytReg
etri_14324	IRF8	CXCL9	3394	4283	CytReg
etri_14317	IRF8	IFNA1	3394	3439	CytReg
etri_14318	IRF8	IFNA4	3394	3441	CytReg
etri_14319	IRF8	IFNA5	3394	3442	CytReg
etri_14904	JUN	CCL15	3725	6359	CytReg
etri_14902	JUN	CCL7	3725	6354	CytReg
etri_14905	JUN	CX3CL1	3725	6376	CytReg
etri_14906	JUN	CXCL12	3725	6387	CytReg
etri_14866	JUN	CXCL9	3725	4283	CytReg
etri_14843	JUN	IL10	3725	3586	CytReg
etri_14846	JUN	IL17A	3725	3605	CytReg
etri_14838	JUN	IL1RN	3725	3557	CytReg
etri_14895	JUN	IL21	3725	59067	CytReg
etri_14851	JUN	IL31	3725	386653	CytReg
etri_14943	JUN	IL32	3725	9235	CytReg
etri_14863	JUN	KITLG	3725	4254	CytReg
etri_14945	JUN	TNFSF15	3725	9966	CytReg
etri_14958	JUNB	IL10	3726	3586	CytReg
etri_14959	JUNB	IL11	3726	3589	CytReg
etri_14960	JUNB	IL13	3726	3596	CytReg
etri_14955	JUNB	IL2	3726	3558	CytReg
etri_14953	JUNB	IL27	3726	246778	CytReg
etri_14964	JUNB	IL31	3726	386653	CytReg
etri_14957	JUNB	IL5	3726	3567	CytReg
etri_14989	JUND	CXCL8	3727	3576	CytReg
etri_14985	JUND	IL2	3727	3558	CytReg
etri_15015	JUND	TNF	3727	7124	CytReg
etri_22711	KLF4	IFNB1	9314	3456	CytReg
etri_22714	KLF4	IL17A	9314	3605	CytReg
etri_01907	KLF6	TGFB1	1316	7040	CytReg
etri_15058	LMO2	TGFB1	4005	7040	CytReg
etri_15065	LMX1B	CXCL8	4010	3576	CytReg
etri_15064	LMX1B	IL6	4010	3569	CytReg
etri_22934	MAFB	IFNA1	9935	3439	CytReg
etri_21953	MAFK	CXCL8	7975	3576	CytReg
etri_21954	MAFK	IL10	7975	3586	CytReg
etri_21955	MAFK	IL12B	7975	3593	CytReg
etri_21950	MAFK	IL2	7975	3558	CytReg
etri_21951	MAFK	IL4	7975	3565	CytReg
etri_21952	MAFK	IL6	7975	3569	CytReg
etri_21956	MAFK	TNF	7975	7124	CytReg
etri_15453	MEF2A	IL1RN	4205	3557	CytReg
etri_15475	MEIS1	CCL3	4211	6348	CytReg
etri_15476	MEIS1	CCL4	4211	6351	CytReg
etri_15472	MEIS1	IL10	4211	3586	CytReg
etri_15545	MITF	CXCL8	4286	3576	CytReg
etri_13294	MKX	TGFB1	283078	7040	CytReg
etri_15667	MXI1	CXCL8	4601	3576	CytReg
etri_15689	MYB	IL5	4602	3567	CytReg
etri_15865	MYC	CXCL8	4609	3576	CytReg
etri_00789	NFAT5	IL10	10725	3586	CytReg
etri_16374	NFATC1	IL17A	4772	3605	CytReg
etri_16371	NFATC1	IL1RN	4772	3557	CytReg
etri_16378	NFATC1	IL21	4772	59067	CytReg
etri_16376	NFATC1	LIF	4772	3976	CytReg
etri_16380	NFATC1	TNF	4772	7124	CytReg
etri_16382	NFATC1	TNFSF10	4772	8743	CytReg
etri_16364	NFATC1	TNFSF13B	4772	10673	CytReg
etri_16381	NFATC1	TNFSF14	4772	8740	CytReg
etri_16397	NFATC2	CCL5	4773	6352	CytReg
etri_16391	NFATC2	IL17A	4773	3605	CytReg
etri_16388	NFATC2	IL1B	4773	3553	CytReg
etri_16389	NFATC2	IL3	4773	3562	CytReg
etri_16393	NFATC2	IL31	4773	386653	CytReg
etri_16390	NFATC2	IL5	4773	3567	CytReg
etri_16401	NFATC2	TNFSF10	4773	8743	CytReg
etri_16384	NFATC2	TNFSF13B	4773	10673	CytReg
etri_16400	NFATC2	TNFSF14	4773	8740	CytReg
etri_16420	NFATC3	IL6	4775	3569	CytReg
etri_16423	NFATC3	TNFSF10	4775	8743	CytReg
etri_16426	NFATC4	TNF	4776	7124	CytReg
etri_16427	NFATC4	TNFSF10	4776	8743	CytReg
etri_16453	NFE2L2	IL1A	4780	3552	CytReg
etri_16454	NFE2L2	IL1B	4780	3553	CytReg
etri_16460	NFE2L2	IL36G	4780	56300	CytReg
etri_16455	NFE2L2	IL6	4780	3569	CytReg
etri_16416	NFIA	CCL2	4774	6347	CytReg
etri_16471	NFIB	CCL2	4781	6347	CytReg
etri_16511	NFIX	CCL2	4784	6347	CytReg
etri_16678	NFKB1	CCL15	4790	6359	CytReg
etri_16542	NFKB1	CSF3	4790	1440	CytReg
etri_16614	NFKB1	CXCL9	4790	4283	CytReg
etri_16632	NFKB1	IL20	4790	50604	CytReg
etri_16732	NFKB1	IL32	4790	9235	CytReg
etri_16606	NFKB1	LTB	4790	4050	CytReg
etri_16762	NFKB2	CCL20	4791	6364	CytReg
etri_16764	NFKB2	CCL22	4791	6367	CytReg
etri_16760	NFKB2	CCL5	4791	6352	CytReg
etri_16748	NFKB2	CXCL13	4791	10563	CytReg
etri_16755	NFKB2	IL12A	4791	3592	CytReg
etri_16756	NFKB2	IL12B	4791	3593	CytReg
etri_16758	NFKB2	IL21	4791	59067	CytReg
etri_16770	NFKB2	IL32	4791	9235	CytReg
etri_16749	NFKB2	TNFSF13B	4791	10673	CytReg
etri_16808	NFYA	IL10	4800	3586	CytReg
etri_16807	NFYA	IL4	4800	3565	CytReg
etri_16824	NFYA	TNFSF11	4800	8600	CytReg
etri_16841	NFYB	IL10	4801	3586	CytReg
etri_16840	NFYB	IL4	4801	3565	CytReg
etri_16851	NFYB	TNFSF11	4801	8600	CytReg
etri_16864	NFYC	IL10	4802	3586	CytReg
etri_16869	NFYC	TNFSF11	4802	8600	CytReg
etri_17721	NKRF	CXCL8	55922	3576	CytReg
etri_16888	NKX6-1	IL6	4825	3569	CytReg
etri_22952	NR1H4	CCL2	9971	6347	CytReg
etri_08860	NR2F6	IL2	2063	3558	CytReg
etri_13352	NR3C1	CCL2	2908	6347	CytReg
etri_13314	NR3C1	CSF2	2908	1437	CytReg
etri_13354	NR3C1	CXCL5	2908	6374	CytReg
etri_13333	NR3C1	IL13	2908	3596	CytReg
etri_13327	NR3C1	IL1A	2908	3552	CytReg
etri_13328	NR3C1	IL1B	2908	3553	CytReg
etri_13329	NR3C1	IL4	2908	3565	CytReg
etri_13330	NR3C1	IL5	2908	3567	CytReg
etri_13331	NR3C1	IL6	2908	3569	CytReg
etri_16933	NRF1	TNF	4899	7124	CytReg
etri_21502	NSD2	IL5	7468	3567	CytReg
etri_02788	PARP1	IL12B	142	3593	CytReg
etri_16996	PAX2	IL5	5076	3567	CytReg
etri_17053	PBX2	CCL2	5089	6347	CytReg
etri_17206	PITX1	IFNA5	5307	3442	CytReg
etri_17218	PITX2	CXCL6	5308	6372	CytReg
etri_17229	PKNOX1	CCL2	5316	6347	CytReg
etri_17225	PKNOX1	IL10	5316	3586	CytReg
etri_17490	POU2F1	CXCL8	5451	3576	CytReg
etri_17489	POU2F1	IL6	5451	3569	CytReg
etri_17525	POU2F2	IL3	5452	3562	CytReg
etri_17592	PPARA	IL1RN	5465	3557	CytReg
etri_17630	PPARG	CXCL3	5468	2921	CytReg
etri_17636	PPARG	IFNB1	5468	3456	CytReg
etri_17668	PPARG	TNFSF10	5468	8743	CytReg
etri_18808	PRDM1	CCL2	639	6347	CytReg
etri_18809	PRDM1	CCL8	639	6355	CytReg
etri_18786	PRDM1	CSF2	639	1437	CytReg
etri_18785	PRDM1	IL17F	639	112744	CytReg
etri_18794	PRDM1	IL6	639	3569	CytReg
etri_14366	RBPJ	IL9	3516	3578	CytReg
etri_18202	REL	CSF1	5966	1435	CytReg
etri_18210	REL	CXCL2	5966	2920	CytReg
etri_18216	REL	CXCL8	5966	3576	CytReg
etri_18209	REL	IFNL1	5966	282618	CytReg
etri_18214	REL	IL1A	5966	3552	CytReg
etri_18221	REL	TGFB1	5966	7040	CytReg
etri_18222	REL	TNFSF10	5966	8743	CytReg
etri_18435	RELA	CCL15	5970	6359	CytReg
etri_18436	RELA	CCL17	5970	6361	CytReg
etri_18361	RELA	CXCL9	5970	4283	CytReg
etri_18320	RELA	IL19	5970	29949	CytReg
etri_18385	RELA	IL20	5970	50604	CytReg
etri_18348	RELA	IL31	5970	386653	CytReg
etri_18510	RELA	IL32	5970	9235	CytReg
etri_18357	RELA	KITLG	5970	4254	CytReg
etri_18351	RELA	LTB	5970	4050	CytReg
etri_18380	RELA	OSM	5970	5008	CytReg
etri_18468	RELA	TGFB1	5970	7040	CytReg
etri_18527	RELA	TNFSF15	5970	9966	CytReg
etri_18546	RELB	CCL1	5971	6346	CytReg
etri_18550	RELB	CCL20	5971	6364	CytReg
etri_18545	RELB	IL21	5971	59067	CytReg
etri_18554	RELB	IL32	5971	9235	CytReg
etri_18537	RELB	IL6	5971	3569	CytReg
etri_18530	RELB	TNFSF13B	5971	10673	CytReg
etri_18708	RORA	IL17A	6095	3605	CytReg
etri_18703	RORA	IL17F	6095	112744	CytReg
etri_18710	RORA	IL21	6095	59067	CytReg
etri_18709	RORA	IL22	6095	50616	CytReg
etri_18712	RORC	IL17F	6097	112744	CytReg
etri_18714	RORC	IL21	6097	59067	CytReg
etri_22196	RUNX1	IL17A	861	3605	CytReg
etri_22195	RUNX1	IL4	861	3565	CytReg
etri_22223	RUNX1	TNFSF10	861	8743	CytReg
etri_18740	RXRA	IL10	6256	3586	CytReg
etri_18741	RXRA	IL12B	6256	3593	CytReg
etri_18736	RXRA	IL2	6256	3558	CytReg
etri_18753	RXRA	TGFB1	6256	7040	CytReg
etri_18754	RXRA	TGFB2	6256	7042	CytReg
etri_18761	RXRA	TNFSF10	6256	8743	CytReg
etri_18759	RXRA	TNFSF11	6256	8600	CytReg
etri_18764	RXRB	IFNG	6257	3458	CytReg
etri_17985	SALL4	LTA	57167	4049	CytReg
etri_17990	SALL4	TNF	57167	7124	CytReg
etri_15299	SMAD1	CXCL12	4086	6387	CytReg
etri_15296	SMAD1	IL11	4086	3589	CytReg
etri_15307	SMAD2	CXCL1	4087	2919	CytReg
etri_15310	SMAD2	CXCL8	4087	3576	CytReg
etri_15308	SMAD2	IFNG	4087	3458	CytReg
etri_15314	SMAD2	TGFB1	4087	7040	CytReg
etri_15350	SMAD3	CCL2	4088	6347	CytReg
etri_15351	SMAD3	CCL20	4088	6364	CytReg
etri_15332	SMAD3	CXCL1	4088	2919	CytReg
etri_15336	SMAD3	IFNG	4088	3458	CytReg
etri_15339	SMAD3	IL31	4088	386653	CytReg
etri_15385	SMAD4	CCL20	4089	6364	CytReg
etri_15386	SMAD4	CXCL12	4089	6387	CytReg
etri_15376	SMAD4	IFNG	4089	3458	CytReg
etri_17686	SOHLH2	CXCL8	54937	3576	CytReg
etri_18987	SOX5	TNFSF11	6660	8600	CytReg
etri_19358	SP1	CXCL12	6667	6387	CytReg
etri_19178	SP1	CXCL2	6667	2920	CytReg
etri_19222	SP1	CXCL8	6667	3576	CytReg
etri_19210	SP1	IFNG	6667	3458	CytReg
etri_19219	SP1	IL1B	6667	3553	CytReg
etri_19488	SP1	TNFSF15	6667	9966	CytReg
etri_19592	SP3	CCL2	6670	6347	CytReg
etri_19542	SP3	CXCL1	6670	2919	CytReg
etri_19554	SP3	IL12B	6670	3593	CytReg
etri_19624	SP3	TNFSF11	6670	8600	CytReg
etri_01234	SP7	IL1A	121340	3552	CytReg
etri_19707	SPI1	CXCL8	6688	3576	CytReg
etri_19716	SPI1	CXCL9	6688	4283	CytReg
etri_19673	SPI1	EBI3	6688	10148	CytReg
etri_19702	SPI1	IFNB1	6688	3456	CytReg
etri_19680	SPI1	IL34	6688	146433	CytReg
etri_19704	SPI1	IL4	6688	3565	CytReg
etri_19706	SPI1	IL6	6688	3569	CytReg
etri_19747	SPI1	TNFSF10	6688	8743	CytReg
etri_19740	SPI1	TNFSF4	6688	7292	CytReg
etri_19758	SPIB	IL7	6689	3574	CytReg
etri_19763	SPIB	TNFSF10	6689	8743	CytReg
etri_20127	STAT1	CX3CL1	6772	6376	CytReg
etri_20169	STAT1	TNFSF11	6772	8600	CytReg
etri_20189	STAT2	IL27	6773	246778	CytReg
etri_20329	STAT3	CCL5	6774	6352	CytReg
etri_20332	STAT3	CX3CL1	6774	6376	CytReg
etri_20331	STAT3	CXCL11	6774	6373	CytReg
etri_20291	STAT3	CXCL9	6774	4283	CytReg
etri_20274	STAT3	IL12B	6774	3593	CytReg
etri_20352	STAT3	TNFSF11	6774	8600	CytReg
etri_20363	STAT4	CSF2	6775	1437	CytReg
etri_20368	STAT4	LTA	6775	4049	CytReg
etri_20388	STAT5A	CXCL9	6776	4283	CytReg
etri_20391	STAT5A	OSM	6776	5008	CytReg
etri_20406	STAT5B	CSF2	6777	1437	CytReg
etri_20418	STAT5B	CXCL9	6777	4283	CytReg
etri_20414	STAT5B	IL10	6777	3586	CytReg
etri_20452	STAT6	IFNG	6778	3458	CytReg
etri_20454	STAT6	IL1RN	6778	3557	CytReg
etri_20475	STAT6	TGFB1	6778	7040	CytReg
etri_20478	STAT6	TNFSF11	6778	8600	CytReg
etri_13437	TBX21	CCL3	30009	6348	CytReg
etri_13438	TBX21	CCL3L1	30009	6349	CytReg
etri_13439	TBX21	CCL4	30009	6351	CytReg
etri_13430	TBX21	IL17A	30009	3605	CytReg
etri_13410	TBX21	IL17F	30009	112744	CytReg
etri_13427	TBX21	IL5	30009	3567	CytReg
etri_20682	TCF3	LTA	6929	4049	CytReg
etri_20582	TCF4	CXCL8	6925	3576	CytReg
etri_20694	TCF7	IFNG	6932	3458	CytReg
etri_20835	TFAP2B	CCL2	7021	6347	CytReg
etri_14337	TFAP2E	CXCL1	339488	2919	CytReg
etri_20849	TFAP4	LTA	7023	4049	CytReg
etri_20854	TFAP4	TGFB1	7023	7040	CytReg
etri_20946	TFE3	TGFB1	7030	7040	CytReg
etri_21099	TP53	CCL2	7157	6347	CytReg
etri_21100	TP53	CX3CL1	7157	6376	CytReg
etri_22268	TP63	IL6	8626	3569	CytReg
etri_22312	TP63	TNFSF10	8626	8743	CytReg
etri_21252	TWIST1	CCL2	7291	6347	CytReg
etri_21253	TWIST1	CXCL12	7291	6387	CytReg
etri_21236	TWIST1	CXCL8	7291	3576	CytReg
etri_21235	TWIST1	IL6	7291	3569	CytReg
etri_01018	TWIST2	TNF	117581	7124	CytReg
etri_21440	VDR	CXCL1	7421	2919	CytReg
etri_21460	VDR	CXCL6	7421	6372	CytReg
etri_21444	VDR	IFNG	7421	3458	CytReg
etri_21464	VDR	TGFB2	7421	7042	CytReg
etri_21544	WT1	TGFB1	7490	7040	CytReg
etri_21570	XBP1	CXCL3	7494	2921	CytReg
etri_21573	XBP1	IFNB1	7494	3456	CytReg
etri_21728	YY1	CCL8	7528	6355	CytReg
etri_21621	YY1	CSF2	7528	1437	CytReg
etri_21679	YY1	CXCL8	7528	3576	CytReg
etri_21678	YY1	IL6	7528	3569	CytReg
etri_21744	YY1	TNF	7528	7124	CytReg
etri_00461	CEBPB	CCL2	1051	6347	CytReg, ENdb
etri_05890	NFKB1	CCL2	4790	6347	CytReg, ENdb, HTRIdb_LC, InnateDB, TRRUST
etri_00462	CEBPB	CCL3	1051	6348	CytReg, ENdb, InnateDB
etri_00429	CEBPB	IL12B	1051	3593	CytReg, ENdb, InnateDB
etri_04388	IRF4	IL12B	3662	3593	CytReg, ENdb, InnateDB
etri_05052	MAF	IL21	4094	59067	CytReg, ENdb, InnateDB
etri_05738	NFIL3	IL12B	4783	3593	CytReg, ENdb, InnateDB
etri_05829	NFKB1	IL1B	4790	3553	CytReg, ENdb, InnateDB, TFactS, TRRUST
etri_05826	NFKB1	IL12B	4790	3593	CytReg, ENdb, InnateDB, TFe, TRRUST
etri_00421	CEBPB	IL1B	1051	3553	CytReg, ENdb, InnateDB, TRRUST
etri_08663	SPI1	IL1B	6688	3553	CytReg, ENdb, InnateDB, TRRUST
[truncated: 21,734 more rows]
