# Supplementary material for: Experiment level curation of transcriptional regulatory interactions in neurodevelopment
Source: PLoS Comput Biol. 2021 Oct 19;17(10):e1009484. doi: 10.1371/journal.pcbi.1009484 (PMC8565786; doi:10.1371/journal.pcbi.1009484)
Supplement: S9 Data — (TSV) [file pcbi.1009484.s031.tsv]

S9 Data. Records obtained from external databases
DTRI_ID	TF_Symbol_Human	Target_Symbol_Human	TF_Entrez_ID_Human	Target_Entrez_ID_Human	TF_Entrez_ID	Target_Entrez_ID	PubMed_ID	Database	Mode	tf_species	target_species
etri_00001	NR2E3	ESR1	10002	2099	10002	2099	22174013	TRRUST	unknown	human	human
etri_00002	NR2E3	RHO	10002	6010	10002	6010	19898638	TRRUST	activation	human	human
etri_00003	ZBTB33	CDKN2A	10009	1029	10009	1029	19340300	HTRIdb_LC	unknown	human	human
etri_00004	PBX1	BMP4	100131938	652	100131938	12159	14742427	TFe	unknown	human	mouse
etri_00005	PBX1	DCN	100131938	1634	100131938	13179	14742427	TFe	unknown	human	mouse
etri_00006	PBX1	FGF8	100131938	2253	100131938	14179	10026229	TFe	unknown	human	mouse
etri_00007	PBX1	CYP17A1	100131938	1586	100131938	1586	9390195	TFe	unknown	human	human
etri_00008	PBX1	MC2R	100131938	4158	100131938	17200	17082260	TFe	unknown	human	mouse
etri_00009	PBX1	PAX3	100131938	5077	100131938	18505	15465489	TFe	unknown	human	mouse
etri_00010	PBX1	SHH	100131938	6469	100131938	20423	16672333	TFe	unknown	human	mouse
etri_00011	PBX1	NR5A1	100131938	2516	100131938	26423	16705164	TFe	unknown	human	mouse
etri_00012	PBX1	HOXB1	100131938	3211	100131938	3211	17131398	TRRUST	activation	human	human
etri_00013	PBX1	IL10	100131938	3586	100131938	3586	18093541	CytReg	activation	human	human
etri_00013	PBX1	IL10	100131938	3586	100131938	3586	18093541	TFe	unknown	human	human
etri_00014	PBX1	PF4	100131938	5196	100131938	5196	12609849	TRRUST	activation	human	human
etri_00015	PBX1	SOX3	100131938	6658	100131938	6658	19799567	TFe	unknown	human	human
etri_00015	PBX1	SOX3	100131938	6658	100131938	6658	19799567	TRRUST	unknown	human	human
etri_00016	PBX1	VCP	100131938	7415	100131938	7415	17200190	TFe	unknown	human	human
etri_00016	PBX1	VCP	100131938	7415	100131938	7415	17200190	TRRUST	activation	human	human
etri_00017	PBX1	NANOG	100131938	79923	100131938	79923	19522013	TFactS	activation	human	human
etri_00017	PBX1	NANOG	100131938	79923	100131938	79923	19522013	TFe	unknown	human	human
etri_00017	PBX1	NANOG	100131938	79923	100131938	79923	19522013	TRRUST	activation	human	human
etri_00018	HDAC5	FGF2	10014	2247	10014	2247	19351956	TRRUST	repression	human	human
etri_00019	HDAC5	FUT7	10014	2529	10014	2529	17075044	InnateDB	unknown	human	human
etri_00020	HDAC5	IGF2	10014	3481	10014	3481	19666599	TRRUST	unknown	human	human
etri_00021	HDAC5	MEF2A	10014	4205	10014	4205	10748098	TRRUST	unknown	human	human
etri_00021	HDAC5	MEF2A	10014	4205	10014	4205	15194749	TRRUST	repression	human	human
etri_00022	HDAC5	SLC2A1	10014	6513	10014	6513	22991226	TRRUST	activation	human	human
etri_00023	HDAC5	SLC2A4	10014	6517	10014	6517	22991226	TRRUST	repression	human	human
etri_00023	HDAC5	SLC2A4	10014	6517	10014	6517	23899560	TRRUST	unknown	human	human
etri_00024	HDAC5	WT1	10014	7490	10014	7490	18064385	TRRUST	repression	human	human
etri_00025	HDAC5	YY1	10014	7528	10014	7528	18632988	TRRUST	activation	human	human
etri_00026	HDAC5	SLIT2	10014	9353	10014	9353	19351956	TRRUST	repression	human	human
etri_00027	MEF2B	BCL6	100271849	604	100271849	604	23974956	InnateDB	unknown	human	human
etri_00027	MEF2B	BCL6	100271849	604	100271849	604	23974956	TRRUST	unknown	human	human
etri_00027	MEF2B	BCL6	100271849	604	100271849	604	26229090	ENdb	unknown	human	human
etri_00028	DUX4	HEY1	100288687	23462	100288687	23462	24278031	TRRUST	activation	human	human
etri_00029	NR1H3	CETP	10062	1071	10062	1071	18562803	TRRUST	unknown	human	human
etri_00030	NR1H3	AKR1C4	10062	1109	10062	1109	18024509	HTRIdb_LC	unknown	human	human
etri_00031	NR1H3	ABCA1	10062	19	10062	11303	21757649	InnateDB	unknown	human	mouse
etri_00032	NR1H3	IRF8	10062	3394	10062	15900	21757649	InnateDB	unknown	human	mouse
etri_00031	NR1H3	ABCA1	10062	19	10062	19	11264984	TRRUST	activation	human	human
etri_00031	NR1H3	ABCA1	10062	19	10062	19	15171719	TRRUST	unknown	human	human
etri_00031	NR1H3	ABCA1	10062	19	10062	19	16141411	TRRUST	activation	human	human
etri_00031	NR1H3	ABCA1	10062	19	10062	19	18580406	TRRUST	activation	human	human
etri_00031	NR1H3	ABCA1	10062	19	10062	19	19201410	TRRUST	activation	human	human
etri_00031	NR1H3	ABCA1	10062	19	10062	19	19258656	TFactS	activation	human	human
etri_00033	NR1H3	FABP2	10062	2169	10062	2169	17396233	HTRIdb_LC	unknown	human	human
etri_00034	NR1H3	FBP1	10062	2203	10062	2203	19258656	TFactS	repression	human	human
etri_00035	NR1H3	G6PC	10062	2538	10062	2538	19258656	TFactS	repression	human	human
etri_00036	NR1H3	APOE	10062	348	10062	348	19258656	TFactS	activation	human	human
etri_00037	NR1H3	PCK2	10062	5106	10062	5106	19258656	TFactS	repression	human	human
etri_00038	NR1H3	PLTP	10062	5360	10062	5360	19258656	TFactS	activation	human	human
etri_00039	NR1H3	CCL24	10062	6369	10062	56221	18250151	InnateDB	unknown	human	mouse
etri_00039	NR1H3	CCL24	10062	6369	10062	6369	18250151	CytReg	repression	human	human
etri_00040	NR1H3	ABCG4	10062	64137	10062	64137	16141411	TRRUST	activation	human	human
etri_00041	NR1H3	ABCG5	10062	64240	10062	64240	19258656	TFactS	activation	human	human
etri_00042	NR1H3	ABCG8	10062	64241	10062	64241	19258656	TFactS	activation	human	human
etri_00043	NR1H3	SREBF1	10062	6720	10062	6720	19258656	TFactS	activation	human	human
etri_00044	NR1H3	BHLHE40	10062	8553	10062	8553	19032342	TFactS	activation	human	human
etri_00044	NR1H3	BHLHE40	10062	8553	10062	8553	19032342	TRRUST	activation	human	human
etri_00045	NR1H3	CD36	10062	948	10062	948	19258656	TFactS	activation	human	human
etri_00046	NR1H3	ABCG1	10062	9619	10062	9619	11500512	HTRIdb_LC	unknown	human	human
etri_00046	NR1H3	ABCG1	10062	9619	10062	9619	16141411	TRRUST	activation	human	human
etri_00046	NR1H3	ABCG1	10062	9619	10062	9619	18580406	TRRUST	activation	human	human
etri_00046	NR1H3	ABCG1	10062	9619	10062	9619	19258656	TFactS	activation	human	human
etri_00047	TRRAP	MITF	8295	4286	100683	17342	15581068	TRRUST	repression	mouse	mouse
etri_00048	LOC100862024	Wfdc17	100862024	100034251	100862024	100034251	20709948	InnateDB	unknown	mouse	mouse
etri_00049	LOC100862024	Cts3	100862024	117066	100862024	117066	15947094	InnateDB	unknown	mouse	mouse
etri_00050	LOC100862024	ARG1	100862024	383	100862024	11846	21757649	InnateDB	unknown	mouse	mouse
etri_00051	LOC100862024	CIITA	100862024	4261	100862024	12265	21321116	InnateDB	unknown	mouse	mouse
etri_00051	LOC100862024	CIITA	100862024	4261	100862024	12265	26417437	InnateDB	unknown	mouse	mouse
etri_00052	LOC100862024	CD80	100862024	941	100862024	12519	21119111	InnateDB	unknown	mouse	mouse
etri_00053	LOC100862024	CD86	100862024	942	100862024	12524	21119111	InnateDB	unknown	mouse	mouse
etri_00054	LOC100862024	CDKN2B	100862024	1030	100862024	12579	14976051	InnateDB	unknown	mouse	mouse
etri_00054	LOC100862024	CDKN2B	100862024	1030	100862024	12579	21474105	InnateDB	unknown	mouse	mouse
etri_00055	LOC100862024	CSF1R	100862024	1436	100862024	12978	19528235	InnateDB	unknown	mouse	mouse
etri_00056	LOC100862024	CST3	100862024	1471	100862024	13010	15947094	InnateDB	unknown	mouse	mouse
etri_00057	LOC100862024	DAB2	100862024	1601	100862024	13132	11823414	InnateDB	unknown	mouse	mouse
etri_00058	LOC100862024	ADGRE1	100862024	2015	100862024	13733	15533720	InnateDB	unknown	mouse	mouse
etri_00059	LOC100862024	FCER1A	100862024	2205	100862024	14125	18629488	InnateDB	unknown	mouse	mouse
etri_00060	LOC100862024	FCGR2B	100862024	2213	100862024	14130	21474105	InnateDB	unknown	mouse	mouse
etri_00061	LOC100862024	FGF10	100862024	2255	100862024	14165	20861353	InnateDB	unknown	mouse	mouse
etri_00062	LOC100862024	FGL2	100862024	10875	100862024	14190	16709865	InnateDB	unknown	mouse	mouse
etri_00063	LOC100862024	IRF8	100862024	3394	100862024	15900	20405120	InnateDB	unknown	mouse	mouse
etri_00064	LOC100862024	IL1B	100862024	3553	100862024	16176	17283046	InnateDB	unknown	mouse	mouse
etri_00065	LOC100862024	IL7R	100862024	3575	100862024	16197	12832394	InnateDB	unknown	mouse	mouse
etri_00066	LOC100862024	ITGAX	100862024	3687	100862024	16411	23284905	InnateDB	unknown	mouse	mouse
etri_00067	LOC100862024	Cxcl9	100862024	17329	100862024	17329	20585034	InnateDB	unknown	mouse	mouse
etri_00068	LOC100862024	PAX5	100862024	5079	100862024	18507	19345119	InnateDB	unknown	mouse	mouse
etri_00069	LOC100862024	PTGDS	100862024	5730	100862024	19215	19181746	InnateDB	unknown	mouse	mouse
etri_00070	LOC100862024	PTGS2	100862024	5743	100862024	19225	14966110	InnateDB	unknown	mouse	mouse
etri_00071	LOC100862024	KCNH6	100862024	81033	100862024	192775	21474105	InnateDB	unknown	mouse	mouse
etri_00072	LOC100862024	CCL5	100862024	6352	100862024	20304	16707500	InnateDB	unknown	mouse	mouse
etri_00073	LOC100862024	TLR4	100862024	7099	100862024	21898	16093364	InnateDB	unknown	mouse	mouse
etri_00074	LOC100862024	TNF	100862024	7124	100862024	21926	18802049	InnateDB	unknown	mouse	mouse
etri_00075	LOC100862024	TREM1	100862024	54210	100862024	58217	17634956	InnateDB	unknown	mouse	mouse
etri_00076	LOC100862024	LRG1	100862024	116844	100862024	76905	18272588	InnateDB	unknown	mouse	mouse
etri_00077	LOC100862024	TLR9	100862024	54106	100862024	81897	17360957	InnateDB	unknown	mouse	mouse
etri_00078	LOC100862024	CCNB1	100862024	891	100862024	891	11359842	InnateDB	unknown	mouse	human
etri_00079	LOC100862024	CD40	100862024	958	100862024	958	10823830	InnateDB	unknown	mouse	human
etri_00080	ZNF513	ARR3	130557	407	101023	170735	20797688	TRRUST	unknown	mouse	mouse
etri_00081	ZNF513	PAX6	130557	5080	101023	18508	20797688	TRRUST	unknown	mouse	mouse
etri_00082	ZNF513	RBP3	130557	5949	101023	19661	20797688	TRRUST	unknown	mouse	mouse
etri_00083	ZNF513	SP4	130557	6671	101023	20688	20797688	TRRUST	unknown	mouse	mouse
etri_00084	PREB	PRL	10113	5617	10113	5617	20411477	TRRUST	unknown	human	human
etri_00085	PREB	CCL2	10113	6347	10113	6347	19426980	CytReg	activation	human	human
etri_00085	PREB	CCL2	10113	6347	10113	6347	19426980	TRRUST	unknown	human	human
etri_00086	TOB1	IL2	10140	3558	10140	3558	11694881	TRRUST	repression	human	human
etri_00087	G3BP1	IL13	10146	3596	10146	3596	20051514	InnateDB	unknown	human	human
etri_00088	CEBPZ	COL1A2	10153	1278	10153	1278	8910550	TRRUST	unknown	human	human
etri_00089	CEBPZ	COL11A1	10153	1301	10153	1301	12805369	HTRIdb_LC	unknown	human	human
etri_00089	CEBPZ	COL11A1	10153	1301	10153	1301	12805369	TRRUST	repression	human	human
etri_00090	CEBPZ	CRP	10153	1401	10153	1401	17513780	InnateDB	unknown	human	human
etri_00091	CEBPZ	GZMB	10153	3002	10153	3002	9857074	TRRUST	unknown	human	human
etri_00092	CEBPZ	APC	10153	324	10153	324	15087381	TRRUST	activation	human	human
etri_00093	CEBPZ	MLH1	10153	4292	10153	4292	11704838	HTRIdb_LC	unknown	human	human
etri_00093	CEBPZ	MLH1	10153	4292	10153	4292	11704838	TRRUST	repression	human	human
etri_00094	CEBPZ	SOX9	10153	6662	10153	6662	15908194	HTRIdb_LC	unknown	human	human
etri_00094	CEBPZ	SOX9	10153	6662	10153	6662	15908194	TRRUST	unknown	human	human
etri_00095	CEBPZ	THBS1	10153	7057	10153	7057	18275041	HTRIdb_LC	unknown	human	human
etri_00096	TRIM28	ZNF274	10155	10782	10155	10782	21170338	TRRUST	unknown	human	human
etri_00097	TRIM28	E2F3	10155	1871	10155	1871	23060449	TRRUST	repression	human	human
etri_00098	TRIM28	E2F4	10155	1874	10155	1874	23060449	TRRUST	repression	human	human
etri_00099	TRIM28	HBE1	10155	3046	10155	3046	26501517	ENdb	unknown	human	human
etri_00100	TRIM28	HBG1	10155	3047	10155	3047	26501517	ENdb	unknown	human	human
etri_00101	TRIM28	HBG2	10155	3048	10155	3048	26501517	ENdb	unknown	human	human
etri_00102	TRIM28	ID1	10155	3397	10155	3397	21876767	TRRUST	unknown	human	human
etri_00103	TRIM28	VIM	10155	7431	10155	7431	12771217	TFe	unknown	human	human
etri_00104	LOC101928269	CDKN1A	101928269	1026	101928269	1026	20506188	InnateDB	unknown	human	human
etri_00104	LOC101928269	CDKN1A	101928269	1026	101928269	1026	23148227	InnateDB	unknown	human	human
etri_00105	LOC101928269	CSF1R	101928269	1436	101928269	1436	20506188	InnateDB	unknown	human	human
etri_00106	LOC101928269	CSF2	101928269	1437	101928269	1437	20506188	InnateDB	unknown	human	human
etri_00107	LOC101928269	IFNG	101928269	3458	101928269	15978	17195845	InnateDB	unknown	human	mouse
etri_00108	LOC101928269	IL4	101928269	3565	101928269	16189	17195845	InnateDB	unknown	human	mouse
etri_00109	LOC101928269	IL2	101928269	3558	101928269	3558	22253733	InnateDB	unknown	human	human
etri_00110	LOC101928269	IL3	101928269	3562	101928269	3562	20506188	InnateDB	unknown	human	human
etri_00111	LOC101928269	KIR2DL4	101928269	3805	101928269	3805	18945643	InnateDB	unknown	human	human
etri_00112	LOC101928269	LGALS3	101928269	3958	101928269	3958	19020999	InnateDB	unknown	human	human
etri_00113	LOC101928269	MPO	101928269	4353	101928269	4353	20506188	InnateDB	unknown	human	human
etri_00114	LOC101928269	BAX	101928269	581	101928269	581	23148227	InnateDB	unknown	human	human
etri_00115	LOC101928269	CCL3	101928269	6348	101928269	6348	12771199	InnateDB	unknown	human	human
etri_00116	LOC101928269	TNFSF10	101928269	8743	101928269	8743	23492767	InnateDB	unknown	human	human
etri_00117	LOC101928269	CD69	101928269	969	101928269	969	25801305	InnateDB	unknown	human	human
etri_00118	EIF1	IL2RA	10209	3559	10209	3559	8896456	InnateDB	unknown	human	human
etri_00119	OLIG2	LGR5	10215	8549	10215	8549	23793848	TRRUST	unknown	human	human
etri_00120	CDK7	MITF	1022	4286	1022	4286	29408204	ENdb	unknown	human	human
etri_00121	HNRNPR	ASCL1	10236	429	10236	429	25124043	TRRUST	unknown	human	human
etri_00122	CDK9	CDKN1A	1025	1026	1025	1026	23596302	InnateDB	unknown	human	human
etri_00123	CDK9	IFIT2	1025	3433	1025	3433	23596302	InnateDB	unknown	human	human
etri_00124	CDK9	IFIT1	1025	3434	1025	3434	23596302	InnateDB	unknown	human	human
etri_00125	CDK9	IRF7	1025	3665	1025	3665	25520509	InnateDB	unknown	human	human
etri_00126	CDK9	SERPINB2	1025	5055	1025	5055	28578223	ENdb	unknown	human	human
etri_00127	CDK9	PARP12	1025	64761	1025	64761	24623795	InnateDB	unknown	human	human
etri_00128	CDK9	RSAD2	1025	91543	1025	91543	23596302	InnateDB	unknown	human	human
etri_00129	CDK9	EPSTI1	1025	94240	1025	94240	24623795	InnateDB	unknown	human	human
etri_00130	CDKN1A	DNMT1	1026	1786	1026	1786	19275888	TFactS	repression	human	human
etri_00131	CDKN1A	MYC	1026	4609	1026	4609	16923815	TFactS	repression	human	human
etri_00132	CDKN1A	CDC25A	1026	993	1026	993	16923815	TFactS	repression	human	human
etri_00133	DENND4A	ERBB2	10260	2064	10260	2064	23421821	TRRUST	repression	human	human
etri_00134	CDKN2A	FANCD2	1029	2177	1029	2177	18438432	TFactS	repression	human	human
etri_00135	ZNF267	MMP10	10308	4319	10308	4319	16054593	HTRIdb_LC	unknown	human	human
etri_00135	ZNF267	MMP10	10308	4319	10308	4319	16054593	TRRUST	repression	human	human
etri_00136	PWP1	STAT3	11137	6774	103136	20848	25335925	TRRUST	unknown	mouse	mouse
etri_00137	IKZF1	CDKN1A	10320	1026	10320	1026	24522918	InnateDB	unknown	human	human
etri_00138	IKZF1	EBF1	10320	1879	10320	1879	24522918	InnateDB	unknown	human	human
etri_00139	IKZF1	FGFR4	10320	2264	10320	2264	11981041	TRRUST	activation	human	human
etri_00140	IKZF1	IKZF3	10320	22806	10320	22806	17383641	HTRIdb_LC	unknown	human	human
etri_00141	IKZF1	GZMB	10320	3002	10320	3002	9857074	InnateDB	unknown	human	human
etri_00142	IKZF1	IFNG	10320	3458	10320	3458	19828627	CytReg	repression	human	human
etri_00143	IKZF1	IL2	10320	3558	10320	3558	19828627	CytReg	repression	human	human
etri_00144	IKZF1	IL4	10320	3565	10320	3565	19828627	CytReg	activation	human	human
etri_00145	IKZF1	IL10	10320	3586	10320	3586	19828627	CytReg	activation	human	human
etri_00146	IKZF1	IL13	10320	3596	10320	3596	19828627	CytReg	activation	human	human
etri_00147	IKZF1	MCL1	10320	4170	10320	4170	24522918	InnateDB	unknown	human	human
etri_00148	IKZF1	IL22	10320	50616	10320	50616	25194055	CytReg	repression	human	human
etri_00149	IKZF1	PTPA	10320	5524	10320	5524	24692537	ORegAnno_LC	unknown	human	human
etri_00150	IKZF1	IL21	10320	59067	10320	59067	25194055	CytReg	repression	human	human
etri_00151	IKZF1	TNF	10320	7124	10320	7124	19828627	CytReg	repression	human	human
etri_00152	IKZF1	CD3D	10320	915	10320	915	9857074	InnateDB	unknown	human	human
etri_00153	TRIM22	NFKB1	10346	4790	10346	4790	21651891	TRRUST	unknown	human	human
etri_00154	TRIM22	RELA	10346	5970	10346	5970	21651891	TRRUST	unknown	human	human
etri_00155	HMG20B	BRCA2	10362	675	10362	675	21399666	TRRUST	unknown	human	human
etri_00156	KLF2	CDKN1A	10365	1026	10365	1026	15361832	TRRUST	activation	human	human
etri_00157	KLF2	CCR5	10365	1234	10365	1234	22988032	TRRUST	activation	human	human
etri_00158	KLF2	CCR7	10365	1236	10365	1236	20146713	TRRUST	unknown	human	human
etri_00159	KLF2	FABP5	10365	2171	10365	2171	20424164	TRRUST	repression	human	human
etri_00160	KLF2	IL2	10365	3558	10365	3558	16116194	CytReg	activation	human	human
etri_00160	KLF2	IL2	10365	3558	10365	3558	16116194	TRRUST	unknown	human	human
etri_00161	KLF2	NOS3	10365	4846	10365	4846	22987017	TRRUST	activation	human	human
etri_00161	KLF2	NOS3	10365	4846	10365	4846	29348663	ENdb	unknown	human	human
etri_00162	KLF2	PPARG	10365	5468	10365	5468	20693579	TRRUST	repression	human	human
etri_00163	KLF2	SELL	10365	6402	10365	6402	20146713	TRRUST	unknown	human	human
etri_00164	KLF2	LINC00520	10365	645687	10365	645687	29348663	ENdb	unknown	human	human
etri_00165	KLF2	THBD	10365	7056	10365	7056	19661484	TRRUST	activation	human	human
etri_00166	KLF2	WEE1	10365	7465	10365	7465	15735666	TRRUST	repression	human	human
etri_00167	KLF2	CXCR4	10365	7852	10365	7852	19671192	TRRUST	repression	human	human
etri_00168	CITED2	MMP1	10370	4312	10370	4312	12960175	TRRUST	repression	human	human
etri_00169	CITED2	MMP13	10370	4322	10370	4322	12960175	TRRUST	repression	human	human
etri_00170	IRF9	CDKN1A	10379	1026	10379	1026	15362048	TRRUST	activation	human	human
etri_00171	IRF9	CDKN1B	10379	1027	10379	1027	15362048	TRRUST	activation	human	human
etri_00172	IRF9	IRF9	10379	10379	10379	10379	16195385	InnateDB	unknown	human	human
etri_00173	IRF9	IFITM3	10379	10410	10379	10410	16195385	InnateDB	unknown	human	human
etri_00174	IRF9	IL27	10379	246778	10379	246778	20083668	CytReg	activation	human	human
etri_00174	IRF9	IL27	10379	246778	10379	246778	20083668	TRRUST	repression	human	human
etri_00175	IRF9	IFI6	10379	2537	10379	2537	16195385	InnateDB	unknown	human	human
etri_00175	IRF9	IFI6	10379	2537	10379	2537	17016442	InnateDB	unknown	human	human
etri_00176	IRF9	GBP1	10379	2633	10379	2633	16195385	InnateDB	unknown	human	human
etri_00177	IRF9	IFI27	10379	3429	10379	3429	16195385	InnateDB	unknown	human	human
etri_00178	IRF9	IFIT2	10379	3433	10379	3433	16497831	InnateDB	unknown	human	human
etri_00179	IRF9	IFIT1	10379	3434	10379	3434	16195385	InnateDB	unknown	human	human
etri_00180	IRF9	IFIT3	10379	3437	10379	3437	19351818	TFactS	activation	human	human
etri_00180	IRF9	IFIT3	10379	3437	10379	3437	19351818	TRRUST	unknown	human	human
etri_00180	IRF9	IFIT3	10379	3437	10379	3437	20403236	TRRUST	unknown	human	human
etri_00181	IRF9	CXCL8	10379	3576	10379	3576	18370868	TFactS	repression	human	human
etri_00182	IRF9	IL12A	10379	3592	10379	3592	19164128	CytReg	unknown	human	human
etri_00182	IRF9	IL12A	10379	3592	10379	3592	19164128	InnateDB	unknown	human	human
etri_00183	IRF9	CXCL10	10379	3627	10379	3627	9794404	InnateDB	unknown	human	human
etri_00184	IRF9	IRF5	10379	3663	10379	3663	15805103	InnateDB	unknown	human	human
etri_00185	IRF9	IRF7	10379	3665	10379	3665	14578356	InnateDB	unknown	human	human
etri_00185	IRF9	IRF7	10379	3665	10379	3665	18028425	InnateDB	unknown	human	human
etri_00186	IRF9	NCAM1	10379	4684	10379	4684	17431130	TRRUST	activation	human	human
etri_00187	IRF9	OAS1	10379	4938	10379	4938	11162614	InnateDB	unknown	human	human
etri_00187	IRF9	OAS1	10379	4938	10379	4938	15978943	InnateDB	unknown	human	human
etri_00188	IRF9	EVL	10379	51466	10379	51466	19151778	InnateDB	unknown	human	human
etri_00189	IRF9	PML	10379	5371	10379	5371	8681971	TRRUST	activation	human	human
etri_00190	IRF9	EIF2AK2	10379	5610	10379	5610	21178011	InnateDB	unknown	human	human
etri_00191	IRF9	CCL19	10379	6363	10379	6363	17182562	CytReg	unknown	human	human
etri_00191	IRF9	CCL19	10379	6363	10379	6363	17182562	InnateDB	unknown	human	human
etri_00192	IRF9	SP100	10379	6672	10379	6672	8681971	TRRUST	activation	human	human
etri_00193	IRF9	IFITM1	10379	8519	10379	8519	16195385	InnateDB	unknown	human	human
etri_00194	IRF9	CCND2	10379	894	10379	894	15362048	TRRUST	repression	human	human
etri_00195	IRF9	RSAD2	10379	91543	10379	91543	16849320	InnateDB	unknown	human	human
etri_00196	IRF9	ISG15	10379	9636	10379	9636	15047834	InnateDB	unknown	human	human
etri_00196	IRF9	ISG15	10379	9636	10379	9636	9605150	InnateDB	unknown	human	human
etri_00197	HOXB2	HOXB1	3212	3211	103889	15407	9242495	TRRUST	activation	mouse	mouse
etri_00198	HOXB2	PHOX2B	3212	8929	103889	18935	15289435	TRRUST	unknown	mouse	mouse
etri_00199	QSOX1	GNRH1	5768	2796	104009	14714	21527504	ENdb	unknown	mouse	mouse
etri_00200	QSOX1	MSI1	5768	4440	104009	17690	21486496	ENdb	unknown	mouse	mouse
etri_00201	PIAS3	ESR1	10401	2099	10401	2099	22174013	TRRUST	unknown	human	human
etri_00202	PIAS3	MUC1	10401	4582	10401	4582	17717071	TRRUST	repression	human	human
etri_00203	PIAS3	ATF1	10401	466	10401	466	17565989	TRRUST	activation	human	human
etri_00204	PIAS3	STAT3	10401	6774	10401	6774	16098628	TRRUST	unknown	human	human
etri_00205	YAP1	BAX	10413	581	10413	581	19137013	InnateDB	unknown	human	human
etri_00206	ETV5	CAV1	2119	857	104156	12389	17390339	TRRUST	activation	mouse	mouse
etri_00207	ETV5	ELMO1	2119	9844	104156	140580	16377631	TRRUST	unknown	mouse	mouse
etri_00208	ETV5	IL17A	2119	3605	104156	16171	24486067	InnateDB	unknown	mouse	mouse
etri_00208	ETV5	IL17A	2119	3605	104156	16171	24486067	TRRUST	activation	mouse	mouse
etri_00209	ETV5	PTGS2	2119	5743	104156	19225	18492810	TRRUST	activation	mouse	mouse
etri_00210	ETV5	IL17F	2119	112744	104156	257630	24486067	InnateDB	unknown	mouse	mouse
etri_00210	ETV5	IL17F	2119	112744	104156	257630	24486067	TRRUST	activation	mouse	mouse
etri_00211	ETV5	PARG	2119	8505	104156	26430	22915039	TRRUST	unknown	mouse	mouse
etri_00212	PRMT5	SMAD7	10419	4092	10419	4092	19032343	InnateDB	unknown	human	human
etri_00213	PRMT5	SELE	10419	6401	10419	6401	22269951	InnateDB	unknown	human	human
etri_00214	EMG1	IL13	10436	3596	10436	3596	20051514	InnateDB	unknown	human	human
etri_00215	RCOR2	NOS2	283248	4843	104383	18126	25858541	InnateDB	unknown	mouse	mouse
etri_00216	E2F4	BRCA1	1874	672	104394	12189	21701264	TRRUST	repression	mouse	mouse
etri_00217	E2F4	CDKN1B	1874	1027	104394	12576	15713665	TFactS	activation	mouse	mouse
etri_00218	E2F4	FBN2	1874	2201	104394	14119	19142862	TFactS	repression	mouse	mouse
etri_00219	E2F4	FGF2	1874	2247	104394	14173	19564414	TRRUST	unknown	mouse	mouse
etri_00220	E2F4	STMN1	1874	3925	104394	16765	12446714	TRRUST	unknown	mouse	mouse
etri_00221	E2F4	MYBL2	1874	4605	104394	17865	8806697	TRRUST	activation	mouse	mouse
etri_00222	E2F4	MYCN	1874	4613	104394	18109	16931907	TRRUST	unknown	mouse	mouse
etri_00223	E2F4	RAD51	1874	5888	104394	19361	21701264	TRRUST	repression	mouse	mouse
tri_0209	E2F4	RB1	1874	5925	104394	19645	16738312	TRRUST	repression	mouse	mouse
etri_00225	E2F4	RRM2	1874	6241	104394	20135	14688249	TFactS	repression	mouse	mouse
etri_00226	E2F4	PLK4	1874	10733	104394	20873	24071582	TRRUST	unknown	mouse	mouse
etri_00227	E2F4	E2F2	1874	1870	104394	242705	9149906	TRRUST	activation	mouse	mouse
etri_00228	E2F4	CDCA7	1874	83879	104394	66953	16580749	TFactS	activation	mouse	mouse
etri_00229	E2F4	MAP1LC3B	1874	81631	104394	67443	18830406	TRRUST	activation	mouse	mouse
etri_00230	CDX1	POSTN	1044	10631	1044	10631	22215184	TRRUST	unknown	human	human
etri_00231	CDX1	DSC2	1044	1824	1044	1824	18819935	HTRIdb_LC	unknown	human	human
etri_00231	CDX1	DSC2	1044	1824	1044	1824	18819935	TRRUST	unknown	human	human
etri_00232	CDX1	IRF2BP2	1044	359948	1044	359948	23185413	TRRUST	unknown	human	human
etri_00233	CDX1	PCNA	1044	5111	1044	5111	11743638	TRRUST	activation	human	human
etri_00234	CDX1	KRT20	1044	54474	1044	54474	19188603	TRRUST	unknown	human	human
etri_00235	CDX1	PPARG	1044	5468	1044	5468	19059241	TFactS	activation	human	human
etri_00235	CDX1	PPARG	1044	5468	1044	5468	19059241	TRRUST	activation	human	human
etri_00236	CDX1	PTGS2	1044	5743	1044	5743	21613300	TRRUST	activation	human	human
etri_00237	CDX1	CCL25	1044	6370	1044	6370	16517733	CytReg	activation	human	human
etri_00238	CDX1	TBP	1044	6908	1044	6908	17158164	TRRUST	unknown	human	human
etri_00239	CDX1	CLDN2	1044	9075	1044	9075	11934881	TFactS	activation	human	human
etri_00240	N4BP2L2	CDKN1A	10443	1026	10443	12575	19506020	InnateDB	unknown	human	mouse
etri_00241	CDX2	CDH17	1045	1015	1045	1015	12404231	TRRUST	unknown	human	human
etri_00241	CDX2	CDH17	1045	1015	1045	1015	15732140	TRRUST	unknown	human	human
etri_00241	CDX2	CDH17	1045	1015	1045	1015	20568120	TRRUST	activation	human	human
etri_00242	CDX2	CDKN1A	1045	1026	1045	1026	12970742	TFe	unknown	human	human
etri_00242	CDX2	CDKN1A	1045	1026	1045	1026	12970742	TRRUST	activation	human	human
tri_0022	CDX2	CFTR	1045	1080	1045	1080	19782160	InnateDB	unknown	human	human
tri_0022	CDX2	CFTR	1045	1080	1045	1080	22671145	TRRUST	activation	human	human
tri_0022	CDX2	CFTR	1045	1080	1045	1080	26673704	ENdb	unknown	human	human
etri_00244	CDX2	MUC17	1045	140453	1045	140453	16737958	TRRUST	unknown	human	human
etri_00245	CDX2	DSC2	1045	1824	1045	1824	18819935	HTRIdb_LC	unknown	human	human
etri_00245	CDX2	DSC2	1045	1824	1045	1824	18819935	TRRUST	unknown	human	human
etri_00246	CDX2	LCT	1045	3938	1045	226413	12459179	TFe	unknown	human	mouse
etri_00247	CDX2	FUT2	1045	2524	1045	2524	22547830	TRRUST	activation	human	human
etri_00248	CDX2	NOX1	1045	27035	1045	27035	18005670	TFe	unknown	human	human
etri_00249	CDX2	GSK3B	1045	2932	1045	2932	24501326	TRRUST	unknown	human	human
etri_00250	CDX2	GSPT1	1045	2935	1045	2935	22580340	TRRUST	unknown	human	human
etri_00251	CDX2	GSTP1	1045	2950	1045	2950	22580340	TRRUST	unknown	human	human
etri_00252	CDX2	GUCY2C	1045	2984	1045	2984	10889158	TFe	unknown	human	human
etri_00252	CDX2	GUCY2C	1045	2984	1045	2984	11684084	TRRUST	unknown	human	human
etri_00253	CDX2	APC	1045	324	1045	324	23393221	TRRUST	activation	human	human
etri_00253	CDX2	APC	1045	324	1045	324	24501326	TRRUST	unknown	human	human
etri_00254	CDX2	IGFBP3	1045	3486	1045	3486	17297462	TRRUST	repression	human	human
etri_00255	CDX2	ACAT2	1045	39	1045	39	16274362	TRRUST	activation	human	human
etri_00256	CDX2	LAMC2	1045	3918	1045	3918	27333824	ENdb	unknown	human	human
etri_00246	CDX2	LCT	1045	3938	1045	3938	12459179	TFe	unknown	human	human
etri_00246	CDX2	LCT	1045	3938	1045	3938	9148757	HTRIdb_LC	unknown	human	human
etri_00246	CDX2	LCT	1045	3938	1045	3938	9148757	TRRUST	activation	human	human
etri_00257	CDX2	MEP1A	1045	4224	1045	4224	22326557	TRRUST	activation	human	human
etri_00258	CDX2	MUC2	1045	4583	1045	4583	12559945	HTRIdb_LC	unknown	human	human
etri_00258	CDX2	MUC2	1045	4583	1045	4583	12559945	TRRUST	activation	human	human
etri_00259	CDX2	ABCB1	1045	5243	1045	5243	20699370	TRRUST	unknown	human	human
etri_00260	CDX2	UGT1A10	1045	54575	1045	54575	15044625	HTRIdb_LC	unknown	human	human
etri_00260	CDX2	UGT1A10	1045	54575	1045	54575	15044625	TRRUST	activation	human	human
etri_00261	CDX2	UGT1A8	1045	54576	1045	54576	15044625	HTRIdb_LC	unknown	human	human
etri_00261	CDX2	UGT1A8	1045	54576	1045	54576	15044625	TRRUST	activation	human	human
etri_00262	CDX2	PTGS2	1045	5743	1045	5743	15013430	TRRUST	repression	human	human
etri_00263	CDX2	CCL25	1045	6370	1045	6370	16517733	CytReg	activation	human	human
etri_00264	CDX2	SI	1045	6476	1045	6476	10889158	TFe	unknown	human	human
etri_00265	CDX2	SLC9A2	1045	6549	1045	6549	11254504	TRRUST	unknown	human	human
etri_00266	CDX2	SLC15A1	1045	6564	1045	6564	16616718	TRRUST	activation	human	human
etri_00267	CDX2	SP1	1045	6667	1045	6667	22580340	TRRUST	unknown	human	human
etri_00268	CDX2	TFF3	1045	7033	1045	7033	17182120	TRRUST	activation	human	human
etri_00269	CDX2	UGT2B7	1045	7364	1045	7364	16788384	TFe	unknown	human	human
etri_00270	CDX2	UGT2B15	1045	7366	1045	7366	20070244	TRRUST	unknown	human	human
etri_00271	CDX2	UGT2B17	1045	7367	1045	7367	20070244	TRRUST	unknown	human	human
etri_00272	CDX2	VDR	1045	7421	1045	7421	11450701	ORegAnno_LC	unknown	human	human
etri_00272	CDX2	VDR	1045	7421	1045	7421	11450701	TRRUST	unknown	human	human
etri_00272	CDX2	VDR	1045	7421	1045	7421	16604479	TRRUST	unknown	human	human
etri_00272	CDX2	VDR	1045	7421	1045	7421	16883525	TRRUST	unknown	human	human
etri_00272	CDX2	VDR	1045	7421	1045	7421	19960008	TRRUST	unknown	human	human
etri_00273	CDX2	CA1	1045	759	1045	759	9512360	TFe	unknown	human	human
etri_00274	CDX2	ELMO3	1045	79767	1045	79767	20127720	TRRUST	activation	human	human
etri_00275	CDX2	AXIN2	1045	8313	1045	8313	23393221	TRRUST	activation	human	human
etri_00275	CDX2	AXIN2	1045	8313	1045	8313	24501326	TRRUST	unknown	human	human
etri_00276	CDX2	REG4	1045	83998	1045	83998	23133598	TRRUST	unknown	human	human
etri_00277	CDX2	CLDN2	1045	9075	1045	9075	11934881	TFactS	activation	human	human
etri_00278	CDX2	KLF4	1045	9314	1045	9314	11521200	TRRUST	activation	human	human
etri_00278	CDX2	KLF4	1045	9314	1045	9314	23202735	TRRUST	unknown	human	human
etri_00279	CDX2	HEPH	1045	9843	1045	9843	15825077	TRRUST	activation	human	human
etri_00280	HAX1	ATP2A2	10456	488	10456	488	18971376	TRRUST	repression	human	human
etri_00281	SLC30A9	CCND1	10463	595	10463	595	17344318	InnateDB	unknown	human	human
etri_00282	HOXB13	TCF4	10481	6925	10481	6925	15928669	TRRUST	repression	human	human
etri_00283	CREB3	CDKN2A	10488	1029	10488	1029	19340300	HTRIdb_LC	unknown	human	human
etri_00284	CREB3	CXCR4	10488	7852	10488	7852	20473547	TRRUST	activation	human	human
etri_00285	CARM1	ABCB11	10498	8647	10498	8647	25675114	InnateDB	unknown	human	human
etri_00286	NCOA2	AR	10499	367	10499	367	17079484	TRRUST	repression	human	human
etri_00287	NCOA2	KLRC3	10499	3823	10499	3823	19744542	InnateDB	unknown	human	human
etri_00288	NCOA2	MMP13	10499	4322	10499	4322	11689447	InnateDB	unknown	human	human
etri_00289	CEBPA	CDKN1A	1050	1026	1050	1026	11818365	InnateDB	unknown	human	human
etri_00289	CEBPA	CDKN1A	1050	1026	1050	1026	8846917	TFactS	activation	human	human
etri_00290	CEBPA	CES1	1050	1066	1050	1066	18305377	HTRIdb_LC	unknown	human	human
etri_00291	CEBPA	IL24	1050	11009	1050	11009	10942517	CytReg	activation	human	human
etri_00292	CEBPA	ADH1B	1050	125	1050	125	1620113	TFactS	activation	human	human
etri_00293	CEBPA	CRMP1	1050	1400	1050	1400	18524846	TFactS	activation	human	human
etri_00293	CEBPA	CRMP1	1050	1400	1050	1400	18524846	TRRUST	unknown	human	human
etri_00294	CEBPA	CSF1	1050	1435	1050	1435	9632776	TRRUST	unknown	human	human
etri_00295	CEBPA	CSF2RA	1050	1438	1050	1438	7565736	TRRUST	unknown	human	human
etri_00296	CEBPA	CSF2RB	1050	1439	1050	1439	10453008	InnateDB	unknown	human	human
etri_00297	CEBPA	CSF3	1050	1440	1050	1440	11830484	InnateDB	unknown	human	human
etri_00298	CEBPA	CSF3R	1050	1441	1050	1441	10453008	TRRUST	activation	human	human
etri_00298	CEBPA	CSF3R	1050	1441	1050	1441	14734562	InnateDB	unknown	human	human
etri_00299	CEBPA	CTNNA1	1050	1495	1050	1495	20371743	InnateDB	unknown	human	human
etri_00300	CEBPA	CYP3A4	1050	1576	1050	1576	15100175	TRRUST	unknown	human	human
etri_00301	CEBPA	DEFA1	1050	1667	1050	1667	10706719	TRRUST	unknown	human	human
etri_00302	CEBPA	DEFA3	1050	1668	1050	1668	10706719	HTRIdb_LC	unknown	human	human
etri_00302	CEBPA	DEFA3	1050	1668	1050	1668	10706719	TRRUST	unknown	human	human
etri_00303	CEBPA	AFP	1050	174	1050	174	15924879	TRRUST	unknown	human	human
etri_00303	CEBPA	AFP	1050	174	1050	174	17188819	HTRIdb_LC	unknown	human	human
etri_00304	CEBPA	ELANE	1050	1991	1050	1991	16247445	TRRUST	unknown	human	human
etri_00304	CEBPA	ELANE	1050	1991	1050	1991	19620402	TRRUST	activation	human	human
etri_00305	CEBPA	EPHX1	1050	2052	1050	2052	15150264	InnateDB	unknown	human	human
etri_00306	CEBPA	ABCA3	1050	21	1050	21	17890326	TFactS	activation	human	human
etri_00307	CEBPA	ALB	1050	213	1050	213	10542249	TRRUST	unknown	human	human
etri_00307	CEBPA	ALB	1050	213	1050	213	8288579	TFactS	activation	human	human
etri_00308	CEBPA	F9	1050	2158	1050	2158	8075306	HTRIdb_LC	unknown	human	human
etri_00308	CEBPA	F9	1050	2158	1050	2158	8075306	TRRUST	activation	human	human
etri_00309	CEBPA	FN1	1050	2335	1050	2335	1320003	TRRUST	unknown	human	human
etri_00310	CEBPA	ALOX5AP	1050	241	1050	241	12571239	HTRIdb_LC	unknown	human	human
etri_00310	CEBPA	ALOX5AP	1050	241	1050	241	12571239	InnateDB	unknown	human	human
etri_00311	CEBPA	GAPDH	1050	2597	1050	2597	12842822	HTRIdb_LC	unknown	human	human
etri_00311	CEBPA	GAPDH	1050	2597	1050	2597	12842822	TRRUST	unknown	human	human
etri_00312	CEBPA	GLS2	1050	27165	1050	27165	12444921	TFactS	activation	human	human
etri_00313	CEBPA	HK3	1050	3101	1050	3101	24584857	TRRUST	unknown	human	human
etri_00314	CEBPA	FOXA2	1050	3170	1050	3170	15205324	TFactS	activation	human	human
etri_00315	CEBPA	HP	1050	3240	1050	3240	12074569	HTRIdb_LC	unknown	human	human
etri_00315	CEBPA	HP	1050	3240	1050	3240	12074569	TFactS	activation	human	human
etri_00315	CEBPA	HP	1050	3240	1050	3240	16172914	TFactS	activation	human	human
etri_00316	CEBPA	HSD11B1	1050	3290	1050	3290	19088256	TFactS	activation	human	human
etri_00317	CEBPA	HSPA4	1050	3308	1050	3308	2247079	TRRUST	activation	human	human
etri_00318	CEBPA	APOA1	1050	335	1050	335	1900840	ORegAnno_LC	unknown	human	human
etri_00319	CEBPA	APOB	1050	338	1050	338	8344962	TFactS	activation	human	human
etri_00319	CEBPA	APOB	1050	338	1050	338	9921275	TFactS	activation	human	human
etri_00320	CEBPA	ICAM1	1050	3383	1050	3383	9916895	TRRUST	unknown	human	human
etri_00321	CEBPA	ID1	1050	3397	1050	3397	22568493	TRRUST	unknown	human	human
etri_00322	CEBPA	APOC3	1050	345	1050	345	2161843	ORegAnno_LC	unknown	human	human
etri_00323	CEBPA	IGF1	1050	3479	1050	3479	7708053	TFactS	activation	human	human
etri_00323	CEBPA	IGF1	1050	3479	1050	3479	7708053	TRRUST	activation	human	human
etri_00324	CEBPA	IGF2	1050	3481	1050	3481	7659086	HTRIdb_LC	unknown	human	human
etri_00324	CEBPA	IGF2	1050	3481	1050	3481	7659086	TFactS	activation	human	human
etri_00324	CEBPA	IGF2	1050	3481	1050	3481	7659086	TRRUST	unknown	human	human
etri_00325	CEBPA	IL3	1050	3562	1050	3562	10453008	TRRUST	unknown	human	human
etri_00326	CEBPA	IL4	1050	3565	1050	3565	21454593	CytReg	activation	human	human
etri_00327	CEBPA	IL5	1050	3567	1050	3567	10453008	TRRUST	unknown	human	human
etri_00328	CEBPA	IL6	1050	3569	1050	3569	11975924	TRRUST	unknown	human	human
etri_00329	CEBPA	CXCL8	1050	3576	1050	3576	8999951	CytReg	activation	human	human
etri_00330	CEBPA	CXCR2	1050	3579	1050	3579	18555777	TRRUST	unknown	human	human
etri_00331	CEBPA	IL10	1050	3586	1050	3586	12219016	TRRUST	unknown	human	human
etri_00331	CEBPA	IL10	1050	3586	1050	3586	12493739	CytReg	activation	human	human
etri_00332	CEBPA	INSR	1050	3643	1050	3643	8288055	TRRUST	activation	human	human
etri_00333	CEBPA	ITGAX	1050	3687	1050	3687	12935984	TFactS	activation	human	human
etri_00333	CEBPA	ITGAX	1050	3687	1050	3687	9360988	TRRUST	activation	human	human
etri_00334	CEBPA	LEP	1050	3952	1050	3952	21983012	TRRUST	activation	human	human
etri_00335	CEBPA	LTF	1050	4057	1050	4057	12522000	HTRIdb_LC	unknown	human	human
etri_00335	CEBPA	LTF	1050	4057	1050	4057	12522000	InnateDB	unknown	human	human
etri_00335	CEBPA	LTF	1050	4057	1050	4057	15588942	InnateDB	unknown	human	human
etri_00336	CEBPA	MIR223	1050	407008	1050	407008	16325577	InnateDB	unknown	human	human
etri_00337	CEBPA	MXD1	1050	4084	1050	4084	18203738	InnateDB	unknown	human	human
etri_00338	CEBPA	MSR1	1050	4481	1050	4481	9743233	TRRUST	unknown	human	human
etri_00339	CEBPA	MYC	1050	4609	1050	4609	12032779	TRRUST	repression	human	human
etri_00339	CEBPA	MYC	1050	4609	1050	4609	24285714	ENdb	unknown	human	human
etri_00340	CEBPA	SERPINC1	1050	462	1050	462	8910619	TRRUST	activation	human	human
etri_00341	CEBPA	PCK1	1050	5105	1050	5105	12237288	TRRUST	unknown	human	human
etri_00342	CEBPA	PCK2	1050	5106	1050	5106	11042264	TRRUST	unknown	human	human
etri_00343	CEBPA	HSD17B11	1050	51170	1050	51170	21549806	TRRUST	activation	human	human
etri_00344	CEBPA	TLR9	1050	54106	1050	54106	15294971	TRRUST	unknown	human	human
etri_00345	CEBPA	PPARG	1050	5468	1050	5468	15632071	TFactS	activation	human	human
etri_00345	CEBPA	PPARG	1050	5468	1050	5468	16580992	TFactS	activation	human	human
etri_00345	CEBPA	PPARG	1050	5468	1050	5468	19059241	TFactS	activation	human	human
etri_00346	CEBPA	PRL	1050	5617	1050	5617	17187171	TRRUST	unknown	human	human
etri_00347	CEBPA	RETN	1050	56729	1050	56729	11901161	TFactS	activation	human	human
etri_00347	CEBPA	RETN	1050	56729	1050	56729	12730330	TFactS	activation	human	human
etri_00347	CEBPA	RETN	1050	56729	1050	56729	19126543	TFactS	activation	human	human
etri_00348	CEBPA	SMYD2	1050	56950	1050	56950	17242690	HTRIdb_LC	unknown	human	human
etri_00349	CEBPA	PTGS2	1050	5743	1050	5743	10956548	HTRIdb_LC	unknown	human	human
etri_00350	CEBPA	HAMP	1050	57817	1050	57817	18671304	TRRUST	activation	human	human
etri_00351	CEBPA	BCL2	1050	596	1050	596	12970736	TRRUST	repression	human	human
etri_00351	CEBPA	BCL2	1050	596	1050	596	18987666	TFactS	activation	human	human
etri_00352	CEBPA	S100A9	1050	6280	1050	6280	9706399	HTRIdb_LC	unknown	human	human
etri_00352	CEBPA	S100A9	1050	6280	1050	6280	9706399	TRRUST	activation	human	human
etri_00353	CEBPA	SAA1	1050	6288	1050	6288	12410800	TFactS	activation	human	human
etri_00353	CEBPA	SAA1	1050	6288	1050	6288	12410800	TRRUST	unknown	human	human
etri_00354	CEBPA	SCD	1050	6319	1050	6319	11414710	TFactS	activation	human	human
etri_00354	CEBPA	SCD	1050	6319	1050	6319	7480063	TFactS	activation	human	human
etri_00355	CEBPA	CCL2	1050	6347	1050	6347	24429361	CytReg	activation	human	human
etri_00355	CEBPA	CCL2	1050	6347	1050	6347	24429361	TRRUST	activation	human	human
etri_00356	CEBPA	CCL5	1050	6352	1050	6352	11259372	CytReg	activation	human	human
etri_00357	CEBPA	SFTPD	1050	6441	1050	6441	11912209	TRRUST	activation	human	human
etri_00358	CEBPA	SLC10A1	1050	6554	1050	6554	11031103	TRRUST	unknown	human	human
etri_00359	CEBPA	SPI1	1050	6688	1050	6688	24429361	TRRUST	unknown	human	human
etri_00360	CEBPA	SPP1	1050	6696	1050	6696	14712233	HTRIdb_LC	unknown	human	human
etri_00360	CEBPA	SPP1	1050	6696	1050	6696	14712233	TRRUST	activation	human	human
etri_00361	CEBPA	STAR	1050	6770	1050	6770	18583320	HTRIdb_LC	unknown	human	human
etri_00361	CEBPA	STAR	1050	6770	1050	6770	18583320	TRRUST	activation	human	human
etri_00362	CEBPA	STAT3	1050	6774	1050	6774	24429361	TRRUST	unknown	human	human
etri_00363	CEBPA	TNFRSF1A	1050	7132	1050	7132	19523687	HTRIdb_LC	unknown	human	human
etri_00364	CEBPA	SCGB1A1	1050	7356	1050	7356	11193754	TFactS	activation	human	human
etri_00364	CEBPA	SCGB1A1	1050	7356	1050	7356	12161423	TFactS	activation	human	human
etri_00365	CEBPA	VDR	1050	7421	1050	7421	19054766	InnateDB	unknown	human	human
etri_00366	CEBPA	VLDLR	1050	7436	1050	7436	10064725	TRRUST	unknown	human	human
etri_00367	CEBPA	MAD1L1	1050	8379	1050	8379	21345218	TRRUST	unknown	human	human
etri_00368	CEBPA	SOCS3	1050	9021	1050	9021	19332118	TRRUST	activation	human	human
etri_00369	CEBPA	CD163	1050	9332	1050	9332	10725797	TRRUST	unknown	human	human
etri_00370	CEBPA	HOMER3	1050	9454	1050	9454	14645007	TRRUST	unknown	human	human
etri_00371	CEBPA	THOC1	1050	9984	1050	9984	17242690	HTRIdb_LC	unknown	human	human
etri_00372	CEBPB	IL18BP	1051	10068	1051	10068	12482935	InnateDB	unknown	human	human
etri_00373	CEBPB	CDKN1A	1051	1026	1051	1026	15041706	TRRUST	activation	human	human
etri_00374	CEBPB	GNLY	1051	10578	1051	10578	12460196	TRRUST	unknown	human	human
etri_00375	CEBPB	TRAF3IP2	1051	10758	1051	10758	12759449	InnateDB	unknown	human	human
etri_00376	CEBPB	PLAC1	1051	10761	1051	10761	19652226	TRRUST	unknown	human	human
etri_00377	CEBPB	GADD45G	1051	10912	1051	10912	11012671	TRRUST	unknown	human	human
etri_00378	CEBPB	IL24	1051	11009	1051	11009	10942517	CytReg	activation	human	human
etri_00378	CEBPB	IL24	1051	11009	1051	11009	10942517	TRRUST	unknown	human	human
etri_00379	CEBPB	TMEM54	1051	113452	1051	113452	21527503	ENdb	unknown	human	human
etri_00380	CEBPB	C1QTNF3	1051	114899	1051	114899	15755877	ORegAnno_LC	unknown	human	human
etri_00381	CEBPB	CCR5	1051	1234	1051	1234	19717648	InnateDB	unknown	human	human
etri_00382	CEBPB	ADH1A	1051	124	1051	124	1620113	TFactS	activation	human	human
etri_00383	CEBPB	ADH1B	1051	125	1051	125	1620113	TFactS	activation	human	human
etri_00384	CEBPB	ADH1C	1051	126	1051	126	1620113	TFactS	activation	human	human
etri_00385	CEBPB	ADM	1051	133	1051	133	12630823	TRRUST	unknown	human	human
etri_00385	CEBPB	ADM	1051	133	1051	133	9480831	TRRUST	activation	human	human
etri_00386	CEBPB	CR2	1051	1380	1051	1380	19487031	InnateDB	unknown	human	human
etri_00386	CEBPB	CR2	1051	1380	1051	1380	19487031	TRRUST	unknown	human	human
etri_00387	CEBPB	CRP	1051	1401	1051	1401	11160296	InnateDB	unknown	human	human
etri_00387	CEBPB	CRP	1051	1401	1051	1401	12667216	TRRUST	activation	human	human
etri_00387	CEBPB	CRP	1051	1401	1051	1401	17513780	InnateDB	unknown	human	human
etri_00387	CEBPB	CRP	1051	1401	1051	1401	18684932	HTRIdb_LC	unknown	human	human
etri_00387	CEBPB	CRP	1051	1401	1051	1401	23361365	TRRUST	activation	human	human
etri_00388	CEBPB	CSF1R	1051	1436	1051	1436	21659508	InnateDB	unknown	human	human
etri_00389	CEBPB	CSF2RB	1051	1439	1051	1439	10453008	InnateDB	unknown	human	human
etri_00390	CEBPB	CSF3	1051	1440	1051	1440	21455770	CytReg	activation	human	human
etri_00390	CEBPB	CSF3	1051	1440	1051	1440	26114754	CytReg	activation	human	human
etri_00390	CEBPB	CSF3	1051	1440	1051	1440	7513199	CytReg	unknown	human	human
etri_00391	CEBPB	CSF3R	1051	1441	1051	1441	10453008	TRRUST	activation	human	human
etri_00392	CEBPB	CSH1	1051	1442	1051	1442	10855690	TRRUST	unknown	human	human
etri_00392	CEBPB	CSH1	1051	1442	1051	1442	21737519	InnateDB	unknown	human	human
etri_00393	CEBPB	CSH2	1051	1443	1051	1443	10855690	HTRIdb_LC	unknown	human	human
etri_00393	CEBPB	CSH2	1051	1443	1051	1443	10855690	TRRUST	unknown	human	human
etri_00393	CEBPB	CSH2	1051	1443	1051	1443	21737519	InnateDB	unknown	human	human
etri_00394	CEBPB	CSRP1	1051	1465	1051	1465	14522018	TRRUST	activation	human	human
etri_00395	CEBPB	CYP3A4	1051	1576	1051	1576	15778453	HTRIdb_LC	unknown	human	human
etri_00395	CEBPB	CYP3A4	1051	1576	1051	1576	18555208	InnateDB	unknown	human	human
etri_00396	CEBPB	CYP19A1	1051	1588	1051	1588	11994385	TRRUST	repression	human	human
etri_00396	CEBPB	CYP19A1	1051	1588	1051	1588	18182446	HTRIdb_LC	unknown	human	human
etri_00396	CEBPB	CYP19A1	1051	1588	1051	1588	7635140	TRRUST	unknown	human	human
etri_00396	CEBPB	CYP19A1	1051	1588	1051	1588	8603036	TRRUST	unknown	human	human
etri_00397	CEBPB	SLC5A8	1051	160728	1051	160728	20082847	TRRUST	activation	human	human
etri_00398	CEBPB	DAPK1	1051	1612	1051	1612	19521987	TRRUST	unknown	human	human
etri_00399	CEBPB	DDIT3	1051	1649	1051	1649	16757577	TRRUST	unknown	human	human
etri_00400	CEBPB	DUSP1	1051	1843	1051	1843	18682532	HTRIdb_LC	unknown	human	human
etri_00400	CEBPB	DUSP1	1051	1843	1051	1843	18682532	InnateDB	unknown	human	human
etri_00401	CEBPB	ELANE	1051	1991	1051	1991	18647749	InnateDB	unknown	human	human
etri_00402	CEBPB	CCL3L3	1051	414062	1051	20302	9885903	InnateDB	unknown	human	mouse
etri_00403	CEBPB	ALB	1051	213	1051	213	10542249	TRRUST	unknown	human	human
etri_00403	CEBPB	ALB	1051	213	1051	213	18555208	InnateDB	unknown	human	human
etri_00404	CEBPB	F8	1051	2157	1051	2157	10959692	TRRUST	unknown	human	human
etri_00405	CEBPB	FCER2	1051	2208	1051	2208	19487031	InnateDB	unknown	human	human
etri_00406	CEBPB	FMO3	1051	2328	1051	2328	18555208	HTRIdb_LC	unknown	human	human
etri_00406	CEBPB	FMO3	1051	2328	1051	2328	18555208	InnateDB	unknown	human	human
etri_00407	CEBPB	LY96	1051	23643	1051	23643	19632992	InnateDB	unknown	human	human
etri_00408	CEBPB	ALOX5AP	1051	241	1051	241	12571239	HTRIdb_LC	unknown	human	human
etri_00409	CEBPB	GFER	1051	2671	1051	2671	20382118	TRRUST	unknown	human	human
etri_00409	CEBPB	GFER	1051	2671	1051	2671	20690902	HTRIdb_LC	unknown	human	human
etri_00409	CEBPB	GFER	1051	2671	1051	2671	20690902	TRRUST	repression	human	human
etri_00410	CEBPB	IL36A	1051	27179	1051	27179	26066982	CytReg	activation	human	human
etri_00411	CEBPB	PRSS50	1051	29122	1051	29122	18462069	TRRUST	activation	human	human
etri_00412	CEBPB	HBB	1051	3043	1051	3043	15833715	TRRUST	unknown	human	human
etri_00413	CEBPB	HP	1051	3240	1051	3240	11331273	TRRUST	unknown	human	human
etri_00413	CEBPB	HP	1051	3240	1051	3240	16172914	TFactS	activation	human	human
etri_00414	CEBPB	HES1	1051	3280	1051	3280	19487031	InnateDB	unknown	human	human
etri_00415	CEBPB	HSD11B1	1051	3290	1051	3290	19088256	TFactS	activation	human	human
etri_00416	CEBPB	HSF1	1051	3297	1051	3297	11801594	TRRUST	unknown	human	human
etri_00417	CEBPB	IGF1	1051	3479	1051	3479	7708053	TFactS	activation	human	human
etri_00418	CEBPB	IGF2	1051	3481	1051	3481	7659086	TFactS	activation	human	human
etri_00419	CEBPB	IGFBP1	1051	3484	1051	3484	22745191	InnateDB	unknown	human	human
etri_00420	CEBPB	IGFBP3	1051	3486	1051	3486	22745191	InnateDB	unknown	human	human
etri_00421	CEBPB	IL1B	1051	3553	1051	3553	10383163	CytReg	unknown	human	human
etri_00421	CEBPB	IL1B	1051	3553	1051	3553	10383163	TRRUST	unknown	human	human
etri_00421	CEBPB	IL1B	1051	3553	1051	3553	10801783	CytReg	activation	human	human
etri_00421	CEBPB	IL1B	1051	3553	1051	3553	10801783	TRRUST	unknown	human	human
etri_00421	CEBPB	IL1B	1051	3553	1051	3553	16439360	InnateDB	unknown	human	human
etri_00421	CEBPB	IL1B	1051	3553	1051	3553	17283046	CytReg	activation	human	human
etri_00421	CEBPB	IL1B	1051	3553	1051	3553	17283046	InnateDB	unknown	human	human
etri_00421	CEBPB	IL1B	1051	3553	1051	3553	17386941	CytReg	unknown	human	human
etri_00421	CEBPB	IL1B	1051	3553	1051	3553	17386941	InnateDB	unknown	human	human
etri_00421	CEBPB	IL1B	1051	3553	1051	3553	17386941	TRRUST	activation	human	human
etri_00421	CEBPB	IL1B	1051	3553	1051	3553	21402921	ENdb	unknown	human	human
etri_00421	CEBPB	IL1B	1051	3553	1051	3553	22074460	CytReg	activation	human	human
etri_00421	CEBPB	IL1B	1051	3553	1051	3553	9376596	CytReg	unknown	human	human
etri_00422	CEBPB	FASLG	1051	356	1051	356	12496392	HTRIdb_LC	unknown	human	human
etri_00422	CEBPB	FASLG	1051	356	1051	356	12496392	ORegAnno_LC	unknown	human	human
etri_00422	CEBPB	FASLG	1051	356	1051	356	12496392	TRRUST	unknown	human	human
etri_00423	CEBPB	IL3	1051	3562	1051	3562	10453008	TRRUST	unknown	human	human
etri_00424	CEBPB	IL4	1051	3565	1051	3565	12516545	CytReg	unknown	human	human
etri_00424	CEBPB	IL4	1051	3565	1051	3565	15048722	CytReg	activation	human	human
etri_00424	CEBPB	IL4	1051	3565	1051	3565	15048722	TRRUST	unknown	human	human
etri_00424	CEBPB	IL4	1051	3565	1051	3565	19915002	CytReg	unknown	human	human
etri_00424	CEBPB	IL4	1051	3565	1051	3565	19915002	InnateDB	unknown	human	human
etri_00424	CEBPB	IL4	1051	3565	1051	3565	7594540	CytReg	activation	human	human
etri_00424	CEBPB	IL4	1051	3565	1051	3565	7594540	TRRUST	activation	human	human
etri_00425	CEBPB	IL5	1051	3567	1051	3567	10453008	TRRUST	unknown	human	human
etri_00426	CEBPB	IL6	1051	3569	1051	3569	10903137	TRRUST	activation	human	human
etri_00426	CEBPB	IL6	1051	3569	1051	3569	11120852	CytReg	activation	human	human
etri_00426	CEBPB	IL6	1051	3569	1051	3569	11120852	TRRUST	unknown	human	human
etri_00426	CEBPB	IL6	1051	3569	1051	3569	12177065	CytReg	activation	human	human
etri_00426	CEBPB	IL6	1051	3569	1051	3569	12706815	CytReg	activation	human	human
etri_00426	CEBPB	IL6	1051	3569	1051	3569	12706815	InnateDB	unknown	human	human
etri_00426	CEBPB	IL6	1051	3569	1051	3569	15688424	CytReg	activation	human	human
etri_00426	CEBPB	IL6	1051	3569	1051	3569	1730090	CytReg	unknown	human	human
etri_00426	CEBPB	IL6	1051	3569	1051	3569	19026986	CytReg	activation	human	human
etri_00426	CEBPB	IL6	1051	3569	1051	3569	20511231	CytReg	unknown	human	human
etri_00426	CEBPB	IL6	1051	3569	1051	3569	22074460	CytReg	activation	human	human
etri_00426	CEBPB	IL6	1051	3569	1051	3569	23874122	CytReg	activation	human	human
etri_00426	CEBPB	IL6	1051	3569	1051	3569	24012417	CytReg	unknown	human	human
etri_00426	CEBPB	IL6	1051	3569	1051	3569	24012417	InnateDB	unknown	human	human
etri_00426	CEBPB	IL6	1051	3569	1051	3569	7744784	CytReg	activation	human	human
etri_00426	CEBPB	IL6	1051	3569	1051	3569	8725624	TRRUST	activation	human	human
etri_00426	CEBPB	IL6	1051	3569	1051	3569	9182853	CytReg	activation	human	human
etri_00426	CEBPB	IL6	1051	3569	1051	3569	9648065	CytReg	unknown	human	human
etri_00427	CEBPB	CXCL8	1051	3576	1051	3576	11120852	TRRUST	unknown	human	human
etri_00427	CEBPB	CXCL8	1051	3576	1051	3576	12707271	CytReg	repression	human	human
etri_00427	CEBPB	CXCL8	1051	3576	1051	3576	12748173	CytReg	activation	human	human
etri_00427	CEBPB	CXCL8	1051	3576	1051	3576	14645117	CytReg	unknown	human	human
etri_00427	CEBPB	CXCL8	1051	3576	1051	3576	15085176	CytReg	unknown	human	human
etri_00427	CEBPB	CXCL8	1051	3576	1051	3576	15085176	ORegAnno_LC	unknown	human	human
etri_00427	CEBPB	CXCL8	1051	3576	1051	3576	15085176	TRRUST	activation	human	human
etri_00427	CEBPB	CXCL8	1051	3576	1051	3576	15688424	TRRUST	activation	human	human
etri_00427	CEBPB	CXCL8	1051	3576	1051	3576	16818736	CytReg	unknown	human	human
etri_00427	CEBPB	CXCL8	1051	3576	1051	3576	16818736	HTRIdb_LC	unknown	human	human
etri_00427	CEBPB	CXCL8	1051	3576	1051	3576	17471497	CytReg	unknown	human	human
etri_00427	CEBPB	CXCL8	1051	3576	1051	3576	19064995	InnateDB	unknown	human	human
etri_00427	CEBPB	CXCL8	1051	3576	1051	3576	19109189	CytReg	activation	human	human
etri_00427	CEBPB	CXCL8	1051	3576	1051	3576	19734226	CytReg	unknown	human	human
etri_00427	CEBPB	CXCL8	1051	3576	1051	3576	20861254	CytReg	unknown	human	human
etri_00427	CEBPB	CXCL8	1051	3576	1051	3576	21255844	CytReg	activation	human	human
etri_00427	CEBPB	CXCL8	1051	3576	1051	3576	23051921	CytReg	unknown	human	human
etri_00427	CEBPB	CXCL8	1051	3576	1051	3576	24038085	CytReg	unknown	human	human
etri_00427	CEBPB	CXCL8	1051	3576	1051	3576	24038085	InnateDB	unknown	human	human
etri_00427	CEBPB	CXCL8	1051	3576	1051	3576	27856305	CytReg	unknown	human	human
etri_00427	CEBPB	CXCL8	1051	3576	1051	3576	8999951	CytReg	activation	human	human
etri_00428	CEBPB	IL10	1051	3586	1051	3586	12493739	CytReg	unknown	human	human
etri_00428	CEBPB	IL10	1051	3586	1051	3586	12493739	TRRUST	unknown	human	human
etri_00428	CEBPB	IL10	1051	3586	1051	3586	12847250	CytReg	activation	human	human
etri_00428	CEBPB	IL10	1051	3586	1051	3586	24715531	CytReg	activation	human	human
etri_00429	CEBPB	IL12B	1051	3593	1051	3593	21402921	ENdb	unknown	human	human
etri_00429	CEBPB	IL12B	1051	3593	1051	3593	24012417	CytReg	unknown	human	human
etri_00429	CEBPB	IL12B	1051	3593	1051	3593	24012417	InnateDB	unknown	human	human
etri_00430	CEBPB	IL13	1051	3596	1051	3596	22981205	CytReg	repression	human	human
etri_00430	CEBPB	IL13	1051	3596	1051	3596	22981205	TRRUST	unknown	human	human
etri_00431	CEBPB	INSR	1051	3643	1051	3643	8288055	TRRUST	activation	human	human
etri_00432	CEBPB	IRF4	1051	3662	1051	3662	19717648	InnateDB	unknown	human	human
etri_00432	CEBPB	IRF4	1051	3662	1051	3662	19717648	TRRUST	activation	human	human
etri_00433	CEBPB	ABCC6	1051	368	1051	368	22763786	InnateDB	unknown	human	human
etri_00434	CEBPB	LCN2	1051	3934	1051	3934	20220144	InnateDB	unknown	human	human
etri_00435	CEBPB	LDLR	1051	3949	1051	3949	16563127	HTRIdb_LC	unknown	human	human
etri_00436	CEBPB	MIRLET7I	1051	406891	1051	406891	19903813	InnateDB	unknown	human	human
etri_00437	CEBPB	MXD1	1051	4084	1051	4084	18203738	InnateDB	unknown	human	human
etri_00438	CEBPB	MEFV	1051	4210	1051	4210	14514692	InnateDB	unknown	human	human
etri_00439	CEBPB	MMP1	1051	4312	1051	4312	19723873	InnateDB	unknown	human	human
etri_00439	CEBPB	MMP1	1051	4312	1051	4312	19723873	TRRUST	unknown	human	human
etri_00440	CEBPB	MMP13	1051	4322	1051	4322	19248099	HTRIdb_LC	unknown	human	human
etri_00440	CEBPB	MMP13	1051	4322	1051	4322	19248099	InnateDB	unknown	human	human
etri_00441	CEBPB	ASNS	1051	440	1051	440	15385533	TRRUST	unknown	human	human
etri_00441	CEBPB	ASNS	1051	440	1051	440	18840095	HTRIdb_LC	unknown	human	human
etri_00441	CEBPB	ASNS	1051	440	1051	440	18840095	InnateDB	unknown	human	human
etri_00442	CEBPB	NA	1051	4513	1051	4513	18367585	HTRIdb_LC	unknown	human	NA
etri_00443	CEBPB	MYC	1051	4609	1051	4609	24285714	ENdb	unknown	human	human
etri_00444	CEBPB	OXTR	1051	5021	1051	5021	21734268	TRRUST	activation	human	human
etri_00445	CEBPB	FURIN	1051	5045	1051	5045	8132667	TRRUST	activation	human	human
etri_00446	CEBPB	PCK2	1051	5106	1051	5106	8093246	TRRUST	activation	human	human
etri_00447	CEBPB	TLR8	1051	51311	1051	51311	20829351	InnateDB	unknown	human	human
etri_00448	CEBPB	ABCB1	1051	5243	1051	5243	15044620	TRRUST	activation	human	human
etri_00448	CEBPB	ABCB1	1051	5243	1051	5243	9040943	TFactS	activation	human	human
etri_00449	CEBPB	GPR84	1051	53831	1051	53831	21402921	ENdb	unknown	human	human
etri_00450	CEBPB	PRG2	1051	5553	1051	5553	12202480	InnateDB	unknown	human	human
etri_00451	CEBPB	PRL	1051	5617	1051	5617	10455153	TRRUST	unknown	human	human
etri_00452	CEBPB	PTGS2	1051	5743	1051	5743	10956548	HTRIdb_LC	unknown	human	human
etri_00452	CEBPB	PTGS2	1051	5743	1051	5743	10956548	TRRUST	unknown	human	human
etri_00452	CEBPB	PTGS2	1051	5743	1051	5743	11278846	TFactS	activation	human	human
etri_00452	CEBPB	PTGS2	1051	5743	1051	5743	16699180	TRRUST	unknown	human	human
etri_00452	CEBPB	PTGS2	1051	5743	1051	5743	16820889	TRRUST	activation	human	human
etri_00452	CEBPB	PTGS2	1051	5743	1051	5743	17556653	TRRUST	unknown	human	human
etri_00452	CEBPB	PTGS2	1051	5743	1051	5743	18294142	TRRUST	activation	human	human
etri_00452	CEBPB	PTGS2	1051	5743	1051	5743	18820298	InnateDB	unknown	human	human
etri_00452	CEBPB	PTGS2	1051	5743	1051	5743	18820298	TRRUST	repression	human	human
etri_00452	CEBPB	PTGS2	1051	5743	1051	5743	20506344	TFactS	activation	human	human
etri_00452	CEBPB	PTGS2	1051	5743	1051	5743	7559624	TRRUST	unknown	human	human
etri_00453	CEBPB	PTPN13	1051	5783	1051	5783	11696979	TRRUST	unknown	human	human
etri_00454	CEBPB	BCL2	1051	596	1051	596	19487031	InnateDB	unknown	human	human
etri_00454	CEBPB	BCL2	1051	596	1051	596	19717648	InnateDB	unknown	human	human
etri_00454	CEBPB	BCL2	1051	596	1051	596	21310710	ENdb	unknown	human	human
etri_00455	CEBPB	BCL2A1	1051	597	1051	597	12665576	InnateDB	unknown	human	human
etri_00456	CEBPB	BCL2L1	1051	598	1051	598	19043455	HTRIdb_LC	unknown	human	human
etri_00456	CEBPB	BCL2L1	1051	598	1051	598	19043455	TRRUST	unknown	human	human
etri_00457	CEBPB	S100A9	1051	6280	1051	6280	9706399	HTRIdb_LC	unknown	human	human
etri_00457	CEBPB	S100A9	1051	6280	1051	6280	9706399	TRRUST	activation	human	human
etri_00458	CEBPB	SAA1	1051	6288	1051	6288	12410800	TFactS	activation	human	human
etri_00458	CEBPB	SAA1	1051	6288	1051	6288	12410800	TRRUST	unknown	human	human
etri_00459	CEBPB	SAA2	1051	6289	1051	6289	8244997	TRRUST	activation	human	human
etri_00460	CEBPB	CCL1	1051	6346	1051	6346	16864713	HTRIdb_LC	unknown	human	human
etri_00461	CEBPB	CCL2	1051	6347	1051	6347	18649942	CytReg	activation	human	human
etri_00461	CEBPB	CCL2	1051	6347	1051	6347	19026986	CytReg	activation	human	human
etri_00461	CEBPB	CCL2	1051	6347	1051	6347	21551367	ENdb	unknown	human	human
etri_00462	CEBPB	CCL3	1051	6348	1051	6348	19109189	CytReg	activation	human	human
etri_00462	CEBPB	CCL3	1051	6348	1051	6348	20702408	CytReg	activation	human	human
etri_00462	CEBPB	CCL3	1051	6348	1051	6348	21402921	ENdb	unknown	human	human
etri_00462	CEBPB	CCL3	1051	6348	1051	6348	24038085	CytReg	unknown	human	human
etri_00462	CEBPB	CCL3	1051	6348	1051	6348	24038085	InnateDB	unknown	human	human
etri_00462	CEBPB	CCL3	1051	6348	1051	6348	9885903	CytReg	activation	human	human
etri_00463	CEBPB	CCL4	1051	6351	1051	6351	19109189	CytReg	activation	human	human
etri_00463	CEBPB	CCL4	1051	6351	1051	6351	20702408	CytReg	activation	human	human
etri_00463	CEBPB	CCL4	1051	6351	1051	6351	24038085	CytReg	unknown	human	human
etri_00463	CEBPB	CCL4	1051	6351	1051	6351	24038085	InnateDB	unknown	human	human
etri_00464	CEBPB	CCL5	1051	6352	1051	6352	11413310	CytReg	activation	human	human
etri_00464	CEBPB	CCL5	1051	6352	1051	6352	12388374	CytReg	unknown	human	human
etri_00464	CEBPB	CCL5	1051	6352	1051	6352	12388374	InnateDB	unknown	human	human
etri_00465	CEBPB	CCL8	1051	6355	1051	6355	19801677	CytReg	repression	human	human
etri_00466	CEBPB	CCL20	1051	6364	1051	6364	22911498	CytReg	activation	human	human
etri_00467	CEBPB	PRDM1	1051	639	1051	639	19717648	InnateDB	unknown	human	human
etri_00467	CEBPB	PRDM1	1051	639	1051	639	19717648	TRRUST	activation	human	human
etri_00468	CEBPB	SFTPD	1051	6441	1051	6441	11912209	TRRUST	activation	human	human
etri_00469	CEBPB	ST6GAL1	1051	6480	1051	6480	1737800	TFactS	activation	human	human
etri_00470	CEBPB	SLC10A1	1051	6554	1051	6554	11031103	TRRUST	unknown	human	human
etri_00470	CEBPB	SLC10A1	1051	6554	1051	6554	14701722	TFactS	activation	human	human
etri_00471	CEBPB	SLC19A1	1051	6573	1051	6573	15652157	HTRIdb_LC	unknown	human	human
etri_00471	CEBPB	SLC19A1	1051	6573	1051	6573	15652157	InnateDB	unknown	human	human
etri_00471	CEBPB	SLC19A1	1051	6573	1051	6573	15652157	TRRUST	activation	human	human
etri_00472	CEBPB	STAR	1051	6770	1051	6770	10473624	TRRUST	unknown	human	human
etri_00472	CEBPB	STAR	1051	6770	1051	6770	11111087	TRRUST	unknown	human	human
etri_00472	CEBPB	STAR	1051	6770	1051	6770	18583320	HTRIdb_LC	unknown	human	human
etri_00472	CEBPB	STAR	1051	6770	1051	6770	18583320	TRRUST	activation	human	human
etri_00472	CEBPB	STAR	1051	6770	1051	6770	19150388	TRRUST	unknown	human	human
etri_00473	CEBPB	KLF5	1051	688	1051	688	26656844	ENdb	unknown	human	human
etri_00474	CEBPB	TFF3	1051	7033	1051	7033	12297725	TRRUST	unknown	human	human
etri_00475	CEBPB	TNF	1051	7124	1051	7124	10629048	TRRUST	unknown	human	human
etri_00475	CEBPB	TNF	1051	7124	1051	7124	10748079	CytReg	unknown	human	human
etri_00475	CEBPB	TNF	1051	7124	1051	7124	10754326	CytReg	both	human	human
etri_00475	CEBPB	TNF	1051	7124	1051	7124	19109189	CytReg	activation	human	human
etri_00475	CEBPB	TNF	1051	7124	1051	7124	22074460	CytReg	activation	human	human
etri_00475	CEBPB	TNF	1051	7124	1051	7124	24012417	CytReg	unknown	human	human
etri_00475	CEBPB	TNF	1051	7124	1051	7124	24012417	InnateDB	unknown	human	human
etri_00475	CEBPB	TNF	1051	7124	1051	7124	26114754	CytReg	unknown	human	human
etri_00475	CEBPB	TNF	1051	7124	1051	7124	9566900	CytReg	activation	human	human
etri_00475	CEBPB	TNF	1051	7124	1051	7124	9566900	TRRUST	unknown	human	human
etri_00476	CEBPB	TNFAIP6	1051	7130	1051	7130	7876106	HTRIdb_LC	unknown	human	human
etri_00476	CEBPB	TNFAIP6	1051	7130	1051	7130	7876106	TRRUST	activation	human	human
etri_00476	CEBPB	TNFAIP6	1051	7130	1051	7130	7935377	TRRUST	unknown	human	human
etri_00477	CEBPB	TNFRSF1A	1051	7132	1051	7132	19523687	HTRIdb_LC	unknown	human	human
etri_00478	CEBPB	TOP1	1051	7150	1051	7150	8524227	TRRUST	unknown	human	human
etri_00479	CEBPB	C3AR1	1051	719	1051	719	21402921	ENdb	unknown	human	human
etri_00480	CEBPB	XBP1	1051	7494	1051	7494	19717648	TRRUST	activation	human	human
etri_00481	CEBPB	BTG2	1051	7832	1051	7832	21402921	ENdb	unknown	human	human
etri_00482	CEBPB	HSD17B8	1051	7923	1051	7923	18852215	HTRIdb_LC	unknown	human	human
etri_00483	CEBPB	INHBE	1051	83729	1051	83729	19703474	InnateDB	unknown	human	human
etri_00484	CEBPB	MAD1L1	1051	8379	1051	8379	21345218	TRRUST	unknown	human	human
etri_00485	CEBPB	TNFSF11	1051	8600	1051	8600	20225273	CytReg	activation	human	human
etri_00485	CEBPB	TNFSF11	1051	8600	1051	8600	20225273	HTRIdb_LC	unknown	human	human
etri_00485	CEBPB	TNFSF11	1051	8600	1051	8600	25811130	CytReg	activation	human	human
etri_00486	CEBPB	GDF15	1051	9518	1051	9518	24086573	TRRUST	activation	human	human
etri_00487	CEBPB	PTGES	1051	9536	1051	9536	22260630	ENdb	unknown	human	human
etri_00488	CEBPB	CD44	1051	960	1051	960	20357818	InnateDB	unknown	human	human
etri_00489	MYBBP1A	SFTPB	10514	6439	10514	6439	11274148	TRRUST	unknown	human	human
etri_00490	CEBPD	FRAT1	1052	10023	1052	10023	21072181	InnateDB	unknown	human	human
etri_00491	CEBPD	CDH12	1052	1010	1052	1010	21072181	InnateDB	unknown	human	human
etri_00492	CEBPD	CFTR	1052	1080	1052	1080	7499410	HTRIdb_LC	unknown	human	human
etri_00493	CEBPD	PGRMC1	1052	10857	1052	10857	21072181	InnateDB	unknown	human	human
etri_00494	CEBPD	MALT1	1052	10892	1052	10892	21072181	InnateDB	unknown	human	human
etri_00495	CEBPD	GADD45G	1052	10912	1052	10912	11012671	TRRUST	unknown	human	human
etri_00496	CEBPD	OMA1	1052	115209	1052	115209	21072181	InnateDB	unknown	human	human
etri_00497	CEBPD	HIST4H4	1052	121504	1052	121504	21072181	InnateDB	unknown	human	human
etri_00498	CEBPD	IRGQ	1052	126298	1052	126298	21072181	InnateDB	unknown	human	human
etri_00499	CEBPD	HIST2H3C	1052	126961	1052	126961	21072181	InnateDB	unknown	human	human
etri_00500	CEBPD	CNTNAP5	1052	129684	1052	129684	21072181	InnateDB	unknown	human	human
etri_00501	CEBPD	CRP	1052	1401	1052	1401	11160296	InnateDB	unknown	human	human
etri_00502	CEBPD	CSF1R	1052	1436	1052	1436	21659508	InnateDB	unknown	human	human
etri_00503	CEBPD	CYP19A1	1052	1588	1052	1588	11994385	TRRUST	repression	human	human
etri_00503	CEBPD	CYP19A1	1052	1588	1052	1588	18519709	InnateDB	unknown	human	human
etri_00504	CEBPD	ZNF600	1052	162966	1052	162966	21072181	InnateDB	unknown	human	human
etri_00505	CEBPD	DDIT3	1052	1649	1052	1649	20971808	InnateDB	unknown	human	human
etri_00505	CEBPD	DDIT3	1052	1649	1052	1649	20971808	TRRUST	activation	human	human
etri_00505	CEBPD	DDIT3	1052	1649	1052	1649	22347430	TRRUST	repression	human	human
etri_00506	CEBPD	CFD	1052	1675	1052	1675	25889814	InnateDB	unknown	human	human
etri_00507	CEBPD	ZNF721	1052	170960	1052	170960	21072181	InnateDB	unknown	human	human
etri_00508	CEBPD	JAG1	1052	182	1052	182	21072181	InnateDB	unknown	human	human
etri_00509	CEBPD	ANO6	1052	196527	1052	196527	21072181	InnateDB	unknown	human	human
etri_00510	CEBPD	DNAJC18	1052	202052	1052	202052	21072181	InnateDB	unknown	human	human
etri_00511	CEBPD	ESR1	1052	2099	1052	2099	21072181	InnateDB	unknown	human	human
etri_00512	CEBPD	ZNF510	1052	22869	1052	22869	21072181	InnateDB	unknown	human	human
etri_00513	CEBPD	SPEN	1052	23013	1052	23013	21072181	InnateDB	unknown	human	human
etri_00514	CEBPD	GPD1L	1052	23171	1052	23171	21072181	InnateDB	unknown	human	human
etri_00515	CEBPD	PLCB1	1052	23236	1052	23236	21072181	InnateDB	unknown	human	human
etri_00516	CEBPD	ALOX5AP	1052	241	1052	241	12571239	HTRIdb_LC	unknown	human	human
etri_00516	CEBPD	ALOX5AP	1052	241	1052	241	12571239	InnateDB	unknown	human	human
etri_00517	CEBPD	MSRB3	1052	253827	1052	253827	21072181	InnateDB	unknown	human	human
etri_00518	CEBPD	RNF144B	1052	255488	1052	255488	21072181	InnateDB	unknown	human	human
etri_00519	CEBPD	SOSTDC1	1052	25928	1052	25928	21072181	InnateDB	unknown	human	human
etri_00520	CEBPD	CLIC4	1052	25932	1052	25932	21072181	InnateDB	unknown	human	human
etri_00521	CEBPD	GAPDH	1052	2597	1052	2597	12842822	HTRIdb_LC	unknown	human	human
etri_00521	CEBPD	GAPDH	1052	2597	1052	2597	12842822	TRRUST	unknown	human	human
etri_00522	CEBPD	SLITRK5	1052	26050	1052	26050	21072181	InnateDB	unknown	human	human
etri_00523	CEBPD	GATA3	1052	2625	1052	2625	21072181	InnateDB	unknown	human	human
etri_00524	CEBPD	IGSF22	1052	283284	1052	283284	21072181	InnateDB	unknown	human	human
etri_00525	CEBPD	CXCL1	1052	2919	1052	2919	23028973	TRRUST	activation	human	human
etri_00526	CEBPD	HOXB4	1052	3214	1052	3214	21072181	InnateDB	unknown	human	human
etri_00527	CEBPD	IGF1	1052	3479	1052	3479	19103645	HTRIdb_LC	unknown	human	human
etri_00528	CEBPD	IL6	1052	3569	1052	3569	15158360	CytReg	activation	human	human
etri_00529	CEBPD	CXCL8	1052	3576	1052	3576	8999951	CytReg	activation	human	human
etri_00530	CEBPD	IL10	1052	3586	1052	3586	12847250	CytReg	activation	human	human
etri_00531	CEBPD	USP50	1052	373509	1052	373509	21072181	InnateDB	unknown	human	human
etri_00532	CEBPD	LBR	1052	3930	1052	3930	21072181	InnateDB	unknown	human	human
etri_00533	CEBPD	LDLR	1052	3949	1052	3949	21072181	InnateDB	unknown	human	human
etri_00534	CEBPD	LEP	1052	3952	1052	3952	25889814	InnateDB	unknown	human	human
etri_00535	CEBPD	LPL	1052	4023	1052	4023	25889814	InnateDB	unknown	human	human
etri_00536	CEBPD	LTBP1	1052	4052	1052	4052	21072181	InnateDB	unknown	human	human
etri_00537	CEBPD	LTF	1052	4057	1052	4057	15588942	InnateDB	unknown	human	human
etri_00538	CEBPD	MLF1	1052	4291	1052	4291	21072181	InnateDB	unknown	human	human
etri_00539	CEBPD	NF2	1052	4771	1052	4771	21072181	InnateDB	unknown	human	human
etri_00540	CEBPD	TXNDC11	1052	51061	1052	51061	21072181	InnateDB	unknown	human	human
etri_00541	CEBPD	ANGPTL4	1052	51129	1052	51129	25889814	InnateDB	unknown	human	human
etri_00542	CEBPD	ING4	1052	51147	1052	51147	21072181	InnateDB	unknown	human	human
etri_00543	CEBPD	TLR8	1052	51311	1052	51311	20829351	InnateDB	unknown	human	human
etri_00544	CEBPD	PDE3B	1052	5140	1052	5140	21072181	InnateDB	unknown	human	human
etri_00545	CEBPD	PDGFRA	1052	5156	1052	5156	11278956	TRRUST	unknown	human	human
etri_00546	CEBPD	IL23A	1052	51561	1052	51561	23028973	TRRUST	activation	human	human
etri_00547	CEBPD	MPP6	1052	51678	1052	51678	21072181	InnateDB	unknown	human	human
etri_00548	CEBPD	POU5F1	1052	5460	1052	5460	15284209	TRRUST	activation	human	human
etri_00549	CEBPD	PPARG	1052	5468	1052	5468	10649448	TRRUST	activation	human	human
etri_00549	CEBPD	PPARG	1052	5468	1052	5468	18619497	InnateDB	unknown	human	human
etri_00549	CEBPD	PPARG	1052	5468	1052	5468	18619497	TRRUST	activation	human	human
etri_00549	CEBPD	PPARG	1052	5468	1052	5468	20971808	InnateDB	unknown	human	human
etri_00549	CEBPD	PPARG	1052	5468	1052	5468	20971808	TRRUST	activation	human	human
etri_00550	CEBPD	BCOR	1052	54880	1052	54880	21072181	InnateDB	unknown	human	human
etri_00551	CEBPD	PRL	1052	5617	1052	5617	10455153	TRRUST	unknown	human	human
etri_00552	CEBPD	PTGS2	1052	5743	1052	5743	10956548	HTRIdb_LC	unknown	human	human
etri_00552	CEBPD	PTGS2	1052	5743	1052	5743	16397300	InnateDB	unknown	human	human
etri_00552	CEBPD	PTGS2	1052	5743	1052	5743	18820298	InnateDB	unknown	human	human
etri_00552	CEBPD	PTGS2	1052	5743	1052	5743	21072181	InnateDB	unknown	human	human
etri_00552	CEBPD	PTGS2	1052	5743	1052	5743	7559624	TRRUST	unknown	human	human
etri_00553	CEBPD	SCN4B	1052	6330	1052	6330	21072181	InnateDB	unknown	human	human
etri_00554	CEBPD	CCL5	1052	6352	1052	6352	11413310	CytReg	unknown	human	human
etri_00555	CEBPD	CCL20	1052	6364	1052	6364	23028973	TRRUST	activation	human	human
etri_00556	CEBPD	SLC1A5	1052	6510	1052	6510	21072181	InnateDB	unknown	human	human
etri_00557	CEBPD	BMP6	1052	654	1052	654	21072181	InnateDB	unknown	human	human
etri_00558	CEBPD	SOD1	1052	6647	1052	6647	20385105	InnateDB	unknown	human	human
etri_00558	CEBPD	SOD1	1052	6647	1052	6647	20385105	TRRUST	activation	human	human
etri_00559	CEBPD	SOX2	1052	6657	1052	6657	21072181	InnateDB	unknown	human	human
etri_00560	CEBPD	ZEB1	1052	6935	1052	6935	21072181	InnateDB	unknown	human	human
etri_00561	CEBPD	TMBIM6	1052	7009	1052	7009	21072181	InnateDB	unknown	human	human
etri_00562	CEBPD	TGFBR2	1052	7048	1052	7048	21072181	InnateDB	unknown	human	human
etri_00563	CEBPD	TNF	1052	7124	1052	7124	10629048	TRRUST	unknown	human	human
etri_00564	CEBPD	TNFAIP6	1052	7130	1052	7130	23028973	TRRUST	activation	human	human
etri_00565	CEBPD	TOP2A	1052	7153	1052	7153	21072181	InnateDB	unknown	human	human
etri_00566	CEBPD	C3	1052	718	1052	718	8385337	TRRUST	unknown	human	human
etri_00567	CEBPD	TRPM2	1052	7226	1052	7226	21072181	InnateDB	unknown	human	human
etri_00568	CEBPD	VIP	1052	7432	1052	7432	7713908	TFe	unknown	human	human
etri_00569	CEBPD	CXCR4	1052	7852	1052	7852	21072181	InnateDB	unknown	human	human
etri_00570	CEBPD	ULBP2	1052	80328	1052	80328	21072181	InnateDB	unknown	human	human
etri_00571	CEBPD	ADAMTS10	1052	81794	1052	81794	21072181	InnateDB	unknown	human	human
etri_00572	CEBPD	ARHGAP24	1052	83478	1052	83478	21072181	InnateDB	unknown	human	human
etri_00573	CEBPD	RHNO1	1052	83695	1052	83695	21072181	InnateDB	unknown	human	human
etri_00574	CEBPD	CASP8	1052	841	1052	841	24810056	TRRUST	unknown	human	human
etri_00575	CEBPD	TBRG1	1052	84897	1052	84897	21072181	InnateDB	unknown	human	human
etri_00576	CEBPD	TSLP	1052	85480	1052	85480	21072181	InnateDB	unknown	human	human
etri_00577	CEBPD	CTNNAL1	1052	8727	1052	8727	21072181	InnateDB	unknown	human	human
etri_00578	CEBPD	TNFSF10	1052	8743	1052	8743	21072181	InnateDB	unknown	human	human
etri_00579	CEBPD	MPDZ	1052	8777	1052	8777	21072181	InnateDB	unknown	human	human
etri_00580	CEBPD	BUD31	1052	8896	1052	8896	21072181	InnateDB	unknown	human	human
etri_00581	CEBPD	PTTG1	1052	9232	1052	9232	21072181	InnateDB	unknown	human	human
etri_00582	CEBPD	STRADA	1052	92335	1052	92335	21072181	InnateDB	unknown	human	human
etri_00583	CEBPD	ACYP2	1052	98	1052	98	21072181	InnateDB	unknown	human	human
etri_00584	CEBPD	MAFB	1052	9935	1052	9935	21072181	InnateDB	unknown	human	human
etri_00585	DEAF1	HTR1A	10522	3350	10522	3350	14507979	TRRUST	repression	human	human
etri_00586	DEAF1	GDF5	10522	8200	10522	8200	24861163	TRRUST	unknown	human	human
etri_00587	KAT5	ERCC1	10524	2067	10524	2067	22159227	TRRUST	activation	human	human
etri_00588	KAT5	HDC	10524	3067	10524	3067	17827213	TRRUST	repression	human	human
etri_00589	KAT5	IL2	10524	3558	10524	3558	11145913	TRRUST	unknown	human	human
etri_00590	KAT5	CCND1	10524	595	10524	595	23637611	ENdb	unknown	human	human
etri_00591	KAT5	STAT3	10524	6774	10524	6774	12551922	TRRUST	repression	human	human
etri_00592	KAT5	GMPS	10524	8833	10524	8833	21453247	TRRUST	repression	human	human
etri_00593	CEBPE	CSF2RB	1053	1439	1053	1439	10453008	InnateDB	unknown	human	human
etri_00594	CEBPE	CTSG	1053	1511	1053	1511	16019164	ORegAnno_LC	unknown	human	human
etri_00594	CEBPE	CTSG	1053	1511	1053	1511	16019164	TRRUST	unknown	human	human
etri_00595	CEBPE	ELANE	1053	1991	1053	1991	10233885	InnateDB	unknown	human	human
etri_00596	CEBPE	ALOX5AP	1053	241	1053	241	12571239	InnateDB	unknown	human	human
etri_00597	CEBPE	G6PC	1053	2538	1053	2538	15933209	ORegAnno_LC	unknown	human	human
etri_00598	CEBPE	GATA1	1053	2623	1053	2623	12202480	TRRUST	repression	human	human
etri_00599	CEBPE	GPX4	1053	2879	1053	2879	17688422	HTRIdb_LC	unknown	human	human
etri_00600	CEBPE	APOB	1053	338	1053	338	15933209	ORegAnno_LC	unknown	human	human
etri_00601	CEBPE	LTF	1053	4057	1053	4057	12522000	InnateDB	unknown	human	human
etri_00601	CEBPE	LTF	1053	4057	1053	4057	12522000	TRRUST	unknown	human	human
etri_00601	CEBPE	LTF	1053	4057	1053	4057	15588942	InnateDB	unknown	human	human
etri_00602	CEBPE	MXD1	1053	4084	1053	4084	18203738	InnateDB	unknown	human	human
etri_00603	CEBPE	MMP2	1053	4313	1053	4313	19853299	TRRUST	unknown	human	human
etri_00604	CEBPE	MYC	1053	4609	1053	4609	12947005	TRRUST	repression	human	human
etri_00605	CEBPE	PRG2	1053	5553	1053	5553	12202480	InnateDB	unknown	human	human
etri_00605	CEBPE	PRG2	1053	5553	1053	5553	12202480	TRRUST	repression	human	human
etri_00606	CEBPE	PROC	1053	5624	1053	5624	15933209	ORegAnno_LC	unknown	human	human
etri_00607	CEBPE	SPI1	1053	6688	1053	6688	12202480	TRRUST	repression	human	human
etri_00608	BATF	IL10	10538	3586	10538	3586	28166218	CytReg	activation	human	human
etri_00609	BATF	IL17A	10538	3605	10538	3605	22983707	CytReg	unknown	human	human
etri_00610	BATF	IL23A	10538	51561	10538	51561	22983707	CytReg	unknown	human	human
etri_00611	BATF	IL21	10538	59067	10538	59067	22983707	CytReg	unknown	human	human
etri_00611	BATF	IL21	10538	59067	10538	59067	28166218	CytReg	activation	human	human
etri_00612	BATF	CD2	10538	914	10538	914	22592317	TRRUST	unknown	human	human
etri_00613	CEBPG	HBB	1054	3043	1054	3043	15833715	TRRUST	unknown	human	human
etri_00614	CEBPG	IL4	1054	3565	1054	3565	7665092	CytReg	unknown	human	human
etri_00615	CEBPG	IL6	1054	3569	1054	3569	12177065	CytReg	activation	human	human
etri_00616	CEBPG	CXCL8	1054	3576	1054	3576	12177065	CytReg	activation	human	human
etri_00617	CEBPG	ITGAX	1054	3687	1054	3687	9360988	InnateDB	unknown	human	human
etri_00618	CEBPG	SFTPD	1054	6441	1054	6441	11912209	TRRUST	activation	human	human
etri_00619	HTATIP2	MMP2	10553	4313	10553	4313	19349353	TRRUST	repression	human	human
etri_00620	HTATIP2	SPP1	10553	6696	10553	6696	18537194	TRRUST	repression	human	human
etri_00620	HTATIP2	SPP1	10553	6696	10553	6696	19349353	TRRUST	repression	human	human
etri_00621	HTATIP2	VEGFA	10553	7422	10553	7422	19349353	TRRUST	repression	human	human
etri_00622	DRAP1	IRF1	10589	3659	10589	3659	15893730	InnateDB	unknown	human	human
etri_00623	DRAP1	TBP	10589	6908	10589	6908	15509807	TRRUST	unknown	human	human
etri_00624	MXD4	ODC1	10608	4953	10608	4953	19789310	HTRIdb_LC	unknown	human	human
etri_00624	MXD4	ODC1	10608	4953	10608	4953	19789310	TRRUST	unknown	human	human
etri_00625	HEXIM1	CCND1	10614	595	10614	595	18757415	TRRUST	repression	human	human
etri_00626	HEXIM1	PARP12	10614	64761	10614	64761	24623795	InnateDB	unknown	human	human
etri_00627	HEXIM1	VEGFA	10614	7422	10614	7422	20453883	TRRUST	unknown	human	human
etri_00628	HEXIM1	EPSTI1	10614	94240	10614	94240	24623795	InnateDB	unknown	human	human
etri_00629	TRIM16	DES	10626	1674	10626	1674	22009481	TRRUST	repression	human	human
etri_00630	TRIM16	E2F1	10626	1869	10626	1869	20729920	TRRUST	repression	human	human
etri_00631	TRIM16	VIM	10626	7431	10626	7431	22009481	TRRUST	repression	human	human
etri_00632	KHDRBS1	IGF2	10657	3481	10657	3481	12849008	TRRUST	activation	human	human
etri_00633	KHDRBS1	IL13	10657	3596	10657	3596	20051514	InnateDB	unknown	human	human
etri_00634	KHDRBS1	AR	10657	367	10657	367	18273831	TRRUST	unknown	human	human
etri_00635	KHDRBS1	LEP	10657	3952	10657	3952	21672929	TRRUST	activation	human	human
etri_00636	KLF1	HBB	10661	3043	10661	3043	21539536	TRRUST	unknown	human	human
etri_00637	KLF1	IL12B	10661	3593	10661	3593	14976188	CytReg	both	human	human
etri_00637	KLF1	IL12B	10661	3593	10661	3593	14976188	TRRUST	unknown	human	human
etri_00638	CTCF	ACTR3	10664	10096	10664	10096	22951020	ORegAnno_LC	unknown	human	human
etri_00639	CTCF	TSFM	10664	10102	10664	10102	22951020	ORegAnno_LC	unknown	human	human
etri_00640	CTCF	CT45A7	10664	101060211	10664	101060211	22951020	ORegAnno_LC	unknown	human	human
etri_00641	CTCF	LPCAT3	10664	10162	10664	10162	22951020	ORegAnno_LC	unknown	human	human
etri_00642	CTCF	CNIH1	10664	10175	10664	10175	22951020	ORegAnno_LC	unknown	human	human
etri_00643	CTCF	CDKN2A	10664	1029	10664	1029	19340300	HTRIdb_LC	unknown	human	human
etri_00644	CTCF	RPP30	10664	10556	10664	10556	22951020	ORegAnno_LC	unknown	human	human
etri_00645	CTCF	NES	10664	10763	10664	10763	22951020	ORegAnno_LC	unknown	human	human
etri_00646	CTCF	AHCYL1	10664	10768	10664	10768	22951020	ORegAnno_LC	unknown	human	human
etri_00647	CTCF	CFTR	10664	1080	10664	1080	17696881	InnateDB	unknown	human	human
etri_00647	CTCF	CFTR	10664	1080	10664	1080	19129223	HTRIdb_LC	unknown	human	human
etri_00648	CTCF	RASSF1	10664	11186	10664	11186	20877461	InnateDB	unknown	human	human
etri_00649	CTCF	GALNT6	10664	11226	10664	11226	22951020	ORegAnno_LC	unknown	human	human
etri_00650	CTCF	EGLN2	10664	112398	10664	112398	22951020	ORegAnno_LC	unknown	human	human
etri_00651	CTCF	BATF2	10664	116071	10664	116071	22951020	ORegAnno_LC	unknown	human	human
etri_00652	CTCF	GRIN3A	10664	116443	10664	116443	22951020	ORegAnno_LC	unknown	human	human
etri_00653	CTCF	RPL39L	10664	116832	10664	116832	22951020	ORegAnno_LC	unknown	human	human
etri_00654	CTCF	ACVR1C	10664	130399	10664	130399	22951020	ORegAnno_LC	unknown	human	human
etri_00655	CTCF	CRYAA	10664	1409	10664	1409	22951020	ORegAnno_LC	unknown	human	human
etri_00656	CTCF	CSF2	10664	1437	10664	1437	19158269	TRRUST	unknown	human	human
etri_00657	CTCF	SIX5	10664	147912	10664	147912	11479593	TRRUST	unknown	human	human
etri_00658	CTCF	ANKRD46	10664	157567	10664	157567	22951020	ORegAnno_LC	unknown	human	human
etri_00659	CTCF	GPR156	10664	165829	10664	165829	22951020	ORegAnno_LC	unknown	human	human
etri_00660	CTCF	PRSS35	10664	167681	10664	167681	22951020	ORegAnno_LC	unknown	human	human
etri_00661	CTCF	S100Z	10664	170591	10664	170591	22951020	ORegAnno_LC	unknown	human	human
etri_00662	CTCF	DMPK	10664	1760	10664	1760	11479593	TRRUST	unknown	human	human
etri_00663	CTCF	ATN1	10664	1822	10664	1822	22951020	ORegAnno_LC	unknown	human	human
etri_00664	CTCF	CELSR3	10664	1951	10664	1951	25113559	TRRUST	unknown	human	human
etri_00665	CTCF	ABCA2	10664	20	10664	20	22951020	ORegAnno_LC	unknown	human	human
etri_00666	CTCF	EPHB1	10664	2047	10664	2047	22951020	ORegAnno_LC	unknown	human	human
etri_00667	CTCF	AKT1	10664	207	10664	207	22951020	ORegAnno_LC	unknown	human	human
etri_00668	CTCF	ZNF804B	10664	219578	10664	219578	22951020	ORegAnno_LC	unknown	human	human
etri_00669	CTCF	TYSND1	10664	219743	10664	219743	22951020	ORegAnno_LC	unknown	human	human
etri_00670	CTCF	ALDH1A3	10664	220	10664	220	22951020	ORegAnno_LC	unknown	human	human
etri_00671	CTCF	FKBP4	10664	2288	10664	2288	20093418	ENdb	unknown	human	human
etri_00672	CTCF	PPRC1	10664	23082	10664	23082	22951020	ORegAnno_LC	unknown	human	human
etri_00673	CTCF	BICD2	10664	23299	10664	23299	22951020	ORegAnno_LC	unknown	human	human
etri_00674	CTCF	ELP5	10664	23587	10664	23587	22951020	ORegAnno_LC	unknown	human	human
etri_00675	CTCF	HEBP2	10664	23593	10664	23593	22951020	ORegAnno_LC	unknown	human	human
etri_00676	CTCF	DEFB123	10664	245936	10664	245936	22951020	ORegAnno_LC	unknown	human	human
etri_00677	CTCF	FBXO7	10664	25793	10664	25793	22951020	ORegAnno_LC	unknown	human	human
etri_00678	CTCF	B4GALNT1	10664	2583	10664	2583	22951020	ORegAnno_LC	unknown	human	human
etri_00679	CTCF	GALT	10664	2592	10664	2592	22951020	ORegAnno_LC	unknown	human	human
etri_00680	CTCF	TSPAN16	10664	26526	10664	26526	22951020	ORegAnno_LC	unknown	human	human
etri_00681	CTCF	GH1	10664	2688	10664	2688	21711161	ENdb	unknown	human	human
etri_00682	CTCF	BBC3	10664	27113	10664	27113	20818159	TRRUST	unknown	human	human
etri_00683	CTCF	CIDEB	10664	27141	10664	27141	22951020	ORegAnno_LC	unknown	human	human
etri_00684	CTCF	RBMS3	10664	27303	10664	27303	22951020	ORegAnno_LC	unknown	human	human
etri_00685	CTCF	ANG	10664	283	10664	283	24659782	TRRUST	unknown	human	human
etri_00686	CTCF	H19	10664	283120	10664	283120	11431321	TRRUST	unknown	human	human
etri_00686	CTCF	H19	10664	283120	10664	283120	12960026	HTRIdb_LC	unknown	human	human
etri_00686	CTCF	H19	10664	283120	10664	283120	14654216	TRRUST	unknown	human	human
etri_00686	CTCF	H19	10664	283120	10664	283120	16391843	TRRUST	unknown	human	human
etri_00686	CTCF	H19	10664	283120	10664	283120	18458536	TRRUST	unknown	human	human
etri_00686	CTCF	H19	10664	283120	10664	283120	19209620	TRRUST	unknown	human	human
etri_00686	CTCF	H19	10664	283120	10664	283120	19584898	TRRUST	unknown	human	human
etri_00686	CTCF	H19	10664	283120	10664	283120	20966046	TRRUST	unknown	human	human
etri_00686	CTCF	H19	10664	283120	10664	283120	24725430	TRRUST	unknown	human	human
etri_00687	CTCF	ZNF763	10664	284390	10664	284390	22951020	ORegAnno_LC	unknown	human	human
etri_00688	CTCF	IL19	10664	29949	10664	29949	22951020	ORegAnno_LC	unknown	human	human
etri_00689	CTCF	POMT2	10664	29954	10664	29954	22951020	ORegAnno_LC	unknown	human	human
etri_00690	CTCF	HSPA5	10664	3309	10664	3309	22951020	ORegAnno_LC	unknown	human	human
etri_00691	CTCF	APOB	10664	338	10664	338	20877461	InnateDB	unknown	human	human
etri_00692	CTCF	IFNG	10664	3458	10664	3458	19818655	CytReg	unknown	human	human
etri_00692	CTCF	IFNG	10664	3458	10664	3458	19818655	InnateDB	unknown	human	human
etri_00693	CTCF	IGF2	10664	3481	10664	3481	12960026	HTRIdb_LC	unknown	human	human
etri_00693	CTCF	IGF2	10664	3481	10664	3481	18458536	TRRUST	unknown	human	human
etri_00693	CTCF	IGF2	10664	3481	10664	3481	20966046	TRRUST	unknown	human	human
etri_00693	CTCF	IGF2	10664	3481	10664	3481	21536749	TRRUST	unknown	human	human
etri_00693	CTCF	IGF2	10664	3481	10664	3481	24725430	TRRUST	unknown	human	human
etri_00694	CTCF	APP	10664	351	10664	351	11706010	TRRUST	both	human	human
etri_00694	CTCF	APP	10664	351	10664	351	9407128	TRRUST	activation	human	human
etri_00695	CTCF	IL3	10664	3562	10664	3562	19158269	CytReg	unknown	human	human
etri_00696	CTCF	IL4	10664	3565	10664	3565	19124743	CytReg	activation	human	human
etri_00697	CTCF	IL5	10664	3567	10664	3567	19124743	CytReg	activation	human	human
etri_00698	CTCF	IL10	10664	3586	10664	3586	19124743	CytReg	activation	human	human
etri_00699	CTCF	IL13	10664	3596	10664	3596	19124743	CytReg	activation	human	human
etri_00700	CTCF	IRAK2	10664	3656	10664	3656	15670593	InnateDB	unknown	human	human
etri_00700	CTCF	IRAK2	10664	3656	10664	3656	15670593	TRRUST	unknown	human	human
etri_00701	CTCF	L1CAM	10664	3897	10664	3897	22951020	ORegAnno_LC	unknown	human	human
etri_00702	CTCF	C4orf3	10664	401152	10664	401152	22951020	ORegAnno_LC	unknown	human	human
etri_00703	CTCF	ARL2	10664	402	10664	402	22951020	ORegAnno_LC	unknown	human	human
etri_00704	CTCF	MB	10664	4151	10664	4151	22951020	ORegAnno_LC	unknown	human	human
etri_00705	CTCF	MLH1	10664	4292	10664	4292	29898989	ENdb	unknown	human	human
etri_00706	CTCF	MMP10	10664	4319	10664	4319	22951020	ORegAnno_LC	unknown	human	human
etri_00707	CTCF	CT45A5	10664	441521	10664	441521	22951020	ORegAnno_LC	unknown	human	human
etri_00708	CTCF	MYC	10664	4609	10664	4609	12032779	TRRUST	repression	human	human
etri_00708	CTCF	MYC	10664	4609	10664	4609	12524457	TRRUST	repression	human	human
etri_00708	CTCF	MYC	10664	4609	10664	4609	19568426	TRRUST	activation	human	human
etri_00708	CTCF	MYC	10664	4609	10664	4609	20877461	InnateDB	unknown	human	human
etri_00708	CTCF	MYC	10664	4609	10664	4609	24662484	ENdb	unknown	human	human
etri_00708	CTCF	MYC	10664	4609	10664	4609	24725430	TRRUST	unknown	human	human
etri_00708	CTCF	MYC	10664	4609	10664	4609	29641996	ENdb	unknown	human	human
etri_00708	CTCF	MYC	10664	4609	10664	4609	9591631	TRRUST	unknown	human	human
etri_00709	CTCF	MYD88	10664	4615	10664	4615	22951020	ORegAnno_LC	unknown	human	human
etri_00710	CTCF	NBN	10664	4683	10664	4683	22951020	ORegAnno_LC	unknown	human	human
etri_00711	CTCF	NF1	10664	4763	10664	4763	21111075	TRRUST	unknown	human	human
etri_00712	CTCF	NFE2L2	10664	4780	10664	4780	22951020	ORegAnno_LC	unknown	human	human
etri_00713	CTCF	NOTCH3	10664	4854	10664	4854	24984200	InnateDB	unknown	human	human
etri_00714	CTCF	NPC1	10664	4864	10664	4864	22951020	ORegAnno_LC	unknown	human	human
etri_00715	CTCF	PAX6	10664	5080	10664	5080	15096508	TRRUST	unknown	human	human
etri_00715	CTCF	PAX6	10664	5080	10664	5080	16723452	TRRUST	both	human	human
etri_00715	CTCF	PAX6	10664	5080	10664	5080	17122106	TRRUST	unknown	human	human
etri_00716	CTCF	COMMD2	10664	51122	10664	51122	22951020	ORegAnno_LC	unknown	human	human
etri_00717	CTCF	NT5C3A	10664	51251	10664	51251	22951020	ORegAnno_LC	unknown	human	human
etri_00718	CTCF	KCNK9	10664	51305	10664	51305	24667089	ENdb	unknown	human	human
etri_00719	CTCF	ZMYND10	10664	51364	10664	51364	20877461	InnateDB	unknown	human	human
etri_00720	CTCF	PLXNB3	10664	5365	10664	5365	22951020	ORegAnno_LC	unknown	human	human
etri_00721	CTCF	CT45A6	10664	541465	10664	541465	22951020	ORegAnno_LC	unknown	human	human
etri_00722	CTCF	POU1F1	10664	5449	10664	5449	22951020	ORegAnno_LC	unknown	human	human
etri_00723	CTCF	UGT1A9	10664	54600	10664	54600	22951020	ORegAnno_LC	unknown	human	human
etri_00724	CTCF	PPARD	10664	5467	10664	5467	22951020	ORegAnno_LC	unknown	human	human
etri_00725	CTCF	ETNK2	10664	55224	10664	55224	18632798	TRRUST	unknown	human	human
etri_00726	CTCF	PTPA	10664	5524	10664	5524	22951020	ORegAnno_LC	unknown	human	human
etri_00727	CTCF	LRRC59	10664	55379	10664	55379	22951020	ORegAnno_LC	unknown	human	human
etri_00728	CTCF	MEG3	10664	55384	10664	55384	16331412	HTRIdb_LC	unknown	human	human
etri_00728	CTCF	MEG3	10664	55384	10664	55384	16331412	TRRUST	unknown	human	human
etri_00729	CTCF	MCM10	10664	55388	10664	55388	22951020	ORegAnno_LC	unknown	human	human
etri_00730	CTCF	NCBP3	10664	55421	10664	55421	22951020	ORegAnno_LC	unknown	human	human
etri_00731	CTCF	HAUS7	10664	55559	10664	55559	22951020	ORegAnno_LC	unknown	human	human
etri_00732	CTCF	STAB2	10664	55576	10664	55576	22951020	ORegAnno_LC	unknown	human	human
etri_00733	CTCF	ACKR3	10664	57007	10664	57007	22951020	ORegAnno_LC	unknown	human	human
etri_00734	CTCF	PBXIP1	10664	57326	10664	57326	22187427	TRRUST	unknown	human	human
etri_00735	CTCF	DIP2B	10664	57609	10664	57609	22951020	ORegAnno_LC	unknown	human	human
etri_00736	CTCF	PTPRG	10664	5793	10664	5793	21150880	TRRUST	unknown	human	human
etri_00737	CTCF	ZNF462	10664	58499	10664	58499	22951020	ORegAnno_LC	unknown	human	human
etri_00738	CTCF	RAD21	10664	5885	10664	5885	19826084	TRRUST	unknown	human	human
etri_00739	CTCF	RARRES1	10664	5918	10664	5918	22615834	TRRUST	activation	human	human
etri_00740	CTCF	RBL2	10664	5934	10664	5934	21325284	TRRUST	unknown	human	human
etri_00741	CTCF	CCND1	10664	595	10664	595	18625744	TRRUST	unknown	human	human
etri_00742	CTCF	BCL6	10664	604	10664	604	20733034	TRRUST	repression	human	human
etri_00743	CTCF	ATXN7	10664	6314	10664	6314	21689595	TRRUST	unknown	human	human
etri_00744	CTCF	CCL16	10664	6360	10664	6360	22951020	ORegAnno_LC	unknown	human	human
etri_00745	CTCF	MRPL17	10664	63875	10664	63875	22951020	ORegAnno_LC	unknown	human	human
etri_00746	CTCF	HS1BP3	10664	64342	10664	64342	22951020	ORegAnno_LC	unknown	human	human
etri_00747	CTCF	LPIN3	10664	64900	10664	64900	22951020	ORegAnno_LC	unknown	human	human
etri_00748	CTCF	SLC6A4	10664	6532	10664	6532	15229244	TRRUST	unknown	human	human
etri_00748	CTCF	SLC6A4	10664	6532	10664	6532	17360901	TRRUST	unknown	human	human
etri_00748	CTCF	SLC6A4	10664	6532	10664	6532	21309950	TRRUST	unknown	human	human
etri_00748	CTCF	SLC6A4	10664	6532	10664	6532	23765727	TRRUST	unknown	human	human
etri_00749	CTCF	SOX2	10664	6657	10664	6657	29091765	ENdb	unknown	human	human
etri_00750	CTCF	BRCA1	10664	672	10664	672	19466541	TRRUST	unknown	human	human
etri_00750	CTCF	BRCA1	10664	672	10664	672	24725430	TRRUST	unknown	human	human
etri_00751	CTCF	TMBIM6	10664	7009	10664	7009	22951020	ORegAnno_LC	unknown	human	human
etri_00752	CTCF	TERT	10664	7015	10664	7015	16326864	HTRIdb_LC	unknown	human	human
etri_00752	CTCF	TERT	10664	7015	10664	7015	16326864	TRRUST	repression	human	human
etri_00752	CTCF	TERT	10664	7015	10664	7015	17267411	HTRIdb_LC	unknown	human	human
etri_00752	CTCF	TERT	10664	7015	10664	7015	19914212	TRRUST	repression	human	human
etri_00753	CTCF	C1R	10664	715	10664	715	22951020	ORegAnno_LC	unknown	human	human
etri_00754	CTCF	TRO	10664	7216	10664	7216	22951020	ORegAnno_LC	unknown	human	human
etri_00755	CTCF	ZNHIT2	10664	741	10664	741	22951020	ORegAnno_LC	unknown	human	human
etri_00756	CTCF	WT1	10664	7490	10664	7490	24534946	TRRUST	unknown	human	human
etri_00757	CTCF	ZNF20	10664	7568	10664	7568	22951020	ORegAnno_LC	unknown	human	human
etri_00758	CTCF	SMIM7	10664	79086	10664	79086	22951020	ORegAnno_LC	unknown	human	human
etri_00759	CTCF	TRAPPC6A	10664	79090	10664	79090	22951020	ORegAnno_LC	unknown	human	human
etri_00760	CTCF	BCL2L14	10664	79370	10664	79370	22951020	ORegAnno_LC	unknown	human	human
etri_00761	CTCF	ZNF613	10664	79898	10664	79898	22951020	ORegAnno_LC	unknown	human	human
etri_00762	CTCF	NANOG	10664	79923	10664	79923	22879976	TRRUST	unknown	human	human
etri_00763	CTCF	ESRP2	10664	80004	10664	80004	22951020	ORegAnno_LC	unknown	human	human
etri_00764	CTCF	HMCN1	10664	83872	10664	83872	22951020	ORegAnno_LC	unknown	human	human
etri_00765	CTCF	CASP8	10664	841	10664	841	26795348	ENdb	unknown	human	human
etri_00766	CTCF	GAS7	10664	8522	10664	8522	22951020	ORegAnno_LC	unknown	human	human
etri_00767	CTCF	COL27A1	10664	85301	10664	85301	22951020	ORegAnno_LC	unknown	human	human
etri_00768	CTCF	DYNLL1	10664	8655	10664	8655	22951020	ORegAnno_LC	unknown	human	human
etri_00769	CTCF	TNFRSF18	10664	8784	10664	8784	22951020	ORegAnno_LC	unknown	human	human
etri_00770	CTCF	FGF17	10664	8822	10664	8822	22951020	ORegAnno_LC	unknown	human	human
etri_00771	CTCF	KSR1	10664	8844	10664	8844	22951020	ORegAnno_LC	unknown	human	human
etri_00772	CTCF	ASAP2	10664	8853	10664	8853	23999061	TRRUST	unknown	human	human
etri_00773	CTCF	CHRNA6	10664	8973	10664	8973	22951020	ORegAnno_LC	unknown	human	human
etri_00774	CTCF	DMKN	10664	93099	10664	93099	22951020	ORegAnno_LC	unknown	human	human
etri_00775	CTCF	CD80	10664	941	10664	941	22951020	ORegAnno_LC	unknown	human	human
etri_00776	CTCF	PAGE4	10664	9506	10664	9506	22951020	ORegAnno_LC	unknown	human	human
etri_00777	CTCF	PMPCB	10664	9512	10664	9512	22951020	ORegAnno_LC	unknown	human	human
etri_00778	CTCF	RBM39	10664	9584	10664	9584	22951020	ORegAnno_LC	unknown	human	human
etri_00779	CTCF	CEP135	10664	9662	10664	9662	22951020	ORegAnno_LC	unknown	human	human
etri_00780	CTCF	IPO13	10664	9670	10664	9670	23620300	TRRUST	unknown	human	human
etri_00781	TCF19	CCNE1	6941	898	106795	12447	15051733	TRRUST	repression	mouse	mouse
etri_00782	TBR1	IFNG	10716	3458	10716	15978	12055627	TFe	unknown	human	mouse
tri_0036	TBR1	RELN	10716	5649	10716	19699	10749215	TFe	unknown	human	mouse
tri_0036	TBR1	RELN	10716	5649	10716	5649	19165920	TRRUST	unknown	human	human
etri_00784	NFAT5	CDKN2A	10725	1029	10725	1029	19340300	HTRIdb_LC	unknown	human	human
etri_00785	NFAT5	CYP3A7	10725	1551	10725	1551	17600221	InnateDB	unknown	human	human
etri_00785	NFAT5	CYP3A7	10725	1551	10725	1551	17600221	TRRUST	unknown	human	human
etri_00786	NFAT5	CYP2E1	10725	1571	10725	1571	17440116	InnateDB	unknown	human	human
etri_00787	NFAT5	AKR1B1	10725	231	10725	231	16644704	InnateDB	unknown	human	human
etri_00788	NFAT5	IL6	10725	3569	10725	3569	25044064	CytReg	activation	human	human
etri_00789	NFAT5	IL10	10725	3586	10725	3586	25044064	CytReg	repression	human	human
etri_00790	NFAT5	AR	10725	367	10725	367	20080774	InnateDB	unknown	human	human
etri_00791	NFAT5	LTB	10725	4050	10725	4050	11485737	TRRUST	unknown	human	human
etri_00792	NFAT5	S100A4	10725	6275	10725	6275	21289293	HTRIdb_LC	unknown	human	human
etri_00792	NFAT5	S100A4	10725	6275	10725	6275	21289293	InnateDB	unknown	human	human
etri_00793	NFAT5	CCL2	10725	6347	10725	6347	22619484	CytReg	activation	human	human
etri_00793	NFAT5	CCL2	10725	6347	10725	6347	22619484	TRRUST	repression	human	human
etri_00794	NFAT5	SLC5A3	10725	6526	10725	6526	17600221	InnateDB	unknown	human	human
etri_00795	NFAT5	TNF	10725	7124	10725	7124	11485737	CytReg	activation	human	human
etri_00795	NFAT5	TNF	10725	7124	10725	7124	11485737	HTRIdb_LC	unknown	human	human
etri_00795	NFAT5	TNF	10725	7124	10725	7124	11485737	InnateDB	unknown	human	human
etri_00795	NFAT5	TNF	10725	7124	10725	7124	11485737	TRRUST	unknown	human	human
etri_00795	NFAT5	TNF	10725	7124	10725	7124	16027109	ORegAnno_LC	unknown	human	human
etri_00796	TCFL5	CD2	10732	914	10732	914	12923186	HTRIdb_LC	unknown	human	human
etri_00796	TCFL5	CD2	10732	914	10732	914	12923186	TRRUST	repression	human	human
etri_00797	SIX2	SIX1	10736	6495	10736	6495	26884396	ENdb	unknown	human	human
etri_00798	WWP1	TP53	11059	7157	107568	22059	16924229	TRRUST	activation	mouse	mouse
etri_00799	KDM5B	HOXA1	10765	3198	10765	3198	24619877	InnateDB	unknown	human	human
etri_00800	KDM5B	HOXA5	10765	3202	10765	3202	24619877	InnateDB	unknown	human	human
etri_00801	KDM5B	MYT1	10765	4661	10765	4661	24619877	InnateDB	unknown	human	human
etri_00802	KDM5B	RARB	10765	5915	10765	5915	24619877	InnateDB	unknown	human	human
etri_00803	CORO2A	NOS2	7464	4843	107684	18126	21331046	InnateDB	unknown	mouse	mouse
etri_00804	CORO2A	CCL13	7464	6357	107684	20296	21331046	InnateDB	unknown	mouse	mouse
etri_00805	ZMYND11	IL6	10771	3569	10771	3569	19379743	TRRUST	activation	human	human
etri_00806	ANKRD1	MYL2	27063	4633	107765	17906	9043061	TRRUST	repression	mouse	mouse
etri_00807	ANKRD1	NPPA	27063	4878	107765	230899	18273862	TRRUST	repression	mouse	mouse
etri_00808	ANKRD1	ANKRD2	27063	26287	107765	56642	26102030	InnateDB	unknown	mouse	mouse
etri_00809	ZNF274	CDKN2A	10782	1029	10782	1029	19340300	HTRIdb_LC	unknown	human	human
etri_00810	GCM2	PTH	9247	5741	107889	19226	21713993	TRRUST	activation	mouse	mouse
etri_00811	CHD4	CD4	1108	920	107932	12504	17980631	InnateDB	unknown	mouse	mouse
etri_00811	CHD4	CD4	1108	920	107932	12504	17980631	TRRUST	activation	mouse	mouse
etri_00812	CHD4	ID2	1108	3398	107932	15902	22302795	TRRUST	repression	mouse	mouse
etri_00813	CHD4	JUN	1108	3725	107932	16476	22302795	TRRUST	repression	mouse	mouse
etri_00814	CHD4	NGFR	1108	4804	107932	18053	22302795	TRRUST	repression	mouse	mouse
etri_00815	CDK9	EGR1	1025	1958	107951	13653	15749018	InnateDB	unknown	mouse	mouse
etri_00816	CDK9	IFIT1B	1025	439996	107951	15957	23596302	InnateDB	unknown	mouse	mouse
etri_00817	TAF9	TP53	6880	7157	108143	22059	11278372	TRRUST	activation	mouse	mouse
etri_00818	SRCAP	KLK3	10847	354	10847	354	20432434	TRRUST	activation	human	human
etri_00819	SRCAP	PCK2	10847	5106	10847	5106	11522779	TRRUST	unknown	human	human
etri_00820	Foxp1	ARG2	108655	384	108655	11847	22675208	InnateDB	unknown	mouse	mouse
etri_00821	Foxp1	FGF17	108655	8822	108655	14171	20713518	TRRUST	activation	mouse	mouse
etri_00822	Foxp1	FGF3	108655	2248	108655	14174	20713518	TRRUST	activation	mouse	mouse
etri_00823	Foxp1	IL17RA	108655	23765	108655	16172	21532575	InnateDB	unknown	mouse	mouse
etri_00824	Foxp1	IL6	108655	3569	108655	16193	20185820	InnateDB	unknown	mouse	mouse
etri_00825	Foxp1	LHX3	108655	8022	108655	16871	19797899	TRRUST	unknown	mouse	mouse
etri_00826	Foxp1	SCGB1A1	108655	7356	108655	22287	11358962	TRRUST	repression	mouse	mouse
etri_00827	Foxp1	FGF20	108655	26281	108655	80857	20713518	TRRUST	activation	mouse	mouse
etri_00828	Foxp1	FGF16	108655	8823	108655	80903	20713518	TRRUST	activation	mouse	mouse
etri_00829	JMJD1C	CYP17A1	221037	1586	108829	13074	20530532	TRRUST	activation	mouse	mouse
etri_00830	PPARGC1A	APOA5	10891	116519	10891	116519	16891307	TRRUST	activation	human	human
etri_00831	PPARGC1A	CYP2C9	10891	1559	10891	1559	16882880	TRRUST	unknown	human	human
etri_00832	PPARGC1A	CYP7A1	10891	1581	10891	1581	16891307	TRRUST	activation	human	human
etri_00833	PPARGC1A	ALDOB	10891	229	10891	229	16891307	TRRUST	activation	human	human
etri_00834	PPARGC1A	MLYCD	10891	23417	10891	23417	16434556	TRRUST	unknown	human	human
etri_00835	PPARGC1A	APOC3	10891	345	10891	345	16891307	TRRUST	activation	human	human
etri_00836	PPARGC1A	LDLR	10891	3949	10891	3949	19322023	TFactS	repression	human	human
etri_00837	PPARGC1A	OTC	10891	5009	10891	5009	16891307	TRRUST	activation	human	human
etri_00838	PPARGC1A	PCK2	10891	5106	10891	5106	16891307	TRRUST	activation	human	human
etri_00839	PPARGC1A	ABCB11	10891	8647	10891	8647	25675114	InnateDB	unknown	human	human
etri_00840	PPARGC1A	MFN2	10891	9927	10891	9927	17828388	TRRUST	activation	human	human
etri_00841	E2F8	E2F1	79733	1869	108961	13555	18202719	TRRUST	repression	mouse	mouse
etri_00842	EHMT2	CDKN1A	10919	1026	10919	1026	16287849	InnateDB	unknown	human	human
etri_00842	EHMT2	CDKN1A	10919	1026	10919	1026	16287849	TRRUST	unknown	human	human
etri_00843	EHMT2	ELANE	10919	1991	10919	1991	18647749	InnateDB	unknown	human	human
etri_00844	EHMT2	BIRC5	10919	332	10919	332	17124180	TRRUST	unknown	human	human
etri_00845	EHMT2	CIITA	10919	4261	10919	4261	21216962	InnateDB	unknown	human	human
etri_00846	EHMT2	MYC	10919	4609	10919	4609	16287849	InnateDB	unknown	human	human
etri_00847	EHMT2	SIAH1	10919	6477	10919	6477	21847359	TRRUST	repression	human	human
etri_00848	EHMT2	RUNX3	10919	864	10919	864	18850007	TRRUST	activation	human	human
etri_00849	SUB1	IRF1	10923	3659	10923	3659	15893730	InnateDB	unknown	human	human
etri_00850	SUB1	TAF7	10923	6879	10923	6879	15893730	InnateDB	unknown	human	human
etri_00851	COPS5	CDKN1B	10987	1027	10987	1027	16951171	TRRUST	repression	human	human
etri_00852	COPS5	VEGFA	10987	7422	10987	7422	12542982	TRRUST	activation	human	human
etri_00853	MZF1	MYB	7593	4602	109889	17863	10567569	TFe	unknown	mouse	mouse
etri_00854	MZF1	SELL	7593	6402	109889	20343	19041738	InnateDB	unknown	mouse	mouse
etri_00854	MZF1	SELL	7593	6402	109889	20343	19041738	TRRUST	activation	mouse	mouse
etri_00855	MZF1	SOD3	7593	6649	109889	20657	12374566	TRRUST	repression	mouse	mouse
etri_00856	EHMT2	CCND1	10919	595	110147	12443	19010785	TRRUST	unknown	mouse	mouse
etri_00842	EHMT2	CDKN1A	10919	1026	110147	12575	19056828	TRRUST	unknown	mouse	mouse
etri_00857	EHMT2	IFNB1	10919	3456	110147	15977	24656046	InnateDB	unknown	mouse	mouse
etri_00858	EHMT2	IL2RA	10919	3559	110147	16184	24120360	InnateDB	unknown	mouse	mouse
etri_00859	EHMT2	POU5F1	10919	5460	110147	18999	18535151	TRRUST	activation	mouse	mouse
etri_00860	EHMT2	PPARG	10919	5468	110147	19016	23178591	TRRUST	repression	mouse	mouse
etri_00861	EHMT2	CD27	10919	939	110147	21940	24120360	InnateDB	unknown	mouse	mouse
etri_00862	EHMT2	WNT10A	10919	80326	110147	22409	23178591	TRRUST	activation	mouse	mouse
etri_00863	EHMT2	FGF21	10919	26291	110147	56636	23283977	TRRUST	repression	mouse	mouse
etri_00864	RAF1	MAPK1	5894	5594	110157	26413	8007980	TRRUST	activation	mouse	mouse
etri_00865	ATF7	ERBB2	11016	2064	11016	2064	10698518	TRRUST	unknown	human	human
etri_00866	ATF7	CXCL2	11016	2920	11016	2920	26322480	CytReg	repression	human	human
etri_00867	ATF7	CCL3	11016	6348	11016	6348	26322480	CytReg	repression	human	human
etri_00868	ATF7	TAF12	11016	6883	11016	6883	15735663	TRRUST	activation	human	human
etri_00869	ATF7	TNF	11016	7124	11016	7124	26322480	CytReg	repression	human	human
etri_00870	WWP1	ERBB4	11059	2066	11059	2066	19561640	TRRUST	repression	human	human
etri_00871	WWP1	SPART	11059	23111	11059	23111	19307600	TRRUST	unknown	human	human
etri_00872	WWP1	TGFBR1	11059	7046	11059	7046	15221015	TRRUST	repression	human	human
etri_00873	CHD3	MMP9	1107	4318	1107	4318	12431981	InnateDB	unknown	human	human
etri_00874	NR3C2	FKBP5	4306	2289	110784	14229	24491541	TRRUST	unknown	mouse	mouse
etri_00875	NR3C2	TSC22D3	4306	1831	110784	14605	24491541	TRRUST	unknown	mouse	mouse
etri_00876	NR3C2	HTR1A	4306	3350	110784	15550	11278286	TFe	unknown	mouse	mouse
etri_00877	NR3C2	SCNN1A	4306	6337	110784	20276	24026182	TRRUST	activation	mouse	mouse
etri_00878	NR3C2	SGK1	4306	6446	110784	20393	24491541	TRRUST	unknown	mouse	mouse
etri_00879	NR3C2	TNS1	4306	7145	110784	21961	24491541	TRRUST	unknown	mouse	mouse
etri_00880	NR3C2	MLLT3	4306	4300	110784	70122	24026182	TRRUST	repression	mouse	mouse
etri_00881	NR3C2	RASL12	4306	51285	110784	70784	24491541	TRRUST	unknown	mouse	mouse
etri_00598	CEBPE	GATA1	1053	2623	110794	14460	15016648	InnateDB	unknown	mouse	mouse
etri_00601	CEBPE	LTF	1053	4057	110794	17002	12522000	InnateDB	unknown	mouse	mouse
etri_00602	CEBPE	MXD1	1053	4084	110794	17119	14576045	TRRUST	unknown	mouse	mouse
etri_00882	CEBPE	LRG1	1053	116844	110794	76905	18272588	InnateDB	unknown	mouse	mouse
etri_00883	CHD4	RNF8	1108	9025	1108	9025	22531782	TRRUST	unknown	human	human
etri_00884	CHD4	CD79A	1108	973	1108	973	23071088	TRRUST	repression	human	human
etri_00885	WDR5	MYC	11091	4609	11091	4609	24782528	TRRUST	unknown	human	human
etri_00886	HMGA1	CCNB2	3159	9133	111241	12442	19223528	TFactS	activation	mouse	mouse
etri_00887	STRAP	MMP28	11171	79148	11171	79148	20144149	InnateDB	unknown	human	human
etri_00888	SUPT16H	EGR1	11198	1958	11198	1958	17209051	InnateDB	unknown	human	human
etri_00889	KLF12	PRL	11278	5617	11278	5617	23458459	TRRUST	repression	human	human
etri_00890	KLF12	TFAP2A	11278	7020	11278	7020	10704285	TRRUST	repression	human	human
etri_00890	KLF12	TFAP2A	11278	7020	11278	7020	11373277	TRRUST	repression	human	human
etri_00891	KLF8	CDH2	11279	1000	11279	1000	20728449	TRRUST	repression	human	human
etri_00892	KLF8	FN1	11279	2335	11279	2335	20728449	TRRUST	repression	human	human
etri_00893	KLF8	MMP9	11279	4318	11279	4318	21151179	TRRUST	activation	human	human
etri_00894	KLF8	MMP14	11279	4323	11279	4323	23812425	TRRUST	activation	human	human
etri_00895	KLF8	SLC22A3	11279	6581	11279	6581	17671186	TRRUST	unknown	human	human
etri_00896	KLF8	VIM	11279	7431	11279	7431	20728449	TRRUST	repression	human	human
etri_00897	KLF8	EPSTI1	11279	94240	11279	94240	24096480	TRRUST	activation	human	human
etri_00898	KLF8	CDH1	11279	999	11279	999	20728449	TRRUST	activation	human	human
etri_00899	POU6F2	CDKN2A	11281	1029	11281	1029	19340300	HTRIdb_LC	unknown	human	human
etri_00900	ECD	GCGR	11319	2642	11319	2642	22908259	TRRUST	repression	human	human
etri_00901	PHB2	ARNT	11331	405	11331	405	21256954	TRRUST	repression	human	human
etri_00902	PHB2	BTG2	11331	7832	11331	7832	19117054	TRRUST	repression	human	human
etri_00903	ABL1	TP53	25	7157	11350	22059	7651743	TRRUST	unknown	mouse	mouse
etri_00904	ABL1	TP73	25	7161	11350	22062	11466610	TRRUST	unknown	mouse	mouse
etri_00905	Foxp2	SFTPC	114142	6440	114142	20389	18239190	TRRUST	repression	mouse	mouse
etri_00905	Foxp2	SFTPC	114142	6440	114142	20389	20553735	TRRUST	activation	mouse	mouse
etri_00906	Foxp2	NKX2-1	114142	7080	114142	21869	18239190	TRRUST	repression	mouse	mouse
etri_00907	Foxp2	SCGB1A1	114142	7356	114142	22287	11358962	TRRUST	repression	mouse	mouse
etri_00907	Foxp2	SCGB1A1	114142	7356	114142	22287	20553735	TRRUST	repression	mouse	mouse
etri_00908	CHUK	BIRC3	1147	330	1147	330	15494311	InnateDB	unknown	human	human
etri_00909	CHUK	CXCL8	1147	3576	1147	3576	15494311	InnateDB	unknown	human	human
etri_00910	CHUK	MYC	1147	4609	1147	4609	15808510	InnateDB	unknown	human	human
etri_00911	CHUK	SFN	1147	2810	1147	55948	17643371	InnateDB	unknown	human	mouse
etri_00912	CHUK	CCND1	1147	595	1147	595	15808510	InnateDB	unknown	human	human
etri_00913	CHUK	EBAG9	1147	9166	1147	9166	15808510	InnateDB	unknown	human	human
etri_00914	MYSM1	KLK3	114803	354	114803	354	17707232	InnateDB	unknown	human	human
etri_00915	PARP1	APOD	142	347	11545	11815	20493910	TRRUST	unknown	mouse	mouse
etri_00916	PARP1	E2F1	142	1869	11545	13555	10490838	TRRUST	unknown	mouse	mouse
etri_00916	PARP1	E2F1	142	1869	11545	13555	9649317	TRRUST	activation	mouse	mouse
etri_00917	PARP1	FN1	142	2335	11545	14268	22223884	TRRUST	activation	mouse	mouse
etri_00918	PARP1	IL10	142	3586	11545	16153	20181890	TRRUST	unknown	mouse	mouse
etri_00919	PARP1	IL1B	142	3553	11545	16176	25161822	InnateDB	unknown	mouse	mouse
etri_00920	PARP1	MMP9	142	4318	11545	17395	18468597	TRRUST	unknown	mouse	mouse
etri_00921	PARP1	NFKB1	142	4790	11545	18033	11135624	TRRUST	repression	mouse	mouse
etri_00922	PARP1	NOS2	142	4843	11545	18126	23357477	TRRUST	activation	mouse	mouse
etri_00923	PARP1	RELA	142	5970	11545	19697	25926428	TRRUST	unknown	mouse	mouse
etri_00924	PARP1	NKX2-1	142	7080	11545	21869	16461352	TRRUST	activation	mouse	mouse
etri_00925	PARP1	TNF	142	7124	11545	21926	25161822	InnateDB	unknown	mouse	mouse
etri_00926	PARP1	VCAM1	142	7412	11545	22329	25926428	TRRUST	unknown	mouse	mouse
etri_00927	PARP1	SH3BP2	142	6452	11545	24055	22820184	TRRUST	unknown	mouse	mouse
etri_00928	AEBP2	JARID2	121536	3720	11569	16468	25451679	TRRUST	unknown	mouse	mouse
etri_00929	AEBP2	SNAI2	121536	6591	11569	20583	25451679	TRRUST	unknown	mouse	mouse
etri_00930	ZNF653	CDKN2A	115950	1029	115950	1029	19340300	HTRIdb_LC	unknown	human	human
etri_00931	NR0B1	RLF	190	6018	11614	109263	11861512	TRRUST	repression	mouse	mouse
etri_00932	NR0B1	CYP11A1	190	1583	11614	13070	9751505	TRRUST	repression	mouse	mouse
etri_00933	NR0B1	CYP19A1	190	1588	11614	13075	11427738	TRRUST	repression	mouse	mouse
etri_00934	NR0B1	HNF4A	190	3172	11614	15378	19651776	TRRUST	repression	mouse	mouse
etri_00935	NR0B1	POU5F1	190	5460	11614	18999	19528230	TRRUST	repression	mouse	mouse
etri_00935	NR0B1	POU5F1	190	5460	11614	18999	20943815	TRRUST	activation	mouse	mouse
etri_00936	NR0B1	PPARG	190	5468	11614	19016	18381063	TRRUST	repression	mouse	mouse
etri_00937	NR0B1	SREBF1	190	6720	11614	20787	11713202	TRRUST	repression	mouse	mouse
etri_00937	NR0B1	SREBF1	190	6720	11614	20787	20080977	TRRUST	unknown	mouse	mouse
etri_00938	NR0B1	STAR	190	6770	11614	20845	19822634	TRRUST	repression	mouse	mouse
etri_00938	NR0B1	STAR	190	6770	11614	20845	9751505	TRRUST	repression	mouse	mouse
etri_00939	NR0B1	Sf1	190	22668	11614	22668	11384875	TRRUST	repression	mouse	mouse
etri_00939	NR0B1	Sf1	190	22668	11614	22668	23889939	TRRUST	repression	mouse	mouse
etri_00940	NR0B1	ESRRG	190	2104	11614	26381	16314306	TRRUST	repression	mouse	mouse
etri_00941	NR0B1	NR5A1	190	2516	11614	26423	10318795	TRRUST	repression	mouse	mouse
etri_00942	AHR	AHR	196	196	11622	11622	30544251	ENdb	unknown	mouse	mouse
etri_00943	AHR	APAF1	196	317	11622	11783	18524851	TRRUST	unknown	mouse	mouse
etri_00944	AHR	CYP19A1	196	1588	11622	13075	16260617	TRRUST	activation	mouse	mouse
tri_0240	AHR	CYP1A1	196	1543	11622	13076	11248424	TRRUST	unknown	mouse	mouse
tri_0240	AHR	CYP1A1	196	1543	11622	13076	1317062	TRRUST	activation	mouse	mouse
tri_0240	AHR	CYP1A1	196	1543	11622	13076	15313166	TRRUST	activation	mouse	mouse
tri_0240	AHR	CYP1A1	196	1543	11622	13076	19470599	TRRUST	unknown	mouse	mouse
tri_0240	AHR	CYP1A1	196	1543	11622	13076	19474220	TRRUST	activation	mouse	mouse
tri_0240	AHR	CYP1A1	196	1543	11622	13076	24639079	TRRUST	unknown	mouse	mouse
tri_0240	AHR	CYP1A1	196	1543	11622	13076	25690886	InnateDB	unknown	mouse	mouse
tri_0241	AHR	CYP1A2	196	1544	11622	13077	22442665	TRRUST	unknown	mouse	mouse
tri_0242	AHR	CYP1B1	196	1545	11622	13078	19470599	TRRUST	unknown	mouse	mouse
tri_0242	AHR	CYP1B1	196	1545	11622	13078	22442665	TRRUST	unknown	mouse	mouse
etri_00948	AHR	GATA4	196	2626	11622	14463	22684894	TRRUST	repression	mouse	mouse
etri_00949	AHR	GSTA5	196	221357	11622	14857	19474220	TRRUST	activation	mouse	mouse
etri_00950	AHR	IL10	196	3586	11622	16153	20676095	InnateDB	unknown	mouse	mouse
etri_00951	AHR	IL17A	196	3605	11622	16171	21266768	TRRUST	repression	mouse	mouse
etri_00951	AHR	IL17A	196	3605	11622	16171	21266776	TRRUST	unknown	mouse	mouse
tri_0248	AHR	IL6	196	3569	11622	16193	19703987	TRRUST	repression	mouse	mouse
tri_0248	AHR	IL6	196	3569	11622	16193	21930594	TRRUST	repression	mouse	mouse
etri_00953	AHR	LHB	196	3972	11622	16866	24145128	TRRUST	unknown	mouse	mouse
etri_00954	AHR	NKX2-5	196	1482	11622	18091	22684894	TRRUST	repression	mouse	mouse
etri_00955	AHR	NQO1	196	1728	11622	18104	19474220	TRRUST	activation	mouse	mouse
etri_00955	AHR	NQO1	196	1728	11622	18104	23800876	TRRUST	unknown	mouse	mouse
etri_00956	AHR	NOS2	196	4843	11622	18126	25690886	InnateDB	unknown	mouse	mouse
etri_00957	AHR	PLA2G4A	196	5321	11622	18783	19716514	TRRUST	activation	mouse	mouse
etri_00958	AHR	SERPINB2	196	5055	11622	18788	19822660	TRRUST	unknown	mouse	mouse
etri_00959	AHR	PTGS2	196	5743	11622	19225	15213229	TRRUST	activation	mouse	mouse
etri_00960	AHR	SIM1	196	6492	11622	20464	14660629	TRRUST	unknown	mouse	mouse
etri_00961	AHR	SNAI2	196	6591	11622	20583	16952353	TRRUST	activation	mouse	mouse
etri_00962	AHR	TNF	196	7124	11622	21926	25690886	InnateDB	unknown	mouse	mouse
tri_0237	AHR	ABCC4	196	10257	11622	239273	20395535	TRRUST	unknown	mouse	mouse
etri_00964	AHR	E2F2	196	1870	11622	242705	20573986	TRRUST	unknown	mouse	mouse
etri_00965	AHR	VAV3	196	10451	11622	57257	21115475	TRRUST	activation	mouse	mouse
etri_00966	AHR	IL21	196	59067	11622	60505	20676095	InnateDB	unknown	mouse	mouse
etri_00967	AHR	SMOC2	196	64094	11622	64074	19146932	TRRUST	unknown	mouse	mouse
etri_00968	AHR	CYP2S1	196	29785	11622	74134	17277313	InnateDB	unknown	mouse	mouse
tri_0253	AHR	UGT1A6	196	54578	11622	94284	19474220	TRRUST	activation	mouse	mouse
etri_00970	AIRE	F11	326	2160	11634	109821	22203960	TRRUST	activation	mouse	mouse
etri_00971	AIRE	BMP2	326	650	11634	12156	23850677	TRRUST	unknown	mouse	mouse
etri_00972	AIRE	TLR3	326	7098	11634	142980	21628060	InnateDB	unknown	mouse	mouse
etri_00973	AIRE	TLR8	326	51311	11634	170744	21628060	InnateDB	unknown	mouse	mouse
etri_00974	AIRE	TLR1	326	7096	11634	21897	21628060	InnateDB	unknown	mouse	mouse
etri_00975	AIRE	ALOX12	326	239	11634	239	24464130	InnateDB	unknown	mouse	human
etri_00976	AIRE	KRT14	326	3861	11634	3861	24464130	InnateDB	unknown	mouse	human
etri_00977	AIRE	S100A8	326	6279	11634	6279	24464130	InnateDB	unknown	mouse	human
etri_00978	ALDH1A1	CHRNA1	216	1134	11668	11435	2721497	ORegAnno_LC	unknown	mouse	mouse
etri_00979	ALDH1A1	CHRNB1	216	1140	11668	11443	1317551	ORegAnno_LC	unknown	mouse	mouse
etri_00980	ALDH1A1	CHRND	216	1144	11668	11447	2797207	ORegAnno_LC	unknown	mouse	mouse
etri_00981	ALDH1A1	CHRNE	216	1145	11668	11448	8464921	ORegAnno_LC	unknown	mouse	mouse
etri_00982	ALDH1A1	CHRNG	216	1146	11668	11449	1657903	ORegAnno_LC	unknown	mouse	mouse
etri_00983	ALDH1A1	DES	216	1674	11668	13346	8382796	ORegAnno_LC	unknown	mouse	mouse
etri_00984	ALDH1A1	MYL4	216	4635	11668	17896	7623850	ORegAnno_LC	unknown	mouse	mouse
tri_0040	FOXN4	DLL4	121643	54567	116810	54485	24257627	ENdb	unknown	mouse	mouse
tri_0040	FOXN4	DLL4	121643	54567	116810	54485	24257627	TRRUST	activation	mouse	mouse
etri_00986	MTA1	RNF144A	9112	9781	116870	108089	22184113	TRRUST	repression	mouse	mouse
etri_00987	MTA1	CDKN1A	9112	1026	116870	12575	20071335	TRRUST	both	mouse	mouse
etri_00988	MTA1	CLOCK	9112	9575	116870	12753	24089055	TRRUST	activation	mouse	mouse
etri_00989	MTA1	MYD88	9112	4615	116870	17874	20702415	InnateDB	unknown	mouse	mouse
tri_1459	MTA1	PAX5	9112	5079	116870	18507	17671180	TRRUST	unknown	mouse	mouse
etri_00991	MTA1	PTEN	9112	5728	116870	19211	22700976	TRRUST	repression	mouse	mouse
etri_00992	MTA1	SIX3	9112	6496	116870	20473	20682799	TRRUST	repression	mouse	mouse
etri_00993	MTA1	TIMP2	9112	7077	116870	21858	25153068	TRRUST	repression	mouse	mouse
etri_00994	MTA1	RRM2B	9112	50484	116870	382985	19837670	TRRUST	unknown	mouse	mouse
etri_00995	ALX3	Ins1	257	16333	11694	16333	16825292	InnateDB	unknown	mouse	mouse
etri_00996	ALX3	INS	257	3630	11694	16334	16825292	InnateDB	unknown	mouse	mouse
etri_00997	ALX4	FGF10	60529	2255	11695	14165	25673119	TRRUST	activation	mouse	mouse
etri_00998	TWIST2	CDH2	117581	1000	117581	1000	19581928	TRRUST	repression	human	human
etri_00998	TWIST2	CDH2	117581	1000	117581	1000	21796367	TRRUST	unknown	human	human
etri_00999	TWIST2	POSTN	117581	10631	117581	10631	21801849	TRRUST	unknown	human	human
etri_01000	TWIST2	CTPS1	117581	1503	117581	1503	19051271	TRRUST	activation	human	human
etri_01001	TWIST2	AKR1C2	117581	1646	117581	1646	19051271	TRRUST	activation	human	human
etri_01002	TWIST2	ERBB3	117581	2065	117581	2065	19051271	TRRUST	repression	human	human
etri_01003	TWIST2	F2R	117581	2149	117581	2149	19051271	TRRUST	repression	human	human
etri_01004	TWIST2	DKK1	117581	22943	117581	22943	18453541	TRRUST	unknown	human	human
etri_01005	TWIST2	FN1	117581	2335	117581	2335	20646316	TRRUST	activation	human	human
etri_01006	TWIST2	FOS	117581	2353	117581	2353	19051271	TRRUST	activation	human	human
etri_01007	TWIST2	ICAM1	117581	3383	117581	3383	17487558	TRRUST	activation	human	human
etri_01008	TWIST2	ILK	117581	3611	117581	3611	19051271	TRRUST	repression	human	human
etri_01009	TWIST2	ITGB1	117581	3688	117581	3688	17487558	TRRUST	activation	human	human
etri_01010	TWIST2	MMP2	117581	4313	117581	4313	20646316	TRRUST	activation	human	human
etri_01011	TWIST2	MYB	117581	4602	117581	4602	19051271	TRRUST	repression	human	human
etri_01012	TWIST2	ATM	117581	472	117581	472	19051271	TRRUST	activation	human	human
etri_01013	TWIST2	NF1	117581	4763	117581	4763	19051271	TRRUST	repression	human	human
etri_01014	TWIST2	PFDN4	117581	5203	117581	5203	19051271	TRRUST	repression	human	human
etri_01015	TWIST2	RAP1A	117581	5906	117581	5906	19051271	TRRUST	repression	human	human
etri_01016	TWIST2	RBL2	117581	5934	117581	5934	19051271	TRRUST	repression	human	human
etri_01017	TWIST2	NR2F1	117581	7025	117581	7025	19051271	TRRUST	activation	human	human
etri_01018	TWIST2	TNF	117581	7124	117581	7124	16831897	CytReg	repression	human	human
etri_01019	TWIST2	SRPX	117581	8406	117581	8406	19051271	TRRUST	repression	human	human
etri_01020	TWIST2	RUNX2	117581	860	117581	860	12270142	TRRUST	unknown	human	human
etri_01020	TWIST2	RUNX2	117581	860	117581	860	21931630	TRRUST	repression	human	human
etri_01021	TWIST2	GDF15	117581	9518	117581	9518	19051271	TRRUST	activation	human	human
etri_01022	TWIST2	CD44	117581	960	117581	960	17487558	TRRUST	activation	human	human
etri_01023	TWIST2	CDH1	117581	999	117581	999	21796367	TRRUST	unknown	human	human
etri_01024	FABP4	ACHE	2167	43	11770	11423	7559515	ORegAnno_LC	unknown	mouse	mouse
etri_01025	FABP4	CKM	2167	1158	11770	12715	8474439	ORegAnno_LC	unknown	mouse	mouse
etri_01026	APBB1	LRP1	322	4035	11785	16971	17920016	TRRUST	repression	mouse	mouse
etri_01027	APBB1	NOTCH1	322	4851	11785	18128	22199353	TRRUST	unknown	mouse	mouse
etri_01028	APC	CTNNB1	324	1499	11789	12387	15327768	TRRUST	unknown	mouse	mouse
etri_01029	APC	MYC	324	4609	11789	17869	10229202	TRRUST	repression	mouse	mouse
etri_01029	APC	MYC	324	4609	11789	17869	16510874	TRRUST	repression	mouse	mouse
etri_01030	APC	SPP1	324	6696	11789	20750	17565744	TRRUST	activation	mouse	mouse
etri_01031	APC	TCF4	324	6925	11789	21413	10489374	TRRUST	activation	mouse	mouse
etri_01032	APC	TP53	324	7157	11789	22059	18533991	TRRUST	repression	mouse	mouse
etri_01033	APEX1	APOD	328	347	11792	11815	20493910	TRRUST	unknown	mouse	mouse
tri_0536	APEX1	BLK	328	640	11792	12143	14594818	TRRUST	activation	mouse	mouse
etri_01035	APEX1	NFKB1	328	4790	11792	18033	17045925	TRRUST	activation	mouse	mouse
etri_01035	APEX1	NFKB1	328	4790	11792	18033	19268524	TRRUST	unknown	mouse	mouse
etri_01035	APEX1	NFKB1	328	4790	11792	18033	20498636	TRRUST	activation	mouse	mouse
etri_01036	APEX1	PAX5	328	5079	11792	18507	14594818	TRRUST	activation	mouse	mouse
etri_01037	APEX1	PTGS2	328	5743	11792	19225	20498636	TRRUST	activation	mouse	mouse
etri_01038	APEX1	RELA	328	5970	11792	19697	17045925	TRRUST	activation	mouse	mouse
etri_01039	APEX1	CCL2	328	6347	11792	20293	17045925	TRRUST	activation	mouse	mouse
etri_01040	APEX1	TLR4	328	7099	11792	21898	14706822	TRRUST	repression	mouse	mouse
etri_01041	NR2F2	AR	7026	367	11819	11835	23145053	TRRUST	unknown	mouse	mouse
etri_01042	NR2F2	ATP1A1	7026	476	11819	11928	12614160	TRRUST	repression	mouse	mouse
etri_01043	NR2F2	BGLAP	7026	632	11819	12096	22493443	TRRUST	unknown	mouse	mouse
etri_01044	NR2F2	CYP7A1	7026	1581	11819	13122	12777384	TRRUST	activation	mouse	mouse
etri_01045	NR2F2	DR1	7026	1810	11819	13486	12777384	TRRUST	unknown	mouse	mouse
etri_01046	NR2F2	FLT1	7026	2321	11819	14254	20978203	TRRUST	repression	mouse	mouse
etri_01047	NR2F2	INSL3	7026	3640	11819	16336	24780841	TRRUST	unknown	mouse	mouse
etri_01048	NR2F2	MTTP	7026	4547	11819	17777	12777384	TRRUST	repression	mouse	mouse
etri_01049	NR2F2	OXT	7026	5020	11819	18429	9343308	TRRUST	unknown	mouse	mouse
etri_01050	NR2F2	POU5F1	7026	5460	11819	18999	7823919	TRRUST	repression	mouse	mouse
etri_01050	NR2F2	POU5F1	7026	5460	11819	18999	8152920	TRRUST	unknown	mouse	mouse
etri_01051	NR2F2	PPARA	7026	5465	11819	19013	9893938	TRRUST	unknown	mouse	mouse
etri_01052	NR2F2	REN	7026	5972	11819	19701	22278040	TRRUST	repression	mouse	mouse
etri_01053	NR2F2	SHH	7026	6469	11819	20423	9395397	TRRUST	unknown	mouse	mouse
etri_01054	NR2F2	SLC2A4	7026	6517	11819	20528	21119012	TRRUST	activation	mouse	mouse
etri_01055	NR2F2	RARB	7026	5915	11819	218772	20164929	TRRUST	unknown	mouse	mouse
etri_01056	NR2F2	VEGFA	7026	7422	11819	22339	20978203	TRRUST	repression	mouse	mouse
etri_01057	NR2F2	Dspp	7026	666279	11819	666279	25940145	TRRUST	activation	mouse	mouse
etri_01058	AR	PSAT1	367	29968	11835	107272	15923603	TRRUST	unknown	mouse	mouse
etri_01059	AR	NR0B1	367	190	11835	11614	12081648	TRRUST	repression	mouse	mouse
etri_01060	AR	RUNX2	367	860	11835	12393	19389811	TRRUST	repression	mouse	mouse
etri_01061	AR	CFLAR	367	8837	11835	12633	16720717	TFactS	activation	mouse	mouse
etri_01062	AR	CGA	367	1081	11835	12640	11518798	TRRUST	repression	mouse	mouse
etri_01063	AR	CCR2	367	729230	11835	12772	19907077	TRRUST	activation	mouse	mouse
etri_01064	AR	FKBP5	367	2289	11835	14229	16210365	TRRUST	unknown	mouse	mouse
etri_01065	AR	FOXA1	367	3169	11835	15375	12750453	TRRUST	unknown	mouse	mouse
etri_01066	AR	KLKB1	367	3818	11835	16621	22695118	TRRUST	unknown	mouse	mouse
etri_01067	AR	NKX3-1	367	4824	11835	18095	16697957	TRRUST	activation	mouse	mouse
etri_01067	AR	NKX3-1	367	4824	11835	18095	23786676	TRRUST	unknown	mouse	mouse
etri_01068	AR	SCNN1A	367	6337	11835	20276	16172422	TFactS	activation	mouse	mouse
etri_01068	AR	SCNN1A	367	6337	11835	20276	16172422	TRRUST	activation	mouse	mouse
etri_01069	AR	SOX2	367	6657	11835	20674	23326489	TRRUST	repression	mouse	mouse
etri_01070	AR	TNF	367	7124	11835	21926	19907077	TRRUST	activation	mouse	mouse
etri_01071	Klf16	Klf16	118445	118445	118445	118445	18472212	TRRUST	unknown	mouse	mouse
etri_01072	Klf16	DRD1	118445	1812	118445	13488	11390978	TRRUST	unknown	mouse	mouse
etri_01073	Klf16	DRD2	118445	1813	118445	13489	11390978	TFe	unknown	mouse	mouse
etri_01073	Klf16	DRD2	118445	1813	118445	13489	11390978	TRRUST	unknown	mouse	mouse
etri_01072	Klf16	DRD1	118445	1812	118445	1812	11390978	TFe	unknown	mouse	human
etri_01074	PHOX2A	DBH	401	1621	11859	13166	9798905	TRRUST	activation	mouse	mouse
etri_01074	PHOX2A	DBH	401	1621	11859	1621	11948255	TFe	unknown	mouse	human
tri_0603	PHOX2A	NCAM1	401	4684	11859	17967	7910552	TRRUST	activation	mouse	mouse
etri_01076	PHOX2A	PHOX2A	401	401	11859	401	11752063	TFe	unknown	mouse	human
etri_01077	ARNT	ATXN3	405	4287	11863	110616	15233999	TRRUST	unknown	mouse	mouse
etri_01078	ARNT	CYP1A1	405	1543	11863	13076	15313166	TRRUST	activation	mouse	mouse
etri_01078	ARNT	CYP1A1	405	1543	11863	13076	17023418	TRRUST	activation	mouse	mouse
etri_01079	ARNT	CYP1A2	405	1544	11863	13077	22442665	TRRUST	unknown	mouse	mouse
etri_01080	ARNT	CYP1B1	405	1545	11863	13078	22442665	TRRUST	unknown	mouse	mouse
etri_01081	ARNT	SIM1	405	6492	11863	20464	14660629	TRRUST	unknown	mouse	mouse
etri_01082	ARNT	TH	405	7054	11863	21823	17457889	TRRUST	repression	mouse	mouse
etri_01083	ARNT	E2F2	405	1870	11863	242705	20573986	TRRUST	unknown	mouse	mouse
etri_01084	ARNTL	Gm40264	406	105244705	11865	105244705	28335007	ENdb	unknown	mouse	mouse
etri_01085	ARNTL	CTNNB1	406	1499	11865	12387	7787888	TRRUST	unknown	mouse	mouse
etri_01086	ARNTL	DBP	406	1628	11865	13170	16474407	TRRUST	unknown	mouse	mouse
etri_01086	ARNTL	DBP	406	1628	11865	13170	18252768	TFe	unknown	mouse	mouse
etri_01087	ARNTL	MAOA	406	4128	11865	17161	18439826	TRRUST	unknown	mouse	mouse
etri_01088	ARNTL	NFE2L2	406	4780	11865	18024	23547261	TRRUST	repression	mouse	mouse
etri_01089	ARNTL	PER1	406	5187	11865	18626	12397359	TRRUST	activation	mouse	mouse
etri_01089	ARNTL	PER1	406	5187	11865	18626	12544823	TRRUST	activation	mouse	mouse
etri_01089	ARNTL	PER1	406	5187	11865	18626	15147242	TRRUST	activation	mouse	mouse
etri_01089	ARNTL	PER1	406	5187	11865	18626	16267380	TRRUST	unknown	mouse	mouse
etri_01089	ARNTL	PER1	406	5187	11865	18626	21479263	TRRUST	unknown	mouse	mouse
etri_01090	ARNTL	PER2	406	8864	11865	18627	15699353	TFe	unknown	mouse	mouse
etri_01090	ARNTL	PER2	406	8864	11865	18627	24051492	TRRUST	activation	mouse	mouse
etri_01091	ARNTL	CXCL6	406	6372	11865	20311	25064128	TRRUST	unknown	mouse	mouse
tri_0609	ARNTL	BHLHE40	406	8553	11865	20893	16267380	TRRUST	unknown	mouse	mouse
tri_0609	ARNTL	BHLHE40	406	8553	11865	20893	19032342	TRRUST	activation	mouse	mouse
etri_01093	ARNTL	TCF3	406	6929	11865	21423	7787888	TRRUST	unknown	mouse	mouse
etri_01094	ARNTL	VWF	406	7450	11865	22371	20658528	TRRUST	repression	mouse	mouse
etri_01095	ARNTL	WNT10A	406	80326	11865	22409	7787888	TRRUST	unknown	mouse	mouse
etri_01096	ARNTL	Bhlhe41	406	79362	11865	79362	16267380	TRRUST	unknown	mouse	mouse
etri_01097	ARX	LMO1	170302	4004	11878	109594	18799476	TFe	unknown	mouse	mouse
etri_01098	ARX	EBF3	170302	253738	11878	13593	18799476	TFe	unknown	mouse	mouse
etri_01099	ARX	PAX4	170302	5078	11878	18506	14561778	TFe	unknown	mouse	mouse
etri_01100	ARX	SHH	170302	6469	11878	20423	24968361	TRRUST	activation	mouse	mouse
etri_01101	ARX	SHOX2	170302	6474	11878	20429	18799476	TFe	unknown	mouse	mouse
etri_01102	ARX	KDM5C	170302	8242	11878	20591	23246292	TRRUST	unknown	mouse	mouse
etri_01103	ATF1	CEBPB	466	1051	11908	12608	14593102	TRRUST	unknown	mouse	mouse
etri_01104	ATF1	HSPA5	466	3309	11908	14828	12871976	TRRUST	activation	mouse	mouse
etri_01105	ATF1	NUDT1	466	4521	11908	17766	11314867	TRRUST	unknown	mouse	mouse
etri_01106	ATF1	THBS1	466	7057	11908	21825	9371503	TRRUST	unknown	mouse	mouse
etri_01107	ATF2	RHOB	1386	388	11909	11852	11160903	TRRUST	activation	mouse	mouse
etri_01108	ATF2	CCND1	1386	595	11909	12443	10464245	TRRUST	activation	mouse	mouse
etri_01108	ATF2	CCND1	1386	595	11909	12443	9990041	TRRUST	activation	mouse	mouse
tri_0075	ATF2	ENTPD1	1386	953	11909	12495	20178980	TRRUST	activation	mouse	mouse
etri_01110	ATF2	CEBPA	1386	1050	11909	12606	11243868	TRRUST	activation	mouse	mouse
etri_01111	ATF2	FOS	1386	2353	11909	14281	21069729	TRRUST	activation	mouse	mouse
etri_01112	ATF2	GABRB3	1386	2562	11909	14402	8703044	TRRUST	activation	mouse	mouse
etri_01113	ATF2	INS	1386	3630	11909	16334	10909971	TRRUST	unknown	mouse	mouse
etri_01113	ATF2	INS	1386	3630	11909	16334	21278380	TRRUST	activation	mouse	mouse
etri_01114	ATF2	PER1	1386	5187	11909	18626	15226430	TRRUST	unknown	mouse	mouse
etri_01115	ATF2	PPARG	1386	5468	11909	19016	11243868	TRRUST	activation	mouse	mouse
etri_01116	ATF2	PPARGC1A	1386	10891	11909	19017	19491401	InnateDB	unknown	mouse	mouse
etri_01117	ATF2	RELA	1386	5970	11909	19697	21350211	TRRUST	activation	mouse	mouse
etri_01118	ATF2	SOX9	1386	6662	11909	20682	24144697	TRRUST	unknown	mouse	mouse
etri_01119	ATF2	SERPINB5	1386	5268	11909	20724	17700520	TRRUST	activation	mouse	mouse
etri_01120	ATF2	TNF	1386	7124	11909	21926	12509451	TRRUST	unknown	mouse	mouse
etri_01121	ATF2	UCP1	1386	7350	11909	22227	15024092	TRRUST	unknown	mouse	mouse
etri_01122	ATF2	FGF21	1386	26291	11909	56636	25055037	TRRUST	activation	mouse	mouse
etri_01123	ATF2	IL23A	1386	51561	11909	83430	18802055	InnateDB	unknown	mouse	mouse
etri_01123	ATF2	IL23A	1386	51561	11909	83430	18802055	TRRUST	repression	mouse	mouse
etri_01123	ATF2	IL23A	1386	51561	11909	83430	19592489	InnateDB	unknown	mouse	mouse
etri_01124	ATF3	GCK	467	2645	11910	103988	25074928	TRRUST	unknown	mouse	mouse
etri_01125	ATF3	ATF3	467	467	11910	11910	22989952	TRRUST	repression	mouse	mouse
etri_01126	ATF3	CCND1	467	595	11910	12443	11375399	TRRUST	activation	mouse	mouse
etri_01127	ATF3	CEBPD	467	1052	11910	12609	19270711	InnateDB	unknown	mouse	mouse
etri_01128	ATF3	CH25H	467	9023	11910	12642	22473958	InnateDB	unknown	mouse	mouse
etri_01129	ATF3	CSF1	467	1435	11910	12977	24994901	InnateDB	unknown	mouse	mouse
etri_01130	ATF3	IFNB1	467	3456	11910	15977	26416280	InnateDB	unknown	mouse	mouse
etri_01131	ATF3	IFNG	467	3458	11910	15978	24951825	InnateDB	unknown	mouse	mouse
etri_01132	ATF3	IL12B	467	3593	11910	16160	16688168	TRRUST	repression	mouse	mouse
etri_01133	ATF3	IL1B	467	3553	11910	16176	24951825	InnateDB	unknown	mouse	mouse
etri_01134	ATF3	IL6	467	3569	11910	16193	16688168	TRRUST	repression	mouse	mouse
etri_01134	ATF3	IL6	467	3569	11910	16193	20351107	InnateDB	unknown	mouse	mouse
etri_01134	ATF3	IL6	467	3569	11910	16193	24994901	InnateDB	unknown	mouse	mouse
etri_01135	ATF3	NFKB2	467	4791	11910	18034	19270711	InnateDB	unknown	mouse	mouse
etri_01136	ATF3	PDX1	467	3651	11910	18609	21821004	TRRUST	repression	mouse	mouse
etri_01137	ATF3	SORT1	467	6272	11910	20661	22466652	TRRUST	repression	mouse	mouse
etri_01138	ATF3	TCF4	467	6925	11910	21413	19270711	InnateDB	unknown	mouse	mouse
etri_01139	ATF3	TNF	467	7124	11910	21926	24951825	InnateDB	unknown	mouse	mouse
etri_01140	ATF3	TNFRSF10A	467	8797	11910	21933	21927023	TRRUST	activation	mouse	mouse
etri_01141	ATF4	BGLAP	468	632	11911	12095	21866569	TRRUST	unknown	mouse	mouse
etri_01142	ATF4	RUNX2	468	860	11911	12393	20878775	ENdb	unknown	mouse	mouse
etri_01143	ATF4	CDKN1A	468	1026	11911	12575	12611881	TRRUST	activation	mouse	mouse
etri_01144	ATF4	CDKN1B	468	1027	11911	12576	12611881	TRRUST	activation	mouse	mouse
etri_01145	ATF4	FGF19	468	9965	11911	14170	23205607	TRRUST	activation	mouse	mouse
etri_01146	ATF4	FGF2	468	2247	11911	14173	22378151	TRRUST	unknown	mouse	mouse
tri_0754	ATF4	HSPA5	468	3309	11911	14828	12871976	TRRUST	activation	mouse	mouse
etri_01148	ATF4	IHH	468	3549	11911	16147	19906842	TRRUST	unknown	mouse	mouse
etri_01149	ATF4	IL6	468	3569	11911	16193	23990363	TRRUST	activation	mouse	mouse
etri_01150	ATF4	MCM7	468	4176	11911	17220	22739985	TRRUST	unknown	mouse	mouse
etri_01151	ATF4	MSX2	468	4488	11911	17702	20878775	ENdb	unknown	mouse	mouse
etri_01152	ATF4	DDR2	468	4921	11911	18214	20564243	TRRUST	activation	mouse	mouse
etri_01153	ATF4	TRIB3	468	57761	11911	228775	20592469	TRRUST	unknown	mouse	mouse
etri_01154	ATF4	SPHK2	468	56848	11911	56632	25808625	TRRUST	activation	mouse	mouse
etri_01155	ATF4	Mir106b	468	723925	11911	723925	22739985	TRRUST	unknown	mouse	mouse
etri_01156	ATM	CDKN1A	472	1026	11920	12575	20368352	TRRUST	repression	mouse	mouse
etri_01157	ATM	SP7	472	121340	11920	170574	16644862	TRRUST	activation	mouse	mouse
etri_01158	ATM	TP53	472	7157	11920	22059	14752509	TRRUST	activation	mouse	mouse
etri_01158	ATM	TP53	472	7157	11920	22059	18171989	TRRUST	unknown	mouse	mouse
etri_01159	ATOH1	NR2F6	474	2063	11921	13864	16679559	TRRUST	activation	mouse	mouse
etri_01160	ATOH1	POU4F3	474	5459	11921	18998	19908278	TRRUST	unknown	mouse	mouse
etri_01161	ATOH1	BARHL1	474	56751	11921	54422	16384683	TRRUST	activation	mouse	mouse
etri_01162	ATOH1	HES6	474	55502	11921	55927	17826772	TRRUST	activation	mouse	mouse
etri_01163	NEUROD6	YBX1	63974	4904	11922	22608	19225866	TRRUST	activation	mouse	mouse
etri_01164	NEUROD6	PLPPR4	63974	9890	11922	229791	21805347	TRRUST	unknown	mouse	mouse
tri_1078	NEUROG2	RND2	63973	8153	11924	11858	21435554	TRRUST	activation	mouse	mouse
tri_1067	NEUROG2	DLL3	63973	10683	11924	13389	19389376	TRRUST	unknown	mouse	mouse
tri_1079	NEUROG2	EOMES	63973	8320	11924	13813	22735158	TRRUST	unknown	mouse	mouse
etri_01168	NEUROG2	EPHA5	63973	2044	11924	13839	15328020	TRRUST	activation	mouse	mouse
tri_1075	NEUROG2	NEUROD1	63973	4760	11924	18012	21931278	TRRUST	unknown	mouse	mouse
etri_01170	NEUROG2	SEMA3C	63973	10512	11924	20348	15328020	TRRUST	activation	mouse	mouse
etri_01171	NEUROG3	VSX2	50674	338917	11925	12677	19028584	TRRUST	activation	mouse	mouse
etri_01172	NEUROG3	NEUROD1	50674	4760	11925	18012	10757813	TRRUST	activation	mouse	mouse
etri_01173	NEUROG3	PAX4	50674	5078	11925	18506	12837760	TFactS	activation	mouse	mouse
etri_01173	NEUROG3	PAX4	50674	5078	11925	18506	12837760	TRRUST	activation	mouse	mouse
etri_01174	NEUROG3	INSM1	50674	3642	11925	53626	17300785	TRRUST	activation	mouse	mouse
etri_01175	NEUROG3	INSM2	50674	84684	11925	56856	21343251	TRRUST	activation	mouse	mouse
etri_01176	NEUROG3	ATOH8	50674	84913	11925	71093	18560595	TRRUST	activation	mouse	mouse
etri_01177	HNRNPD	CRY1	3184	1407	11991	12952	24423872	TRRUST	activation	mouse	mouse
etri_01178	HNRNPD	THY1	3184	7070	11991	21838	20412850	TRRUST	unknown	mouse	mouse
etri_01179	BACH1	HBB	571	3043	12013	101488143	19966288	InnateDB	unknown	mouse	mouse
etri_01180	BACH1	Hbb	571	15127	12013	15127	14660636	TRRUST	repression	mouse	mouse
etri_01180	BACH1	Hbb	571	15127	12013	15127	15809329	TRRUST	repression	mouse	mouse
etri_01181	BACH1	HMOX1	571	3162	12013	15368	12356737	TRRUST	repression	mouse	mouse
etri_01181	BACH1	HMOX1	571	3162	12013	15368	15743416	TRRUST	repression	mouse	mouse
etri_01181	BACH1	HMOX1	571	3162	12013	15368	15809329	TRRUST	repression	mouse	mouse
etri_01181	BACH1	HMOX1	571	3162	12013	15368	16487038	TRRUST	repression	mouse	mouse
etri_01181	BACH1	HMOX1	571	3162	12013	15368	17257585	TRRUST	unknown	mouse	mouse
etri_01181	BACH1	HMOX1	571	3162	12013	15368	18426999	TRRUST	repression	mouse	mouse
etri_01181	BACH1	HMOX1	571	3162	12013	15368	19119918	TRRUST	repression	mouse	mouse
etri_01181	BACH1	HMOX1	571	3162	12013	15368	19282658	TRRUST	repression	mouse	mouse
etri_01181	BACH1	HMOX1	571	3162	12013	15368	19439223	TRRUST	repression	mouse	mouse
etri_01181	BACH1	HMOX1	571	3162	12013	15368	20501657	TRRUST	repression	mouse	mouse
etri_01181	BACH1	HMOX1	571	3162	12013	15368	22712528	TRRUST	repression	mouse	mouse
etri_01181	BACH1	HMOX1	571	3162	12013	15368	24613086	TRRUST	unknown	mouse	mouse
etri_01181	BACH1	HMOX1	571	3162	12013	15368	25391381	TRRUST	repression	mouse	mouse
etri_01181	BACH1	HMOX1	571	3162	12013	15368	25463280	TRRUST	repression	mouse	mouse
etri_01182	BACH1	TP53	571	7157	12013	22059	22348305	TRRUST	repression	mouse	mouse
etri_01183	BACH1	MMP1	571	4312	12013	83995	21873975	TRRUST	activation	mouse	mouse
etri_01184	BACH2	PRDM1	60468	639	12014	12142	17046816	TRRUST	repression	mouse	mouse
etri_01184	BACH2	PRDM1	60468	639	12014	12142	21296099	TRRUST	repression	mouse	mouse
etri_01185	NKX3-2	RUNX2	579	860	12020	12393	15703179	TRRUST	repression	mouse	mouse
etri_01186	NKX3-2	PAX3	579	5077	12020	18505	22768305	TRRUST	repression	mouse	mouse
etri_01187	BARX2	ACTA2	8538	59	12023	11475	19269978	TRRUST	unknown	mouse	mouse
etri_01188	BARX2	L1CAM	8538	3897	12023	16728	10781615	TRRUST	unknown	mouse	mouse
etri_01188	BARX2	L1CAM	8538	3897	12023	16728	9122247	TRRUST	activation	mouse	mouse
etri_01189	BARX2	PAX1	8538	5075	12023	18503	19269978	TRRUST	unknown	mouse	mouse
etri_01190	BCL6B	RBPJ	255877	3516	12029	19664	22279058	TRRUST	unknown	mouse	mouse
etri_01191	BCL3	RUNX1	602	861	12051	12394	21249144	TRRUST	unknown	mouse	mouse
etri_01192	BCL3	CCND1	602	595	12051	12443	11713278	TRRUST	unknown	mouse	mouse
etri_01193	BCL3	CTSV	602	1515	12051	13039	21249144	TRRUST	unknown	mouse	mouse
etri_01194	BCL3	CXCL10	602	3627	12051	15945	21249144	TRRUST	unknown	mouse	mouse
etri_01195	BCL3	IFNG	602	3458	12051	15978	16790793	TRRUST	unknown	mouse	mouse
etri_01196	BCL3	NFKB1	602	4790	12051	18033	15546001	TRRUST	unknown	mouse	mouse
etri_01196	BCL3	NFKB1	602	4790	12051	18033	24244019	TRRUST	unknown	mouse	mouse
etri_01196	BCL3	NFKB1	602	4790	12051	18033	24459141	TRRUST	repression	mouse	mouse
etri_01197	BCL3	NFKB2	602	4791	12051	18034	24244019	TRRUST	unknown	mouse	mouse
etri_01198	BCL3	NOS1	602	4842	12051	18125	17641044	TRRUST	unknown	mouse	mouse
etri_01199	BCL3	TNF	602	7124	12051	21926	15465827	TRRUST	repression	mouse	mouse
etri_01199	BCL3	TNF	602	7124	12051	21926	22782967	TRRUST	unknown	mouse	mouse
etri_01200	BCL3	TNFAIP3	602	7128	12051	21929	19826422	TRRUST	activation	mouse	mouse
etri_01201	BCL3	UBC	602	7316	12051	22190	21249144	TRRUST	unknown	mouse	mouse
etri_01202	BCL3	TNFRSF12A	602	51330	12051	27279	21249144	TRRUST	unknown	mouse	mouse
etri_01203	BCL3	TRIM63	602	84676	12051	433766	21249144	TRRUST	unknown	mouse	mouse
etri_01203	BCL3	TRIM63	602	84676	12051	433766	23251550	TRRUST	unknown	mouse	mouse
etri_01204	BCL3	FBXO32	602	114907	12051	67731	21249144	TRRUST	unknown	mouse	mouse
etri_01205	BCL3	IL23A	602	51561	12051	83430	18375954	TRRUST	unknown	mouse	mouse
etri_01206	BCL6	RPLP0	604	6175	12053	11837	21106671	InnateDB	unknown	mouse	mouse
etri_01207	BCL6	BCL2L1	604	598	12053	12048	11777915	TFactS	repression	mouse	mouse
etri_01208	BCL6	BCL6	604	604	12053	12053	12407182	TRRUST	repression	mouse	mouse
etri_01209	BCL6	PRDM1	604	639	12053	12142	22406686	TRRUST	repression	mouse	mouse
etri_01210	BCL6	CDKN1A	604	1026	12053	12575	24269670	TRRUST	repression	mouse	mouse
etri_01210	BCL6	CDKN1A	604	1026	12053	12575	24586582	TRRUST	repression	mouse	mouse
etri_01211	BCL6	CDKN1B	604	1027	12053	12576	24269670	TRRUST	repression	mouse	mouse
etri_01212	BCL6	CDKN2B	604	1030	12053	12579	24586582	TRRUST	repression	mouse	mouse
etri_01213	BCL6	CSF1	604	1435	12053	12977	21106671	InnateDB	unknown	mouse	mouse
etri_01214	BCL6	CSF1R	604	1436	12053	12978	15860730	TRRUST	activation	mouse	mouse
etri_01215	BCL6	GADD45A	604	1647	12053	13197	24269670	TRRUST	repression	mouse	mouse
etri_01216	BCL6	GATA3	604	2625	12053	14462	23053511	TRRUST	both	mouse	mouse
etri_01217	BCL6	Gzmb	604	14939	12053	14939	17125145	InnateDB	unknown	mouse	mouse
etri_01218	BCL6	IFNG	604	3458	12053	15978	19631565	TRRUST	unknown	mouse	mouse
etri_01219	BCL6	IL17A	604	3605	12053	16171	19631565	TRRUST	unknown	mouse	mouse
etri_01220	BCL6	IL1A	604	3552	12053	16175	21106671	InnateDB	unknown	mouse	mouse
etri_01221	BCL6	IL6	604	3569	12053	16193	21106671	InnateDB	unknown	mouse	mouse
etri_01222	BCL6	IL9	604	3578	12053	16198	24879792	TRRUST	repression	mouse	mouse
etri_01223	BCL6	MYC	604	4609	12053	17869	24269670	TRRUST	activation	mouse	mouse
etri_01224	BCL6	RORC	604	6097	12053	19885	19631565	TRRUST	unknown	mouse	mouse
etri_01225	BCL6	CCL13	604	6357	12053	20296	21106671	InnateDB	unknown	mouse	mouse
etri_01226	BCL6	SOCS2	604	8835	12053	216233	24892698	TRRUST	unknown	mouse	mouse
etri_01227	BCL6	Mir21a	604	387140	12053	387140	23416424	TRRUST	repression	mouse	mouse
etri_01228	BCL6	BATF	604	10538	12053	53314	24863065	TRRUST	repression	mouse	mouse
etri_01229	BCL6	HDAC7	604	51564	12053	56233	11929873	TRRUST	repression	mouse	mouse
etri_01230	BCL6	TBX21	604	30009	12053	57765	19631565	TRRUST	unknown	mouse	mouse
etri_01231	BCL6	Ifitm1	604	68713	12053	68713	21106671	InnateDB	unknown	mouse	mouse
etri_01232	SP7	COL1A1	121340	1277	121340	1277	19429913	HTRIdb_LC	unknown	human	human
etri_01233	SP7	COL11A2	121340	1302	121340	1302	16734381	TRRUST	activation	human	human
etri_01234	SP7	IL1A	121340	3552	121340	3552	18234967	CytReg	repression	human	human
etri_01235	PRDM1	BCL6	639	604	12142	12053	24120360	InnateDB	unknown	mouse	mouse
etri_01235	PRDM1	BCL6	639	604	12142	12053	26214740	TRRUST	repression	mouse	mouse
etri_01236	PRDM1	PRDM1	639	639	12142	12142	17846422	InnateDB	unknown	mouse	mouse
etri_01236	PRDM1	PRDM1	639	639	12142	12142	24120360	InnateDB	unknown	mouse	mouse
etri_01237	PRDM1	CXCR5	639	643	12142	12145	22406686	TRRUST	repression	mouse	mouse
etri_01238	PRDM1	BMP5	639	653	12142	12160	23054396	TRRUST	repression	mouse	mouse
etri_01239	PRDM1	CIITA	639	4261	12142	12265	24120360	InnateDB	unknown	mouse	mouse
etri_01240	PRDM1	CCR6	639	1235	12142	12458	24120360	InnateDB	unknown	mouse	mouse
etri_01241	PRDM1	VSX2	639	338917	12142	12677	20463215	TFe	unknown	mouse	mouse
etri_01242	PRDM1	EOMES	639	8320	12142	13813	24120360	InnateDB	unknown	mouse	mouse
etri_01243	PRDM1	FOS	639	2353	12142	14281	17846422	InnateDB	unknown	mouse	mouse
etri_01244	PRDM1	ID3	639	3399	12142	15903	22057288	TRRUST	repression	mouse	mouse
etri_01244	PRDM1	ID3	639	3399	12142	15903	24120360	InnateDB	unknown	mouse	mouse
etri_01245	PRDM1	IFNB1	639	3456	12142	15977	15494505	TRRUST	repression	mouse	mouse
etri_01246	PRDM1	IL10	639	3586	12142	16153	21378976	InnateDB	unknown	mouse	mouse
etri_01247	PRDM1	IL2RA	639	3559	12142	16184	24120360	InnateDB	unknown	mouse	mouse
etri_01248	PRDM1	IL2RB	639	3560	12142	16185	24120360	InnateDB	unknown	mouse	mouse
etri_01249	PRDM1	MYC	639	4609	12142	17869	15494505	InnateDB	unknown	mouse	mouse
etri_01249	PRDM1	MYC	639	4609	12142	17869	24120360	InnateDB	unknown	mouse	mouse
etri_01250	PRDM1	PAX5	639	5079	12142	18507	12052884	TRRUST	repression	mouse	mouse
etri_01250	PRDM1	PAX5	639	5079	12142	18507	24120360	InnateDB	unknown	mouse	mouse
etri_01251	PRDM1	PDCD1	639	5133	12142	18566	24590765	TRRUST	repression	mouse	mouse
etri_01252	PRDM1	Ccl8	639	20307	12142	20307	24477914	InnateDB	unknown	mouse	mouse
etri_01253	PRDM1	SELL	639	6402	12142	20343	24120360	InnateDB	unknown	mouse	mouse
etri_01254	PRDM1	TNFRSF17	639	608	12142	21935	20339926	TRRUST	activation	mouse	mouse
etri_01255	PRDM1	CD27	639	939	12142	21940	24120360	InnateDB	unknown	mouse	mouse
etri_01256	PRDM1	XBP1	639	7494	12142	22433	16767092	TRRUST	unknown	mouse	mouse
etri_01257	PRDM1	MAP3K5	639	4217	12142	26408	22723553	TRRUST	repression	mouse	mouse
etri_01258	PRDM1	NLRP12	639	91662	12142	378425	19234190	TRRUST	repression	mouse	mouse
etri_01259	PRDM1	NFAT5	639	10725	12142	54446	17846422	InnateDB	unknown	mouse	mouse
etri_01260	PRDM1	DUSP16	639	80824	12142	70686	17846422	InnateDB	unknown	mouse	mouse
etri_01261	HIST4H4	CASP8	121504	841	121504	841	17036321	InnateDB	unknown	human	human
etri_01262	HIST4H4	CCNB1	121504	891	121504	891	17036321	InnateDB	unknown	human	human
etri_01263	COMMD3-BMI1	CDK1	100532731	983	12151	12534	24392139	TRRUST	unknown	mouse	mouse
etri_01264	COMMD3-BMI1	CDKN1A	100532731	1026	12151	12575	18371338	TRRUST	unknown	mouse	mouse
etri_01264	COMMD3-BMI1	CDKN1A	100532731	1026	12151	12575	19270157	TRRUST	repression	mouse	mouse
etri_01265	COMMD3-BMI1	CDKN2A	100532731	1029	12151	12578	15964995	TRRUST	unknown	mouse	mouse
etri_01265	COMMD3-BMI1	CDKN2A	100532731	1029	12151	12578	19270157	TRRUST	repression	mouse	mouse
etri_01265	COMMD3-BMI1	CDKN2A	100532731	1029	12151	12578	20808772	TRRUST	activation	mouse	mouse
etri_01266	COMMD3-BMI1	CDKN2D	100532731	1032	12151	12581	19270157	TRRUST	repression	mouse	mouse
etri_01267	COMMD3-BMI1	DKK1	100532731	22943	12151	13380	19351856	TRRUST	unknown	mouse	mouse
etri_01268	COMMD3-BMI1	E4F1	100532731	1877	12151	13560	21088222	TRRUST	activation	mouse	mouse
etri_01269	COMMD3-BMI1	Hmga2	100532731	15364	12151	15364	22351929	TRRUST	repression	mouse	mouse
etri_01270	COMMD3-BMI1	NFKB1	100532731	4790	12151	18033	25348805	TRRUST	activation	mouse	mouse
etri_01271	COMMD3-BMI1	PTEN	100532731	5728	12151	19211	22614013	TRRUST	unknown	mouse	mouse
etri_01272	COMMD3-BMI1	IKZF1	100532731	10320	12151	22778	22185780	TRRUST	repression	mouse	mouse
etri_01273	COMMD3-BMI1	Pmaip1	100532731	58801	12151	58801	18411339	TRRUST	unknown	mouse	mouse
etri_01274	COMMD3-BMI1	NANOG	100532731	79923	12151	71950	25348805	TRRUST	both	mouse	mouse
etri_01275	BMP4	CHST11	652	50515	12159	58250	25511584	TRRUST	activation	mouse	mouse
etri_01276	SPIC	IL4	121599	3565	121599	3565	16647686	TRRUST	activation	human	human
etri_01277	BMP6	MYCN	654	4613	12161	18109	16931907	TRRUST	unknown	mouse	mouse
etri_01278	FOXN4	PANK2	121643	80025	121643	80025	20603201	TRRUST	unknown	human	human
etri_01279	SMYD1	HAND2	150572	9464	12180	15111	11923873	TRRUST	unknown	mouse	mouse
etri_01280	BRCA1	AKT1	672	207	12189	11651	22665067	TRRUST	activation	mouse	mouse
etri_01281	BRCA1	CDKN1A	672	1026	12189	12575	21245169	TRRUST	activation	mouse	mouse
etri_01282	BRCA1	Hmga2	672	15364	12189	15364	20007691	TRRUST	repression	mouse	mouse
etri_01283	BRCA1	MDM2	672	4193	12189	17246	9207798	TRRUST	activation	mouse	mouse
etri_01284	BRCA1	RAD51	672	5888	12189	19361	10843985	TRRUST	activation	mouse	mouse
etri_01285	BRCA1	TPT1	672	7178	12189	22070	21245169	TRRUST	activation	mouse	mouse
etri_01286	BRCA1	MAD2L1	672	4085	12189	56150	15563594	TRRUST	activation	mouse	mouse
etri_01287	BRCA1	SIRT1	672	23411	12189	93759	18851829	TRRUST	activation	mouse	mouse
etri_01288	BRCA2	CDKN1A	675	1026	12190	12575	9171369	TRRUST	repression	mouse	mouse
etri_01289	KLF5	RUNX2	688	860	12224	12393	25205373	TRRUST	activation	mouse	mouse
etri_01290	KLF5	EGR1	688	1958	12224	13653	15098654	TRRUST	activation	mouse	mouse
etri_01291	KLF5	LTF	688	4057	12224	17002	10572182	TRRUST	unknown	mouse	mouse
etri_01292	KLF5	MCM2	688	4171	12224	17216	22538816	TRRUST	unknown	mouse	mouse
etri_01293	KLF5	NOS2	688	4843	12224	18126	15098654	TRRUST	activation	mouse	mouse
etri_01294	KLF5	PDGFA	688	5154	12224	18590	15098654	TRRUST	activation	mouse	mouse
etri_01295	KLF5	SERPINE1	688	5054	12224	18787	15098654	TRRUST	activation	mouse	mouse
etri_01296	KLF5	POU5F1	688	5460	12224	18999	18653541	TRRUST	unknown	mouse	mouse
etri_01297	KLF5	TCL1A	688	8115	12224	21432	18983969	TRRUST	activation	mouse	mouse
etri_01298	KLF5	VEGFA	688	7422	12224	22339	15098654	TRRUST	activation	mouse	mouse
etri_01299	KLF5	NANOG	688	79923	12224	71950	18653541	TFe	unknown	mouse	mouse
etri_01299	KLF5	NANOG	688	79923	12224	71950	18653541	TRRUST	unknown	mouse	mouse
etri_01300	BTG2	ATOH1	7832	474	12227	11921	15056715	TRRUST	activation	mouse	mouse
etri_01301	BTG2	CREB1	7832	1385	12227	12912	23058912	TRRUST	activation	mouse	mouse
etri_01302	BUB3	APOD	9184	347	12237	11815	20493910	TRRUST	unknown	mouse	mouse
etri_01303	CIITA	COL1A2	4261	1278	12265	12843	15247294	TRRUST	unknown	mouse	mouse
etri_01304	CIITA	NFATC1	4261	4772	12265	18018	20466061	TRRUST	activation	mouse	mouse
etri_01305	CIITA	OSCAR	4261	126014	12265	232790	20466061	TRRUST	activation	mouse	mouse
etri_01306	JDP2	DDIT3	122953	1649	122953	1649	18396163	TRRUST	repression	human	human
etri_01307	JDP2	ATF3	122953	467	122953	467	19233874	TRRUST	unknown	human	human
etri_01307	JDP2	ATF3	122953	467	122953	467	22989952	TRRUST	repression	human	human
etri_01308	LEO1	FGG	123169	2266	123169	2266	17911113	InnateDB	unknown	human	human
etri_01309	LEO1	GAPDH	123169	2597	123169	2597	17911113	InnateDB	unknown	human	human
etri_01310	LEO1	EIF4EBP3	123169	8637	123169	8637	22297294	InnateDB	unknown	human	human
etri_01311	NR1I3	ATP6V1E1	9970	529	12355	11973	21768169	TRRUST	repression	mouse	mouse
etri_01312	NR1I3	Akr1b7	9970	11997	12355	11997	19542321	TRRUST	activation	mouse	mouse
etri_01313	NR1I3	CPT1A	9970	1374	12355	12894	12464260	TRRUST	repression	mouse	mouse
etri_01314	NR1I3	CYP2B6	9970	1555	12355	13088	12571232	TRRUST	unknown	mouse	mouse
etri_01314	NR1I3	CYP2B6	9970	1555	12355	13088	25542016	TRRUST	unknown	mouse	mouse
etri_01315	NR1I3	CYP3A5	9970	1577	12355	13112	11114890	TRRUST	activation	mouse	mouse
etri_01316	NR1I3	CYP7A1	9970	1581	12355	13122	16492670	TRRUST	unknown	mouse	mouse
etri_01317	NR1I3	MCL1	9970	4170	12355	17210	16799968	TRRUST	activation	mouse	mouse
etri_01318	NR1I3	PCK1	9970	5105	12355	18534	12464260	TRRUST	repression	mouse	mouse
etri_01319	NR1I3	PPARA	9970	5465	12355	19013	19708687	TRRUST	unknown	mouse	mouse
etri_01320	NR1I3	SQLE	9970	6713	12355	20775	12464260	TRRUST	unknown	mouse	mouse
etri_01321	NR1I3	THRSP	9970	7069	12355	21835	20185760	TRRUST	unknown	mouse	mouse
etri_01322	NR1I3	PPIG	9970	9360	12355	228005	12464260	TRRUST	unknown	mouse	mouse
etri_01323	CTNNB1	NR0B1	1499	190	12387	11614	12554773	TRRUST	activation	mouse	mouse
etri_01324	CTNNB1	BIRC5	1499	332	12387	11799	11517919	TFactS	activation	mouse	mouse
etri_01324	CTNNB1	BIRC5	1499	332	12387	11799	16288908	TFactS	activation	mouse	mouse
etri_01324	CTNNB1	BIRC5	1499	332	12387	11799	16339534	TRRUST	activation	mouse	mouse
etri_01324	CTNNB1	BIRC5	1499	332	12387	11799	17005722	TFactS	activation	mouse	mouse
etri_01324	CTNNB1	BIRC5	1499	332	12387	11799	17005722	TRRUST	activation	mouse	mouse
tri_0096	CTNNB1	ATOH1	1499	474	12387	11921	19864427	TRRUST	unknown	mouse	mouse
tri_0114	CTNNB1	AXIN2	1499	8313	12387	12006	11940574	TRRUST	activation	mouse	mouse
tri_0114	CTNNB1	AXIN2	1499	8313	12387	12006	19795391	TRRUST	unknown	mouse	mouse
etri_01327	CTNNB1	BCL2L1	1499	598	12387	12048	16339534	TFactS	activation	mouse	mouse
etri_01327	CTNNB1	BCL2L1	1499	598	12387	12048	16339534	TRRUST	activation	mouse	mouse
etri_01328	CTNNB1	BGLAP	1499	632	12387	12096	19175684	TRRUST	unknown	mouse	mouse
etri_01328	CTNNB1	BGLAP	1499	632	12387	12097	15526274	TRRUST	activation	mouse	mouse
etri_01329	CTNNB1	BMP4	1499	652	12387	12159	10601040	TFactS	repression	mouse	mouse
etri_01329	CTNNB1	BMP4	1499	652	12387	12159	12782598	TFactS	repression	mouse	mouse
etri_01329	CTNNB1	BMP4	1499	652	12387	12159	15907834	TFactS	repression	mouse	mouse
etri_01329	CTNNB1	BMP4	1499	652	12387	12159	15907834	TRRUST	activation	mouse	mouse
etri_01330	CTNNB1	KLF5	1499	688	12387	12224	11134343	TFactS	activation	mouse	mouse
etri_01331	CTNNB1	CASP3	1499	836	12387	12367	26122848	TRRUST	unknown	mouse	mouse
tri_0116	CTNNB1	RUNX2	1499	860	12387	12393	16043491	TRRUST	activation	mouse	mouse
tri_0116	CTNNB1	RUNX2	1499	860	12387	12393	24692107	ENdb	unknown	mouse	mouse
tri_0106	CTNNB1	CCND1	1499	595	12387	12443	11943708	TRRUST	activation	mouse	mouse
tri_0106	CTNNB1	CCND1	1499	595	12387	12443	14500370	TRRUST	unknown	mouse	mouse
tri_0106	CTNNB1	CCND1	1499	595	12387	12443	14712077	TRRUST	activation	mouse	mouse
tri_0106	CTNNB1	CCND1	1499	595	12387	12443	15327767	TRRUST	activation	mouse	mouse
tri_0106	CTNNB1	CCND1	1499	595	12387	12443	15967802	InnateDB	unknown	mouse	mouse
tri_0106	CTNNB1	CCND1	1499	595	12387	12443	15967802	TRRUST	unknown	mouse	mouse
etri_01334	CTNNB1	CCNE1	1499	898	12387	12447	15327767	TRRUST	activation	mouse	mouse
etri_01335	CTNNB1	CD14	1499	929	12387	12475	15642117	TFactS	activation	mouse	mouse
etri_01336	CTNNB1	CD4	1499	920	12387	12504	16585583	TFactS	activation	mouse	mouse
etri_01337	CTNNB1	CDH1	1499	999	12387	12550	21539829	TRRUST	unknown	mouse	mouse
etri_01338	CTNNB1	CDH3	1499	1001	12387	12560	17292359	TFactS	activation	mouse	mouse
etri_01339	CTNNB1	CDX1	1499	1044	12387	12590	12242722	TRRUST	unknown	mouse	mouse
etri_01339	CTNNB1	CDX1	1499	1044	12387	12590	12446687	TRRUST	unknown	mouse	mouse
etri_01340	CTNNB1	CDX2	1499	1045	12387	12591	18655789	TRRUST	activation	mouse	mouse
etri_01341	CTNNB1	CDX4	1499	1046	12387	12592	16309666	TFactS	activation	mouse	mouse
etri_01341	CTNNB1	CDX4	1499	1046	12387	12592	16309666	TRRUST	unknown	mouse	mouse
etri_01342	CTNNB1	CEBPA	1499	1050	12387	12606	10937998	TFactS	repression	mouse	mouse
tri_0120	CTNNB1	SMC3	1499	9126	12387	13006	12651860	TRRUST	unknown	mouse	mouse
etri_01344	CTNNB1	CYP19A1	1499	1588	12387	13075	19176883	TRRUST	activation	mouse	mouse
etri_01345	CTNNB1	CYP2B6	1499	1555	12387	13088	15471898	TFactS	activation	mouse	mouse
etri_01345	CTNNB1	CYP2B6	1499	1555	12387	13088	15471898	TRRUST	activation	mouse	mouse
etri_01346	CTNNB1	DLK1	1499	8788	12387	13386	25681392	InnateDB	unknown	mouse	mouse
etri_01347	CTNNB1	DLL1	1499	28514	12387	13388	15545629	TFactS	activation	mouse	mouse
etri_01348	CTNNB1	DMP1	1499	1758	12387	13406	19213727	TFactS	activation	mouse	mouse
tri_0084	CTNNB1	E2F1	1499	1869	12387	13555	19900401	TFactS	activation	mouse	mouse
tri_0084	CTNNB1	E2F1	1499	1869	12387	13555	19900401	TRRUST	repression	mouse	mouse
etri_01350	CTNNB1	ECM1	1499	1893	12387	13601	12782598	TFactS	activation	mouse	mouse
etri_01350	CTNNB1	ECM1	1499	1893	12387	13601	15642117	TFactS	activation	mouse	mouse
etri_01351	CTNNB1	EMP1	1499	2012	12387	13730	12154096	TFactS	activation	mouse	mouse
etri_01352	CTNNB1	EPHB2	1499	2048	12387	13844	12408869	TFactS	activation	mouse	mouse
etri_01352	CTNNB1	EPHB2	1499	2048	12387	13844	12408869	TRRUST	unknown	mouse	mouse
etri_01353	CTNNB1	FSCN1	1499	6624	12387	14086	17638895	TFactS	activation	mouse	mouse
etri_01354	CTNNB1	FAS	1499	355	12387	14102	18453577	TRRUST	unknown	mouse	mouse
etri_01355	CTNNB1	FGF8	1499	2253	12387	14179	22902740	TRRUST	unknown	mouse	mouse
etri_01356	CTNNB1	FGFBP1	1499	9982	12387	14181	14678957	TRRUST	activation	mouse	mouse
etri_01357	CTNNB1	VEGFD	1499	2277	12387	14205	12920128	TRRUST	activation	mouse	mouse
etri_01358	CTNNB1	GAST	1499	2520	12387	14459	15292219	TFactS	activation	mouse	mouse
etri_01358	CTNNB1	GAST	1499	2520	12387	14459	15292219	TRRUST	activation	mouse	mouse
etri_01358	CTNNB1	GAST	1499	2520	12387	14459	16139800	TFactS	activation	mouse	mouse
etri_01358	CTNNB1	GAST	1499	2520	12387	14459	16139800	TRRUST	activation	mouse	mouse
etri_01359	CTNNB1	GJA1	1499	2697	12387	14609	11943708	TRRUST	activation	mouse	mouse
etri_01359	CTNNB1	GJA1	1499	2697	12387	14609	19841066	TRRUST	unknown	mouse	mouse
etri_01360	CTNNB1	GLUL	1499	2752	12387	14645	12447692	TRRUST	activation	mouse	mouse
etri_01361	CTNNB1	FOXN1	1499	8456	12387	15218	12379851	TFactS	activation	mouse	mouse
etri_01362	CTNNB1	FOXJ1	1499	2302	12387	15223	18723525	TRRUST	unknown	mouse	mouse
etri_01363	CTNNB1	NR4A1	1499	3164	12387	15370	12153396	TFactS	activation	mouse	mouse
etri_01364	CTNNB1	FOXA2	1499	3170	12387	15376	16040629	TRRUST	repression	mouse	mouse
etri_01365	CTNNB1	HOXB4	1499	3214	12387	15412	12717450	TFactS	activation	mouse	mouse
etri_01366	CTNNB1	IFNB1	1499	3456	12387	15977	20453844	InnateDB	unknown	mouse	mouse
etri_01367	CTNNB1	IGF1	1499	3479	12387	16000	12154096	TFactS	activation	mouse	mouse
etri_01368	CTNNB1	IGF2	1499	3481	12387	16002	12154096	TFactS	activation	mouse	mouse
etri_01369	CTNNB1	IHH	1499	3549	12387	16147	16818445	TRRUST	repression	mouse	mouse
etri_01370	CTNNB1	IL6	1499	3569	12387	16193	12154096	TFactS	activation	mouse	mouse
etri_01371	CTNNB1	INHA	1499	3623	12387	16322	12732619	TRRUST	unknown	mouse	mouse
etri_01372	CTNNB1	ISL1	1499	3670	12387	16392	17519333	TRRUST	unknown	mouse	mouse
etri_01373	CTNNB1	JAG1	1499	182	12387	16449	21862586	InnateDB	unknown	mouse	mouse
etri_01374	CTNNB1	LECT2	1499	3950	12387	16841	15239100	TFactS	activation	mouse	mouse
etri_01374	CTNNB1	LECT2	1499	3950	12387	16841	15239100	TRRUST	activation	mouse	mouse
tri_0098	CTNNB1	LEF1	1499	51176	12387	16842	12095232	TRRUST	activation	mouse	mouse
etri_01376	CTNNB1	LHB	1499	3972	12387	16866	17244763	TRRUST	activation	mouse	mouse
etri_01377	CTNNB1	LYZ	1499	4069	12387	17105	17273793	TFactS	activation	mouse	mouse
etri_01377	CTNNB1	LYZ	1499	4069	12387	17110	17273793	TFactS	activation	mouse	mouse
etri_01378	CTNNB1	MXD1	1499	4084	12387	17119	12907606	TFactS	repression	mouse	mouse
etri_01379	CTNNB1	MET	1499	4233	12387	17295	19118010	TRRUST	unknown	mouse	mouse
etri_01380	CTNNB1	MITF	1499	4286	12387	17342	19553286	TRRUST	unknown	mouse	mouse
tri_0093	CTNNB1	MMP13	1499	4322	12387	17386	17971297	TRRUST	activation	mouse	mouse
etri_01382	CTNNB1	MMP2	1499	4313	12387	17390	12782598	TFactS	activation	mouse	mouse
etri_01382	CTNNB1	MMP2	1499	4313	12387	17390	17306568	TFactS	activation	mouse	mouse
etri_01383	CTNNB1	MMP7	1499	4316	12387	17393	10362259	TRRUST	unknown	mouse	mouse
etri_01383	CTNNB1	MMP7	1499	4316	12387	17393	11158322	TRRUST	activation	mouse	mouse
etri_01383	CTNNB1	MMP7	1499	4316	12387	17393	11943708	TRRUST	activation	mouse	mouse
etri_01383	CTNNB1	MMP7	1499	4316	12387	17393	15817151	TRRUST	activation	mouse	mouse
etri_01384	CTNNB1	MMP9	1499	4318	12387	17395	17306568	TFactS	activation	mouse	mouse
tri_0094	CTNNB1	MYC	1499	4609	12387	17869	14500370	TRRUST	unknown	mouse	mouse
tri_0094	CTNNB1	MYC	1499	4609	12387	17869	15576399	TRRUST	unknown	mouse	mouse
etri_01386	CTNNB1	MYF5	1499	4617	12387	17877	16936075	TFactS	activation	mouse	mouse
etri_01386	CTNNB1	MYF5	1499	4617	12387	17877	16936075	TRRUST	activation	mouse	mouse
tri_0097	CTNNB1	NEUROG1	1499	4762	12387	18014	15031118	TRRUST	unknown	mouse	mouse
tri_0097	CTNNB1	NEUROG1	1499	4762	12387	18014	15142975	TFactS	activation	mouse	mouse
etri_01388	CTNNB1	NKX2-2	1499	4821	12387	18088	16950124	TFactS	repression	mouse	mouse
etri_01389	CTNNB1	MYCN	1499	4613	12387	18109	15907834	TFactS	activation	mouse	mouse
etri_01389	CTNNB1	MYCN	1499	4613	12387	18109	15907834	TRRUST	activation	mouse	mouse
etri_01390	CTNNB1	NOTCH1	1499	4851	12387	18128	12717450	TFactS	activation	mouse	mouse
etri_01391	CTNNB1	NPPC	1499	4880	12387	18159	12475749	TFactS	activation	mouse	mouse
etri_01392	CTNNB1	OTX2	1499	5015	12387	18424	19553286	TRRUST	unknown	mouse	mouse
etri_01393	CTNNB1	PDGFRA	1499	5156	12387	18595	21539829	TRRUST	unknown	mouse	mouse
etri_01394	CTNNB1	ENPP2	1499	5168	12387	18606	15592430	TFactS	activation	mouse	mouse
etri_01394	CTNNB1	ENPP2	1499	5168	12387	18606	15642117	TFactS	activation	mouse	mouse
etri_01395	CTNNB1	PHEX	1499	5251	12387	18675	19213727	TFactS	activation	mouse	mouse
tri_0099	CTNNB1	PITX2	1499	5308	12387	18741	14636578	TRRUST	activation	mouse	mouse
etri_01397	CTNNB1	PML	1499	5371	12387	18854	12384561	TFactS	activation	mouse	mouse
etri_01397	CTNNB1	PML	1499	5371	12387	18854	12384561	TRRUST	activation	mouse	mouse
etri_01398	CTNNB1	PPARD	1499	5467	12387	19015	11943708	TRRUST	activation	mouse	mouse
etri_01399	CTNNB1	PPARG	1499	5468	12387	19016	15665104	TFactS	activation	mouse	mouse
tri_0105	CTNNB1	PTGS2	1499	5743	12387	19225	10884377	TRRUST	unknown	mouse	mouse
tri_0105	CTNNB1	PTGS2	1499	5743	12387	19225	12154096	TFactS	activation	mouse	mouse
tri_0105	CTNNB1	PTGS2	1499	5743	12387	19225	15592796	TRRUST	activation	mouse	mouse
tri_0105	CTNNB1	PTGS2	1499	5743	12387	19225	17945188	TRRUST	activation	mouse	mouse
etri_01401	CTNNB1	RAPSN	1499	5913	12387	19400	18541538	TRRUST	repression	mouse	mouse
etri_01402	CTNNB1	STMN2	1499	11075	12387	20257	16712787	TFactS	activation	mouse	mouse
etri_01402	CTNNB1	STMN2	1499	11075	12387	20257	17273793	TFactS	activation	mouse	mouse
etri_01403	CTNNB1	Ccl7	1499	20306	12387	20306	11118053	TRRUST	repression	mouse	mouse
etri_01404	CTNNB1	SLC2A1	1499	6513	12387	20525	19129494	TRRUST	activation	mouse	mouse
tri_0110	CTNNB1	SPP1	1499	6696	12387	20750	19213727	TFactS	activation	mouse	mouse
etri_01406	CTNNB1	TAGLN	1499	6876	12387	21345	19344627	TFactS	activation	mouse	mouse
etri_01407	CTNNB1	TBX3	1499	6926	12387	21386	15592430	TFactS	activation	mouse	mouse
etri_01407	CTNNB1	TBX3	1499	6926	12387	21386	17283120	TFactS	activation	mouse	mouse
etri_01407	CTNNB1	TBX3	1499	6926	12387	21386	17283120	TRRUST	unknown	mouse	mouse
etri_01408	CTNNB1	TCF4	1499	6925	12387	21413	10489374	TRRUST	activation	mouse	mouse
etri_01408	CTNNB1	TCF4	1499	6925	12387	21413	11943708	TRRUST	activation	mouse	mouse
etri_01409	CTNNB1	TWIST1	1499	7291	12387	22160	12702582	TFactS	activation	mouse	mouse
etri_01409	CTNNB1	TWIST1	1499	7291	12387	22160	12702582	TRRUST	unknown	mouse	mouse
etri_01409	CTNNB1	TWIST1	1499	7291	12387	22160	23095887	TRRUST	activation	mouse	mouse
tri_0113	CTNNB1	VEGFA	1499	7422	12387	22339	12810642	TRRUST	activation	mouse	mouse
etri_01411	CTNNB1	VEGFC	1499	7424	12387	22341	12154096	TFactS	activation	mouse	mouse
etri_01412	CTNNB1	CCN4	1499	8840	12387	22402	10716946	TRRUST	activation	mouse	mouse
etri_01413	CTNNB1	WNT1	1499	7471	12387	22408	11262227	TRRUST	activation	mouse	mouse
etri_01414	CTNNB1	WNT4	1499	54361	12387	22417	22902740	TRRUST	unknown	mouse	mouse
etri_01415	CTNNB1	MARK4	1499	57787	12387	232944	11716497	TFactS	activation	mouse	mouse
etri_01416	CTNNB1	GREM2	1499	64388	12387	23893	17222801	TFactS	activation	mouse	mouse
etri_01416	CTNNB1	GREM2	1499	64388	12387	23893	17222801	TRRUST	activation	mouse	mouse
etri_01417	CTNNB1	RSPO2	1499	340419	12387	239405	19213727	TFactS	activation	mouse	mouse
etri_01418	CTNNB1	NRCAM	1499	4897	12387	319504	12183361	TFactS	activation	mouse	mouse
etri_01419	CTNNB1	TTLL5	1499	23093	12387	320244	17273793	TFactS	activation	mouse	mouse
etri_01420	CTNNB1	MAP3K6	1499	9064	12387	53608	12907606	TFactS	activation	mouse	mouse
etri_01421	CTNNB1	FUT8	1499	2530	12387	53618	17273793	TFactS	activation	mouse	mouse
etri_01422	CTNNB1	HERPUD1	1499	9709	12387	64209	12153396	TFactS	activation	mouse	mouse
etri_01423	CTNNB1	NANOG	1499	79923	12387	71950	17196549	TRRUST	activation	mouse	mouse
etri_01424	CTNNB1	NEDD4L	1499	23327	12387	83814	17273793	TFactS	activation	mouse	mouse
tri_0104	CTNNB1	STARD7	1499	56910	12387	99138	17273793	TFactS	activation	mouse	mouse
etri_01426	RUNX2	PTTG1IP	860	754	12393	108705	15190888	TRRUST	activation	mouse	mouse
tri_1405	RUNX2	ALPL	860	249	12393	11647	23287548	TRRUST	activation	mouse	mouse
etri_01428	RUNX2	NR2F2	860	7026	12393	11819	22493443	TRRUST	repression	mouse	mouse
etri_01429	RUNX2	AXIN2	860	8313	12393	12006	23300083	TRRUST	repression	mouse	mouse
etri_01430	RUNX2	BAX	860	581	12393	12028	19894220	TRRUST	activation	mouse	mouse
etri_01431	RUNX2	BGLAP	860	632	12393	12096	10088730	TRRUST	activation	mouse	mouse
etri_01431	RUNX2	BGLAP	860	632	12393	12096	10440929	TRRUST	activation	mouse	mouse
etri_01431	RUNX2	BGLAP	860	632	12393	12096	12110689	TRRUST	unknown	mouse	mouse
etri_01431	RUNX2	BGLAP	860	632	12393	12096	12145306	TRRUST	activation	mouse	mouse
etri_01431	RUNX2	BGLAP	860	632	12393	12096	12403780	TRRUST	unknown	mouse	mouse
etri_01431	RUNX2	BGLAP	860	632	12393	12096	16613847	TRRUST	unknown	mouse	mouse
etri_01431	RUNX2	BGLAP	860	632	12393	12096	17167770	TRRUST	unknown	mouse	mouse
etri_01431	RUNX2	BGLAP	860	632	12393	12096	17707335	TRRUST	unknown	mouse	mouse
etri_01431	RUNX2	BGLAP	860	632	12393	12096	18821584	TRRUST	unknown	mouse	mouse
etri_01431	RUNX2	BGLAP	860	632	12393	12096	19175684	TRRUST	unknown	mouse	mouse
etri_01431	RUNX2	BGLAP	860	632	12393	12096	19339281	TRRUST	unknown	mouse	mouse
etri_01431	RUNX2	BGLAP	860	632	12393	12096	19419310	TRRUST	unknown	mouse	mouse
etri_01431	RUNX2	BGLAP	860	632	12393	12096	20116374	TRRUST	activation	mouse	mouse
etri_01431	RUNX2	BGLAP	860	632	12393	12096	20578243	TRRUST	activation	mouse	mouse
etri_01431	RUNX2	BGLAP	860	632	12393	12096	21147283	TRRUST	activation	mouse	mouse
etri_01431	RUNX2	BGLAP	860	632	12393	12096	22493443	TRRUST	unknown	mouse	mouse
etri_01431	RUNX2	BGLAP	860	632	12393	12096	25714841	InnateDB	unknown	mouse	mouse
etri_01431	RUNX2	BGLAP	860	632	12393	12097	12151083	TRRUST	activation	mouse	mouse
etri_01431	RUNX2	BGLAP	860	632	12393	12097	15292260	TRRUST	activation	mouse	mouse
etri_01431	RUNX2	BGLAP	860	632	12393	12097	17439944	TRRUST	activation	mouse	mouse
etri_01431	RUNX2	BGLAP	860	632	12393	12097	18821584	TRRUST	unknown	mouse	mouse
etri_01431	RUNX2	BGLAP	860	632	12393	12097	19324883	TRRUST	unknown	mouse	mouse
etri_01431	RUNX2	BGLAP	860	632	12393	12097	20717926	TRRUST	unknown	mouse	mouse
etri_01431	RUNX2	BGLAP	860	632	12393	12097	21471200	TRRUST	unknown	mouse	mouse
etri_01431	RUNX2	BGLAP	860	632	12393	12097	24106268	TRRUST	unknown	mouse	mouse
etri_01432	RUNX2	BMP2	860	650	12393	12156	15765505	TRRUST	unknown	mouse	mouse
etri_01433	RUNX2	RUNX2	860	860	12393	12393	20878775	ENdb	unknown	mouse	mouse
etri_01434	RUNX2	COL10A1	860	1300	12393	12813	12952936	TRRUST	unknown	mouse	mouse
etri_01434	RUNX2	COL10A1	860	1300	12393	12813	21887706	TRRUST	activation	mouse	mouse
etri_01434	RUNX2	COL10A1	860	1300	12393	12813	22223437	TRRUST	unknown	mouse	mouse
etri_01434	RUNX2	COL10A1	860	1300	12393	12813	25028519	TRRUST	activation	mouse	mouse
etri_01434	RUNX2	COL10A1	860	1300	12393	12813	25321476	ENdb	unknown	mouse	mouse
etri_01435	RUNX2	COL2A1	860	1280	12393	12824	16029574	TRRUST	activation	mouse	mouse
etri_01436	RUNX2	COL1A1	860	1277	12393	12842	23159876	TRRUST	activation	mouse	mouse
etri_01436	RUNX2	COL1A1	860	1277	12393	12842	26208651	TRRUST	activation	mouse	mouse
etri_01437	RUNX2	COL1A2	860	1278	12393	12843	26208651	TRRUST	activation	mouse	mouse
etri_01438	RUNX2	CSN2	860	1447	12393	12991	15798204	TRRUST	unknown	mouse	mouse
etri_01439	RUNX2	CYP11A1	860	1583	12393	13070	19342447	TRRUST	unknown	mouse	mouse
etri_01440	RUNX2	CYP19A1	860	1588	12393	13075	20231365	TRRUST	activation	mouse	mouse
etri_01441	RUNX2	DDX5	860	1655	12393	13207	17960593	TRRUST	repression	mouse	mouse
etri_01442	RUNX2	DKK1	860	22943	12393	13380	16813524	TRRUST	activation	mouse	mouse
tri_1409	RUNX2	FGF18	860	8817	12393	14172	17158875	TRRUST	unknown	mouse	mouse
tri_1409	RUNX2	FGF18	860	8817	12393	14172	24764292	InnateDB	unknown	mouse	mouse
etri_01444	RUNX2	FGF3	860	2248	12393	14174	15136142	TRRUST	activation	mouse	mouse
etri_01445	RUNX2	GDF10	860	2662	12393	14560	22537242	TRRUST	unknown	mouse	mouse
etri_01446	RUNX2	GJA3	860	2700	12393	14611	23376077	TRRUST	activation	mouse	mouse
etri_01447	RUNX2	HBEGF	860	1839	12393	15200	24136232	TRRUST	unknown	mouse	mouse
etri_01448	RUNX2	HES1	860	3280	12393	15205	20740684	TRRUST	repression	mouse	mouse
tri_1406	RUNX2	IBSP	860	3381	12393	15891	15020240	TRRUST	activation	mouse	mouse
tri_1406	RUNX2	IBSP	860	3381	12393	15891	16000302	TRRUST	activation	mouse	mouse
tri_1406	RUNX2	IBSP	860	3381	12393	15891	19324883	TRRUST	unknown	mouse	mouse
tri_1406	RUNX2	IBSP	860	3381	12393	15891	24106268	TRRUST	unknown	mouse	mouse
etri_01450	RUNX2	IFI16	860	3428	12393	15951	18636074	TRRUST	unknown	mouse	mouse
etri_01451	RUNX2	IHH	860	3549	12393	16147	15107406	TRRUST	unknown	mouse	mouse
etri_01451	RUNX2	IHH	860	3549	12393	16147	15183720	TRRUST	activation	mouse	mouse
tri_1407	RUNX2	LEF1	860	51176	12393	16842	19650108	TRRUST	unknown	mouse	mouse
etri_01453	RUNX2	LGALS3	860	3958	12393	16854	12604608	TRRUST	activation	mouse	mouse
etri_01454	RUNX2	SP7	860	121340	12393	170574	11792318	TRRUST	activation	mouse	mouse
etri_01454	RUNX2	SP7	860	121340	12393	170574	16000303	TRRUST	activation	mouse	mouse
etri_01454	RUNX2	SP7	860	121340	12393	170574	16574347	TFactS	activation	mouse	mouse
etri_01454	RUNX2	SP7	860	121340	12393	170574	16574347	TRRUST	activation	mouse	mouse
etri_01455	RUNX2	SMAD6	860	4091	12393	17130	17215250	TRRUST	repression	mouse	mouse
etri_01456	RUNX2	MCM3	860	4172	12393	17215	21676869	TRRUST	unknown	mouse	mouse
etri_01457	RUNX2	MGP	860	4256	12393	17313	19306294	TRRUST	activation	mouse	mouse
etri_01458	RUNX2	MMP13	860	4322	12393	17386	19415460	TRRUST	unknown	mouse	mouse
etri_01458	RUNX2	MMP13	860	4322	12393	17386	25802132	TRRUST	activation	mouse	mouse
etri_01459	RUNX2	MSX2	860	4488	12393	17702	20878775	ENdb	unknown	mouse	mouse
etri_01460	RUNX2	NA	860	4513	12393	17709	21436263	TRRUST	unknown	mouse	mouse
etri_01461	RUNX2	OR10A4	860	283297	12393	18314	21676869	TRRUST	unknown	mouse	mouse
etri_01462	RUNX2	ENPP1	860	5167	12393	18605	19049325	TFactS	activation	mouse	mouse
etri_01462	RUNX2	ENPP1	860	5167	12393	18605	19049325	TRRUST	unknown	mouse	mouse
etri_01462	RUNX2	ENPP1	860	5167	12393	18605	20803545	TFactS	activation	mouse	mouse
etri_01462	RUNX2	ENPP1	860	5167	12393	18605	20803545	TRRUST	unknown	mouse	mouse
etri_01463	RUNX2	PPARG	860	5468	12393	19016	15205891	TRRUST	repression	mouse	mouse
etri_01464	RUNX2	PTGS2	860	5743	12393	19225	16476583	TFactS	activation	mouse	mouse
etri_01465	RUNX2	SPI1	860	6688	12393	20375	25185713	ENdb	unknown	mouse	mouse
etri_01466	RUNX2	SHOX2	860	6474	12393	20429	22916278	TRRUST	activation	mouse	mouse
etri_01467	RUNX2	SOX5	860	6660	12393	20678	20181744	TRRUST	activation	mouse	mouse
etri_01468	RUNX2	SOX6	860	55553	12393	20679	20181744	TRRUST	activation	mouse	mouse
etri_01469	RUNX2	SOX9	860	6662	12393	20682	15703179	TRRUST	repression	mouse	mouse
etri_01469	RUNX2	SOX9	860	6662	12393	20682	16029574	TRRUST	activation	mouse	mouse
etri_01470	RUNX2	SPP1	860	6696	12393	20750	10066751	TRRUST	unknown	mouse	mouse
etri_01470	RUNX2	SPP1	860	6696	12393	20750	16195230	TFactS	activation	mouse	mouse
etri_01470	RUNX2	SPP1	860	6696	12393	20750	16195230	TRRUST	activation	mouse	mouse
etri_01470	RUNX2	SPP1	860	6696	12393	20750	16670084	TFactS	activation	mouse	mouse
etri_01470	RUNX2	SPP1	860	6696	12393	20750	16670084	TRRUST	activation	mouse	mouse
etri_01470	RUNX2	SPP1	860	6696	12393	20750	18410224	TRRUST	unknown	mouse	mouse
etri_01470	RUNX2	SPP1	860	6696	12393	20750	23644099	TRRUST	activation	mouse	mouse
etri_01470	RUNX2	SPP1	860	6696	12393	20750	24106268	TRRUST	unknown	mouse	mouse
etri_01470	RUNX2	SPP1	860	6696	12393	20750	24764292	InnateDB	unknown	mouse	mouse
etri_01471	RUNX2	PANX3	860	116337	12393	208098	21915903	TRRUST	unknown	mouse	mouse
tri_1408	RUNX2	TCF7	860	6932	12393	21414	20890621	TRRUST	activation	mouse	mouse
etri_01473	RUNX2	TG	860	7038	12393	21819	20375239	TRRUST	unknown	mouse	mouse
etri_01473	RUNX2	TG	860	7038	12393	21819	21945616	TRRUST	activation	mouse	mouse
etri_01474	RUNX2	THBS1	860	7057	12393	21825	23846726	TRRUST	unknown	mouse	mouse
etri_01475	RUNX2	TNFSF11	860	8600	12393	21943	16283360	TRRUST	unknown	mouse	mouse
etri_01475	RUNX2	TNFSF11	860	8600	12393	21943	16598781	TRRUST	repression	mouse	mouse
etri_01475	RUNX2	TNFSF11	860	8600	12393	21943	16914731	TRRUST	activation	mouse	mouse
etri_01475	RUNX2	TNFSF11	860	8600	12393	21943	17967138	TFactS	activation	mouse	mouse
etri_01475	RUNX2	TNFSF11	860	8600	12393	21943	17967138	TRRUST	unknown	mouse	mouse
etri_01475	RUNX2	TNFSF11	860	8600	12393	21943	18814144	TRRUST	unknown	mouse	mouse
etri_01475	RUNX2	TNFSF11	860	8600	12393	21943	21454810	TFactS	activation	mouse	mouse
etri_01475	RUNX2	TNFSF11	860	8600	12393	21943	21454810	TRRUST	unknown	mouse	mouse
etri_01476	RUNX2	ATF6	860	22926	12393	226641	22102412	TRRUST	unknown	mouse	mouse
etri_01477	RUNX2	ZFP64	860	55734	12393	22722	18430783	TRRUST	unknown	mouse	mouse
etri_01478	RUNX2	IKZF1	860	10320	12393	22778	18804520	TRRUST	unknown	mouse	mouse
etri_01479	RUNX2	CREBZF	860	58487	12393	233490	24389415	TRRUST	unknown	mouse	mouse
etri_01480	RUNX2	OSR1	860	130497	12393	23967	18804520	TRRUST	unknown	mouse	mouse
etri_01481	RUNX2	ASRGL1	860	80150	12393	66514	15383550	TRRUST	activation	mouse	mouse
etri_01482	RUNX2	Dspp	860	666279	12393	666279	12489178	TRRUST	activation	mouse	mouse
etri_01482	RUNX2	Dspp	860	666279	12393	666279	20843790	TRRUST	unknown	mouse	mouse
etri_01483	RUNX2	SMURF1	860	57154	12393	75788	23042144	TRRUST	activation	mouse	mouse
etri_01483	RUNX2	SMURF1	860	57154	12393	75788	24631292	TRRUST	unknown	mouse	mouse
tri_1421	RUNX1	C16orf54	861	283897	12394	101602	21498670	TRRUST	activation	mouse	mouse
tri_1432	RUNX1	ART1	861	417	12394	11870	11396961	TRRUST	unknown	mouse	mouse
etri_01486	RUNX1	Fxyd2	861	11936	12394	11936	22253804	TRRUST	activation	mouse	mouse
etri_01487	RUNX1	CD4	861	920	12394	12504	17980631	InnateDB	unknown	mouse	mouse
tri_1451	RUNX1	CD79A	861	973	12394	12518	20385820	TRRUST	activation	mouse	mouse
etri_01489	RUNX1	CD8B	861	926	12394	12526	26673693	ENdb	unknown	mouse	mouse
tri_1412	RUNX1	CDKN2A	861	1029	12394	12578	21757616	TRRUST	repression	mouse	mouse
tri_1414	RUNX1	CEBPA	861	1050	12394	12606	22451420	TRRUST	unknown	mouse	mouse
tri_1414	RUNX1	CEBPA	861	1050	12394	12606	26937964	ENdb	unknown	mouse	mouse
tri_1416	RUNX1	CSF1R	861	1436	12394	12978	16007221	TRRUST	activation	mouse	mouse
etri_01493	RUNX1	DAD1	861	1603	12394	13135	26673693	ENdb	unknown	mouse	mouse
etri_01494	RUNX1	GFI1	861	2672	12394	14581	24014243	ENdb	unknown	mouse	mouse
tri_1423	RUNX1	IFNG	861	3458	12394	15978	17377532	TRRUST	activation	mouse	mouse
tri_1424	RUNX1	IGFBP3	861	3486	12394	16009	15592512	TRRUST	repression	mouse	mouse
tri_1426	RUNX1	IL2	861	3558	12394	16183	17377532	TRRUST	activation	mouse	mouse
etri_01498	RUNX1	Il3	861	16187	12394	16187	11997340	TFe	unknown	mouse	mouse
tri_1431	RUNX1	SMAD6	861	4091	12394	17130	21576367	TRRUST	activation	mouse	mouse
etri_01500	RUNX1	MMP13	861	4322	12394	17386	11852231	TFe	unknown	mouse	mouse
tri_1433	RUNX1	MPL	861	4352	12394	17480	18687690	TRRUST	unknown	mouse	mouse
etri_01502	RUNX1	RORC	861	6097	12394	19885	21151104	InnateDB	unknown	mouse	mouse
tri_1443	RUNX1	SPI1	861	6688	12394	20375	17994017	TRRUST	unknown	mouse	mouse
tri_1443	RUNX1	SPI1	861	6688	12394	20375	24037986	TRRUST	unknown	mouse	mouse
tri_1443	RUNX1	SPI1	861	6688	12394	20375	25185713	ENdb	unknown	mouse	mouse
[truncated: 35,271 more rows]
