# Supplementary material for: Experiment level curation of transcriptional regulatory interactions in neurodevelopment
Source: PLoS Comput Biol. 2021 Oct 19;17(10):e1009484. doi: 10.1371/journal.pcbi.1009484 (PMC8565786; doi:10.1371/journal.pcbi.1009484)
Supplement: S10 Data — (TSV) [file pcbi.1009484.s032.tsv]

S10 Data. Reprocessed Pax6 knockout differential expression analysis results using data from Walcher et al., 2013 [1]
References: 1. Walcher T, Xie Q, Sun J, Irmler M, Beckers J, Öztürk T, et al. Functional dissection of the paired domain of Pax6 reveals molecular mechanisms of coordinating neurogenesis and proliferation. Development. 2013;140: 1123–1136. doi:10.1242/dev.082875
entrez	gene	logFC	AveExpr	t	P.Value	adj.P.Val	B
6017	RLBP1	-5.993581190476193	7.014368843537415	-66.68304294698663	7.139344436436254e-14	3.219915734277115e-9	16.89318707195764
5153	PDE1B	-2.285068273809525	9.300817653061225	-31.534856514548647	7.760925686593397e-11	1.734325288837643e-6	14.078981664338237
58158	NEUROD4	-3.297194682539683	5.452710340136054	-29.629029405874476	1.3851297247468972e-10	1.734325288837643e-6	13.723108793696994
63951	DMRTA1	-3.908654861111112	5.855157857142857	-29.296523302772897	1.5381701415380086e-10	1.734325288837643e-6	13.656652861146544
429	ASCL1	2.4387246428571427	9.721357414965986	27.165097670222153	3.099977606822504e-10	2.336295861468702e-6	13.196178689469864
51666	ASB4	3.103492738095236	7.385208707482993	26.054430590014487	4.563941867902491e-10	2.577975838665719e-6	12.930252052270347
4762	NEUROG1	-2.8669488492063513	6.766396292517007	-26.048973029191334	4.572804751408118e-10	2.577975838665719e-6	12.928897492911037
1749	DLX5	3.5914025396825378	9.591160340136053	24.74307373224604	7.360456628095351e-10	3.4847277537464982e-6	12.590403005431867
1745	DLX1	3.9183977380952366	10.888543469387756	24.61355768102415	7.726497757802483e-10	3.4847277537464982e-6	12.555208486360293
79971	WLS	3.088426210317461	7.556160850340137	23.89949945070409	1.014290327412664e-9	3.840969193995519e-6	12.355588253880413
320038	Dlx6os1	4.357610992063492	9.158431360544217	23.88000895530686	1.0219647087192353e-9	3.840969193995519e-6	12.350003772092236
56704	JPH1	-2.585951567460317	6.4406608503401355	-23.634390689425036	1.1243810370571396e-9	3.900823780947235e-6	12.278992725224125
151354	FAM84A	-2.6239403968253963	9.246418027210884	-23.384078776491613	1.240555296495653e-9	3.996448887660746e-6	12.205394851722133
5629	PROX1	2.477574404761904	5.91974918367347	23.097228561146995	1.390273611429003e-9	4.1801820099372975e-6	12.119492667023898
1746	DLX2	3.6276537301587317	10.438141258503402	22.885783253458598	1.5134184509596294e-9	4.26604284729564e-6	12.055081008515742
55083	KIF26B	-2.6110929761904753	7.330669727891156	-20.44852264185846	4.268906229365724e-9	1.0521591787821798e-5	11.239681772462749
6653	SORL1	-2.243361011904764	6.813442517006803	-20.28287172338765	4.600172745829963e-9	1.0521591787821798e-5	11.178962055170423
340260	UNCX	2.9848167857142838	6.0183379251700675	20.25162415520356	4.6657909083265545e-9	1.0521591787821798e-5	11.16742634901155
9957	HS3ST1	-1.5299132341269854	9.610251802721088	-19.868915137380863	5.5591631774238764e-9	1.193922945071401e-5	11.023995410935758
5502	PPP1R1A	-1.6743048214285727	9.098105340136055	-19.322866692968386	7.1784661494023e-9	1.4076347904530136e-5	10.812268554042806
113263	GLCCI1	1.7925738492063485	10.075164183673468	19.061983128283657	8.130871944825676e-9	1.5279602315982616e-5	10.708061006624476
1002	CDH4	-1.7879298015873029	10.043325034013606	-18.96460164530753	8.521473354169972e-9	1.5373078789856794e-5	10.668642344782732
100616095	Snhg18	-1.4020514682539693	8.432748843537416	-18.751060201308235	9.452590977981593e-9	1.6396973296074917e-5	10.581194731981416
6571	SLC18A2	3.901131507936507	6.614802925170068	18.580171681765357	1.0278858232338765e-8	1.691297919777364e-5	10.510199844755455
5456	POU3F4	2.222046706349206	8.88370224489796	18.369372967873257	1.1409850856527056e-8	1.7744678740697474e-5	10.421358036662632
7022	TFAP2C	-1.2894990476190484	8.34890149659864	-18.271044028692362	1.1983850552077331e-8	1.801612145830799e-5	10.379430963491263
18191	Nrxn3	1.7690896031746026	8.230220884353741	18.1631821970169	1.2650425809848824e-8	1.8086876454725557e-5	10.33307857444478
10215	OLIG2	2.8153556349206332	7.497092108843536	18.073937635784933	1.3232950003748181e-8	1.8086876454725557e-5	10.294438783787733
221662	RBM24	-1.3923289682539695	7.562727891156462	-18.073779756970524	1.323400640797196e-8	1.8086876454725557e-5	10.294370195176427
51299	NRN1	-1.7134521031746055	10.09691006802721	-17.728170541808595	1.57863467778487e-8	2.0889600396096598e-5	10.142226387528865
57180	ACTR3B	-1.4148023809523804	8.433427210884354	-17.676686118385728	1.6211082101580474e-8	2.0889600396096598e-5	10.119215573436499
1382	CRABP2	1.8290217658730172	8.319914183673468	17.477086748123803	1.798111253287854e-8	2.2114833972859858e-5	10.02913889063328
54715	RBFOX1	-1.303656547619049	10.489025306122448	-17.45996700485771	1.8142587902614458e-8	2.2114833972859858e-5	10.021348246261145
2637	GBX2	2.238007222222222	5.724817142857143	17.039972393366178	2.2651464057975337e-8	2.6194966166121683e-5	9.826949440438447
6563	SLC14A1	-2.561448075396826	4.745786496598639	-16.832219797245813	2.5328605300090672e-8	2.826164924203105e-5	9.728412001693584
9079	LDB2	-1.403239166666668	9.882514285714285	-16.805910965894697	2.5691838738016297e-8	2.826164924203105e-5	9.715818883949169
2192	FBLN1	1.2319746825396818	9.10005013605442	16.472362457961772	3.08315794246886e-8	3.26916092124891e-5	9.553878634361993
10186	LHFPL6	-1.5044873015873013	8.863232176870747	-16.411113704577208	3.18935457162706e-8	3.26916092124891e-5	9.523675304963145
2115	ETV1	2.285071388888887	8.484940714285715	16.267917169177373	3.453735951464541e-8	3.287088256881546e-5	9.452485707047728
130574	LYPD6	-1.748624325396826	8.451950544217688	-16.237361353387183	3.513227292054603e-8	3.287088256881546e-5	9.437189724425256
83879	CDCA7	1.3648317857142873	10.932677687074829	16.221935172542533	3.5436903832051496e-8	3.287088256881546e-5	9.429453348582495
256297	PTF1A	1.9955639880952365	6.005421802721088	16.14738577359617	3.695074029435527e-8	3.287088256881546e-5	9.391931637861983
23314	SATB2	-2.3142543650793654	10.122573537414967	-16.14174934554922	3.706806459405922e-8	3.287088256881546e-5	9.389085655869785
4008	LMO7	-1.8133057936507941	7.421833197278912	-16.136856683747766	3.7170240371822984e-8	3.287088256881546e-5	9.3866141816783
10371	SEMA3A	-1.3206878968253992	8.600494217687075	-15.967997367010886	4.0894352380313533e-8	3.5468772821240786e-5	9.300720913341483
17703	Msx3	1.5568724007936505	7.350397721088435	15.896132833659292	4.26026105900033e-8	3.625321396641017e-5	9.263811314764634
9037	SEMA5A	-2.048848095238095	8.599470136054421	-15.675430593279476	4.8360580695894e-8	3.953168364121525e-5	9.1491136154205
10397	NDRG1	-1.3038140079365081	8.178187551020407	-15.604702501675456	5.0383479442092845e-8	3.967806831914869e-5	9.111921553562926
6507	SLC1A3	-1.6738000396825405	7.389611088435374	-15.566504468478568	5.151466492958394e-8	3.967806831914869e-5	9.09174640237583
3786	KCNQ3	-1.2952470238095244	7.0072940816326525	-15.553509505133691	5.190585642956414e-8	3.967806831914869e-5	9.084868545859912
1004	CDH6	-1.3233777380952392	6.588600340136054	-15.396010914792855	5.6916862262841836e-8	4.208208860518738e-5	9.000928533944329
10486	CAP2	-1.6544992857142866	7.546624693877551	-15.329558504313761	5.918923631398994e-8	4.305635075802033e-5	8.965187662550658
137970	UNC5D	-2.378924563492065	8.270994217687075	-14.893590178952353	7.682691483124175e-8	5.414016696568491e-5	8.725810332005857
2774	GNAL	-1.379877341269841	9.598920408163266	-14.770089538644127	8.282461724129583e-8	5.64811336433968e-5	8.656419119629172
4842	NOS1	-1.0569139087301567	8.713780782312924	-14.711408340447091	8.585385007722399e-8	5.64811336433968e-5	8.62319767855758
81553	FAM49A	-1.2311448809523824	11.692316258503402	-14.7008743193046	8.641046143975477e-8	5.64811336433968e-5	8.61721681366196
4885	NPTX2	1.6213404365079362	7.089482789115646	14.64325482756328	8.952630976847948e-8	5.768180138383132e-5	8.584409342744955
387914	SHISA2	-1.4842553174603188	9.01104918367347	-14.496670483439209	9.802617289382341e-8	6.168398957174556e-5	8.500231850841217
5142	PDE4B	-1.056190317460319	8.55308156462585	-14.458000181347819	1.0041419472086874e-7	6.168398957174556e-5	8.477852323628658
18991	Pou3f1	-1.2924635317460325	10.078104489795919	-14.45407869566537	1.0065991866265433e-7	6.168398957174556e-5	8.475578799847568
64221	ROBO3	1.411678313492065	5.856963877551021	14.428835450690151	1.022576393116172e-7	6.168398957174556e-5	8.460925829574233
23589	CARHSP1	1.301770714285712	10.414084693877552	14.413731336389578	1.032269786345117e-7	6.168398957174556e-5	8.452143466637052
7277	TUBA4A	-1.369983928571432	9.321824421768707	-14.402657396370417	1.0394410783469685e-7	6.168398957174556e-5	8.44569738432696
115209	OMA1	-1.5343431944444441	8.50821880952381	-14.3674092612898	1.0626352386590607e-7	6.224144402436662e-5	8.425139634639244
65975	STK33	2.2898924007936494	5.940931530612245	14.325393557500998	1.0910309098533948e-7	6.308536546833071e-5	8.4005550500913
83604	TMEM47	1.55043607142857	9.218587278911565	14.262692542247136	1.1349742933572534e-7	6.459335594382516e-5	8.363704650524813
1006	CDH8	-1.749846706349209	6.258316326530612	-14.188594091376599	1.1894381429487414e-7	6.542054839650145e-5	8.319903573348128
4214	MAP3K1	1.2807269246031743	6.459205544217687	14.140967967579876	1.225962091042041e-7	6.633531249814022e-5	8.291605539609277
26045	LRRTM2	-1.0297120238095252	7.676773605442177	-14.116127836938805	1.2455008485231846e-7	6.633531249814022e-5	8.276800902876246
6503	SLA	-1.4391107142857145	9.663620544217688	-14.102894213643049	1.2560500892647645e-7	6.633531249814022e-5	8.26890096608369
604	BCL6	-1.5109483730158733	7.808908231292516	-14.09188334748459	1.264902524298809e-7	6.633531249814022e-5	8.26232116213997
1750	DLX6	3.1680028373015867	6.978885748299319	14.053232452899827	1.296525370941997e-7	6.721217328144253e-5	8.239175656798908
9630	GNA14	-1.5312499206349222	5.5064349659863945	-14.018330257506324	1.3258309583139253e-7	6.795034323967766e-5	8.21820959208593
10194	TSHZ1	1.6729155952380943	11.225577482993199	13.941133833432033	1.3932764295943942e-7	6.962191649047007e-5	8.17161520839618
70274	Ly6g6e	-1.7897968650793667	7.126268775510205	-13.870478314107988	1.458332655437786e-7	7.149158814445607e-5	8.128699133949109
114818	KLHL29	-1.0605677777777793	9.073730952380952	-13.706236219508565	1.6228818472910387e-7	7.786552573901398e-5	8.0279305307799
6241	RRM2	1.0975373015872993	10.039638299319728	13.682027665968015	1.6488208977405744e-7	7.827733821999752e-5	8.012957251255502
10207	PATJ	-1.2442576984127003	6.444600204081633	-13.638529411984736	1.6965840891910965e-7	7.903837850701939e-5	7.985974598687944
85315	PAQR8	-1.4783442261904762	8.385160918367347	-13.622847384264555	1.714175928334468e-7	7.903837850701939e-5	7.976221982822816
4602	MYB	1.144195476190475	8.469879319727891	13.521441710202486	1.8329000777635056e-7	8.350063273455744e-5	7.912838635764418
7474	WNT5A	1.2042911904761888	6.878991870748299	13.504010842285718	1.8542061694526308e-7	8.36265524484831e-5	7.901887497289707
8438	RAD54L	1.1255965079365053	9.087876734693877	13.450147779147688	1.9217872765048325e-7	8.497502740945534e-5	7.867942852892817
329160	9130024F11Rik	-3.054999444444444	7.592845714285714	-13.418927576052589	1.9621980194774348e-7	8.50933585350498e-5	7.848195167812268
6096	RORB	-1.2056665873015868	8.315198299319729	-13.374834818526159	2.0208743080868043e-7	8.638198525986244e-5	7.820213950090093
170825	GSX2	3.167599960317459	7.557050612244898	13.367943060388024	2.0302189391688475e-7	8.638198525986244e-5	7.815830758598512
1008	CDH10	-1.2534003968254	8.801829931972788	-13.334644059729314	2.076045238596591e-7	8.669603361661559e-5	7.794615404848196
253738	EBF3	1.0218574603174602	7.346707278911564	13.305874106508291	2.1165571399298053e-7	8.757692070456343e-5	7.776236039293352
170302	ARX	1.3919131349206328	12.09421925170068	13.266530161569072	2.173375207882735e-7	8.804625428472257e-5	7.751026940937658
229694	AI504432	-1.4008958333333332	9.838532380952381	-13.246860034167028	2.202409881156008e-7	8.804625428472257e-5	7.738391121784886
230	ALDOC	-1.5413511111111131	11.888369047619047	-13.04724251157978	2.522494354414536e-7	9.892784163343476e-5	7.608922961718541
26033	ATRNL1	-1.071313194444448	9.976104047619048	-12.992994871559537	2.618101960071402e-7	1.0092223632579512e-4	7.573345583042244
63973	NEUROG2	-1.430887738095241	11.59254319727891	-12.93968747313691	2.7159540309818507e-7	1.0380698538246818e-4	7.538219016211514
10887	PROKR1	-1.6626954960317473	6.520962414965986	-12.91966530131325	2.753741873433594e-7	1.0436681700313322e-4	7.524982848413162
89797	NAV2	-1.679633253968255	7.945635442176871	-12.842218913550532	2.905453354087454e-7	1.0740889485467072e-4	7.4735641139008475
6387	CXCL12	-2.700582103174605	7.923302925170068	-12.731815116965672	3.1378773560737487e-7	1.14130166642163e-4	7.399652175813335
11098	PRSS23	-1.2941959920634925	4.884547210884354	-12.719138608621051	3.16584878251295e-7	1.1422635675209324e-4	7.39111923066695
109202	A930024E05Rik	-1.2546979761904773	9.141980204081634	-12.691759851238778	3.2272030936515853e-7	1.1551594184665092e-4	7.37265692628775
6752	SSTR2	-0.9705847619047662	9.870858231292516	-12.66768487776789	3.282236674478596e-7	1.1656075295721194e-4	7.356385283592717
1111	CHEK1	0.9110358333333308	8.967471428571429	12.64254169322553	3.340817432602588e-7	1.1710548450833793e-4	7.3393544074347155
8320	EOMES	-1.6814196428571446	11.43663544217687	-12.626798620789668	3.378082533455415e-7	1.1719607718567127e-4	7.3286713182467835
1381	CRABP1	2.560671984126984	8.12179986394558	12.595621216275227	3.453239984152596e-7	1.188889897139437e-4	7.307470355066378
152789	JAKMIP1	-1.1101101984126978	7.403551394557823	-12.517178840428787	3.650608437821396e-7	1.2379405349938555e-4	7.253866998222591
1902	LPAR1	-1.5943715079365093	7.991266598639456	-12.450010121177302	3.829505685615685e-7	1.280801468330919e-4	7.207667583316493
10615	SPAG5	0.9678588888888859	8.495009523809523	12.448440629793396	3.833799654656749e-7	1.280801468330919e-4	7.206584741050261
81620	CDT1	0.947777896825397	9.417691020408162	12.33904703415955	4.1465629909296743e-7	1.365066696743936e-4	7.130733343015832
22998	LIMCH1	-1.2048261111111103	9.79366761904762	-12.256840224197974	4.4000840719301094e-7	1.427684832576402e-4	7.0732392321797875
147495	APCDD1	-1.1473259920634906	8.261956734693877	-12.21200254577318	4.5455163151536845e-7	1.4556204110514746e-4	7.0417002298676685
63967	CLSPN	0.9461392460317449	9.327382585034014	12.200700341646241	4.5830047752668313e-7	1.4556204110514746e-4	7.03373001884651
51474	LIMA1	0.9597028571428559	10.0636718707483	12.187277715544937	4.6279691699739567e-7	1.459622640104863e-4	7.024253911573437
990	CDC6	1.1070989285714268	9.247894625850341	12.149571418405499	4.756900113347141e-7	1.4771110768902382e-4	6.997572310666509
6656	SOX1	1.1714662698412697	10.714197551020408	12.142257276749623	4.78236468166756e-7	1.4771110768902382e-4	6.992386137503159
111970	Dlx1as	1.5835417857142824	10.541462448979592	12.13395063230639	4.811466790337177e-7	1.4771110768902382e-4	6.986492046564823
4605	MYBL2	1.253498452380952	7.4256872108843535	12.132900548634048	4.815159586039795e-7	1.4771110768902382e-4	6.985746629431349
2139	EYA2	1.586170357142857	5.683034013605442	12.12383362680873	4.847174993453698e-7	1.4771110768902382e-4	6.979307389175133
57084	SLC17A6	-1.2016706349206367	10.153758843537414	-12.083534530688574	4.992334140335154e-7	1.5111359870017166e-4	6.950623153683992
7547	ZIC3	1.3828303968253943	9.836053639455782	12.071906063231237	5.035104927240187e-7	1.513921782156398e-4	6.942326662398138
57580	PREX1	-1.372774206349209	9.39056156462585	-12.022546448023455	5.221197837403944e-7	1.5524815841936156e-4	6.907012532959566
29128	UHRF1	0.8587067857142843	10.932303401360544	11.930873471803142	5.587231159302379e-7	1.600965504216966e-4	6.841002598464801
8914	TIMELESS	0.8540827182539661	10.14169806122449	11.930582472444813	5.588437112499661e-7	1.600965504216966e-4	6.840792181197717
57118	CAMK1D	-1.0727659523809536	7.761438027210884	-11.919845948369435	5.633132029834172e-7	1.600965504216966e-4	6.833024848763465
57476	GRAMD1B	-1.1052659920634926	7.157874353741497	-11.918300131021118	5.63959941853066e-7	1.600965504216966e-4	6.831905900214691
54329	GPR85	-1.0142456547619056	10.254995816326531	-11.914872023478585	5.653971099721733e-7	1.600965504216966e-4	6.829423881135666
55223	TRIM62	1.3298207936507929	6.511493469387755	11.900403849416108	5.715071643177125e-7	1.600965504216966e-4	6.818940055923413
25907	TMEM158	-1.4202083333333368	9.184016666666666	-11.889422329068443	5.761932710560624e-7	1.6041291801172512e-4	6.810973437839747
11023	VAX1	2.667354960317461	7.9676858503401355	11.759703774584754	6.348662013116079e-7	1.7459207649606602e-4	6.716259009286686
4761	NEUROD2	-0.8233046428571452	11.255614965986394	-11.751414740660985	6.388328751250216e-7	1.7461819091523393e-4	6.710168314612625
758	MPPED1	-1.0336049603174624	10.601152244897959	-11.726392786054147	6.509733223737576e-7	1.7595330026767267e-4	6.691754249465179
11169	WDHD1	0.9335643253968255	9.121167551020408	11.725278274430647	6.515199473337915e-7	1.7595330026767267e-4	6.690933075269051
3736	KCNA1	-0.925842063492064	6.414827074829932	-11.690189663857742	6.689904459048112e-7	1.793440290981545e-4	6.665036571884327
9700	ESPL1	1.132840436507936	9.363329455782313	11.667449192208512	6.805877765222534e-7	1.793440290981545e-4	6.64820860059957
3397	ID1	1.1441112301587295	8.81071268707483	11.66405449548429	6.823379187937892e-7	1.793440290981545e-4	6.645693492309935
221833	SP8	2.8361240277777777	8.664120238095238	11.663451584395228	6.826492681493426e-7	1.793440290981545e-4	6.645246717090865
9735	KNTC1	0.918284305555555	8.995073095238094	11.660921317816467	6.83957628542218e-7	1.793440290981545e-4	6.643371442502495
4174	MCM5	0.8968365476190471	10.48901517006803	11.615931260582045	7.076879072982089e-7	1.8343351900607197e-4	6.609954381962842
222537	HS3ST5	-1.3734942857142867	5.977750408163265	-11.582515511406465	7.258993354840724e-7	1.8548744195767317e-4	6.585044228332174
157807	CLVS1	-1.0981775793650814	9.403201700680272	-11.578937505097713	7.278796857181929e-7	1.8548744195767317e-4	6.58237239493376
894	CCND2	1.4611355753968245	8.989892789115645	11.564158943419825	7.361225005896746e-7	1.8582381973337897e-4	6.571327298523123
117584	RFFL	1.5083973015873007	9.421144013605442	11.54873249221068	7.448363475045425e-7	1.8582381973337897e-4	6.559781848401659
23333	DPY19L1	-0.9038728174603189	12.060719659863945	-11.540110406412161	7.497560359266561e-7	1.8582381973337897e-4	6.553321721328537
6422	SFRP1	-1.9487145634920657	8.00006850340136	-11.539275463905176	7.502343418341132e-7	1.8582381973337897e-4	6.552695863578034
4171	MCM2	0.7921878174603161	10.47890462585034	11.538220566562813	7.508391312093083e-7	1.8582381973337897e-4	6.551905062403295
64641	EBF2	1.1255765873015877	4.822208843537415	11.532737617611557	7.539912421278541e-7	1.8582381973337897e-4	6.54779353736158
103164605	Paupar	2.050129047619048	5.744174217687075	11.51801205676332	7.62529139897159e-7	1.869066670570748e-4	6.5367408579574295
284273	ZADH2	1.1176196825396818	8.633618707482993	11.506146727972014	7.694860512249189e-7	1.8759238052051388e-4	6.527824013329001
132720	FAM241A	-1.429975019841268	9.023748877551022	-11.492503296010057	7.775719156393817e-7	1.8854446756586964e-4	6.517558770627632
285761	DCBLD1	0.9275392857142845	8.75163387755102	11.476688574225072	7.870617515811309e-7	1.8982498426770367e-4	6.505643573450861
222236	NAPEPLD	-1.1106422222222223	6.803404761904762	-11.362464391057005	8.59508175255322e-7	2.0232984500545708e-4	6.419061709596047
399694	SHC4	0.8768673015872998	6.280052585034014	11.359713894305282	8.613407738419937e-7	2.0232984500545708e-4	6.4169654496091315
1600	DAB1	-0.869306984126986	10.89423299319728	-11.342710093174826	8.727658853639657e-7	2.029000731742279e-4	6.403994239168149
79674	VEPH1	-2.138430337301587	6.061143299319728	-11.324851538407756	8.849450302436768e-7	2.0467644004625677e-4	6.390348790321157
2113	ETS1	1.048981507936507	8.211425306122448	11.280840704254402	9.15764929662796e-7	2.0830660627680454e-4	6.356623371193551
114880	OSBPL6	-1.582131726190476	6.463625680272109	-11.135968177295213	1.025854489132163e-6	2.251360142146388e-4	6.244619947527678
4175	MCM6	0.7610698809523802	11.220160884353742	11.13292897835203	1.0283146477509498e-6	2.251360142146388e-4	6.242253924795902
57214	CEMIP	-1.0784534523809532	6.56913850340136	-11.05180711132851	1.0964387255319208e-6	2.3774270653949595e-4	6.178849301375555
55536	CDCA7L	1.0545040476190464	8.938212789115646	11.039560631684063	1.1071473776417454e-6	2.3891604726803997e-4	6.1692352570531135
9705	ST18	0.9979660714285706	8.733479659863946	11.01511623256652	1.1288676698206278e-6	2.412941269032234e-4	6.150011992943414
91752	ZNF804A	-0.7577228174603188	7.446084659863946	-10.992301007788473	1.1495635654599368e-6	2.4158088518104394e-4	6.132029788286941
5376	PMP22	-1.2192169444444454	6.961610476190477	-10.990042340433979	1.1516350039671947e-6	2.4158088518104394e-4	6.130247468745212
91614	DEPDC7	1.9909879563492046	6.861028911564626	10.960789444534687	1.1788369773558286e-6	2.461422523876168e-4	6.107129471098331
8788	DLK1	1.7726188888888879	7.24937380952381	10.927848957595245	1.210316385830118e-6	2.503966941161658e-4	6.081020411439134
222008	VSTM2A	-1.0770516468253981	6.752030646258503	-10.896842521320982	1.2407934089906491e-6	2.555297878488003e-4	6.056369638971738
9456	HOMER1	-0.8535582142857147	6.492410782312925	-10.880715167177959	1.2569780905732521e-6	2.57686222104292e-4	6.043519324052362
223082	ZNRF2	-0.9019281746031756	11.354713265306124	-10.870095629321382	1.2677620104715727e-6	2.587209702908525e-4	6.035046888472401
3978	LIG1	0.7268779761904731	10.894629795918368	10.839611417987847	1.2992870914816442e-6	2.639601221302416e-4	6.010678504677328
3321	IGSF3	-1.0298925396825378	10.22502537414966	-10.826054540467513	1.3135827951996458e-6	2.6522167811813966e-4	5.999818710595504
23040	MYT1L	-0.8062157142857147	9.984355782312926	-10.81747355358468	1.3227207201573415e-6	2.6522167811813966e-4	5.992937624193637
2619	GAS1	-0.9634235317460325	10.794171156462586	-10.777001179413517	1.3667721238352185e-6	2.7036311209250956e-4	5.960406873191012
10901	DHRS4	-0.7839883730158754	9.913962517006803	-10.764049990683006	1.3812071750602047e-6	2.709657172097011e-4	5.949970453907056
259266	ASPM	0.9420676984126973	9.256963129251702	10.752050459008204	1.3947311645347757e-6	2.72074991000318e-4	5.940289380965336
9951	HS3ST4	-1.0388465873015877	9.428461632653061	-10.747799962447905	1.3995565045580758e-6	2.72074991000318e-4	5.936857470973482
10112	KIF20A	0.8365742460317457	9.396107346938775	10.717776716090535	1.4341671453590216e-6	2.7582758567926656e-4	5.912576540898629
463	ZFHX3	1.3545802182539688	6.237440918367347	10.679755524077223	1.4793543244006856e-6	2.823155214982497e-4	5.8817271233990756
253827	MSRB3	-1.0800200396825412	6.87581537414966	-10.676304945104732	1.4835320413091765e-6	2.823155214982497e-4	5.878921849590842
8318	CDC45	0.9134308333333329	8.324270238095238	10.669829738683847	1.4914067956465403e-6	2.826215877750194e-4	5.873655090987793
4217	MAP3K5	-0.9420338690476204	6.936548265306123	-10.643408747536204	1.524017813559642e-6	2.875930017127758e-4	5.852131053770632
399947	C11orf87	-1.152725238095238	7.3930934353741495	-10.630047102369144	1.540807546276422e-6	2.88501709180321e-4	5.84122511551754
26271	FBXO5	0.839449642857141	10.149653605442177	10.618649188226604	1.5552904210300828e-6	2.88501709180321e-4	5.831910938565791
75745	Rian	0.8408514682539657	11.065015204081634	10.612327809738284	1.5633871755861596e-6	2.88501709180321e-4	5.826740822217637
10165	SLC25A13	0.9752777182539676	8.832124727891156	10.610816176601846	1.5653302089387384e-6	2.88501709180321e-4	5.825504025646222
2669	GEM	-1.4217629761904766	5.427734013605442	-10.573471513095326	1.6141850693766843e-6	2.9474235147351356e-4	5.794892043435608
11197	WIF1	2.8142286309523805	4.836530408163265	10.562751516864745	1.6285168161601576e-6	2.955487087365311e-4	5.786084375941808
110333	Rmst	0.8238014880952386	5.895070612244899	10.560379213128094	1.6317072454135436e-6	2.955487087365311e-4	5.784134036972091
90668	CARMIL3	-0.9347216666666676	9.259215238095239	-10.552165958728477	1.6428061201344001e-6	2.963687952967263e-4	5.777378244151038
26586	CKAP2	0.7164627380952372	10.351311564625851	10.54635695750667	1.6507061065311287e-6	2.9660755422573876e-4	5.772596838080062
23231	SEL1L3	0.8397559920634895	10.427000884353742	10.531721226244557	1.6707957252496113e-6	2.990260238273124e-4	5.760538258626182
80139	ZNF703	-0.8006731150793647	10.482766632653062	-10.520377725081557	1.6865510741558823e-6	3.004665161957156e-4	5.751180489656383
9787	DLGAP5	0.8254389682539655	9.036870204081632	10.493201747899516	1.7249646510759911e-6	3.050887479536403e-4	5.728720122022116
100040792	Gm11627	-0.9470861904761899	9.049476462585034	-10.478294346469317	1.7464439083422692e-6	3.0537375979439293e-4	5.716374437939654
2305	FOXM1	0.8792976587301574	8.496015884353742	10.47798773433219	1.7468887613789803e-6	3.0537375979439293e-4	5.7161203281406205
5579	PRKCB	-0.8990648015873033	9.402902176870748	-10.461803275714301	1.7705478641765158e-6	3.0831459159160244e-4	5.702696508926497
80206	FHOD3	-0.7103565079365103	10.029877551020407	-10.408867492873492	1.8504235967474623e-6	3.1853417800346297e-4	5.658643215142499
51514	DTL	0.7876954563492042	9.484880578231293	10.383884985006882	1.8894880600233832e-6	3.227947007390705e-4	5.637774194994488
2571	GAD1	2.015640079365078	9.888867346938776	10.349186488171648	1.945255901176579e-6	3.287896915536432e-4	5.608705017991138
284	ANGPT1	2.596569067460318	7.413676292517008	10.34845543556814	1.946450137354443e-6	3.287896915536432e-4	5.608091515010573
10683	DLL3	0.78314222222222	9.942886190476191	10.326134893834318	1.9833030781303957e-6	3.33764746741638e-4	5.589339034767711
55320	MIS18BP1	0.7663985317460303	9.888525034013606	10.295453074753263	2.0352176588794137e-6	3.412280729855778e-4	5.563495431706004
100170841	EPOP	0.907572936507934	6.755272789115646	10.271263640361044	2.0771993978380536e-6	3.4697692608108907e-4	5.5430660094412385
29089	UBE2T	0.788220992063492	9.155695646258504	10.250102967369433	2.114705212292605e-6	3.519384493712501e-4	5.525155075608909
9493	KIF23	0.7331748015872984	10.044761632653062	10.243275411934551	2.1269647695676575e-6	3.526773458539372e-4	5.519368177844818
153020	RASGEF1B	-0.9281889682539692	10.053846462585033	-10.238131361402875	2.1362529776721462e-6	3.529199470549138e-4	5.515005641280364
27244	SESN1	-0.7217918650793648	10.45964163265306	-10.221215574265523	2.1671119266609206e-6	3.5519788946551667e-4	5.500644366101264
6860	SYT4	-0.8906845833333334	10.186654999999998	-10.218217497744464	2.1726321224293784e-6	3.5519788946551667e-4	5.498096567645719
285671	RNF180	-1.2810942261904772	10.349766632653061	-10.217655629230094	2.173668377474615e-6	3.5519788946551667e-4	5.497619002699389
157313	CDCA2	0.758343849206349	9.332466088435373	10.205888484631638	2.1954957250008356e-6	3.5746950430780755e-4	5.487611401086747
4208	MEF2C	-0.9111697817460328	9.694523775510204	-10.189409568684946	2.2264686985727916e-6	3.586284456226124e-4	5.47357725147813
23178	PASK	0.7033477777777777	7.35779142857143	10.178862437472903	2.2465442282932597e-6	3.597760460379724e-4	5.464583005836907
10154	PLXNC1	1.3299595634920636	5.8011562585034016	10.15535310806737	2.2920112124128733e-6	3.6400360928585203e-4	5.444501642486294
55531	ELMOD1	-1.3376154761904773	10.2085268707483	-10.15529610278308	2.292122681031063e-6	3.6400360928585203e-4	5.444452893214036
1870	E2F2	1.363193690476191	8.393519727891157	10.142047292344696	2.318191694051855e-6	3.6673621824345276e-4	5.433115519284145
3835	KIF22	0.840183333333333	8.685963809523809	10.121467968416813	2.359332458753655e-6	3.698167973568653e-4	5.415476056776615
1840	DTX1	-0.7617437698412699	10.479106258503402	-10.114704266642878	2.3730284884424307e-6	3.698167973568653e-4	5.409670821992641
220134	SKA1	0.9278208333333324	8.866379523809524	10.112295722688916	2.3779266808605337e-6	3.698167973568653e-4	5.407602658185116
2273	FHL1	-0.7103627777777787	10.479454285714285	-10.096765143122665	2.409778613637078e-6	3.734825610090923e-4	5.394255167794398
4884	NPTX1	-0.9332001190476205	8.065905408163266	-10.08639128415008	2.4313153563908677e-6	3.755299790704949e-4	5.3853282107090426
24137	KIF4A	0.698035753968252	9.509300748299319	10.03962847840052	2.5310562464610363e-6	3.8960125519330784e-4	5.344974739873436
9768	PCLAF	0.8649478373015852	10.222117176870748	10.006480275512978	2.604476989302088e-6	3.9272238796846305e-4	5.316257411537759
10912	GADD45G	0.8665716269841257	11.015486802721089	10.005357120148911	2.607005306157972e-6	3.9272238796846305e-4	5.315282746898745
8633	UNC5C	0.8589241666666646	7.526465714285714	10.004557242557684	2.6088075402272985e-6	3.9272238796846305e-4	5.314588554314035
84152	PPP1R1B	-1.0832840476190475	8.27377863945578	-10.003015072791024	2.6122861220491544e-6	3.9272238796846305e-4	5.313249991853366
116151	FAM210B	-0.6723604960317473	9.541922414965986	-9.973326642397522	2.6802548686595432e-6	4.0160190973891714e-4	5.28744159213991
257194	NEGR1	-1.0647700000000013	9.112989523809524	-9.965065686195704	2.69951105225751e-6	4.0314784095319854e-4	5.28024685046638
25849	PARM1	1.7523394444444431	6.090518095238095	9.935006095775469	2.7708717865994405e-6	4.054973766139206e-4	5.254017475651278
320315	A330048O09Rik	-0.9603265873015869	7.70149925170068	-9.92876050314036	2.7859569820253565e-6	4.054973766139206e-4	5.248557941797198
5427	POLE2	0.7388071428571431	9.297876462585034	9.921999069444379	2.8023897939140157e-6	4.0640058551548555e-4	5.242643696955604
79180	EFHD2	0.7192417857142829	10.302172925170067	9.911487012586708	2.8281496903123588e-6	4.075155884433792e-4	5.233440932409877
105	ADARB2	1.6294554761904767	5.706603129251701	9.904065406114801	2.8464928914682906e-6	4.0865914382708183e-4	5.2269379454709295
2491	CENPI	0.7382344047619043	8.513117993197278	9.857343790687901	2.9650115643613976e-6	4.202900209518003e-4	5.185889702163381
68285	C630043F03Rik	1.3502257738095238	7.185249965986395	9.85396834508335	2.973781487986632e-6	4.202900209518003e-4	5.182916784661314
26511	CHIC2	0.7352423809523794	9.818923741496597	9.850524610633771	2.9827581826898242e-6	4.202900209518003e-4	5.179882698677492
641	BLM	0.6803186111111116	8.73408476190476	9.847237297620207	2.9913548862669987e-6	4.202900209518003e-4	5.176985462506025
84930	MASTL	0.9163142063492064	6.515727006802721	9.834448276797131	3.025059249422291e-6	4.2370558139190914e-4	5.165705033023201
3624	INHBA	-0.7181340079365084	6.66882350340136	-9.828454578753684	3.0409983649579428e-6	4.2461940327544325e-4	5.160413434016103
7153	TOP2A	0.8747240079365101	11.792915782312926	9.81437549927295	3.0788027583181288e-6	4.2857124445341334e-4	5.14797120990842
6261	RYR1	-1.0276234126984138	6.439072653061225	-9.77534464568608	3.186330034437899e-6	4.4217437194825744e-4	5.113387223957238
347731	LRRTM3	-1.4161005952380967	6.307529659863946	-9.74885933970011	3.261639618204083e-6	4.4982349027159407e-4	5.089843058264957
254778	VXN	-1.5588917063492067	8.451730136054422	-9.738764596914539	3.290855761377417e-6	4.511273121394617e-4	5.080853004188947
8829	NRP1	-1.4366773412698413	9.886045884353742	-9.724322518237365	3.3331544076082434e-6	4.555412028410284e-4	5.0679756614494345
83903	HASPIN	0.9043037301587299	7.970636258503401	9.719578588528195	3.3471785277647204e-6	4.5607582713207454e-4	5.063741680158259
7088	TLE1	1.0180184126984106	11.093286394557824	9.683605054552636	3.455655484164633e-6	4.6802858255648374e-4	5.031570008314997
66000	TMEM108	-0.9203919047619066	9.362740340136055	-9.667090981555164	3.506739946280771e-6	4.707067807059793e-4	5.016762592905604
51776	MAP3K20	1.3107815674603165	5.54844462585034	9.660133976956887	3.52850821927541e-6	4.716408378448237e-4	5.010517266849602
23043	TNIK	-0.9165946428571448	10.860306394557822	-9.64232246143999	3.584918597745703e-6	4.750887551421509e-4	4.99450805645882
9423	NTN1	1.3418697619047617	7.36876224489796	9.63866384243758	3.596627769241287e-6	4.750887551421509e-4	4.991216122575244
57458	TMCC3	1.2817550396825392	5.868826530612244	9.633681064995042	3.612642358113935e-6	4.750887551421509e-4	4.986730811143323
6900	CNTN2	-1.0810771428571446	11.120522108843538	-9.633532012679243	3.6131226139943184e-6	4.750887551421509e-4	4.986596605426188
64405	CDH22	1.2668889682539695	6.957223537414966	9.620143084381922	3.6565496402426793e-6	4.7940129454821244e-4	4.9745331560711
100040724	Mirg	1.2869703174603169	7.679916054421769	9.57075612331769	3.821757771376561e-6	4.967293868785426e-4	4.929895656162197
4300	MLLT3	-0.7690105158730153	10.75769224489796	-9.551154154717363	3.8895852317309745e-6	5.015767290145026e-4	4.9121175834985955
122769	LRR1	0.7122721428571415	9.752869319727893	9.54760152254347	3.902018951028929e-6	5.015767290145026e-4	4.90889177680188
22974	TPX2	0.7754741269841263	10.002052517006803	9.545462045187602	3.909527853479826e-6	5.015767290145026e-4	4.906948567756663
259232	NALCN	1.2043505753968238	6.124398265306122	9.54259465672239	3.9196163647103136e-6	5.015767290145026e-4	4.904343570827923
5424	POLD1	0.6920703571428529	9.412165918367347	9.533775969323592	3.950823082869587e-6	5.019325967901444e-4	4.896327182451863
151246	SGO2	0.7651170238095218	9.797690204081633	9.492563506647578	4.1003195196624676e-6	5.180070326506917e-4	4.858770060546412
9603	NFE2L3	-1.3347762301587316	8.308423265306121	-9.482635673818278	4.13725251339142e-6	5.206658985865212e-4	4.8496995540993275
5932	RBBP8	0.6861955158730139	10.197868231292517	9.468372535023082	4.190953650067087e-6	5.25045001587988e-4	4.836652290520989
81615	TMEM163	1.023346825396823	8.763574693877553	9.431719668955058	4.332491964790818e-6	5.412734628920517e-4	4.8030380712849805
23294	ANKS1A	0.7367072817460308	9.27588955782313	9.423681175100462	4.364229227263581e-6	5.437323270133006e-4	4.795649421856316
5888	RAD51	0.6495735714285727	9.899812517006803	9.419897087166968	4.379257596032515e-6	5.44076690055171e-4	4.792169176912216
90381	TICRR	0.7461368650793648	8.110270510204082	9.376625956343752	4.555201644872413e-6	5.628606832476457e-4	4.7522781089621
114088	TRIM9	-1.004376269841271	8.920350544217687	-9.359651682560049	4.626324993218829e-6	5.700871134403344e-4	4.736582209974442
126549	ANKLE1	0.7509614285714276	8.052311292517008	9.354173267827225	4.6495391347004505e-6	5.71386551809605e-4	4.731510651748538
8479	HIRIP3	0.6627301190476184	11.088991972789117	9.33290126442572	4.740895094774244e-6	5.810301893190576e-4	4.711791829844531
90161	HS6ST2	-0.9338864285714288	10.630957278911565	-9.324317674957982	4.77831443851748e-6	5.840291585137584e-4	4.703822978252697
400451	FAM174B	-0.8666526984127008	7.9382068707483	-9.277612913255998	4.9876780193157515e-6	6.014278606390161e-4	4.660341809847193
5454	POU3F2	-0.7736370238095236	9.827514557823129	-9.277139577963686	4.989850662413909e-6	6.014278606390161e-4	4.659900092753471
84722	PSRC1	0.7536101587301592	10.655268979591836	9.214479531644017	5.286836863951199e-6	6.291335868101927e-4	4.601238394356228
8910	SGCE	0.8830719444444451	8.975855238095239	9.211570648363454	5.301086857077225e-6	6.291692587922103e-4	4.598506070881751
91584	PLXNA4	-0.9607015674603174	6.73643275510204	-9.2027892479534	5.34436105874473e-6	6.326404937282049e-4	4.590252781762819
3619	INCENP	0.6470431349206348	10.130902108843538	9.174387457725329	5.486996192016425e-6	6.440162751524658e-4	4.563508655817499
4326	MMP17	-0.9043134126984159	8.921515034013606	-9.14774405001229	5.62460087459806e-6	6.56286962963178e-4	4.538350067528636
9124	PDLIM1	0.8020105753968236	8.947614931972788	9.123190778698085	5.754764898251811e-6	6.689320919485951e-4	4.515104725949762
23331	TTC28	-0.9449715476190466	10.7649962585034	-9.114308735631104	5.8026613689220335e-6	6.727228312037405e-4	4.506681509889139
100131897	INSYN2B	2.168074087301588	4.745742176870748	9.111627045098897	5.817208136614683e-6	6.727228312037405e-4	4.504136852758551
694	BTG1	0.8866318650793656	7.449221224489796	9.10648164887945	5.845231254328992e-6	6.730461694870003e-4	4.4992524388561
11122	PTPRT	-1.1236193650793658	7.456899013605442	-9.097215028505135	5.89607347545616e-6	6.730461694870003e-4	4.490449378820038
51022	GLRX2	-0.7232266666666666	11.595073809523809	-9.093560300987335	5.9162585907932975e-6	6.730461694870003e-4	4.486975193078136
8492	PRSS12	-1.1570494047619055	6.719007482993197	-9.09200412964736	5.9248763258090615e-6	6.730461694870003e-4	4.485495503211961
994	CDC25B	0.7759489880952372	9.376595612244898	9.091348971234305	5.928508563236159e-6	6.730461694870003e-4	4.484872473836045
9508	ADAMTS3	-0.7299543650793664	9.74388306122449	-9.089389092182303	5.939388826319286e-6	6.730461694870003e-4	4.4830084591823525
10733	PLK4	0.649466269841268	10.90621612244898	9.07612372580962	6.013609285372219e-6	6.786626949407274e-4	4.470382156231086
2175	FANCA	0.6945961111111095	8.24140880952381	9.075158755552135	6.0190478698097815e-6	6.786626949407274e-4	4.469463007537062
6447	SCG5	-0.7199512301587323	11.091678979591837	-9.070716270458467	6.044155392702391e-6	6.797941455517968e-4	4.465230307159363
205327	C2orf69	-0.7339524603174621	9.738431768707482	-9.061187617756964	6.098396299505329e-6	6.833595956657983e-4	4.456145151413519
4017	LOXL2	1.0433261904761897	7.692263299319728	9.059831367667519	6.106159886772282e-6	6.833595956657983e-4	4.454851308125942
5357	PLS1	-0.7568285317460335	7.08582806122449	-9.044409968514897	6.19520245791981e-6	6.894107956871812e-4	4.440126916274025
1063	CENPF	0.753669563492063	10.296672210884354	9.043479707290297	6.2006190707386884e-6	6.894107956871812e-4	4.4392379592752675
26051	PPP1R16B	-1.2194154761904765	9.129247346938776	-9.03559732539541	6.246724487624407e-6	6.894107956871812e-4	4.431702171968535
9156	EXO1	0.8553488492063478	8.820161326530611	9.032919493684808	6.2624729687341116e-6	6.894107956871812e-4	4.429140706481817
57471	ERMN	1.7596681349206351	5.182691156462585	9.032512706754243	6.264869109888188e-6	6.894107956871812e-4	4.428751535364071
64105	CENPK	0.8899108730158735	10.353017959183672	9.032111747484693	6.26723190687001e-6	6.894107956871812e-4	4.428367923724222
56956	LHX9	1.9265257142857137	5.80484231292517	9.019662087051271	6.341084070439939e-6	6.939422420772139e-4	4.4164490834333385
3705	ITPK1	-0.6835214682539732	10.45267074829932	-9.008538822939201	6.4078750537587206e-6	6.963893320471616e-4	4.4057872573305445
6744	ITPRID2	-1.0258742857142868	8.030255170068028	-8.984613708772274	6.554163582112125e-6	7.071754347292798e-4	4.382813538740157
8499	PPFIA2	-0.6737736904761895	8.334747653061225	-8.97889461635933	6.589671942762726e-6	7.093097715764719e-4	4.377313540705536
76024	Gm11346	1.3140688095238104	5.406606938775511	8.975021707754422	6.613837497519043e-6	7.102159166085866e-4	4.373587172699363
80709	AKNA	0.9497474999999983	9.024381904761904	8.930042928906364	6.901713985855454e-6	7.358728190923565e-4	4.330201886638864
323	APBB2	-0.807885	9.32584761904762	-8.926850243269383	6.922663734361168e-6	7.363657006684506e-4	4.327114705719817
110956	D17H6S56E-5	0.6374324603174597	9.272651088435374	8.918991701055194	6.974527253210926e-6	7.366701490563606e-4	4.319511549550398
10231	RCAN2	0.9477810714285698	9.18339156462585	8.911302856323008	7.0256830574136496e-6	7.370889976525758e-4	4.312066644582229
283431	GAS2L3	0.6915999007936476	9.46414343537415	8.903035537413146	7.081146587575544e-6	7.370889976525758e-4	4.3040550657006875
26610	ELP4	0.9502831746031729	9.226174353741497	8.900149308324965	7.10062243848404e-6	7.370889976525758e-4	4.30125651832148
8520	HAT1	0.8902002380952373	10.497796802721089	8.899639157260756	7.104070961525855e-6	7.370889976525758e-4	4.3007617791154225
6491	STIL	0.9023294047619035	9.219367517006802	8.899220744892897	7.106900718070926e-6	7.370889976525758e-4	4.300355987814601
6326	SCN2A	-1.1626873015873034	8.238524081632653	-8.895661519454848	7.131022031756178e-6	7.376518914087967e-4	4.296903418987963
23354	HAUS5	0.7859140079365078	7.757601496598639	8.882447072487498	7.221365680437785e-6	7.435863323137547e-4	4.28407392023834
57586	SYT13	-0.8078712301587306	5.528633027210884	-8.872511939753755	7.290115151980179e-6	7.489555432106106e-4	4.274416737807606
25936	NSL1	0.7835418253968253	7.326186836734694	8.869968456910959	7.307830676830894e-6	7.490692530812503e-4	4.2719428281621425
983	CDK1	0.6738091666666667	11.491271904761904	8.856906424139645	7.39955462224033e-6	7.550391697232152e-4	4.259227899175521
115207	KCTD12	-0.8919580158730164	9.658910340136055	-8.852431268133559	7.431269397645788e-6	7.565636142284937e-4	4.254867737183583
89958	SAPCD2	0.7295273015873001	7.935282585034014	8.807006640686435	7.761748516761296e-6	7.866575727066319e-4	4.210496608734481
241	ALOX5AP	-0.6434252777777804	7.554254761904762	-8.801235956326975	7.804871835733226e-6	7.868978548296095e-4	4.204844897010444
384	ARG2	-0.9234579365079377	5.801628163265306	-8.799690974512407	7.816461696274253e-6	7.868978548296095e-4	4.203331197666174
4751	NEK2	0.6689220634920645	7.889611020408163	8.793596558208474	7.86236382980297e-6	7.87411816894948e-4	4.197357830416394
729533	FAM72A	0.9985560317460324	7.864943129251701	8.792229349830668	7.87270190824356e-6	7.87411816894948e-4	4.1960172629114485
5796	PTPRK	-0.9018658134920664	8.639833027210885	-8.792065271257023	7.873943580400025e-6	7.87411816894948e-4	4.195856368818339
140679	SLC32A1	1.8352648412698411	8.246664353741497	8.768458570684171	8.054843651102746e-6	8.019459238595694e-4	4.172679461254322
10752	CHL1	-0.8771587500000012	11.423756904761904	-8.759703936018202	8.123083979831823e-6	8.034480891318008e-4	4.164069870850117
54443	ANLN	0.6206563095238077	9.390733129251702	8.75841815725674	8.13315953358311e-6	8.034480891318008e-4	4.162804739763512
220107	DLEU7	1.0425116269841268	9.40226537414966	8.75739470268172	8.141189258181259e-6	8.034480891318008e-4	4.161797600406395
150468	CKAP2L	0.7954167063492051	9.64355224489796	8.745836739086448	8.232474733513148e-6	8.089168691855697e-4	4.150416502503909
5738	PTGFRN	-0.9054265873015891	9.926022108843538	-8.743515359395953	8.250943957683326e-6	8.089691813814689e-4	4.148129008643492
3097	HIVEP2	-0.8907197222222238	8.94700142857143	-8.738407287726838	8.291744465773947e-6	8.112060024964659e-4	4.143093570960481
6941	TCF19	0.7509145238095235	10.217881156462585	8.726470963378961	8.387949317539588e-6	8.188417795895086e-4	4.131316618915866
390	RND3	0.9130849206349178	8.960958367346938	8.706026634305994	8.555579258552898e-6	8.334021169330329e-4	4.1111115046073685
7545	ZIC1	1.1007025793650784	12.142469727891156	8.692458554077662	8.668851930623144e-6	8.408040665011492e-4	4.097678600338609
151648	SGO1	0.6096111507936504	9.83392986394558	8.683587936237908	8.743795180175062e-6	8.41378282905781e-4	4.0888861673513865
257407	C2orf72	1.0316767857142861	8.494337687074829	8.683013650919879	8.748671409541733e-6	8.41378282905781e-4	4.0883166657204555
50863	NTM	-0.765481845238097	8.372304659863946	-8.670714763135507	8.853818604091978e-6	8.496086656662815e-4	4.076112102051754
6240	RRM1	0.6689615873015848	11.321268843537414	8.665431488142668	8.899411206144519e-6	8.521705834571634e-4	4.070864576156934
15364	Hmga2	-1.98571380952381	7.111272585034014	-8.656808828186563	8.974374463324429e-6	8.538624398477883e-4	4.062294096376769
29028	ATAD2	0.7495247619047618	10.512607006802721	8.653140149130682	9.006478447347585e-6	8.538624398477883e-4	4.058645298129793
51701	NLK	0.6635003968253979	12.070017687074829	8.650752022459962	9.027444086407852e-6	8.538624398477883e-4	4.056269368095512
340533	NEXMIF	-0.7179235317460314	6.8294811564625855	-8.650384765112497	9.030673018500588e-6	8.538624398477883e-4	4.05590393428383
3747	KCNC2	-0.988184206349206	6.395873469387754	-8.643145882216418	9.094576152867868e-6	8.563141525480036e-4	4.048698157260176
7050	TGIF1	1.0446980555555534	8.010832857142857	8.630643431697134	9.206113814156567e-6	8.629828050305045e-4	4.0362401545594135
2555	GABRA2	0.954354404761904	7.941884421768707	8.626460433121306	9.243765087878684e-6	8.629828050305045e-4	4.032068423208358
56243	KIAA1217	-0.9248948809523814	8.90660387755102	-8.624543744601082	9.261073537942932e-6	8.629828050305045e-4	4.030156293238324
54801	HAUS6	0.6966658333333342	8.20042880952381	8.615124642126204	9.346648900592395e-6	8.679795819415085e-4	4.020754070699526
11259	FILIP1L	1.2023205753968256	4.648072551020408	8.614050275109268	9.356464714862191e-6	8.679795819415085e-4	4.019681045668682
332	BIRC5	0.7439792857142835	11.023474829931974	8.595118480374621	9.531297050123398e-6	8.808832546262611e-4	4.000753272595583
2561	GABRB2	-0.8576790873015893	7.98759925170068	-8.582060238142118	9.65397085167488e-6	8.867888111496102e-4	3.987676125234419
757	TMEM50B	-0.8374532539682547	10.754541394557823	-8.582037816075138	9.654182973203667e-6	8.867888111496102e-4	3.9876536554620454
10718	NRG3	-1.1314037301587292	7.4836989795918365	-8.571736317806039	9.752180947099353e-6	8.915238951324268e-4	3.9773247061022357
148534	TMEM56	-1.094642301587303	4.734065986394558	-8.569085001956203	9.777578693555557e-6	8.915238951324268e-4	3.9746645372098897
27071	DAPP1	-1.5264728174603177	6.260837755102041	-8.568332386976982	9.78480140330705e-6	8.915238951324268e-4	3.973909275705303
9585	KIF20B	1.0036199007936508	6.5659767687074835	8.553452730067704	9.928804542430079e-6	8.991948065625281e-4	3.95896516769119
151473	SLC16A14	-0.9950666865079384	7.1123993537414965	-8.530785413798007	1.015265365794581e-5	9.154593718523973e-4	3.9361552142943044
3956	LGALS1	0.6830915476190474	8.563866598639455	8.529122683140182	1.0169289933661139e-5	9.154593718523973e-4	3.9344799038391862
6118	RPA2	0.5908467857142858	10.284206258503401	8.526558657190021	1.0195002530517332e-5	9.159458349180522e-4	3.9318959113220853
5933	RBL1	0.6246411507936502	10.125591768707483	8.520379258583734	1.025726371414546e-5	9.197074568025336e-4	3.9256655604847683
54908	SPDL1	0.8312245039682535	9.283295272108843	8.508920688233605	1.0373819920438334e-5	9.229546007547988e-4	3.914101904737313
79441	HAUS3	0.6094805158730141	8.936792517006802	8.507576839394277	1.038758419896242e-5	9.229546007547988e-4	3.91274482814333
3399	ID3	1.7162767063492037	9.702211768707484	8.50703148767541	1.0393175626218592e-5	9.229546007547988e-4	3.9121940542898646
3983	ABLIM1	-0.7297622222222253	8.730246666666666	-8.482229802780619	1.0650978960193274e-5	9.375033499205723e-4	3.887112706552152
699	BUB1	0.6798891269841265	10.95688394557823	8.480614550845397	1.0668009920542684e-5	9.375033499205723e-4	3.8854769934254865
4661	MYT1	0.6242475793650785	10.382302108843536	8.475855920754803	1.0718357624298476e-5	9.386575674048264e-4	3.8806564834135084
5557	PRIM1	0.6606890079365064	11.219195782312925	8.463544129266282	1.0849830768387128e-5	9.483298788469531e-4	3.8681734964605994
9314	KLF4	-0.9778362103174603	7.279128673469388	-8.458300631293515	1.090635913564166e-5	9.514268924111692e-4	3.862852222562246
54997	TESC	1.6542725595238084	7.509729081632654	8.436844732953787	1.114104840034051e-5	9.683095380614538e-4	3.8410477410121935
440730	TRIM67	-0.8669247619047642	9.012322278911565	-8.436684003352898	1.1142827215669154e-5	9.683095380614538e-4	3.840884215927021
5099	PCDH7	-1.0360799007936503	7.747458707482994	-8.432331550204607	1.1191114722359032e-5	9.706355097944513e-4	3.836455020267021
214	ALCAM	-0.695178174603176	10.545032789115647	-8.421647968276812	1.1310615377440882e-5	9.753269764492608e-4	3.8255745330640387
8507	ENC1	-0.7641664682539665	11.95956693877551	-8.420796722572481	1.1320196824660438e-5	9.753269764492608e-4	3.8247070764434508
9547	CXCL14	-1.6142034126984133	4.826138843537415	-8.419542474682522	1.1334330568311724e-5	9.753269764492608e-4	3.8234288025106196
55732	C1orf112	0.70025617063492	8.212789081632653	8.414888560952395	1.1386943108930238e-5	9.753269764492608e-4	3.8186842768025997
1062	CENPE	0.7855163888888902	9.415195238095238	8.414288409572405	1.1393747254538809e-5	9.753269764492608e-4	3.818072272632463
701	BUB1B	0.6009977380952383	10.31604537414966	8.414038349659625	1.1396583592132336e-5	9.753269764492608e-4	3.8178172628024747
55143	CDCA8	0.710529365079366	11.567427414965985	8.408369587193217	1.1461089989128788e-5	9.78989809847912e-4	3.812034501043996
3741	KCNA5	0.9925128769841262	4.770413231292517	8.397776535931293	1.1582704582185908e-5	9.875076736505985e-4	3.8012192431775826
5426	POLE	0.7953083730158712	9.137381768707483	8.380659396928435	1.1782214267623799e-5	0.0010014717220822144	3.7837177297740396
122060	SLAIN1	1.1737651785714267	9.563772006802722	8.379921218610198	1.1790902295418192e-5	0.0010014717220822144	3.78296227090968
9348	NDST3	-0.9165968055555554	6.028039761904761	-8.372614236802884	1.1877281264366195e-5	0.0010069121471883078	3.7754810895486504
5577	PRKAR2B	-0.7482274206349229	11.555957823129251	-8.36533925223779	1.1963970192764565e-5	0.0010104625836402147	3.7680269885279856
6547	SLC8A3	-0.6223987103174611	9.253312959183674	-8.356332251932297	1.207225817557615e-5	0.0010158039477176492	3.7587903677283823
56892	TCIM	-1.03748630952381	6.588722585034014	-8.34637147194217	1.2193263192793822e-5	0.0010228730471349907	3.7485655131811804
4678	NASP	0.736186587301586	7.9523659863945575	8.344532560640907	1.2215747311000185e-5	0.0010228730471349907	3.7466766841680954
4155	MBP	0.6889148015873031	9.09785925170068	8.343833275841874	1.222430927043214e-5	0.0010228730471349907	3.7459583217118286
284403	WDR62	0.9812101190476191	6.703014829931973	8.333145162707671	1.2355993498997215e-5	0.001031977153330136	3.7349720736102245
4172	MCM3	0.6612280555555523	9.641679047619048	8.3298944768001	1.2396351121521333e-5	0.0010334340701141102	3.7316282744527385
1028	CDKN1C	0.7232125396825383	11.717642244897958	8.326066374204837	1.2444062420623986e-5	0.001033996636560856	3.727689059485659
51134	CEP83	0.7726437301587293	9.574579115646259	8.31893618092084	1.253346550079228e-5	0.0010359009698369902	3.7203476981613868
161357	MDGA2	-0.9785035317460326	7.198540680272108	-8.31447938029476	1.2589704504806817e-5	0.0010359009698369902	3.715756119646535
6003	RGS13	-1.0165034523809533	3.749261836734694	-8.30678794972084	1.268741065232204e-5	0.0010359009698369902	3.7078270490951493
5396	PRRX1	1.4260114285714278	7.847871292517007	8.304544546895215	1.2716065169302678e-5	0.0010359009698369902	3.7055131285709315
1365	CLDN3	-1.0319505952380954	6.319202040816326	-8.303202327438628	1.2733242898878799e-5	0.0010359009698369902	3.704128458541419
6300	MAPK12	0.6644006746031755	7.6203800680272105	8.30163687644924	1.2753309617705758e-5	0.0010359009698369902	3.702513250743415
79875	THSD4	-1.7839227380952383	7.070217959183673	-8.300696483343417	1.2765380666635121e-5	0.0010359009698369902	3.701542840466585
2045	EPHA7	-0.7655536904761908	5.156464081632653	-8.300396243017433	1.2769237234939115e-5	0.0010359009698369902	3.701232996383988
80020	FOXRED2	-0.7763317063492065	8.217232993197278	-8.300134114372849	1.2772605303083737e-5	0.0010359009698369902	3.700962475085502
4139	MARK1	-0.6123230158730143	10.23249843537415	-8.298514446030248	1.2793437843932584e-5	0.0010359009698369902	3.6992907844813736
3751	KCND2	0.659830476190477	7.712401224489796	8.293728149055978	1.2855217774947469e-5	0.0010376055047974073	3.694349097295426
1501	CTNND2	-0.856718412698415	11.18325074829932	-8.293309978776913	1.2860630858081829e-5	0.0010376055047974073	3.6939172330720265
158219	TTC39B	-0.8112325992063498	7.361665340136054	-8.290607227238489	1.289567731569114e-5	0.0010376055047974073	3.691125517094271
84870	RSPO3	-0.9490617460317461	9.383964081632653	-8.288004902813645	1.292952026997501e-5	0.0010376055047974073	3.68843678633492
9212	AURKB	0.6978159523809533	9.62169387755102	8.252251685483483	1.3404456339605819e-5	0.0010681172886441025	3.6514220370672277
5347	PLK1	0.626872400793647	9.807798911564626	8.247225387245301	1.3472740393090522e-5	0.0010709744645331783	3.646207246260051
54207	KCNK10	-0.6831624007936503	8.260433231292517	-8.24612024859598	1.3487805056536336e-5	0.0010709744645331783	3.6450602944385526
2572	GAD2	2.2213904960317437	7.579507346938776	8.243999677606107	1.3516763168525136e-5	0.0010713875846461375	3.6428591184526837
9254	CACNA2D2	0.9628808730158734	10.005068911564626	8.240306878233184	1.3567353762975669e-5	0.0010735109159016943	3.639024782052683
891	CCNB1	0.6132539285714269	11.662871768707483	8.235185243221824	1.363786218789054e-5	0.001075768612534405	3.6337043840292154
10124	ARL4A	0.7506358333333322	8.332000952380952	8.233856452888325	1.365622075465556e-5	0.001075768612534405	3.6323235577015662
5090	PBX3	2.20864841269841	10.714509251700681	8.231323066523945	1.3691296946736182e-5	0.001075768612534405	3.6296904288213465
205428	DIPK2A	-0.857547976190476	8.4963768707483	-8.222540621485617	1.381365985087221e-5	0.0010834954311898914	3.620556780870226
147372	CCBE1	-1.049408531746033	6.780506870748299	-8.220244434420945	1.3845848727363004e-5	0.001084134762938887	3.618167381023012
51762	RAB8B	-0.605369246031745	11.585507414965987	-8.208063531805855	1.4017982967836738e-5	0.0010957106582883964	3.605482352877269
113130	CDCA5	0.6644541071428559	8.641835204081634	8.201336951744327	1.411404143884574e-5	0.0011013103510958161	3.598470418691843
7272	TTK	0.7466611111111091	9.730500476190477	8.190215090560446	1.427444913971095e-5	0.0011090446984193707	3.5868658625729886
10293	TRAIP	0.8992135317460316	8.156005034013605	8.183668035412714	1.4369806994143714e-5	0.001112171961124076	3.58002831147134
6790	AURKA	0.648584563492063	9.624500544217687	8.165245104270014	1.4641894902962436e-5	0.00113076044866183	3.5607626517817668
2119	ETV5	-0.7619958730158729	8.712882517006802	-8.159779104320219	1.4723701961777938e-5	0.0011351344994498236	3.555039428276743
139818	DOCK11	0.6068465476190467	10.616622789115645	8.141212149702017	1.5005338459690199e-5	0.0011529059111933348	3.5355741169794648
5422	POLA1	0.6949850793650779	9.497607346938775	8.134634241637027	1.5106525359143108e-5	0.0011547786444452768	3.528668800929566
5795	PTPRJ	-0.7001925793650792	6.335779795918367	-8.128702646035899	1.5198410016611404e-5	0.0011598367007769727	3.522437861613426
55920	RCC2	0.572046587301585	11.545545986394558	8.112028416061184	1.5459994815091045e-5	0.0011758199429265112	3.504901268600209
55691	FRMD4A	-0.6277356746031787	11.33183588435374	-8.096118720250884	1.5714180061937974e-5	0.0011876751588669973	3.488139980575971
100045469	Gm14204	1.3910216071428572	7.564747585034014	8.092081346935679	1.5779408549125156e-5	0.0011876751588669973	3.483882023463213
3161	HMMR	0.692960456349204	8.555886292517005	8.090903499721088	1.5798493774019702e-5	0.0011876751588669973	3.48263948220678
55839	CENPN	0.7458246825396814	8.69504918367347	8.08949127494381	1.582141000298076e-5	0.0011876751588669973	3.4811494864517574
400120	SERTM1	-1.030787222222223	6.987170952380953	-8.089175456184233	1.5826539776924357e-5	0.0011876751588669973	3.4808162452263502
23321	TRIM2	-0.6459193253968248	11.659827925170068	-8.077453857850355	1.6018223082058927e-5	0.001196154341121546	3.468440153479829
147841	SPC24	0.6912492857142832	10.534123877551021	8.077400865413209	1.6019095408913633e-5	0.001196154341121546	3.4683841673535163
51654	CDK5RAP1	1.2790121428571422	8.272224557823128	8.06313606823204	1.6255812467710574e-5	0.0012078309688735	3.453302115974921
64211	LHX5	1.2165422420634904	7.0679215986394555	8.059973619698253	1.6308807852141648e-5	0.0012097755640451324	3.4499554077630687
51088	KLHL5	-0.7367317857142868	6.687358027210886	-8.041324480765685	1.6625190454352546e-5	0.00123101367370039	3.4301969263240117
17263	Meg3	1.0396357539682535	10.801955034013606	8.029725494441676	1.6825347211612207e-5	0.0012419639682339151	3.4178883205310893
83591	THAP2	0.5727827380952369	6.734971564625851	8.02182909358008	1.696311688684886e-5	0.001248117319267371	3.409500183293998
27122	DKK3	-0.6226276984127005	7.07253925170068	-8.018885094092772	1.7014796400177745e-5	0.001248117319267371	3.4063710579184114
991	CDC20	0.6815239682539667	11.215358775510204	8.018829821488204	1.701576830988876e-5	0.001248117319267371	3.406312300320037
23397	NCAPH	0.7081898015873032	10.43935306122449	8.01796895070774	1.7030913637321015e-5	0.001248117319267371	3.405397106429051
221895	JAZF1	-0.8194837698412716	8.260554353741497	-8.016272305947137	1.706080591240102e-5	0.001248117319267371	3.403593155169766
9824	ARHGAP11A	0.6110612301587315	10.270761020408164	8.015481861116369	1.7074751912107667e-5	0.001248117319267371	3.40275260709055
25788	RAD54B	1.013373333333333	6.490275238095238	8.004696810350275	1.726628491936024e-5	0.0012519722124566981	3.3912769096405153
650	BMP2	0.9338304761904762	4.673063367346939	8.000206732338889	1.7346715932745108e-5	0.0012537728129531044	3.386495437016997
70458	2610318N02Rik	0.9164552380952377	8.918849897959184	7.987413296716535	1.7578139412891083e-5	0.0012678661071312961	3.3728592745806765
9760	TOX	-1.1346586111111125	7.618760952380952	-7.967775995642491	1.7939953830802118e-5	0.0012802371166503264	3.351892465808568
577	ADGRB3	-0.5915171626984161	10.06723574829932	-7.962874335383376	1.8031530108068547e-5	0.0012847393987424954	3.3466521437426398
344148	NCKAP5	-0.8374122222222219	9.520695952380953	-7.937374439350976	1.8516251960047702e-5	0.0013151004960589947	3.3193464766394847
4685	NCAM2	0.8711350992063481	5.800913231292517	7.935878324726646	1.8545130163267347e-5	0.0013151004960589947	3.3177421217491556
6833	ABCC8	-1.5706567857142866	7.839238027210885	-7.933009747556752	1.860063754921043e-5	0.0013169660190061846	3.3146652981474567
54674	LRRN3	-0.6143219841269842	9.28898680272109	-7.919770789599885	1.8859176127698028e-5	0.0013331782171399824	3.300453115035065
890	CCNA2	0.6825374603174599	10.88940918367347	7.916414920484207	1.892533363059698e-5	0.0013357613021495376	3.296847377064319
2274	FHL2	-0.733380555555557	7.054068095238096	-7.9108766257253595	1.9035070607120946e-5	0.001341407374143378	3.290893907977921
55799	CACNA2D3	0.5885653571428577	7.922657823129252	7.901303115889808	1.9226405287904293e-5	0.0013516720842908817	3.280594472709941
10018	BCL2L11	0.631839642857143	8.910852653061227	7.894664425598199	1.9360318461661187e-5	0.001357352344209901	3.273446247422795
5575	PRKAR1B	-0.7412529365079362	8.035000782312924	-7.886195845177208	1.9532624544207145e-5	0.001365799844291917	3.2643203690938236
91461	PKDCC	-0.886440833333333	9.411250952380952	-7.876912372659373	1.9723437920807158e-5	0.0013727573667690178	3.2543069173931265
6775	STAT4	0.6161517857142853	6.332085782312925	7.872848042128371	1.980761665451943e-5	0.001376492016541573	3.2499198917989194
5563	PRKAA2	-0.8145335515873022	8.131921700680273	-7.85018831126762	2.0284187843068158e-5	0.0013985525802842225	3.2254262991285323
1944	EFNA3	-0.5439962301587321	8.795736598639456	-7.847472934460418	2.0342131940898205e-5	0.0013985525802842225	3.222487206414426
333564	Fndc3c1	0.9078899404761896	5.934667823129251	7.836294009558226	2.0582593363237515e-05	0.0014112417266998116	3.210378326449735
54769	DIRAS2	-0.9371424404761911	7.799506224489797	-7.825651624559758	2.0814400973407243e-5	0.0014201971229979426	3.1988372390565427
23504	RIMBP2	-0.8110134126984129	7.773934081632652	-7.82058267271729	2.0925811826993163e-5	0.001425642053186131	3.1933356422154873
5063	PAK3	0.6187153571428555	10.262183537414968	7.81367368079058	2.1078715262463794e-5	0.0014321530686798377	3.1858321752555714
51228	GLTP	0.6812034126984116	9.7107668707483	7.81339581048213	2.108489030406005e-5	0.0014321530686798377	3.18553028057757
26064	RAI14	-0.6499830555555576	10.91236238095238	-7.810904100663371	2.1140351318691465e-5	0.0014337608794350433	3.1828227412800842
9672	SDC3	-0.6646727976190492	10.242243163265307	-7.805201234926263	2.1267887524451838e-5	0.0014402447375980515	3.1766231964464957
6505	SLC1A1	-0.6110390079365098	6.943186598639456	-7.801434593627166	2.13525835962423e-5	0.001443812402959706	3.172526443740187
51053	GMNN	0.6929274206349186	10.962562653061225	7.797354722533869	2.1444738700170135e-5	0.001445708759516253	3.1680871562018798
7045	TGFBI	0.880128511904761	6.6915586734693875	7.793954406042563	2.1521876106589727e-5	0.0014487434840049303	3.164385815395983
81788	NUAK2	0.5959440873015895	9.3374707482993191	7.79210049621659	2.1564060326230748e-5	0.0014494197984699449	3.162367217589411
84251	SGIP1	-0.5852794841269852	8.694153707482993	-7.783260861937033	2.1766444657622224e-5	0.001456511009648991	3.1527368529216844
167410	LIX1	-1.3052900396825409	8.97063299319728	-7.77300327624497	2.200389704689808e-5	0.0014648595945097036	3.1415503278975816
1058	CENPA	0.7287883333333315	11.143309047619047	7.770459886257233	2.2063210561887918e-5	0.0014648595945097036	3.1387747140155167
285489	DOK7	-0.6114476984126986	7.842442108843537	-7.759550073393112	2.231962269985194e-5	0.0014781751885257302	3.126860246419067
10051	SMC4	0.575249126984126	12.007164897959184	7.754926973543914	2.2429259014295297e-5	0.0014832580803573784	3.121807238412023
9910	RABGAP1L	-0.6641175396825398	6.436912517006802	-7.753346987090217	2.246686294647709e-5	0.001483569525254851	3.1200797560590203
744	MPPED2	0.627640396825398	12.279232448979592	7.7513278361935445	2.251501930290995e-5	0.0014844841278262634	3.117871688651819
3070	HELLS	0.7120376785714283	10.108660578231293	7.750008637056425	2.2546542816367495e-5	0.0014844841278262634	3.11642880546791
115827	RAB3C	-0.6720788293650832	10.699056700680273	-7.746784668171478	2.2623785611514214e-5	0.0014873984764794499	3.1129017132859946
51435	SCARA3	0.6090732539682526	8.03019455782313	7.737499830580685	2.284785926977173e-5	0.0014934221752550359	3.1027371235695433
5126	PCSK2	0.5940063095238078	6.5511931292517005	7.7305447062350865	2.301729668975645e-5	0.0015023199681688938	3.095116396158751
286343	LURAP1L	0.6965860714285715	6.655393945578232	7.728003816394506	2.3079538403282353e-5	0.0015042055802405164	3.0923309340824083
253461	ZBTB38	-1.4218003968253974	5.9269794557823126	-7.724800097163065	2.3158278879826907e-5	0.0015055014294376654	3.088817766215376
23630	KCNE5	0.6732448412698405	7.98503149659864	7.724479183450805	2.3166182391293757e-5	0.0015055014294376654	3.088465789156926
912	CD1D	0.6068253968253942	9.964924829931972	7.721450838594621	2.3240910123195413e-5	0.0015081845862823543	3.0851437175542458
25976	TIPARP	0.5287405555555541	10.096097619047619	7.7191691313875905	2.3297387605879458e-5	0.0015096774115125999	3.082639992883415
347	APOD	-0.843830476190475	8.317883537414966	-7.711694224424862	2.348346078273266e-5	0.001518539089928497	3.07443348343935
63922	CHTF18	0.7814299999999984	7.430585714285714	7.706119208096891	2.362329622000119e-5	0.0015220489754546767	3.068308552861456
5100	PCDH8	-0.6012553174603167	10.945095850340136	-7.70377605493353	2.3682339519744057e-5	0.00152367645460767	3.0657331855524443
2785	GNG3	-0.634634166666669	11.080408095238095	-7.699477099604605	2.379108496602901e-5	0.0015266260225839914	3.061006514675304
146956	EME1	0.6821400396825402	8.766489387755101	7.699287938941034	2.3795882438893724e-5	0.0015266260225839914	3.060798484051361
74284	1700086L19Rik	-0.8459049404761907	7.286541700680273	-7.686117772803752	2.4132513785933857e-5	0.0015460234435502882	3.0463041790924255
6242	RTKN	0.818076388888889	7.564024761904761	7.682754234584633	2.4219317388139645e-5	0.0015493835936489164	3.0425991998898887
794	CALB2	1.1741303968253956	9.488742925170069	7.671249966714435	2.451879706139316e-5	0.0015663204904616047	3.029917041203001
11065	UBE2C	0.6216591269841254	12.95733537414966	7.665905584091237	2.4659295519094576e-5	0.0015723496534650809	3.0240201585277102
7112	TMPO	0.5270740476190472	11.086868027210885	7.665010893086146	2.4682901812671053e-5	0.0015723496534650809	3.023032645727966
80781	COL18A1	0.6688316666666676	7.885292380952381	7.653662887598343	2.4984467745226496e-5	0.0015889622003433673	3.010499120011602
320478	Sox2ot	1.662628452380952	8.391419115646258	7.649397278132267	2.5098861655404182e-5	0.0015904204565834069	3.0057839530458708
4176	MCM7	0.6148832539682524	11.615769795918368	7.644457414416556	2.523205246181163e-5	0.001596060025357877	3.0003207846303077
14526	Gcg	-1.754078214285717	6.260419115646259	-7.640766938078229	2.533206020228731e-5	0.0015961721884293152	2.9962374746036087
1508	CTSB	-0.5816456944444448	7.223093571428572	-7.639987233913019	2.535324461949041e-5	0.0015961721884293152	2.9953745684955813
57082	KNL1	0.7109216468253956	8.582304591836735	7.63901175499448	2.5379775435192408e-5	0.0015961721884293152	2.994294895298303
55165	CEP55	0.6611503968253968	10.572373877551021	7.634992704710162	2.5489404575387575e-5	0.0015966633829924374	2.9898453685782815
2690	GHR	-0.727607380952382	6.441103163265306	-7.632765944077493	2.555036720699681e-5	0.0015982622904337905	2.987379278635201
8321	FZD1	-0.6464356349206359	10.715481700680273	-7.623174011396751	2.5814793502328197e-5	0.0016125664844162104	2.9767497028348036
3832	KIF11	0.7258818253968249	9.347731836734694	7.613699810330035	2.6078909044039052e-5	0.0016245647469547036	2.966239885176339
56890	MDM1	0.6199493452380921	8.467751054421768	7.602457074858808	2.639615960043873e-5	0.001641174948245237	2.9537543886637536
8208	CHAF1B	0.630966944444445	8.990108095238096	7.6003980462083724	2.645471691036312e-5	0.001641174948245237	2.9514661293641318
54557	SGTB	-0.5736100793650796	9.136419795918368	-7.5920066589132125	2.6694832511124425e-5	0.0016484620559368071	2.9421353167040802
90141	EFCAB11	0.6606365079365064	5.886542448979592	7.5912863736090275	2.6715553711728687e-5	0.0016484620559368071	2.941334004055605
8204	NRIP1	-0.6990984126984132	9.113917653061224	-7.59118809480403	2.6718382361584134e-5	0.0016484620559368071	2.9412246647438725
27012	KCNV1	-0.8290142857142853	7.6420846938775515	-7.586709936707786	2.684761963573201e-5	0.0016541728049059418	2.9362413047259732
60312	AFAP1	-0.5553347222222219	11.316458571428571	-7.563173109681633	2.753819225756466e-5	0.0016920981049161085	2.9100098627373487
51209	RAB9B	-0.5777103174603172	7.338969659863946	-7.560547054982161	2.7616435044042638e-5	0.00169270392107835	2.90707906196519
10769	PLK2	-0.6622668253968256	10.197401020408163	-7.559089418059762	2.7659969724339264e-5	0.00169270392107835	2.905451914653879
56978	PRDM8	-0.6897511706349219	10.73430044217687	-7.559066798627261	2.7660645880019155e-5	0.00169270392107835	2.9054266627779075
9656	MDC1	0.6763866071428555	8.875467108843537	7.549982207997023	2.7933672697952313e-5	0.001700184308165111	2.8952798610278325
3488	IGFBP5	-1.4790961309523827	8.649137925170068	-7.541094599041988	2.8203627537757453e-5	0.0017109917186038126	2.8853435109627696
4857	NOVA1	0.7551091666666672	9.107120000000002	7.539904006740781	2.8240006636012294e-5	0.0017109917186038126	2.8840117094280213
4045	LSAMP	-1.303044444444444	8.358723333333334	-7.539152887984219	2.8262983755567288e-5	0.0017109917186038126	2.883171417418046
114757	CYGB	-0.9244895634920671	7.573697074829933	-7.532226708630589	2.8475823164317702e-5	0.001718212102696427	2.875419769421974
23649	POLA2	0.5678670634920634	9.003811972789116	7.529991566635926	2.8544881171833935e-5	0.0017188286858890285	2.8729170126425334
6595	SMARCA2	-0.5538981746031731	9.976419693877551	-7.527399081602514	2.862520879848422e-5	0.0017213673893605825	2.870013376732702
10507	SEMA4D	-0.6503045634920636	8.529640884353741	-7.520552741420058	2.8838529452402646e-5	0.001731886174211467	2.8623414559207703
79915	ATAD5	0.6349788888888898	8.642660476190477	7.508278786310981	2.922532083359417e-5	0.0017482007955854594	2.848573312866007
11270	NRM	0.6836443650793648	8.782498367346939	7.508242321782428	2.9226478345744804e-5	0.0017482007955854594	2.848532382268937
5992	RFX4	1.071894999999998	8.416270476190476	7.505067648776629	2.93274456113653e-5	0.0017516382957926434	2.8449682709157784
57616	TSHZ3	-0.8188634523809525	9.42661088435374	-7.503995728604115	2.9361622838057658e-5	0.0017516382957926434	2.8437645838003807
23199	GSE1	0.7229553968253964	8.259469115646258	7.495647881310605	2.9629278284257312e-5	0.00176294205791331	2.834385830995979
221336	BEND6	-0.8197682341269857	9.681335136054422	-7.493515739707241	2.9698066719079513e-5	0.0017639799544355908	2.8319890367517857
388610	TRNP1	-0.9120336507936498	9.590042517006802	-7.482171835077817	3.006699224492839e-5	0.0017759295748230681	2.8192278437782843
57189	KIAA1147	-0.6537580555555556	12.018061428571428	-7.472802366799182	3.03754765001516e-5	0.0017884652292863411	2.8086760492125027
63908	NAPB	-0.5498583333333349	7.506281904761905	-7.459532844043815	3.081829076513712e-5	0.0018102088581857215	2.7937138857164854
55723	ASF1B	0.6426317857142845	9.813391020408163	7.457511309154593	3.0886366882614955e-5	0.0018114512779880587	2.79143261521733
147381	CBLN2	-1.1909861507936512	7.2035858503401355	-7.456083514213352	3.093454737157681e-5	0.0018119208065006307	2.7898210725533357
55008	HERC6	0.7109656349206347	4.373392108843538	7.440136214228904	3.1478291263226834e-5	0.0018326801165331023	2.7718046578965847
5521	PPP2R2B	-0.870740714285714	11.316978639455781	-7.4316853943503	3.1770651953e-5	0.0018419954739984181	2.762244851833156
79733	E2F8	0.6654331349206343	9.155749965986393	7.431567874198734	3.1774738448610214e-5	0.0018419954739984181	2.762111848522208
90293	KLHL13	0.6850573015873015	7.461574013605442	7.427127897389389	3.1929549308624126e-5	0.0018485938425779932	2.7570856788455167
24139	EML2	-0.7532556349206355	8.532514557823129	-7.407818183744332	3.2612465509130746e-5	0.0018808884999070405	2.735198663100258
6470	SHMT1	0.6332161111111092	8.265014761904762	7.393408343506043	3.313246807945796e-5	0.0019060043913923896	2.7188358897551588
222484	LNX2	-0.6261045634920658	9.252853265306122	-7.388033721180704	3.332872964658299e-5	0.0019124160760693885	2.712726362671331
25876	SPEF1	0.5891087301587296	9.331348163265305	7.373914742381166	3.385036917374808e-5	0.00193741814734164	2.6966599759835734
55388	MCM10	0.7925659920634903	9.182640884353741	7.371401585959354	3.394415024131707e-5	0.0019403233460502422	2.693797624942203
27091	CACNG5	0.9028412301587285	7.173197210884353	7.364468128363975	3.4204351716212605e-5	0.0019477909933748798	2.685896772817072
83483	PLVAP	0.7334444444444446	7.5457366666666665	7.361879574330917	3.430205289571565e-5	0.0019484343673169665	2.6829455380225333
221692	PHACTR1	-0.6110889484127016	8.689258537414966	-7.356244267114633	3.4515803331591485e-5	0.0019581097434693178	2.676517827821579
72386	2610035D17Rik	-0.6500059920634935	8.457968163265306	-7.3483081381964945	3.48192920249387e-5	0.001972845338714523	2.6674591553824545
51280	GOLM1	0.7771282142857098	11.454978027210885	7.331659720716089	3.546544854869794e-5	0.0020044200438531653	2.6484307029354284
29127	RACGAP1	0.6615587301587285	10.353597210884354	7.324237646420857	3.575771682763843e-5	0.002015885983304151	2.639936580921324
51454	GULP1	-0.7139123809523817	7.490960544217687	-7.318791221199403	3.597385782740698e-5	0.002023095412860242	2.6336991514964634
79801	SHCBP1	0.7113408333333329	10.848565238095238	7.318754713329601	3.5975311436862024e-5	0.002023095412860242	2.633657329110454
83937	RASSF4	-0.893866150793652	7.334759183673469	-7.316349057641732	3.607123710340088e-5	0.0020259637168125568	2.6309011153505146
51199	NIN	-0.6999412698412703	9.227617925170069	-7.298371821032296	3.6796971005072387e-5	0.002061590297266795	2.6102815655655753
9411	ARHGAP29	-0.7536002380952388	8.139957006802721	-7.294725231578541	3.694611564782412e-5	0.0020673781164175136	2.606094122592568
222171	PRR15	-0.9647400992063496	6.11148962585034	-7.270639881418588	3.79479059379541e-5	0.0021129487724786023	2.5783951247479315
9837	GINS1	0.63040738095238	10.623661836734696	7.269353265833846	3.8002247401665235e-5	0.0021133654254778095	2.5769134475283852
658	BMPR1B	-0.8643577777777779	7.894412857142858	-7.267629584893772	3.807518172792009e-5	0.0021148137575257684	2.5749281200969314
5111	PCNA	0.5081613888888867	13.414466666666666	7.254025539861894	3.865619435169143e-5	0.0021444440608310395	2.5592460927985208
401145	CCSER1	-0.6635870238095243	8.88705170068027	-7.247005161563691	3.89598008699761e-5	0.0021536123150596082	2.5511443669314104
23266	ADGRL2	-0.6190085317460342	10.962692585034015	-7.24689200235282	3.896471583975167e-5	0.0021536123150596082	2.5510137275908065
108655	Foxp1	-0.5393818650793658	10.1878568707483	-7.245763182040647	3.901378215965098e-5	0.002153684931679827	2.5497104468694314
56884	FSTL5	-0.790523849206349	9.370921292517007	-7.225726439707779	3.989601826782966e-5	0.002195072494524369	2.5265505782552182
5081	PAX7	0.5376477777777767	5.08734119047619	7.224067597329731	3.997002728378036e-5	0.0021957225341361487	2.5246309274337584
4085	MAD2L1	0.6827353174603144	11.176585102040816	7.210466111368443	4.058252920692146e-5	0.0022239521868303337	2.508878007488267
92610	TIFA	-0.6914203174603197	6.815340850340136	-7.2023481018412	4.0952968510587515e-5	0.0022415289232961258	2.4994648959858328
23201	FAM168A	-0.5289550396825411	10.66002537414966	-7.19517780248664	4.128322798742676e-5	0.002254134219686361	2.491143824553017
1763	DNA2	0.6998213492063461	9.12096537414966	7.191101199435294	4.147228700310611e-5	0.0022617190037812437	2.48641008881731
283212	KLHL35	1.320605476190476	6.236479795918367	7.162958902705127	4.280345403088355e-5	0.0023314958698633804	2.4536744611668055
17174	Masp1	-0.8015427777777794	10.230287380952381	-7.152526646219749	4.3308681666576876e-5	0.0023476741007743794	2.44151417312659
5985	RFC5	0.5553652380952371	9.729252993197278	7.14648465588827	4.360425997315019e-5	0.0023608592185462747	2.4344650994119164
69952	Tunar	-0.6382224603174617	6.918559387755102	-7.144894713927797	4.36824057970618e-5	0.002362254417090269	2.4326093799199366
91653	BOC	-0.5839073015873018	8.690740034013604	-7.140925547197037	4.387815748885082e-5	0.002368109404096009	2.4279753287561245
9833	MELK	0.6420036904761883	9.790893537414966	7.129050813666382	4.446952534752882e-5	0.0023962007917549552	2.414099557698247
5889	RAD51C	0.611572718253969	8.651575204081633	7.115305807597692	4.516489742858905e-5	0.0024307661562372254	2.3980161004972516
10926	DBF4	0.5667865873015852	10.26395693877551	7.109352525823487	4.546974784328141e-5	0.0024427315467886674	2.3910425619335385
6517	SLC2A4	0.7516104365079347	8.010270408163265	7.108850774356855	4.549554332060222e-5	0.0024427315467886674	2.3904546166236464
8835	SOCS2	0.6201935714285701	11.130858707482993	7.104495397012667	4.5720127964499534e-5	0.002448959015827665	2.3853497066347504
10274	STAG1	0.5078105158730137	10.207852517006803	7.100381925245655	4.593334801096596e-5	0.0024545496784864644	2.3805261250237226
80034	CSRNP3	-0.6862512301587286	10.006377074829933	-7.097667548109144	4.6074639646110153e-5	0.0024562793412283854	2.377341989149855
55055	ZWILCH	0.5950058928571402	9.101775034013604	7.095161824497099	4.620549051938755e-5	0.002460346904267884	2.3744017874465353
63027	SLC22A23	-0.7855814285714301	8.814150612244898	-7.0836990596245535	4.6809268327328596e-5	0.0024895575599420366	2.3609412826670297
444	ASPH	-0.6558764285714279	6.610163945578231	-7.078547244208852	4.708342411035699e-5	0.00250118905865867	2.354886167918588
153	ADRB1	-0.7132315674603172	6.377417040816327	-7.076280012734414	4.720462943399314e-5	0.002503074050815382	2.352220339637947
54986	ULK4	-0.6607351587301601	7.243522925170068	-7.074390370261528	4.730590865924362e-5	0.002503074050815382	2.3499979839162926
25817	FAM19A5	-0.6243940674603174	8.711973231292516	-7.073626715569414	4.7346905410151885e-5	0.002503074050815382	2.349099742093335
7083	TK1	0.6751000396825395	10.149263197278911	7.06446248332438	4.7841916648461954e-5	0.0025177576228264677	2.338314608482646
83741	TFAP2D	-2.510998809523811	5.529441632653062	-7.062982059096369	4.792241010002011e-5	0.002519054333241267	2.336571334552641
220042	DDIAS	0.7411955952380939	7.970008435374149	7.059914536324754	4.808966692169038e-5	0.0025249034549885423	2.332958283656513
114793	FMNL2	-0.6608869047619065	11.826077006802722	-7.055618777690842	4.832496281421415e-5	0.0025313637025364375	2.327896551882045
10814	CPLX2	-0.5011042261904763	8.990642823129253	-7.053454788193014	4.8443967816183454e-5	0.002534653587561125	2.325345812108514
283643	TEDC1	0.6526923015873006	7.983414013605443	7.051305716372995	4.85624683745381e-5	0.0025349720904630124	2.3228120650284794
10460	TACC3	0.6673246031746031	9.588054217687075	7.048707832561403	4.8706138202731354e-5	0.0025395324151229904	2.3197483837743036
63979	FIGNL1	0.5506438888888884	9.96242380952381	7.042782919060872	4.903553621922686e-5	0.002547870644036118	2.3127579179388036
4173	MCM4	0.5039346428571416	10.769353605442179	7.039243312499822	4.9233479124503e-5	0.0025552119010290105	2.3085796001357597
84109	QRFPR	-1.0420348015873022	3.8574117006802724	-7.033262994524489	4.956989204479696e-5	0.002569714598979756	2.30151651475728
283120	H19	0.8689265873015872	10.570874081632654	7.031495232740394	4.966981327968606e-5	0.0025719382878612185	2.2994278151465455
3899	AFF3	-0.6165886111111131	11.366934761904762	-7.020764181044076	5.028110346016954e-5	0.0025946545161980622	2.286739957742311
64946	CENPH	0.9013847222222207	8.71772380952381	7.019678290027607	5.034341576446783e-5	0.0025949010221637298	2.2854552334277507
23157	SEPT6	0.5218023809523801	6.988704693877551	7.017646951549171	5.046020711187752e-5	0.002597951827571676	2.2830515389499304
2892	GRIA3	-0.960790714285716	8.666961496598638	-7.009988868341912	5.0903166728722785e-5	0.0026146130806105616	2.2739849315337732
74597	4833418N02Rik	-0.5134821428571447	6.528408775510204	-7.0092456469427935	5.09463810831573e-5	0.0026146130806105616	2.2731046118679377
100303646	AF357355	1.3308000595238094	5.138800034013605	7.0088256521403665	5.097081920099174e-5	0.0026146130806105616	2.2726071114412
2771	GNAI2	0.5425524603174573	11.39700918367347	7.00412329388904	5.124530714380739e-5	0.002620424713710722	2.2670354377673885
28959	TMEM176B	0.5495134920634912	11.04818088435374	7.0027392116593425	5.132640561298102e-5	0.002621599342639928	2.265394942703164
55345	ZGRF1	0.5902537301587302	8.013183401360545	6.985164368850852	5.2368423064816026e-5	0.002668777682086178	2.2445428195767807
2786	GNG4	1.4021392063492066	8.979765102040817	6.9681531782883095	5.3398990545331596e-5	0.002716581325783674	2.2243216260253025
100131211	NEMP2	0.5143766269841251	8.065561564625849	6.967697102134707	5.3426922595288774e-5	0.002716581325783674	2.2237789755846578
9805	SCRN1	-0.7344579365079371	10.286046258503402	-6.965774271209572	5.354485997881141e-5	0.002719512083225646	2.221490850074682
22949	PTGR1	0.6835136111111101	7.946019047619048	6.964357495437708	5.363193966149148e-5	0.0027208707656613353	2.219804613865774
197335	WDR90	0.5612821825396817	8.646717278911565	6.960093899020174	5.3894925643653384e-5	0.002728075242934244	2.2147285511021746
899	CCNF	0.5976669841269828	8.622436054421769	6.956345811804584	5.412727381738415e-5	0.002736764771791303	2.2102642958016325
430	ASCL2	0.7629686507936505	4.498488911564626	6.955016491768063	5.4209941630497055e-5	0.0027378752267380154	2.208680539660639
85352	SHISAL1	0.6253194841269847	10.267115578231293	6.936762357041842	5.5359140509079133e-5	0.0027865542367187255	2.1869094203657085
5316	PKNOX1	0.7771521031746028	6.831934693877551	6.935434078785055	5.5443791997185564e-5	0.002787703971978892	2.1853235445197576
79980	DSN1	0.6103261111111115	8.42804857142857	6.926634234991396	5.6008179269292556e-5	0.0028098163439648095	2.1748113498851787
1788	DNMT3A	0.6458713492063466	9.04624156462585	6.9214777945950035	5.6341796447783357e-5	0.0028234126239905302	2.1686468648743187
57369	GJD2	-0.6782143253968254	6.860585782312925	-6.914410498306138	5.680256283900847e-5	0.002842607629018219	2.1601923685856423
26999	CYFIP2	-0.5665811111111135	10.405929523809524	-6.913069400695678	5.6890460447165414e-5	0.002842607629018219	2.158587303369446
51363	CHST15	-0.6204490079365104	8.309111836734694	-6.912711853560334	5.6913919624918556e-5	0.002842607629018219	2.1581593410126487
55632	G2E3	0.5307076587301577	7.688572789115646	6.911503963441549	5.699324891252885e-5	0.0028434209283229686	2.1567134467457407
10635	RAD51AP1	0.8180248015873011	9.150667346938777	6.9059575351169435	5.7359063855664027e-5	0.0028585095458058597	2.1500717128594804
57574	MARCH4	-0.5408027976190493	9.113635544217688	-6.899879832350934	5.77628556280935e-5	0.002875455355058107	2.1427892028350772
1946	EFNA5	0.6954330555555531	8.195124999999999	6.893909538146587	5.816252508346258e-5	0.0028863992145725975	2.1356307210239596
51274	KLF3	-0.6205338690476204	7.336072074829932	-6.893607842598828	5.818280121433487e-5	0.0028863992145725975	2.1352688600826646
7477	WNT7B	-0.6777382936507966	10.25037462585034	-6.8930761395684055	5.821855424460708e-5	0.0028863992145725975	2.134631093794715
1031	CDKN2C	0.5065632936507922	10.379293945578233	6.892776804003723	5.823869282856397e-5	0.0028863992145725975	2.134272031085821
114805	GALNT13	0.654249325396824	4.4090094557823125	6.888458252631699	5.853007987748773e-5	0.002897470544681553	2.129090492075525
90417	KNSTRN	0.6107998412698414	10.309996258503404	6.869786479077761	5.980831261999361e-5	0.002944775881522196	2.1066595506251673
6616	SNAP25	-0.5340603174603176	10.862890612244898	-6.860267790276554	6.04716065958045e-5	0.0029713294575672696	2.0952069885542546
4604	MYBPC1	0.905168373015872	6.055755102040816	6.860156935383578	6.0479378329676806e-5	0.0029713294575672696	2.095073542084947
27134	TJP3	0.7311562103174589	6.476731802721088	6.855957143164854	6.077461630946862e-5	0.0029777349852978577	2.0900166752028646
2237	FEN1	0.5486501984126955	9.931112891156463	6.855683020009685	6.079394112707322e-5	0.0029777349852978577	2.0896865301661816
5519	PPP2R1B	-0.5385865873015898	11.273331156462586	-6.8512686945148715	6.11060596263262e-5	0.002989093704129	2.0843687081284745
57575	PCDH10	-0.883133412698415	6.756310272108843	-6.845014881853462	6.15512290611665e-5	0.003005371403782275	2.0768305453513225
56852	RAD18	0.7182163095238085	7.756732176870749	6.84472292479278	6.157209767177717e-5	0.003005371403782275	2.076478503942486
84107	ZIC4	1.2532653968253966	8.415379353741498	6.837355162770015	6.210128979590717e-5	0.0030279246173894156	2.0675907762956705
3975	LHX1	0.8503325793650783	7.355082108843537	6.834266363883265	6.232461419773733e-5	0.0030289896820389563	2.063862646659894
1734	DIO2	1.0877659523809518	6.666708163265306	6.83050989848578	6.259738996690071e-5	0.003038971889017426	2.059326971245948
23209	MLC1	-1.0067572222222259	7.050125238095238	-6.826005613031727	6.292618233477145e-5	0.0030483713743077634	2.0538859174261486
5867	RAB4A	-0.537416230158734	8.328940884353742	-6.820503593632942	6.33303561857518e-5	0.0030613744848162826	2.0472360208486524
256714	MAP7D2	-0.6039994246031757	8.419691598639456	-6.818552813038576	6.347433638344688e-5	0.0030617711713688102	2.044877299061209
678	ZFP36L2	0.7451443253968242	9.102369455782313	6.816617300916319	6.361754166113565e-5	0.003065400370148375	2.0425365453683444
7884	SLBP	0.5728865079365071	11.324666258503402	6.813110593048537	6.387789312195454e-5	0.0030715343089839343	2.0382943800596927
94274	PPP1R14A	-0.6441004761904763	8.898906394557825	-6.812982316980684	6.388743877865048e-5	0.0030715343089839343	2.0381391702201643
116028	RMI2	0.5750206349206347	6.6492054421768705	6.810412934834743	6.407896640475568e-5	0.003074495174277538	2.0350298471264434
80333	KCNIP4	1.2334811507936496	5.735147482993198	6.8087053971392	6.420659560182613e-5	0.003077345024694963	2.0329630008114563
81610	FAM83D	0.6430494642857142	7.798704455782313	6.802721848988691	6.46560203443592e-5	0.0030923130154304817	2.0257173427270185
79017	GGCT	-0.5718857936507967	8.232435102040816	-6.800596788597554	6.481645630232759e-5	0.003093425392265901	2.023142911417981
10602	CDC42EP3	-0.6547445634920644	9.363358027210884	-6.794222262151438	6.530031811943947e-5	0.003106889042902924	2.0154168496673837
54069	MIS18A	0.5750105555555554	10.575133333333333	6.79404998239872	6.531344951446241e-5	0.003106889042902924	2.0152079687857096
119710	C11orf74	-0.6090174206349208	9.981393775510204	-6.79325463441853	6.537410925954801e-5	0.003106889042902924	2.0142435971504113
126731	CCSAP	0.6646898809523805	8.19887231292517	6.7912098506952745	6.55303426731969e-5	0.0031110357735830035	2.0117638835271485
869	CBLN1	-0.5960932936507947	8.133457959183673	-6.7897027073029115	6.56457572028079e-5	0.003113237955419389	2.009935815335748
6310	ATXN1	-1.3065332738095252	6.985365034013605	-6.7870858650002965	6.584667619573766e-5	0.003116212951840466	2.0067610435097336
58512	DLGAP3	0.49567873015872693	7.685615306122449	6.785796834994306	6.594589265984821e-5	0.0031169083386023617	2.005196851722026
7220	TRPC1	-0.6363617857142865	7.771954693877551	-6.783517501386954	6.612173086474951e-5	0.0031175393906977106	2.00243042653892
91947	ARRDC4	0.8193850793650777	7.838208299319728	6.782242381048179	6.622032186178592e-5	0.0031175393906977106	2.000882515700985
9055	PRC1	0.5430790079365083	10.998927210884354	6.77595875462391	6.670850641532773e-5	0.0031372474951383692	1.9932514850032916
1012	CDH13	-0.5977201984127005	10.02465925170068	-6.773147370882417	6.692819337350604e-5	0.003140148247175527	1.9898355686462637
171177	RHOV	-0.668552817460319	6.38696537414966	-6.771714546385718	6.704045965090627e-5	0.003140148247175527	1.9880942426495736
22871	NLGN1	-0.6855854761904767	8.288210204081633	-6.7584666247175855	6.808823127704553e-5	0.003169089080315821	1.9719810817049446
253782	CERS6	-0.5460347420634906	9.78464506802721	-6.755977737584617	6.828705623202779e-5	0.0031750665186811187	1.9689513168585577
1786	DNMT1	0.53686373015873	11.014694829931972	6.749065734789522	6.884254132136688e-5	0.003197597792106043	1.9605329251580272
221938	MMD2	-0.7045478174603185	9.97326537414966	-6.74720629619693	6.899281306392406e-5	0.003201280722218147	1.9582671661044841
51347	TAOK3	-0.6082716666666679	9.034550714285714	-6.7444058719918925	6.921980475227727e-5	0.0032043028742992597	1.9548539365070035
11163	NUDT4	0.6788739087301557	9.650369217687075	6.742593432380382	6.936714700909903e-5	0.0032043028742992597	1.9526443352216436
3800	KIF5C	-0.6009260714285732	12.036429387755103	-6.74202802322483	6.94131817075093e-5	0.0032043028742992597	1.9519549384703474
5364	PLXNB1	0.4992763888888899	9.840791428571428	6.721710558928828	7.108964481495417e-5	0.003258330989781675	1.9271540033172716
11221	DUSP10	0.6953320833333335	7.040673095238096	6.713317525014484	7.179498893554248e-5	0.0032773540445160945	1.9168929015216811
340277	FAM221A	0.8725428571428563	5.969613061224489	6.701116094209111	7.283399507094617e-5	0.0033147184779967137	1.9019590746193842
677	ZFP36L1	0.7862973015872968	10.158192585034014	6.693065086798132	7.352852064236102e-5	0.003339500000342369	1.892094284888806
139065	SLITRK4	0.67286126984127	8.327266598639456	6.692119590546459	7.361055579728272e-5	0.003339500000342369	1.8909352155382688
4534	MTM1	-0.7953373412698421	6.031051836734694	-6.682442086302379	7.445596100096666e-5	0.0033613996968013984	1.8790648701968689
9804	TOMM20	-0.5061659126984124	9.446151700680272	-6.677777188724246	7.486724137424446e-5	0.0033765874532197993	1.8733384911166056
351	APP	-0.5072551984127007	12.8408268707483	-6.675862862903429	7.503673190546193e-5	0.003380850794873365	1.8709877278682612
3382	ICA1	-0.5288628174603184	8.29347156462585	-6.667358952528023	7.5794709350603e-5	0.0034115939984246963	1.8605391481347908
56479	KCNQ5	-0.7900918650793656	7.041366870748299	-6.66450015853772	7.605138776030731e-5	0.003413343510877765	1.8570244402777192
8324	FZD7	0.591483452380953	7.629463401360544	6.6643974778582455	7.606062456336121e-5	0.003413343510877765	1.8568981805346763
57462	MYORG	0.6683406746031729	6.5786860204081625	6.663428675853682	7.614783473793962e-5	0.0034138603325206906	1.8557068385441635
67639	4930474N09Rik	-0.6963692857142864	4.382582789115646	-6.658325394783434	7.660902272435153e-5	0.0034248057794140194	1.8494292329813362
11004	KIF2C	0.732398888888888	8.61184380952381	6.65820667731861	7.66197873978126e-5	0.0034248057794140194	1.8492831558540228
55010	PARPBP	0.6723727777777782	5.556111428571429	6.6565339188333486	7.677163923527058e-5	0.0034281957437128103	1.847224692827405
343099	CCDC18	0.679014642857143	6.754274081632653	6.651303994691801	7.724852214743797e-5	0.003442673515189328	1.8407864417097404
8682	PEA15	-0.5313946031746025	10.979447210884352	-6.64922843215725	7.743867090071126e-5	0.0034477408650473627	1.8382303259242079
157285	PRAG1	0.9278778174603152	10.559803911564627	6.645371838048695	7.779333777584643e-5	0.0034567067261364035	1.8334792885112279
170692	ADAMTS18	-0.7750487301587312	8.307001360544218	-6.642855444236903	7.802570641751639e-5	0.003463610679983836	1.8303782059478078
4796	TONSL	0.5333157936507933	8.276871088435374	6.642027717623127	7.810230508289309e-5	0.003463610679983836	1.8293579703878358
154215	NKAIN2	-0.481512658730159	9.677372448979591	-6.640138783308265	7.82774152497406e-5	0.003464563008026056	1.8270293729047857
64423	INF2	-0.6536302380952371	8.23280343537415	-6.625715351115244	7.96286665054343e-5	0.0035174657081896103	1.8092330327023731
8913	CACNA1G	0.9589842063492083	7.771613197278912	6.622032827281911	7.997770994674329e-5	0.003529427295800459	1.804684887164683
9873	FCHSD2	-0.4864175793650818	10.562032891156463	-6.619640464007338	8.020535791924579e-5	0.0035360135361836797	1.8017291957226487
90355	C5orf30	-0.5603517261904754	8.625818537414965	-6.61712637888545	8.044534754677792e-5	0.0035396737753241275	1.7986222934862095
55636	CHD7	0.7166673412698396	9.5765062585034	6.610219651534054	8.110867620590609e-5	0.0035643680756387917	1.7900826060655906
57282	SLC4A10	-0.8624064682539688	7.049159319727892	-6.608821670540155	8.124366159856052e-5	0.0035643680756387917	1.7883533207362898
3148	HMGB2	0.8307005555555554	8.570305	6.607832965704616	8.133927572966175e-5	0.0035650949219470113	1.7871301465677387
84318	CCDC77	0.5464854563492059	7.8819717687074835	6.601684636535789	8.193661021102087e-5	0.003580836295665942	1.779520806788252
29893	PSMC3IP	0.5014282142857143	9.745102789115647	6.600541294579839	8.204821515102945e-5	0.0035822425474603863	1.77810521557082
84904	ARHGEF39	0.7210699603174572	7.893857040816326	6.595486777100509	8.254358448778264e-5	0.003596906477278729	1.7718450256881937
6660	SOX5	-0.7142344047619043	9.714834149659865	-6.591945284505814	8.289260531213514e-5	0.0035997634255771293	1.7674567213349324
83990	BRIP1	0.8019562301587292	6.579766734693877	6.59074451220417	8.301130746741287e-5	0.00359989709431518	1.765968447545733
9902	MRC2	0.5983055952380953	7.542500340136054	6.587392832310845	8.334361564192996e-5	0.0036108361278258247	1.7618132468458878
10592	SMC2	0.5256232539682534	11.318198843537415	6.5861016215695445	8.347202044317129e-5	0.0036129285930973786	1.7602120820667952
54886	PLPPR1	-0.49149765873016116	10.692561020408164	-6.565830502487458	8.551631844742475e-5	0.003697863354072199	1.7350454610183768
19266	Ptprd	-0.5507076587301594	8.822394353741496	-6.563119185815422	8.579384799391395e-5	0.0037063106689401463	1.7316751575603888
221150	SKA3	0.7957286904761901	7.952492585034014	6.560522676765503	8.606054332460297e-5	0.0037106653415480664	1.7284466359506787
6271	S100A1	-0.4526167857142867	6.786248741496599	-6.559529284311496	8.616281577905709e-5	0.0037106653415480664	1.7272112026042077
85450	ITPRIP	0.6662428373015842	7.825202414965986	6.5587544080702145	8.624268306282298e-5	0.0037106653415480664	1.7262474346485437
481	ATP1B1	0.7994406746031751	9.789370068027212	6.557343653445084	8.638829756824615e-5	0.0037106653415480664	1.7244925719966062
3359	HTR3A	0.596100178571427	7.10536343537415	6.5482796015605045	8.733026071993283e-5	0.00374043883070246	1.7132112260911256
22795	NID2	0.6805104761904757	6.715116462585034	6.543842570945919	8.779543299405578e-5	0.0037567948989230644	1.7076847393751642
9353	SLIT2	0.8367768650793637	8.559608367346938	6.541882900212941	8.800173854625294e-5	0.0037620534693597663	1.7052430491754436
9229	DLGAP1	-0.6612844444444452	8.076434761904762	-6.534460059030885	8.878797116209637e-5	0.003792070347899345	1.69598970430817
8935	SKAP2	-0.562215257936508	6.744853027210884	-6.529021372131039	8.936888350195393e-5	0.003813269645053571	1.689205081126783
57407	NMRAL1	0.5198749206349212	10.462196462585034	6.527364130563184	8.954671503633595e-5	0.0038136415437712823	1.687136918388079
6870	TACR3	1.5259252380952373	5.740382040816327	6.512792189718082	9.11270197326198e-5	0.003871652951511086	1.6689357703188517
4325	MMP16	-0.6665758730158736	8.013627755102041	-6.511355295029323	9.128448187838529e-5	0.003871652951511086	1.6671394510695432
11145	PLA2G16	-0.5794699603174605	6.897765102040816	-6.510625373260624	9.13645835443308e-5	0.003871652951511086	1.6662268395224604
7158	TP53BP1	1.0569274206349202	4.877877414965987	6.508853281812558	9.15593708181105e-5	0.003871652951511086	1.6640109161830932
130576	LYPD6B	-1.07009765873016	6.690800068027211	-6.508524026330148	9.15956120543298e-5	0.003871652951511086	1.6635991495675135
2138	EYA1	0.9714118253968269	8.638435170068027	6.504663639148522	9.202169004969138e-5	0.003883475367415639	1.6587702551471892
4061	LY6E	-0.514743373015876	9.794590612244898	-6.504430243280354	9.204751929596502e-5	0.003883475367415639	1.6584782392665716
379	ARL4D	1.1439831746031752	9.362804829931973	6.5006465471692465	9.246735038250676e-5	0.0038894025559913148	1.6537431931296673
76220	6530402F18Rik	-0.5597739285714286	6.757693469387755	-6.500372851849738	9.249779960449783e-5	0.0038894025559913148	1.6534006060819717
84270	CARD19	-0.4516099603174628	6.812469149659864	-6.499713007098389	9.257125360567129e-5	0.0038894025559913148	1.6525746302642617
25932	CLIC4	0.47318857142857074	12.582010136054421	6.496324886618523	9.294941872452855e-5	0.0038996388222278717	1.6483325410707934
995	CDC25C	0.5465205952380944	8.36286319727891	6.49458469692157	9.314430190680674e-5	0.003900558180407512	1.646153133883871
6839	SUV39H1	0.47288521825396773	9.640301632653062	6.48359449700114	9.438538762679324e-5	0.003945204232952736	1.6323795373173056
84623	KIRREL3	-0.8048472222222247	8.59175380952381	-6.482355029709343	9.452647941621198e-5	0.003947443285324608	1.6308251295400371
5156	PDGFRA	0.7478677380952377	6.715771088435374	6.475574494852535	9.530239008075862e-5	0.003976163825191762	1.6223180046371368
64151	NCAPG	0.6305287103174622	8.810686088435375	6.470327819167729	9.590752425936348e-5	0.003997712801868347	1.615731023272188
145508	CEP128	0.5959801984126967	6.332224081632653	6.4651777654609415	9.650557419015808e-5	0.0040189269635737025	1.6092616991143949
785	CACNB4	-0.6725126190476203	8.245444217687075	-6.46236628552433	9.683376500661471e-5	0.004028874202549198	1.605728487065555
23639	LRRC6	-0.8775376190476206	3.96334231292517	-6.460109678056792	9.709806097058443e-5	0.0040328331223336	1.602891808484273
26470	SEZ6L2	-0.5658558730158747	10.49576156462585	-6.4600270520175425	9.710775306211148e-5	0.0040328331223336	1.6027879298694359
8971	H1FX	0.5689081349206346	10.98907448979592	6.456980368440776	9.74658656644843e-5	0.004037677018761381	1.5989569463153988
3014	H2AFX	0.6119649603174577	12.017838707482994	6.45204542133295	9.804897422040095e-5	0.004056978703040645	1.5927489211778614
10714	POLD3	0.5140117063492055	7.968525102040816	6.450168095745148	9.82717907948241e-5	0.00406035518471855	1.5903864254360123
26034	IPCEF1	-1.1214882142857148	5.843177210884353	-6.449084416086787	9.840066111388607e-5	0.00406035518471855	1.589022463954441
30011	SH3KBP1	-0.5608804365079387	7.37225149659864	-6.44736179051026	9.860589218423501e-5	0.004065104518648248	1.5868539701708197
55872	PBK	0.51932603174603	11.919925986394558	6.433296114589365	1.0029915052469721e-4	0.004124760217727299	1.5691324965107913
3708	ITPR1	-0.9765607341269862	8.312994183673469	-6.4324630591977865	1.004004210729538e-4	0.004124760217727299	1.5680820740711798
11073	TOPBP1	0.5047547619047638	10.894351292517007	6.4259292962048695	1.011985596399643e-4	0.004149232943929118	1.5598401804180622
23316	CUX2	-0.8879300396825415	8.693402993197278	-6.418059851013967	1.0216901586228381e-4	0.004185217787833662	1.5499056585190214
9985	REC8	-0.7716846230158735	7.307031802721088	-6.412197975464523	1.0289846405571091e-4	0.004203644590015052	1.5425000146210746
4897	NRCAM	-0.4549061904761905	9.50679193877551	-6.41078673031035	1.0307492163020833e-4	0.004204022754457184	1.5407164043408592
29094	LGALSL	-0.4776565873015865	10.238725442176872	-6.410633123524116	1.0309414794416191e-4	0.004204022754457184	1.540522251049861
84858	ZNF503	0.6773991269841274	7.102625850340137	6.408266219613415	1.033908959919234e-4	0.004212315085936528	1.5375301632251528
234624	A330008L17Rik	-0.6618297817460326	6.749435204081632	-6.406237556557412	1.036459754224986e-4	0.004215644775582526	1.5349650464629203
9414	TJP2	0.5227187698412699	8.681342789115646	6.404833627723217	1.0382290212421002e-4	0.004215644775582526	1.5331895363815562
5984	RFC4	0.5717815873015848	9.979845986394558	6.401629886582251	1.0422787463430345e-4	0.004223523246973693	1.5291368409348713
9829	DNAJC6	-0.5879701587301618	9.81964530612245	-6.390735352817942	1.056178906441716e-4	0.004268344521454108	1.5153448428778429
238	ALK	-0.6073031746031772	7.028045646258503	-6.381807174265544	1.067720264542701e-4	0.004311123693029576	1.504030010668128
10403	NDC80	0.8256069047619047	8.775226802721088	6.375186501805109	1.0763671055813758e-4	0.004340500177245256	1.4956324449997318
7804	LRP8	-0.4703523412698418	10.715738979591837	-6.374764655283991	1.0769206222339732e-4	0.004340500177245256	1.495097176656003
4043	LRPAP1	-0.5066592460317455	10.806033605442178	-6.368116146465335	1.0856852402430823e-4	0.004364327090985814	1.4866578502435406
84466	MEGF10	-0.9342015277777801	8.832553095238096	-6.367347868563666	1.0867030272448658e-4	0.004364327090985814	1.4856822397641913
12123	Hrk	0.8795579563492054	8.045573197278912	6.3648343236756615	1.0900401233644678e-4	0.0043736924822415976	1.4824898051429205
80031	SEMA6D	-0.6432686507936509	11.693242517006802	-6.36413204341977	1.0909744889296905e-4	0.0043736924822415976	1.481597688750064
78995	C17orf53	0.5904422619047619	7.58087462585034	6.356131779510208	1.1016801972466287e-4	0.0044009635585491765	1.471430047263718
182	JAG1	-0.5757151984127009	7.789805918367347	-6.354618080762768	1.1037185791757508e-4	0.004401309605606148	1.4695052753357345
898	CCNE1	0.53193001984127	8.049172312925169	6.353189059447546	1.1056466885753916e-4	0.004405103471858546	1.4676878867753
5332	PLCB4	0.4889933134920632	8.814763639455782	6.35167156778712	1.1076981689450007e-4	0.004409381740299071	1.4657576759661026
9679	FAM53B	-0.5665992261904769	8.823659965986396	-6.345535107935911	1.1160362041610339e-4	0.00442728912924247	1.4579490168122433
11283	CYP4F8	0.6612794841269827	5.940029863945577	6.3454712644599125	1.1161233098930597e-4	0.00442728912924247	1.4578677485446487
9394	HS6ST1	-0.5662640476190504	8.552894353741497	-6.343273888540565	1.119125831185918e-4	0.004434501947472877	1.4550703003507284
100127206	MINAR2	0.5781466269841263	9.379869659863946	6.334011010430307	1.1318794305983106e-4	0.004477973175387229	1.4432705358645812
26267	FBXO10	-0.48811492063492384	9.265532108843537	-6.3291794801793895	1.138594233812201e-4	0.004495504444561034	1.4371110604605963
56990	CDC42SE2	0.45342793650793684	11.311553265306122	6.323309688967558	1.1468102078168449e-4	0.004511930521380833	1.4296236186104352
234686	Fhod1	0.5607534920634916	6.9618299319727885	6.314536618751857	1.1592100655547294e-4	0.0045456461271489584	1.4184239050263514
55638	SYBU	-0.6784490476190486	10.594178639455782	-6.312385672570374	1.1622723658428374e-4	0.004550316490614393	1.41567637894806
52897	Rbfox3	-0.5582993650793644	11.770531156462583	-6.3040882406638	1.1741678998712444e-4	0.004592900819782567	1.4050715965209921
5274	SERPINI1	-0.6587073809523815	9.515764829931973	-6.301577842164864	1.177792883762894e-4	0.004599102757626864	1.4018612276765268
51512	GTSE1	0.5332171626984115	8.269374727891156	6.297135666061847	1.184237113497312e-4	0.0046162729521039125	1.3961783074326437
387597	ILDR2	1.278576825396824	8.141174217687075	6.294810596358393	1.1876253142494966e-4	0.004622156009992502	1.3932027323102751
131566	DCBLD2	0.894502738095235	10.049778707482993	6.292832605581352	1.190516014041121e-4	0.004622156009992502	1.3906707515513013
79683	ZDHHC14	-0.9111998412698407	8.92900993197279	-6.289068440458799	1.1960381915455055e-4	0.004638221709105232	1.385850831403964
51201	ZDHHC2	0.6784478174603169	6.373581292517007	6.281648924013	1.2070044439032144e-4	0.004672713083646255	1.3763445695631447
79019	CENPM	0.569447896825394	9.271203401360545	6.279514947452051	1.2101786802065629e-4	0.004680983589708078	1.3736089957301054
9612	NCOR2	0.612879404761906	9.713446802721089	6.276862897344403	1.2141361623018684e-4	0.0046922669285326965	1.3702084153004677
100526739	CENPS-CORT	0.4987646031746042	8.75108731292517	6.272334146949007	1.2209266116452105e-4	0.004714470129435842	1.3643991857089617
378708	CENPS	0.4987646031746042	8.75108731292517	6.272334146949007	1.2209266116452105e-4	0.004714470129435842	1.3643991857089617
9401	RECQL4	0.6119382539682525	7.523365986394558	6.266637032430893	1.2295274790852928e-4	0.004743620088470983	1.3570871970111966
90050	FAM181A	0.9130363492063487	6.4651765646258506	6.262979701117183	1.2350835296916563e-4	0.0047559091828856025	1.3523908004273917
9846	GAB2	-0.5152135317460307	7.075610680272109	-6.261780239403969	1.2369116219099544e-4	0.0047559091828856025	1.3508501609864343
2104	ESRRG	1.4595288095238084	7.419167414965987	6.261767685155281	1.236930771274431e-4	0.0047559091828856025	1.3508340347197247
113115	MTFR2	0.7065111904761895	7.143865442176871	6.260644512592444	1.2386452812226985e-4	0.004758444704295138	1.3493912009690305
8671	SLC4A4	0.9511674603174602	5.892022993197279	6.259846385838665	1.239865178896601e-4	0.004759077398588562	1.3483658162614525
8470	SORBS2	-0.6136857936507948	10.974499863945578	-6.257111812390801	1.2440547306358287e-4	0.00477109799374205	1.3448519308424896
4288	MKI67	0.7747821031746027	11.160106598639455	6.2563843513139705	1.2451718339077472e-4	0.004771324968655336	1.3439169792305137
77022	2700099C18Rik	0.6971021428571416	6.203270272108844	6.255624414674637	1.2463399691868166e-4	0.004771746939753363	1.3429402105706867
9958	USP15	-0.5795327380952373	6.103522721088435	-6.253770127312994	1.2491952746983127e-4	0.004778622229361204	1.3405565038894238
255743	NPNT	0.5345559920634919	6.122235170068027	6.251939576735932	1.2520209889927623e-4	0.004785372764793439	1.3382028418066696
285704	RGMB	0.6632520634920631	8.516848639455782	6.250936296872399	1.253572633740237e-4	0.004787246346682339	1.3369126595235699
23368	PPP1R13B	-0.6389996825396831	8.346569387755101	-6.247378396608677	1.259092016389858e-4	0.004800195184378612	1.332336196660128
10024	TROAP	0.4921103174603179	8.280684625850341	6.245157280348236	1.2625509990783575e-4	0.004806992278233284	1.329478321389935
7465	WEE1	0.5876842460317454	10.556372108843536	6.244865248110449	1.2630065518960646e-4	0.004806992278233284	1.3291025170151176
10668	CGRRF1	0.4681940476190457	6.929251836734694	6.239591085755909	1.2712646833450386e-4	0.004834184612480895	1.322313368150386
68337	Crip2	0.5187700793650787	11.773110204081632	6.2385712253558605	1.2728682970640192e-4	0.004834184612480895	1.3210001089462704
144455	E2F7	0.6687741666666676	9.409478571428572	6.2296098684469055	1.287053692430419e-4	0.004877933494311288	1.309454468535936
79075	DSCC1	0.8779429761904746	8.986909319727891	6.227465196873261	1.29047396590171e-4	0.004885539571365317	1.3066896543263908
1297	COL9A1	-0.9325921031746042	6.499245782312925	-6.226993798779906	1.2912270612774567e-4	0.004885539571365317	1.3060818630887585
55366	LGR4	0.5437748412698402	7.254460544217687	6.223735314268266	1.2964457954311485e-4	0.004901173664689038	1.3018797291060107
26277	TINF2	0.5260430158730155	9.402873945578232	6.218140551837072	1.3054596959877532e-4	0.004931117064383891	1.29466128081153
10797	MTHFD2	0.541466825396826	8.714507074829932	6.21544092482442	1.3098334364862254e-4	0.004939364366134218	1.291176617844778
3815	KIT	-0.5374372222222235	9.435651428571429	-6.21474348642069	1.3109659564595935e-4	0.004939505062847462	1.290276202977184
23306	NEMP1	0.5223307142857133	7.197625170068028	6.212891606421851	1.3139782463281966e-4	0.004946722277766945	1.2878850381436315
1491	CTH	0.8145974206349198	7.952104319727891	6.196059010086554	1.3417050106935753e-4	0.005038487734162442	1.2661286592934449
4430	MYO1B	0.4637485317460329	9.023123843537414	6.195102482079412	1.3432995435146968e-4	0.0050402789277917085	1.2648911432803285
6658	SOX3	-0.5152411507936514	10.525891088435374	-6.192035947358623	1.3484253244337222e-4	0.0050550384365102	1.2609229257242323
55771	PRR11	0.6799861507936483	6.372865578231292	6.1914096521305835	1.3494747960263143e-4	0.0050550384365102	1.2601123130637024
18	ABAT	0.9199282539682538	8.395760748299319	6.189267539404926	1.3530709943809855e-4	0.005064303312661977	1.2573393659207248
5923	RASGRF1	-0.47929015873015907	6.475719353741496	-6.170854167113056	1.3844154742412152e-4	0.005155947341350376	1.233476909264807
54821	ERCC6L	0.576145793650793	9.066653469387756	6.161650157363827	1.4003774386367817e-4	0.005204351894560555	1.221531337684926
160335	TMTC2	0.872813214285712	8.58781469387755	6.1616165761767014	1.4004360404304173e-4	0.005204351894560555	1.2214877320485495
92745	SLC38A5	-1.0094959523809544	7.390088027210885	-6.161365481589767	1.400874304338377e-4	0.005204351894560555	1.2211616772371148
9956	HS3ST2	-0.6734168452380951	7.13811037414966	-6.160345581012079	1.4026559814628783e-4	0.0052044829385826975	1.2198372109163262
9053	MAP7	-0.5617465873015894	7.312828299319728	-6.16002443632202	1.4032175014559676e-4	0.0052044829385826975	1.2194201348311928
1462	VCAN	0.7800136111111104	9.142640476190477	6.150585854755868	1.4198301085945766e-4	0.005257451373376355	1.2071556236401744
80821	DDHD1	-0.5962978571428559	8.15966931972789	-6.14688596172517	1.426400245945234e-4	0.00526609704487611	1.2023445628820522
93587	TRMT10A	0.643392063492064	7.3928686394557825	6.14296969823294	1.4333905192567996e-4	0.005285964497874155	1.1972500554383227
92521	SPECC1	0.466861587301586	8.953736462585034	6.1400410493286275	1.4386422255372797e-4	0.005300996978264448	1.193438887133528
4239	MFAP4	0.6229870238095233	9.576869727891156	6.134493737792759	1.4486470097082818e-4	0.005332499708659924	1.1862166435365094
79172	CENPO	0.5783351984126982	8.488991224489794	6.133339149430501	1.4507388178811395e-4	0.005332499708659924	1.1847128996065273
434147	D930028M14Rik	0.5691103968253967	5.436751020408163	6.130327219143964	1.4562110596694008e-4	0.005346991249160405	1.180789258144797
6546	SLC8A1	-1.0601809920634921	6.120557448979592	-6.128281065559466	1.4599413821516762e-4	0.005346991249160405	1.1781230060409698
4920	ROR2	0.6108477380952361	7.6545863265306116	6.128196020229632	1.4600966514266176e-4	0.005346991249160405	1.1780121744891847
9467	SH3BP5	-0.44826210317460247	11.322565782312925	-6.127915393116333	1.4606091259541072e-4	0.005346991249160405	1.177646452439168
9088	PKMYT1	0.5798638690476209	9.040001258503402	6.12523125391133	1.4655206964458056e-4	0.00536062035120862	1.1741478382353439
2170	FABP3	-0.6007692460317461	8.805498367346939	-6.121529870157285	1.472323049685121e-4	0.005376780717720538	1.1693216437444143
1017	CDK2	0.5027582936507952	9.152734897959185	6.11524320390649	1.483955130579432e-4	0.005406127653009933	1.1611201072181476
151556	GPR155	-0.5039309523809539	7.796826836734693	-6.113759933202675	1.4867140878814706e-4	0.005411807270180969	1.1591842321323576
64097	EPB41L4A	0.5612922222222207	7.083415714285715	6.112277929286275	1.4894762404144314e-4	0.005417489348300909	1.1572497008645044
10815	CPLX1	-0.4767089880952408	9.40790724489796	-6.108626304960287	1.496305879727035e-4	0.005432012462428295	1.1524817387562827
5270	SERPINE2	1.0118308333333343	8.477240476190476	6.108412692896228	1.4967064478483663e-4	0.005432012462428295	1.1522027651929854
401541	CENPP	0.6584676984126976	9.075382653061226	6.108212245459265	1.4970824351562872e-4	0.005432012462428295	1.1519409785507193
83699	SH3BGRL2	-0.7535820039682549	8.497369013605443	-6.101324164689051	1.5100650682751352e-4	0.005474200763822026	1.1429416252356397
63827	BCAN	0.9068164682539678	7.805602108843537	6.10075819601131	1.5111372144649613e-4	0.005474200763822026	1.1422018835414018
2121	EVC	0.47844908730158653	8.09620931972789	6.099135688617817	1.514215394880145e-4	0.005480949319782458	1.1400809568620769
2203	FBP1	-0.5414647619047626	4.346501564625851	-6.094068959082995	1.523871677601816e-4	0.005508808869607869	1.1334553845788609
161253	REM2	0.6403989285714271	8.692963197278912	6.093178072391669	1.5255764346999465e-4	0.005508808869607869	1.1322900310610482
63901	FAM111A	0.5416092857142855	9.120443401360545	6.083078638017522	1.545047350975019e-4	0.00556203820972226	1.11907130220394
56936	CCDC177	-0.47687210317460743	10.304691972789117	-6.078112448126434	1.5547203671270786e-4	0.005582758222754647	1.1125659809758712
2331	FMOD	-0.44212313492063543	5.2164288435374155	-6.075913679578573	1.5590240063536936e-4	0.005593758290418292	1.109684652999194
2070	EYA4	0.8761709126984113	7.396783537414966	6.074096405548465	1.562590688883779e-4	0.005602098780552251	1.107302730517521
79993	ELOVL7	-0.4426376190476193	4.333110884353741	-6.068804636149404	1.5730270455430664e-4	0.005635035169264324	1.1003640875441132
79817	MOB3B	0.7935990873015871	6.699444081632653	6.062338121085198	1.5858828385456538e-4	0.0056765795159720266	1.091879726240073
66471	Anp32e	0.4665469841269844	12.168972721088435	6.059784367379809	1.5909911501848215e-4	0.005688281236226879	1.0885274563715743
9687	GREB1	0.5497419047619048	4.3601029931972795	6.059309270497182	1.5919434583134014e-4	0.005688281236226879	1.0879037028306655
6781	STC1	0.6471583928571437	7.139284795918368	6.058814589477895	1.5929356780014964e-4	0.005688281236226879	1.087254203385914
1854	DUT	0.5462269047619058	11.599144897959183	6.048354299861975	1.6140742886053584e-4	0.005749373249554809	1.073512087699589
10123	ARL4C	0.47696706349206097	9.863079115646258	6.0473791624215725	1.6160603152008744e-4	0.005749373249554809	1.0722302198870057
23234	DNAJC9	0.45851674603174525	11.867748299319727	6.047203845055516	1.6164176582416127e-4	0.005749373249554809	1.0719997420013456
7414	VCL	-0.5888123015873018	8.838979795918368	-6.044976980785742	1.6209640494766676e-4	0.005756464535074581	1.0690718553122451
2553	GABPB1	0.4526351587301579	9.416329455782313	6.042992043288467	1.6250281953160756e-4	0.005766356934457146	1.06646146244071
9244	CRLF1	0.5106659920634915	6.982653265306122	6.039555281535014	1.632091059896881e-4	0.005786866265126511	1.0619404543962787
55117	SLC6A15	-0.9146837698412696	9.333902925170067	-6.038529688840134	1.6342051834582268e-4	0.005789810524677886	1.060590978483905
123920	CMTM3	0.45725119047619034	7.7978521088435375	6.035077173902595	1.6413439102003856e-4	0.005805980525015498	1.056047060182335
7525	YES1	0.7490312301587293	6.135064353741497	6.029209454148833	1.653554118381673e-4	0.005844588110747009	1.0483205699106541
10777	ARPP21	-0.587527936507937	6.651136258503401	-6.021327914500318	1.6701099500382325e-4	0.005882956770379568	1.0379346390128052
330166	Miat	0.620783015873014	11.88682537414966	6.014747353073081	1.684070489335142e-4	0.0059199737443105405	1.0292563249313158
1164	CKS2	0.455230039682536	12.864887482993197	6.00947296945986	1.6953512264684424e-4	0.00595035297003527	1.0222961335158587
4942	OAT	-0.5135152976190476	10.729806972789115	-6.007121469492842	1.7004069097938205e-4	0.005961392609297666	1.0191917695238857
19012	Plpp1	-0.5002209523809541	8.355953741496599	-6.006781043336622	1.7011401716516476e-4	0.005961392609297666	1.0187422863097826
253714	MMS22L	0.5030744047619008	9.020557278911564	6.005427966232374	1.7040580222654696e-4	0.005966981433400229	1.016955582063753
68394	Ccdc163	0.5817466666666661	6.240885238095237	6.0043578467490475	1.706369524824346e-4	0.005970440026307435	1.0155423320135153
56259	CTNNBL1	0.5078424206349197	11.030096462585034	6.003431983241243	1.7083721677868996e-4	0.005972813421655578	1.0143194618839146
254263	CNIH2	-0.5096827976190484	9.898474115646257	-6.000598511334923	1.7145167949624002e-4	0.005985017180309536	1.0105762871058506
201299	RDM1	0.4990337301587276	8.919413401360544	5.995023250357465	1.726677202942614e-4	0.00602280499071267	1.0032077237518795
9770	RASSF2	0.546742499999998	8.839885476190476	5.983764486267481	1.7515197514290538e-4	0.0060953157645989	0.988314061385589
79913	ACTR5	0.5084668253968253	7.962567551020408	5.982197902712135	1.7550069849574135e-4	0.006098040834249946	0.9862402761053115
68235	Mturn	-0.47655575396825717	10.81169925170068	-5.981387289444896	1.7568143698049531e-4	0.006099621623754672	0.9851670791565716
80119	PIF1	0.7249018253968256	8.194382074829932	5.979479758675681	1.7610754526900836e-4	0.006106886925571534	0.9826412688619222
171425	CLYBL	0.9556647222222225	7.060637619047619	5.978603068141184	1.7630375740707773e-4	0.006107124241794633	0.9814802467566874
79071	ELOVL6	-0.4320988293650807	11.148881462585035	-5.977204950644808	1.766171599336821e-4	0.0061132851344351475	0.9796284601346814
6529	SLC6A1	1.335777817460319	9.131140340136055	5.973628292175334	1.774216530927689e-4	0.006136421760841235	0.9748899603691896
65985	AACS	-0.45407343253968424	8.274140102040818	-5.96890917584777	1.7848919310604373e-4	0.006159475932298035	0.9686350989894876
3208	HPCA	-0.713099841269842	8.223899217687075	-5.968870689624003	1.784979278400375e-4	0.006159475932298035	0.968584075127386
55247	NEIL3	0.5761942063492057	8.850904625850339	5.966833767235291	1.789608834144537e-4	0.006170729971617184	0.9658832843669982
28984	RGCC	-1.0447199206349227	8.905434013605442	-5.963053443278972	1.7982353063720788e-4	0.006191008439136422	0.9608693203527361
1293	COL6A3	0.6100367857142851	6.145261972789116	5.958466842827792	1.80876213211659e-4	0.00622250045160872	0.9547832312236206
63874	ABHD4	-0.5165288888888894	8.445888571428572	-5.956871533740749	1.8124391860027198e-4	0.00623039784511499	0.9526656677201508
9912	ARHGAP44	-0.46633035714285875	8.044667891156463	-5.956203363468909	1.8139816657985027e-4	0.0062309510364949175	0.9517786515227611
8541	PPFIA3	-0.6409872222222232	8.482575238095238	-5.93693300356494	1.8590846095143458e-4	0.006361652122436002	0.9261692595399689
63933	MCUR1	0.709998690476188	9.128594013605442	5.9354205673984355	1.8626755359107025e-4	0.00636428252614459	0.9241570604624156
307	ANXA4	0.558387142857142	6.276053129251701	5.93349478947087	1.8672587131000882e-4	0.006375112431455494	0.9215944639395701
224019	Tmem191c	0.699311626984127	6.550246326530612	5.932552366488423	1.869506040586766e-4	0.006377957029992718	0.9203402063358084
8522	GAS7	-0.6957925793650801	8.226280986394556	-5.931184793365239	1.872772399695029e-4	0.006379103833100522	0.9185198967098582
28512	NKIRAS1	-0.4218492857142875	9.03259850340136	-5.931075727890112	1.873033161231805e-4	0.006379103833100522	0.9183747134926872
115557	ARHGEF25	-0.5952438888888893	10.645325238095237	-5.930635786461198	1.8740854036181442e-4	0.006379103833100522	0.9177890653433778
80274	SCUBE1	-0.5336529365079373	7.7001153061224485	-5.928030961752479	1.8803286878893078e-4	0.006395528216628633	0.9143209672721264
672	BRCA1	0.4898327380952382	9.327864421768707	5.925714546695723	1.8858996165437852e-4	0.006409642698247269	0.9112360471936407
10762	NUP50	0.5324703968253949	7.941418639455781	5.919468167700137	1.9010112351809688e-4	0.006451279737990735	0.9029135171342206
11080	DNAJB4	-0.5864478174603182	9.010498231292518	-5.913013650748198	1.916764143730245e-4	0.006485219778422939	0.8943078085128091
51450	PRRX2	-0.5837916269841257	6.888044863945578	-5.911831530732002	1.9196645017405663e-4	0.0064892534794893575	0.8927310604434835
23046	KIF21B	-0.6449491666666688	12.12188619047619	-5.908251704330905	1.92847668760565e-4	0.00651019663830108	0.8879549584410524
63948	DMRTB1	0.8171613095238098	6.961356462585034	5.899841894638542	1.9493511358020162e-4	0.006565921252860846	0.8767276164329445
102632463	LOC102632463	0.4569702777777772	5.763366190476191	5.891108853988938	1.9712868936584409e-4	0.006624963501556583	0.8650580348956192
143282	FGFBP3	-0.6750439682539688	10.354451700680272	-5.884759409937934	1.9874031165696262e-4	0.006654333181915866	0.8565666907195579
10477	UBE2E3	-0.44706448412698413	8.86005775510204	-5.883002085789642	1.9918887171526707e-4	0.006664404527618888	0.8542155360260377
9086	EIF1AY	-0.46379876984127205	9.179503401360543	-5.879836983322042	1.999995346924981e-4	0.006681614084567672	0.8499797735506087
152	ADRA2C	-0.5968040873015884	6.647797823129252	-5.867137447269551	2.0328827804901346e-4	0.006761434091658227	0.8329699177350456
85508	SCRT2	-0.447043412698414	9.283301224489797	-5.865264825935926	2.0377815118920924e-4	0.006767745505732346	0.8304597572197219
114142	Foxp2	0.8208836904761895	9.485522346938776	5.859668786075926	2.0524968594671708e-4	0.00680453184970706	0.8229555309663166
9480	ONECUT2	0.8273138095238095	5.152528367346939	5.859332750841627	2.053384148345116e-4	0.00680453184970706	0.8225047684552864
157	GRK3	-0.5393627777777789	9.02635761904762	-5.855387084615973	2.0638336280855122e-4	0.006826107923057064	0.8172107821787211
2044	EPHA5	-0.5420622619047656	10.352959659863945	-5.855196246610217	2.0643404886774608e-4	0.006826107923057064	0.8169546740021172
57666	FBRSL1	0.42384553571428474	9.183187448979593	5.855160424588965	2.0644356460055953e-4	0.006826107923057064	0.8169065995960052
9334	B4GALT5	-0.4237832142857162	9.255327210884355	-5.852884984144294	2.070489839876055e-4	0.00684111078888278	0.813852501293792
79968	WDR76	0.6532306547619038	8.000454183673469	5.8455624226029785	2.0901034360210392e-4	0.006887202766698665	0.804019105163948
2487	FRZB	1.3098643253968258	7.10010850340136	5.845397306657678	2.0905480117093794e-4	0.006887202766698665	0.8037972837760021
586	BCAT1	-0.44135585317460074	10.049744591836735	-5.8415179663184436	2.1010226408377906e-4	0.006916658549228117	0.7985845420178057
79827	CLMP	-0.6770201587301609	10.23085768707483	-5.838131002561727	2.1102142165319173e-4	0.0069418505747487974	0.7940316473961682
11064	CNTRL	0.4218099999999995	8.11613619047619	5.833136303301876	2.1238483180572375e-4	0.006981609547572848	0.7873145602771627
420	ART4	-0.48724458333333376	5.168557380952381	-5.8289717007822075	2.1352893261420913e-4	0.007009001739325652	0.7817110807101351
1869	E2F1	0.5078555952380942	8.728947006802722	5.826791073899074	2.1413065194424814e-4	0.0070236411151545705	0.778776048643671
259230	SGMS1	-0.5187713888888895	6.273568571428571	-5.825310289621711	2.14540302760796e-4	0.00703196380437112	0.7767825853447068
1435	CSF1	-0.4798618650793647	7.758471156462585	-5.821998574719289	2.1545954058058744e-4	0.0070539792697956434	0.7723231426171209
23072	HECW1	-0.6546750000000002	9.60343619047619	-5.821764092800539	2.1552478733904786e-4	0.0070539792697956434	0.7720073374157037
3131	HLF	-0.6978115674603194	6.512768945578231	-5.817242417068535	2.1678717259638778e-4	0.00707806971264528	0.7659159016450889
7227	TRPS1	0.6623105555555556	7.3225935714285715	5.816106095925214	2.1710567220396712e-4	0.0070800310354816485	0.7643846288067095
9139	CBFA2T2	-0.46838869047618903	10.701870748299319	-5.806215659782963	2.198993261932921e-4	0.0071464273920199455	0.7510487185207362
73381	Cmtm2a	0.6533998412698401	6.602055782312925	5.801885812731872	2.2113454548989775e-4	0.007180265756760172	0.7452060741691717
2907	GRINA	-0.5255264484126995	10.268731394557824	-5.797751023632419	2.223211230327067e-4	0.007213600697768421	0.7396241176399023
280636	SELENOH	0.43728067460317516	12.685483401360544	5.79434000409178	2.2330517912317861e-4	0.007229925975329848	0.7350173940324982
284615	ANKRD34A	-0.5565705158730159	6.910362721088435	-5.792917144821535	2.237170552651559e-4	0.007238065214859251	0.7330952678401212
6263	RYR3	-0.8099459126984146	6.665299319727891	-5.790971682724119	2.2428153926754742e-4	0.007251126668462836	0.730466690499834
27164	SALL3	0.4428615476190476	8.804558503401362	5.786481436142274	2.255902897824042e-4	0.007277788025376403	0.724397688762334
28999	KLF15	0.5157111111111101	7.983665	5.778762005672994	2.2785957063606543e-4	0.007340618083407393	0.7139573375431105
51523	CXXC5	0.5472412103174588	9.313729421768707	5.778749191163703	2.2786335816878448e-4	0.007340618083407393	0.7139399990697113
10439	OLFM1	-0.47670115079365166	10.086299659863945	-5.77733706222512	2.282811526413175e-4	0.007343208928338188	0.7120291947288964
129080	EMID1	-0.8651647619047625	8.305890136054423	-5.77694407943909	2.2839756830916714e-4	0.007343208928338188	0.7114973838921745
55532	SLC30A10	-0.7649646825396842	7.889889863945579	-5.776827105198564	2.2843223268793325e-4	0.007343208928338188	0.7113390821497614
6515	SLC2A3	-0.5255748412698427	8.344232789115646	-5.773279767265626	2.294861636270993e-4	0.007371834377311827	0.7065375167356676
5080	PAX6	0.5564447619047584	11.271632721088436	5.765191245388116	2.3190900876903027e-4	0.007433779818402298	0.6955823557857759
4005	LMO2	0.5348129761904765	8.585895510204082	5.754128873183579	2.352675111297279e-4	0.00753073102871672	0.6805840937631409
5295	PIK3R1	0.5685805555555555	7.416539047619048	5.742704796143148	2.3879106918687002e-4	0.007632683211479111	0.6650768806853575
5581	PRKCE	-0.5473481150793675	10.175225680272108	-5.741676347051927	2.3911106311759117e-4	0.007637498624409688	0.6636799230686483
79682	CENPU	0.6306577976190454	8.832882074829932	5.738941215991596	2.3996433484574944e-4	0.007659328709043274	0.6599640100288102
6538	SLC6A11	-0.8540815674603163	6.041959897959184	-5.735429760630124	2.4106462130286634e-4	0.007683572781187685	0.655191807350862
79000	AUNIP	0.68786367063492	7.478287653061225	5.727624742364797	2.4352983549514023e-4	0.007751192032933183	0.6445781011228569
23359	FAM189A1	-0.5929356944444446	7.074612619047619	-5.722464256269878	2.4517472545478134e-4	0.007792547775007817	0.6375557401680041
1104	RCC1	0.44567678571428426	9.40458387755102	5.716907269857922	2.469594313049358e-4	0.007838224708855673	0.62998951463954
11072	DUSP14	-0.8283646031746024	9.007153401360544	-5.711354491950159	2.487568134221527e-4	0.007884175012053766	0.6224245545472167
646862	RNF225	0.4703480357142852	6.836076972789115	5.707698057698157	2.499480808876993e-4	0.007916368255699528	0.6174406860448141
387763	C11orf96	1.137434166666667	10.24457761904762	5.707034625967695	2.501648869726684e-4	0.007917674784108293	0.6165361941249481
51203	NUSAP1	0.5466474603174588	11.317083945578231	5.704404860463714	2.510262816550552e-4	0.007939366289568475	0.6129502672078679
8458	TTF2	0.46273638888888813	8.736223809523809	5.703709549415662	2.512545699614926e-4	0.00794101777143187	0.6120019792740576
75424	Zfp820	0.47799230158730044	6.825703061224489	5.702826676952903	2.515447626861438e-4	0.007944622088170709	0.6107977880432394
5292	PIM1	0.6233626984126969	7.941766224489797	5.695280855957003	2.540398329213837e-4	0.008004218895964267	0.6005010813789866
9201	DCLK1	-0.5278941269841297	10.786579863945578	-5.694974706754208	2.54141625662864e-4	0.008004218895964267	0.6000831490398317
10723	SLC12A7	0.4919639682539689	9.53150544217687	5.692054314694909	2.551148558753366e-4	0.008029263862410018	0.5960957621833867
57819	LSM2	0.44988444444444525	9.437899047619048	5.690585484334455	2.556058693188837e-4	0.008033427010396096	0.5940898126143299
3241	HPCAL1	0.5722832142857137	10.233558503401362	5.690060854255719	2.5578149457725535e-4	0.008033427010396096	0.593373260974853
6695	SPOCK1	-0.6509216468253964	7.661654455782313	-5.6858614354955535	2.5719199904863406e-4	0.008066492593249265	0.5876361619558388
73100	2900092D14Rik	-0.6365730158730154	9.712517482993198	-5.6826417056238245	2.582791344390958e-4	0.008089338362734486	0.5832357481206945
89890	KBTBD6	0.7390639285714278	6.69322843537415	5.682105842039741	2.584605489816566e-4	0.008089402650674319	0.5825032359645022
10981	RAB32	0.43468865079365004	4.415416530612245	5.681113060005221	2.587970152904515e-4	0.008094316356875625	0.5811460176537313
2281	FKBP1B	-0.49319650793650904	8.717368027210885	-5.676635251680495	2.603204907243676e-4	0.008124312257688773	0.5750226929192541
26039	SS18L1	-0.3852579761904767	10.173478775510203	-5.676520452765624	2.60359675645436e-4	0.008124312257688773	0.5748656691755318
1903	S1PR3	-0.7104418650793657	7.981750204081632	-5.676177988600954	2.604766086033118e-4	0.008124312257688773	0.5743972300010247
84515	MCM8	0.45081936507936576	8.307527891156463	5.674280807563228	2.6112542143131467e-4	0.008138920270887163	0.5718018651702739
51302	CYP39A1	0.5494390476190459	8.213964217687074	5.672635252486655	2.616895948550763e-4	0.00815087183533066	0.5695503046486508
6753	SSTR3	-0.8098733333333357	5.96784619047619	-5.670115370162464	2.625560816322229e-4	0.00816288417482681	0.5661016687003793
56905	C15orf39	0.53934617063492	7.633208129251701	5.6696028975355395	2.627326793415771e-4	0.00816288417482681	0.5654002011906831
94353	Hmgn3	-0.4386661507936549	10.588059183673469	-5.667112720943037	2.635926204593954e-4	0.008170646580989135	0.5619911294435669
3398	ID2	-0.48516230158730045	12.39236455782313	-5.664216903849353	2.645964672644332e-4	0.008190504646597943	0.5580256010118116
8534	CHST1	-0.4424617063492067	10.102578707482992	-5.658901863282624	2.664497068814564e-4	0.00824221414956143	0.5507440241089503
2051	EPHB6	-0.5052841269841296	8.564852721088435	-5.65568693637926	2.6757748227101535e-4	0.008265761662948673	0.5463376013066918
7013	TERF1	0.5221488293650786	6.455945204081632	5.6518639281864465	2.689252820854706e-4	0.008301710573125811	0.5410957808443406
2042	EPHA3	-0.8426795634920635	7.810128027210884	-5.651303852043226	2.691233515572033e-4	0.008302142461410004	0.5403276684636289
83468	GLT8D2	-0.5800758333333331	6.538034761904762	-5.6464285408578325	2.7085416118809163e-4	0.00834412125938806	0.533639534078195
1113	CHGA	-0.5168380753968265	9.402880782312925	-5.643397467575901	2.7193629491757264e-4	0.00836619963189425	0.5294796540047422
11190	CEP250	0.529169126984127	6.834591088435374	5.643381985725195	2.7194183411358884e-4	0.00836619963189425	0.5294584031080127
55172	DNAAF2	0.419915674603173	9.37841768707483	5.642437898028162	2.7227984620982595e-4	0.008370387904693842	0.5281624515320003
10535	RNASEH2A	0.43281357142857085	9.973423945578231	5.641494466773496	2.726180764791263e-4	0.008370387904693842	0.5268672717152931
51422	PRKAG2	-0.4583734920634914	8.426250068027212	-5.641447993453363	2.726347493846091e-4	0.008370387904693842	0.5268034679580555
57224	NHSL1	-0.49781150793651124	9.6164523129251709	-5.64053074312128	2.7296405023001833e-4	0.008372828858361126	0.5255441001881058
5600	MAPK11	0.3860091071428539	9.407257585034014	5.639828742993115	2.7321636448105147e-4	0.008372828858361126	0.5245801844041473
9688	NUP93	0.40774938492063134	9.886329489795918	5.639575189116883	2.7330755920022386e-4	0.008372828858361126	0.5242320121907733
5372	PMM1	-0.5559042261904782	8.45085568027211	-5.639160334284302	2.734568392799703e-4	0.008372828858361126	0.5236623264308209
961	CD47	-0.6152453769841275	9.895360102040817	-5.634345715732972	2.7519577081987234e-4	0.008414721806335564	0.5170489806628646
51222	ZNF219	0.39871428571428547	10.32314887755102	5.6343389734737075	2.7519821432662154e-4	0.008414721806335564	0.5170397171537848
79023	NUP37	0.44403805555555453	9.672826666666667	5.6316679637875176	2.761680778659961e-4	0.008438656151649248	0.5133693708434173
85442	KNDC1	0.97574873015873	4.685033401360545	5.629598456810288	2.769220684509955e-4	0.008455966289240587	0.5105248617077836
219790	RTKN2	0.8392772222222202	6.931775714285714	5.626909567070824	2.7790504230251024e-4	0.008474506634811032	0.5068280895538777
9133	CCNB2	0.5193665476190473	10.428617074829932	5.623248102343924	2.792496208056199e-4	0.008504008877754397	0.5017925000103496
675	BRCA2	0.5487924999999986	8.655137142857143	5.620098616157704	2.8041180765519006e-4	0.008526748686129213	0.49745947202108365
114784	CSMD2	-0.9358680952380967	7.309284421768707	-5.617549976744034	2.8135609935992005e-4	0.008545078408910271	0.4939520265079116
23080	AVL9	-0.4446409920634923	10.627895306122449	-5.614661623685303	2.8243040909890516e-4	0.008571933970908292	0.48997592416711466
114294	LACTB	-0.5684592063492064	8.442673945578232	-5.608200131588395	2.848497987612302e-4	0.00862215488183238	0.48107665069273065
5723	PSPH	-0.4052300992063489	9.22606105442177	-5.607528540190083	2.85102544631307e-4	0.008624017347697233	0.48015133394068243
8086	AAAS	0.4258780753968253	9.395556360544218	5.605008012288938	2.860532782092963e-4	0.008646976474877662	0.4766779723691199
57563	KLHL8	-0.40571698412698687	9.179630136054422	-5.604215950393043	2.863527471743886e-4	0.008650231246022839	0.4755862969137503
55521	TRIM36	0.57509226190476	8.2219643877551	5.602107461467306	2.871515918438503e-4	0.008662758490802338	0.47267978413494394
9671	WSCD2	0.8157125992063499	6.531737517006803	5.600849881667798	2.87629196916256e-4	0.008665574088256554	0.470945925783262
387496	RASL11A	0.8114287301587287	6.881535068027212	5.597473053032188	2.8891589999868885e-4	0.00869852870883903	0.4662890646144797
161145	TMEM229B	-0.4431612698412721	10.206146020408163	-5.59483707816703	2.899246264613711e-4	0.008715282734857865	0.46265273449057975
50614	GALNT9	-0.41317746031746044	7.192260816326532	-5.592791754013015	2.9070994348782676e-4	0.008729233795768626	0.45983051082885495
8317	CDC7	0.5053131746031737	9.890676734693876	5.590670651742566	2.91526781649999e-4	0.008747937045373657	0.45690308214315145
5217	PFN2	0.4156307142857121	13.114598027210883	5.587709553504754	2.9267124833270254e-4	0.008776440140327937	0.45281524181898103
3897	L1CAM	-0.7197431746031793	11.470527074829931	-5.586369922909403	2.931906087931319e-4	0.008786172523042552	0.45096544237724956
54985	HCFC1R1	-0.39645761904761834	10.203925646258504	-5.584912701358799	2.9375668766359577e-4	0.008797291082547034	0.44895297334038275
23048	FNBP1	-0.4037192063492084	8.167795850340138	-5.581166975441618	2.9521718904927473e-4	0.008829304007500888	0.44377858848657503
619279	ZNF704	0.6643688492063485	9.92939918367347	5.577138212950907	2.967968010318673e-4	0.008854095799749662	0.4382109332555846
201134	CEP112	0.6333477777777768	5.591453333333333	5.576733935993989	2.969558142534977e-4	0.008854095799749662	0.4376521014752326
128674	PROKR2	0.5996000000000006	7.690055952380952	5.57605254680665	2.9722403141440294e-4	0.008854095799749662	0.43671016375990845
27205	Podxl	0.594444444444443	8.65931761904762	5.571029365643672	2.9920940624285255e-4	0.008905444691928945	0.4297641394246572
6299	SALL1	0.5399669047619046	7.200414421768707	5.570693463123609	2.993426787203007e-4	0.008905444691928945	0.4292995243456126
348235	SKA2	0.5439067857142839	10.763908163265306	5.569143173746675	2.9995860115575437e-4	0.008912011113785031	0.42715497547061343
2914	GRM4	0.9193591666666644	7.756527619047619	5.568420302980208	3.0024626155406085e-4	0.008914685083837854	0.4261548929793122
25927	CNRIP1	-0.4255151587301602	10.66410530612245	-5.567486791407132	3.006181852063072e-4	0.008919855770387935	0.4248632789727189
69941	2810408I11Rik	0.5733897222222208	7.714440476190476	5.564906163894002	3.016489312428312e-4	0.0089445551926252	0.42129204161884104
5608	MAP2K6	-0.5986855357142876	9.847054931972789	-5.555266554164523	3.0553301093783704e-4	0.009041892602563903	0.40794354996014093
84733	CBX2	0.43760365079364955	9.23922843537415	5.547974287785667	3.0850712040271614e-4	0.009123921073628131	0.3978365534328532
4330	MN1	-0.4835073809523786	11.732634353741496	-5.542318136335769	3.108354561896833e-4	0.009180739953903672	0.38999185409846415
9223	MAGI1	0.50518861111111	8.158641428571428	5.5405398969780935	3.1157137381669127e-4	0.009196453226771331	0.3875245925220936
2697	GJA1	0.6649818253968264	10.673897551020408	5.5382530073709155	3.1252055859043405e-4	0.00921292826898182	0.3843509138444503
84986	ARHGAP19	0.5547605158730166	8.397996802721089	5.536974814193486	3.1305243756246166e-4	0.009222062695300185	0.3825767423359938
7054	TH	0.5689270634920627	5.7597553061224485	5.535278656335287	3.137597472711711e-4	0.009236865771329691	0.3802220550505604
64089	SNX16	-0.43388934523809725	9.62809418367347	-5.524458030750157	3.183127997306989e-4	0.009352589954823616	0.3651904673180608
9620	CELSR1	-0.863634563492065	9.428640170068027	-5.522077540224933	3.193239846574403e-4	0.009370091757992983	0.36188129095424504
91687	CENPL	0.6485978769841276	7.747649897959184	5.52098780757631	3.1978803696215333e-4	0.009377607448003951	0.3603661518281003
29103	DNAJC15	0.5835086507936484	10.55477986394558	5.5174072244156305	3.2131792285828366e-4	0.009410233531708735	0.35538657144270047
7043	TGFB3	0.5022504761904758	6.776951700680272	5.515276293114655	3.222321575339836e-4	0.009420534868620021	0.3524221594269914
64093	SMOC1	0.6319454166666661	8.898940714285715	5.514837117944092	3.224209255730659e-4	0.009420534868620021	0.35181112533192405
23194	FBXL7	-0.6824165873015888	6.6354635374149655	-5.514641201445747	3.225051736579968e-4	0.009420534868620021	0.3515385333090295
79866	BORA	0.6553633730158732	7.076581292517006	5.502377903154378	3.278261917823697e-4	0.009551867642454422	0.33446461578994136
84502	JPH4	-0.4674611111111137	10.313625238095238	-5.494663869459053	3.312217513911068e-4	0.009625278485496332	0.323713288141386
1826	DSCAM	-0.5467630952380957	7.937449659863946	-5.486862181944558	3.3469450223696086e-4	0.00970743199060397	0.31283095506565584
2820	GPD2	-0.4477847222222232	9.088602857142856	-5.480080702190973	3.3774503442100183e-4	0.009789613623021597	0.303364455385541
84236	RHBDD1	0.40208257936507963	7.280389727891156	5.476719939190847	3.392679138433132e-4	0.009820164971093042	0.2986705614258094
286128	ZFP41	0.38156428571428436	10.818688163265307	5.4699277429808735	3.423683446244328e-4	0.009884665740320472	0.28917903205135165
79154	DHRS11	-0.6060293650793658	5.456042108843538	-5.469925879556159	3.4236919940078617e-4	0.009884665740320472	0.28917642714526526
7520	XRCC5	0.3775280158730159	8.446630612244897	5.469403291919033	3.426090077462122e-4	0.009884665740320472	0.28844587494089335
5983	RFC3	0.49166642857142706	9.51429843537415	5.469035907667755	3.427777037728924e-4	0.009884665740320472	0.2879322656616887
9653	HS2ST1	0.4556075396825387	10.752404387755103	5.468088980670184	3.432129280745341e-4	0.009885906321444522	0.2866083550671865
4645	MYO5B	-0.8102773015873039	6.256165986394557	-5.467988568986074	3.432591139749035e-4	0.009885906321444522	0.28646796053898704
83636	C19orf12	-0.4379980158730169	6.592938911564626	-5.467251833384585	3.435981918671703e-4	0.00988935676541241	0.28543781974009885
2177	FANCD2	0.5093940873015899	6.8011174149659865	5.465051571736994	3.446129996979627e-4	0.009912239093990954	0.28236083094842446
53820	RIPPLY3	-0.6725617460317467	5.7720531292517006	-5.464473592745117	3.448801115456045e-4	0.009913599688220719	0.2815524302449095
55120	FANCL	0.5660780158730152	9.123000136054422	5.462488485328906	3.4579922609803606e-4	0.009933688468947467	0.278775552260603
10055	SAE1	0.3977165079365064	7.172664829931972	5.4611014725117375	3.4644298680299725e-4	0.009945846688607242	0.27683498025089026
283659	PRTG	0.5978453571428569	5.626475204081633	5.458875304474713	3.474789309673603e-4	0.009969241263078191	0.27371975688078987
4137	MAPT	-0.5242177777777794	11.437450952380953	-5.456284948804435	3.486885545391657e-4	0.009997585822168413	0.270093989923577
51192	CKLF	0.3838546230158722	8.306718197278911	5.447409220801456	3.528678149563128e-4	0.010104565918948993	0.25766303652796374
79621	RNASEH2B	0.41295380952380917	11.254002891156462	5.444754721392501	3.541281877434263e-4	0.01013422296663469	0.2539430242180769
4478	MSN	0.4196821428571435	10.28539931972789	5.443878484112975	3.545452951775019e-4	0.01013972565491472	0.2527148401560009
221184	CPNE2	0.4256933730158715	6.8921993877551015	5.442372763537571	3.5526328725017566e-4	0.010153820987496941	0.2506040742452509
22906	TRAK1	-0.41868341269841725	10.595397176870748	-5.437896049411512	3.5740724824394625e-4	0.010195714296679457	0.2443265190708761
54149	C21orf91	0.4393801190476184	8.00814387755102	5.428985251881265	3.617163718043684e-4	0.010305603338438926	0.23182246539923757
29953	TRHDE	0.47155730158730125	3.4794897278911563	5.428286193687825	3.620567862261977e-4	0.010308789845699332	0.23084102251860017
81930	KIF18A	0.59006702380952325	8.757849727891156	5.423967564988653	3.6416746178066745e-4	0.010362344917204974	0.22477629813285827
27347	STK39	-0.5147348412698414	9.850056598639457	-5.423430663747456	3.644307908615219e-4	0.010363299557784048	0.2240221278395662
7020	TFAP2A	0.39861172619047375	6.175098129251701	5.421239783450414	3.6550746104258323e-4	0.010387367360101794	0.22094422189438845
152273	FGD5	0.5218275000000004	6.795121904761905	5.415197281960208	3.684947473179652e-4	0.010452504150180848	0.21245164294820995
29867	Cabp1	-1.0512081150793653	6.1146052040816326	-5.414538361363859	3.688220913298574e-4	0.010455213790740351	0.21152522415349218
55166	CENPQ	0.4621055952380948	10.224979863945578	5.413519011118847	3.6932911002754323e-4	0.010463010170447378	0.21009192901657947
138046	RALYL	-0.5915271230158724	9.26003037414966	-5.41215605577866	3.700082096302388e-4	0.010475668714710232	0.20817525769023515
255394	TCP11L2	-0.4577828174603186	8.511167278911564	-5.407251099064851	3.724632857509148e-4	0.010523689086428452	0.20127535784171702
79902	NUP85	0.4675807936507916	10.792023945578231	5.399233146158197	3.7651438550523027e-4	0.01059998458219188	0.18998876377300444
126626	GABPB2	0.5303789682539658	7.350665918367347	5.397985631057057	3.771489533897894e-4	0.010609765606731493	0.18823183432058688
2893	GRIA4	0.49280749999999873	8.352915238095239	5.397625607054291	3.7733229935472197e-4	0.010609765606731493	0.18772475460380988
157855	KCNU1	-0.5074782936507942	7.173187006802721	-5.394790448348544	3.7877949348433037e-4	0.010630574944391279	0.18373088166756446
388722	C1orf53	0.44259809523809274	8.840541054421768	5.392997620072143	3.796977202111625e-4	0.01064971820848485	0.1812047268967918
1993	ELAVL2	-0.4291635714285723	12.704590340136056	-5.389539684491702	3.8147553959272314e-4	0.010679657548833897	0.17633105178397823
84912	SLC35B4	-0.4201340873015894	8.280904013605443	-5.386998767399195	3.827876097026142e-4	0.010697698345725398	0.17274872316583068
3300	DNAJB2	-0.449500595238097	9.246928707482994	-5.376046769447666	3.884988596784849e-4	0.010819708609426002	0.15729716203710709
11340	EXOSC8	0.3940664484126987	11.259390034013606	5.375699792891894	3.8868129462088817e-4	0.010819708609426002	0.15680734528698181
10278	EFS	0.40874634920634667	9.865683469387756	5.375327515868299	3.8887713478369764e-4	0.010819708609426002	0.1562817930009981
2915	GRM5	-0.798805853174603	6.8163564965986385	-5.374064346358038	3.895424306907538e-4	0.010824863318905536	0.1544983954956871
3460	IFNGR2	-0.6012182539682565	10.57137306122449	-5.363801468954213	3.949934260932013e-4	0.010969393109258306	0.14000016142229743
8404	SPARCL1	-0.5861698412698414	9.693527551020408	-5.360759445416286	3.9662490020484165e-4	0.011001340482250039	0.13569977139299372
92369	SPSB4	0.4705446825396808	8.399198231292518	5.359642346198561	3.9722583472977534e-4	0.011011236860570126	0.13412023167546927
285613	RELL2	-0.4685974404761905	9.106565748299321	-5.354665029685006	3.999152852634932e-4	0.011072178809495892	0.12708025734223405
9545	RAB3D	-0.42881017857143044	8.533776088435374	-5.3474727582288955	4.0383626777457126e-4	0.011149821933412296	0.11690101710739054
5209	PFKFB3	-0.4105900000000019	8.348730952380953	-5.346803935120564	4.042029857681449e-4	0.011149821933412296	0.11595404511609075
54478	PIMREG	0.6357732539682535	9.791363129251701	5.345560404515765	4.04885771408541e-4	0.011161829569863453	0.11419318325702132
5055	SERPINB2	0.5761185714285717	4.0186296598639455	5.3445101062890314	4.0546342643644676e-4	0.011170926081680016	0.11270576555418543
57405	SPC25	0.49449452380952386	11.351619013605442	5.343352688784834	4.0610102417426656e-4	0.011181661960490596	0.11106645993908959
84570	COL25A1	-0.5633571428571447	5.332241632653061	-5.340562332367737	4.076426180453245e-4	0.011193396667031515	0.10711353852173655
10289	EIF1B	-0.43616654761905027	12.610656734693878	-5.340055831463615	4.07923120747525e-4	0.011193396667031515	0.10639588846882386
84314	TMEM107	0.3648759523809503	10.882065306122449	5.3399505723328184	4.079814398540393e-4	0.011193396667031515	0.10624674439384751
5530	PPP3CA	-0.37947615079365116	9.696388707482994	-5.33988762262063	4.0801632160262103e-4	0.011193396667031515	0.106157548728544
79884	MAP9	-0.6448272222222221	9.111334523809523	-5.336839532694133	4.0970918018932626e-4	0.011212556878470148	0.1018379083935379
1009	CDH11	-0.5682695238095248	6.9499550340136045	-5.331625371583901	4.126225980153783e-4	0.011278601086722167	0.09444543769187241
51659	GINS2	0.508350615079364	9.386013843537414	5.330239459952496	4.134007245362889e-4	0.011293026091648192	0.09247986678081244
2842	GPR19	0.4299930158730161	6.267888231292517	5.328011679180185	4.146548353229163e-4	0.01132042840671843	0.08931972442209624
9564	BCAR1	-0.3811344841269859	10.444754897959184	-5.324007577399439	4.1691922071587876e-4	0.011368484748190355	0.08363801537936144
10518	CIB2	-0.46774634920635194	9.568405102040817	-5.323118126921731	4.174240245149998e-4	0.011375372162931122	0.08237559117818538
23302	WSCD1	-0.6815767857142859	8.921538027210884	-5.316085837654486	4.214384148214946e-4	0.011470907632386377	0.07239036919187569
374618	TEX9	0.4292794841269829	9.18130462585034	5.312147842431162	4.237045614387155e-4	0.011517944275212383	0.06679560460675837
2260	FGFR1	-0.5248476190476202	9.814763265306123	-5.31048125855003	4.246675560485251e-4	0.01153096414530074	0.06442718172141682
4436	MSH2	0.40647626984126894	10.153191836734694	5.303666022117597	4.286301607975977e-4	0.011596669995280418	0.05473765044827594
258010	SVIP	-0.5346842063492077	9.337469659863945	-5.297801625141887	4.320717813816282e-4	0.01167577556146963	0.04639452561406632
29995	LMCD1	0.5807661507936493	8.095405102040816	5.291049142228964	4.3607147098984365e-4	0.011767816636666683	0.03678170521583812
2835	GPR12	-0.5341117857142867	7.582074217687075	-5.289231394453656	4.371549699817506e-4	0.011774448237866502	0.03419282251347511
5293	PIK3CD	-0.4285632539682558	7.754101156462585	-5.289005774538561	4.372896565137445e-4	0.011774448237866502	0.03387145512031964
23636	NUP62	0.39428702380952246	10.228182585034014	5.28751144073314	4.381828453606347e-4	0.011791458537356794	0.03174277501620271
5445	PON2	0.7464844047619047	7.404573945578231	5.279289642437035	4.43132404049276e-4	0.01191043775627318	0.020024964685874558
22882	ZHX2	-0.4122409920634937	8.053109115646258	-5.276977414557709	4.4453519073678685e-4	0.011941025394532356	0.016727764791792055
23514	SPIDR	0.36899716269841043	8.623152823129251	5.2692098353042	4.492827394716035e-4	0.012039869775941051	0.005645587858179368
55355	HJURP	0.695197976190476	8.076328843537414	5.262765847311515	4.532627185473057e-4	0.01213210793424453	-0.0035548981944497626
8828	NRP2	0.7505986309523791	9.68382493197279	5.260609101511217	4.5460324200291915e-4	0.012160771540672395	-0.006635577810449433
1780	DYNC1I1	-0.4548726984127024	10.61745544217687	-5.253502584308466	4.5905056083862784e-4	0.012265189185060992	-0.016791294203656548
64784	CRTC3	-0.3978266468253983	8.735210408163264	-5.252679657589339	4.5956857166890095e-4	0.01227175971038431	-0.01796779256316139
54551	MAGEL2	0.7079523015873	8.11516044217687	5.251534205718227	4.6029065080356005e-4	0.012276504223472125	-0.019605554554755322
7275	TUB	-0.4527552777777801	9.711696666666668	-5.249640048495083	4.614873842343062e-4	0.012300041003167872	-0.02231423368951102
200845	KCTD6	-0.40812111111111427	9.735199523809525	-5.249274736239753	4.6171857427469915e-4	0.012300041003167872	-0.02283669726657145
5137	PDE1C	-0.49295503968254106	7.380633945578231	-5.2475615640604145	4.62804429033377e-4	0.012310133734440523	-0.025287108645660084
25914	RTTN	0.41568746031745957	7.548513945578231	5.247385352072365	4.6291627266825853e-4	0.012310133734440523	-0.025539175324682972
57559	STAMBPL1	-0.39928095238095235	6.762858979591837	-5.24236850305931	4.6611275016946656e-4	0.012385863589750612	-0.03271755522453823
79570	NKAIN1	-0.4098306746031746	9.970415646258504	-5.2419699146528265	4.663677263771729e-4	0.012385863589750612	-0.03328803519094148
85443	DCLK3	-0.9775283333333331	4.7506619047619045	-5.241625872384606	4.665879301786277e-4	0.012385863589750612	-0.03378046466055906
9729	KIAA0408	-0.4927603968253976	9.318881836734693	-5.2405161164121115	4.672989906237542e-4	0.0123974422212482	-0.03536898221740703
10098	TSPAN5	-0.3544211111111124	10.193248095238095	-5.239486206753357	4.6795993364117717e-4	0.012407678405144461	-0.036843368173199664
132204	SYNPR	1.3395810515873028	8.006816394557822	5.235383469885611	4.7060285811876114e-4	0.012469032373184303	-0.042718257654991376
57569	ARHGAP20	-0.5734280952380949	7.541751088435374	-5.234609359271962	4.711033272855602e-4	0.012469032373184303	-0.04382701709782566
63976	PRDM16	-0.7316551785714301	9.500471802721089	-5.232579114736247	4.724186195273245e-4	0.012485386625474552	-0.04673535529153394
190	NR0B1	0.7122673412698414	4.597836258503402	5.230464189264863	4.737929738399318e-4	0.01251085299365033	-0.04976564125815219
993	CDC25A	0.41657345238095067	10.374507210884353	5.229878508951107	4.741743298141675e-4	0.012513596517816717	-0.050604925548992874
4591	TRIM37	-0.46022269841270014	8.37475925170068	-5.228389053945112	4.7514565187726685e-4	0.012531897102524335	-0.05273955203157055
84620	ST6GAL2	-0.48408680555555544	9.22867357142857	-5.2241690552273745	4.7790929011469414e-4	0.012584700691287186	-0.058789246749339164
92126	DSEL	-0.604481785714287	8.956508979591836	-5.224054128483674	4.779847959950988e-4	0.012584700691287186	-0.05895403959930512
10672	GNA13	-0.35461801587301556	7.495190816326531	-5.220913023423018	4.800534504406784e-4	0.012611281831053388	-0.06345880219574429
4915	NTRK2	-0.6490001190476213	9.05250231292517	-5.220823002354258	4.8011287785012895e-4	0.012611281831053388	-0.06358792567765459
23268	DNMBP	0.4085821428571402	8.497830272108844	5.2190584435179295	4.812793503688663e-4	0.012634563434799906	-0.06611919472397965
166614	DCLK2	0.509842301587301	9.988502585034013	5.214884945451281	4.8405041436389506e-4	0.01269991724155092	-0.07210791391401461
54438	GFOD1	-0.4069970436507936	8.617399149659864	-5.212375716541348	4.8572471464845173e-4	0.012721148729530965	-0.07570973412327842
7468	NSD2	0.45266361111110986	9.315373333333334	5.212177022593479	4.8585756041080513e-4	0.012721148729530965	-0.07599498457982179
8994	LIMD1	0.35469581349206225	9.616612210884353	5.211772635062461	4.861280525563197e-4	0.012721148729530965	-0.07657555221011503
121551	BTBD11	-0.8573250000000037	9.131237142857143	-5.21123673791873	4.864867601490961e-4	0.012721148729530965	-0.07734496131628266
58524	DMRT3	-0.9426101984126987	7.965091632653062	-5.210013390083455	4.8730668606756844e-4	0.012726125563597802	-0.07910152857599595
6492	SIM1	0.42856378968254	4.471965816326531	5.204767258994041	4.908396954883349e-4	0.012803563392839439	-0.08663676965515688
80059	LRRTM4	-0.4753707936507948	8.723535102040817	-5.203718312374101	4.915494078446134e-4	0.012814664649248502	-0.08814389952712265
3930	LBR	0.43342749999999985	10.933279523809524	5.200807379313924	4.935247178887769e-4	0.01285227725145038	-0.0923271810566968
1960	EGR3	1.4418556746031745	4.516378639455783	5.2007524140592825	4.935620983905469e-4	0.01285227725145038	-0.09240618316942228
5638	PRRG1	0.36858912698412627	7.61974918367347	5.198301582718633	4.952319459538647e-4	0.012888318519599106	-0.09592923708687007
403313	PLPP6	-0.51045507936507994	6.053215510204082	-5.19496412226296	4.975156643483689e-4	0.012940284877610026	-0.1007282281487365
55038	CDCA4	0.4790540873015851	10.299548843537416	5.191404697920745	4.999637492850577e-4	0.012981499744677827	-0.10584818115710704
9628	RGS6	-0.8568608333333333	6.325052380952381	-5.190354185122354	5.006887392452256e-4	0.012992843975085685	-0.10735961584581588
144165	PRICKLE1	-0.831581904761905	8.450762721088436	-5.188011085238754	5.02309857115691e-4	0.013019929233203895	-0.11073135355754715
5590	PRKCZ	-0.5808959523809533	7.839411360544218	-5.186223375792153	5.035505127354595e-4	0.013043843278034574	-0.11330442070084512
72511	2610316D01Rik	0.46840091269841205	8.335357346938775	5.1858487878867665	5.038108908967923e-4	0.013043843278034574	-0.1138436278812529
3400	ID4	-0.41388011904762034	12.348390884353742	-5.184856283846657	5.045014861566927e-4	0.013054229218102694	-0.11527240463013477
130026	ICA1L	-0.5614709126984138	4.871250034013606	-5.182823519795481	5.059190846345549e-4	0.013083404034462762	-0.11819915598653452
80228	ORAI2	-0.5332831349206364	8.01342455782313	-5.182297142423946	5.062868645818369e-4	0.013085411965332623	-0.11895712689440341
310	ANXA7	-0.4092123015873036	7.029307891156462	-5.181694833123936	5.067080508268307e-4	0.01308879713650681	-0.11982448770824661
51196	PLCE1	-0.7991877777777796	8.328909523809525	-5.176060314854297	5.106664827972797e-4	0.013175954828741484	-0.12794109610749071
1663	DDX11	0.48742190476190467	8.21688156462585	5.17075181280529	5.144263036003192e-4	0.013242660227555934	-0.1355923224832951
153090	DAB2IP	-0.3917654761904782	10.068442108843536	-5.1675836527024614	5.166843678907306e-4	0.013293201184392379	-0.14016060504165662
79901	CYBRD1	-0.441463253968253	5.126017346938776	-5.165471419615009	5.181957522572909e-4	0.013321541990303033	-0.14320712465629448
5101	PCDH9	-0.4014214682539678	9.7271431292517	-5.165219022169666	5.183766699847415e-4	0.013321541990303033	-0.1435712066162651
11243	PMF1	0.4911829761904751	9.715277414965986	5.164126493399479	5.191605746718351e-4	0.013334089452320294	-0.14514728095948648
100527963	PMF1-BGLAP	0.4911829761904751	9.715277414965986	5.164126493399479	5.191605746718351e-4	0.013334089452320294	-0.14514728095948648
863	CBFA2T3	-0.43129448412698435	7.75133537414966	-5.161306753529203	5.211896716449757e-4	0.013370975757030744	-0.14921582465615302
6423	SFRP2	-0.42982884920634734	9.295419863945577	-5.159857654204232	5.222357642623346e-4	0.013382588184088383	-0.15130715212882961
25886	POC1A	0.3648842460317442	7.619308299319727	5.1592376441164935	5.226840334738681e-4	0.013386469388815972	-0.15220203907339158
7253	TSHR	-0.9908064682539697	5.38438074829932	-5.155470285128159	5.254167521102651e-4	0.013433571959708087	-0.15764083721943223
54462	CCSER2	-0.4410798015873027	8.453201224489796	-5.154768355235614	5.259276039893364e-4	0.013439014655820432	-0.15865441706846362
57568	SIPA1L2	-0.49748468253968475	10.323965578231292	-5.153829836389386	5.266114752285138e-4	0.01344886984387384	-0.160009741602555
196294	IMMP1L	0.35666976190475747	10.934156292517008	5.153190409691478	5.270779541196064e-4	0.013453165143604055	-0.16093321791795923
84876	ORAI1	-0.5446637698412692	7.932451496598639	-5.148997759703824	5.301476282630114e-4	0.013512170793175614	-0.16698983091949504
29886	SNX8	0.348304404761905	8.69233918367347	5.14880595948711	5.302885147540152e-4	0.013512170793175614	-0.16726696291201915
339448	C1orf174	0.35853071428571237	9.791477074829933	5.146454940246931	5.320187247312846e-4	0.013548603333769435	-0.1706643859162078
195828	ZNF367	0.6988388492063505	9.400484421768708	5.140953314977847	5.360913475696349e-4	0.013629231041002313	-0.17861786094685694
221710	SMIM13	-0.36611626984127077	10.677153877551019	-5.138415312667924	5.379814054859396e-4	0.013669577109195134	-0.1822884386795609
201229	LYRM9	0.5233278968253958	7.162924829931972	5.136584529047941	5.393492406158471e-4	0.013688908329215148	-0.18493678820466997
51015	ISOC1	0.4175300595238115	8.798707176870748	5.134334298504028	5.410355789990149e-4	0.013716270741109933	-0.18819256655720906
112399	EGLN3	0.5385530158730162	7.6157096598639455	5.1319671582220385	5.428156467558197e-4	0.013753667687828215	-0.19161829617659265
72669	2810032G03Rik	-0.6017813492063504	5.636981768707483	-5.129934936776706	5.443488793021453e-4	0.013769309481439177	-0.19455998396957686
1759	DNM1	-0.411290317460319	9.233916802721089	-5.126624675486663	5.468563153583944e-4	0.0138155660266022	-0.19935295636134498
3670	ISL1	1.5222537301587298	5.4862895918367345	5.126308396350537	5.470965371834666e-4	0.0138155660266022	-0.1998109850332357
2788	GNG7	-0.39540144841270125	7.753841394557823	-5.122034925841827	5.503534827868523e-4	0.013865955303652063	-0.20600116649300482
2566	GABRG2	-0.4487010714285715	7.813154149659864	-5.121460810531088	5.507926188828237e-4	0.013865955303652063	-0.20683298382197268
50649	ARHGEF4	-0.3822179563492079	8.490254421768709	-5.121431254244236	5.508152364310953e-4	0.013865955303652063	-0.20687580828498575
8604	SLC25A12	0.47680533730158453	10.071814795918367	5.121272671435342	5.509366068190173e-4	0.013865955303652063	-0.20710558302247772
1396	CRIP1	0.5902096031746024	9.112738027210884	5.11299838108256	5.573093166509747e-4	0.014010706516318623	-0.21909951332337663
7101	NR2E1	-0.6251636111111103	8.762346666666666	-5.110703103947025	5.590910955965275e-4	0.014032035338062875	-0.22242838551801825
109624	Cald1	0.43294226190476204	9.41938224489796	5.105564858304002	5.631020374591386e-4	0.014102495084527343	-0.22988324350372302
411	ARSB	-0.35370884920635176	9.022072721088435	-5.1053956117652834	5.632346769239322e-4	0.014102495084527343	-0.2301288615655368
26022	TMEM98	0.4015593650793651	10.739275986394558	5.105336203006896	5.63281243859749e-4	0.014102495084527343	-0.23021507917487405
79836	LONRF3	0.5743922619047618	7.596171292517007	5.101552693987879	5.662554434006712e-4	0.01416455172091718	-0.2357069995282961
29107	NXT1	0.3676628174603178	10.63766343537415	5.100141299298263	5.673692506862251e-4	0.014176687299279468	-0.23775623279015878
9751	SNPH	-0.42000347222222345	6.9322711904761904	-5.097665441249798	5.69328771777136e-4	0.014209904225744667	-0.24135168509910088
81831	NETO2	-0.36872607142857267	10.702345102040816	-5.0963916615418166	5.703397372025242e-4	0.014212655973635599	-0.24320182243107968
26136	TES	-0.4952089682539698	8.543945986394558	-5.096335430371755	5.703844108175081e-4	0.014212655973635599	-0.24328350244215624
8440	NCK2	-0.4022771031746087	10.511936258503402	-5.089462438728715	5.758731587793155e-4	0.014317781330819134	-0.25327051662271405
23310	NCAPD3	0.5044633333333336	9.757953095238095	5.08905962618615	5.761965984471867e-4	0.014317929909954032	-0.2538560498033995
4086	SMAD1	-0.5133938492063518	11.000139387755103	-5.088263869703882	5.768361273089693e-4	0.014319167065992209	-0.2550128406451755
9069	CLDN12	-0.6270753968253995	7.80677612244898	-5.08791952377123	5.771131054895217e-4	0.014319167065992209	-0.2555134448217089
6657	SOX2	0.5780955555555534	12.587128571428574	5.078784941706271	5.845129964779884e-4	0.01447802019869241	-0.268799460323935
114991	ZNF618	0.48241732142857247	8.303191802721088	5.078379281110652	5.848439748536416e-4	0.01447802019869241	-0.26938976560820116
140688	NOL4L	-0.3591904761904783	10.603744489795918	-5.078365988714787	5.848548235208174e-4	0.01447802019869241	-0.26940910871521506
4281	MID1	0.9606850793650802	6.982617823129252	5.0783275379459285	5.848862065590025e-4	0.01447802019869241	-0.2694650624554962
2742	GLRA2	-0.4009251190476201	9.30952469387755	-5.075171167238491	5.874685743409582e-4	0.014518663264262	-0.2740589635674393
81533	ITFG1	-0.4169097619047629	10.174532993197278	-5.072580523766299	5.895972439400798e-4	0.014546731563972397	-0.27783056983569665
8777	MPDZ	0.40088373015872997	10.344459591836735	5.072052976917474	5.900317306981547e-4	0.014549492119309719	-0.2785987225476916
3267	AGFG1	-0.4841281746031749	9.366609455782312	-5.071241773672565	5.907005073535721e-4	0.01455007295584569	-0.2797799820999476
138716	RPP25L	0.3639625198412692	10.221786836734694	5.069310137753788	5.922962762085513e-4	0.014557577304240803	-0.2825931818998493
2557	GABRA4	0.9025040079365081	7.851551020408164	5.062250997592893	5.981674775477267e-4	0.014677884333449413	-0.29287861440575025
1116	CHI3L1	-0.5836022817460321	5.495659965986395	-5.05894902026065	6.009352085739033e-4	0.014721770147686917	-0.29769221368049603
5654	HTRA1	1.0248928968253943	9.06333911564626	5.052491791013427	6.063874988296928e-4	0.014831172768285236	-0.3071101101274927
2823	GPM6A	-0.48644726190476406	11.986724421768708	-5.051605715901086	6.071398082239306e-4	0.014834908862365173	-0.3084029286521135
113201	CASC4	-0.37569876984127226	10.58291768707483	-5.0504073970869925	6.081588178967169e-4	0.014850336137498551	-0.31015150505534095
50808	AK3	-0.4319424603174605	7.814043435374151	-5.04858269413223	6.09714011446977e-4	0.014874883413281944	-0.3128144976794651
5764	PTN	-0.4500181349206358	11.545279319727891	-5.048454166472033	6.09823716351263e-4	0.014874883413281944	-0.31300209072640683
27324	TOX3	0.4062734920634911	12.180569455782313	5.047169165834099	6.109216955364164e-4	0.014893610481290766	-0.31487775074769253
8825	LIN7A	-0.4739317063492071	8.650970136054422	-5.045371579627814	6.124612198369412e-4	0.014923075891877842	-0.31750201351730123
4780	NFE2L2	0.7999607341269855	8.698511054421768	5.043560898644702	6.140161700454309e-4	0.014944815588353467	-0.3201458690574883
7161	TP73	0.43594444444444286	7.312024523809524	5.041221997283425	6.160310129697947e-4	0.014977689873827875	-0.3235617095434815
26353	HSPB8	1.1772563888888883	6.157557619047619	5.03981948552636	6.172426073902201e-4	0.014999061872794352	-0.3256103852349952
126133	ALDH16A1	0.359003253968256	9.16151836734694	5.0387617241945755	6.181580725645827e-4	0.015013218756454089	-0.32715566693363574
81691	REXO5	0.4435125595238093	7.687655748299321	5.0362757369162106	6.203153731629828e-4	0.015037478146158306	-0.3307880830145722
4117	MAK	-0.9540011904761911	6.186385986394558	-5.036074212995334	6.204906061949981e-4	0.015037478146158306	-0.33108258040958916
112616	CMTM7	0.3604932539682525	8.321113129251701	5.033229570435225	6.229698120306601e-4	0.015081353458075576	-0.33524023560740446
2256	FGF11	-0.7759953174603189	8.271321802721088	-5.0327738475024795	6.233679776759117e-4	0.01508289654568739	-0.3359064178432991
5471	PPAT	0.3666037698412691	8.458974217687075	5.032172200340119	6.238940558702247e-4	0.015087531267454695	-0.3367859605011292
4681	NBL1	0.6380949999999995	6.893890000000001	5.029877437693167	6.259049674114625e-4	0.015111852213717542	-0.3401411375784269
100532736	MICOS10-NBL1	0.6380949999999995	6.893890000000001	5.029877437693167	6.259049674114625e-4	0.015111852213717542	-0.3401411375784269
79959	CEP76	0.37786376984126896	8.334360408163265	5.028462658993924	6.271482104454753e-4	0.015121068339581685	-0.342210070413409
8543	LMO4	0.5220926190476194	11.046139115646259	5.027610108560218	6.278986724816263e-4	0.015121068339581685	-0.3434569570527559
9319	TRIP13	0.42185182539682514	10.118620408163265	5.0275370374810455	6.279630385143677e-4	0.015121068339581685	-0.34356383114024514
1871	E2F3	0.3949118055555532	9.840775952380952	5.025444868249411	6.298089723552603e-4	0.015141265704794559	-0.3466241769494136
7436	VLDLR	-0.4665559126984145	8.76273836734694	-5.02489630159414	6.302939391608255e-4	0.015144851864726899	-0.3474267048841915
9871	SEC24D	-0.6155010317460327	8.272288299319728	-5.023785998655445	6.312767424616524e-4	0.015160389968989874	-0.34905116136503533
2043	EPHA4	0.46702115079365203	10.09747224489796	5.022100273686399	6.327720355687192e-4	0.015182257606671055	-0.3515178464497035
117178	SSX2IP	-0.4610999206349204	8.604114013605443	-5.021119527024277	6.336437385494498e-4	0.015192964514789332	-0.35295314224727115
56475	RPRM	-0.4459204365079393	11.491591258503401	-5.019004622775268	6.355278874814441e-4	0.015221956055921726	-0.35604872290728107
386618	KCTD4	-0.39220726190476246	7.395598707482994	-5.017743927822727	6.366538886013388e-4	0.015232746434911928	-0.3578943089493718
1850	DUSP8	-0.4019040873015879	9.48184925170068	-5.0159560118267965	6.382544545265994e-4	0.015262944938284284	-0.3605121133061262
7479	WNT8B	1.6775851587301565	8.58441231292517	5.015017146180999	6.390966680095604e-4	0.015274986128192468	-0.3618869539409584
29969	MDFIC	-0.4663430555555556	8.54525119047619	-5.013772594263999	6.402149373792251e-4	0.015293609052298958	-0.36370962808234264
107376	E330013P04Rik	1.4764644047619027	8.203889659863945	5.012581332244414	6.41287291032728e-4	0.015311115994106441	-0.36545446904360546
4923	NTSR1	-0.5774335317460318	7.432674489795918	-5.011817006555398	6.419763388518017e-4	0.015319457597119106	-0.3665740852656221
2683	B4GALT1	0.39380682539682416	8.244671360544217	5.010092776489841	6.435336700596161e-4	0.015340386920379888	-0.36910012162442474
5451	POU2F1	0.58597501984127	8.006662551020408	5.0093126995763155	6.442395699393623e-4	0.015349101343811506	-0.3702430941644055
10459	MAD2L2	0.4147326785714292	10.328809149659865	5.00745670723493	6.459224193103278e-4	0.015381070239342712	-0.3729628590856793
3838	KPNA2	0.3551349603174581	12.609533945578232	5.006268049809056	6.470026658231686e-4	0.015398663446591411	-0.37470497683589876
8701	DNAH11	0.44760319444444374	6.830112142857144	4.999443562163983	6.532423603540727e-4	0.015530776855207715	-0.38471104481542895
164832	LONRF2	-0.5395401587301605	4.865901972789116	-4.997557852348793	6.549778452599379e-4	0.015556393657369156	-0.3874770676543342
27147	DENND2A	0.3592094047619016	9.51722775510204	4.995616831028352	6.567694028818965e-4	0.015589977283882325	-0.39032476310872966
9001	HAP1	0.5808488492063486	8.20617775510204	4.993976265484584	6.582877404388977e-4	0.015617798727793123	-0.3927320833196175
84059	ADGRV1	0.7491772619047605	7.893304625850341	4.992267015168804	6.59873651866889e-4	0.015638970873803764	-0.39524060569939223
10902	BRD8	0.37505569444444536	9.188070714285713	4.991817763392762	6.602911656978929e-4	0.01564064698746884	-0.3959000050591204
5218	CDK14	0.5206663095238093	9.943480748299319	4.991300521025669	6.607722178490078e-4	0.015643825615332337	-0.3966592354531029
11200	CHEK2	0.37882261904761716	8.619180544217686	4.98731747512691	6.644891985892245e-4	0.01571532634796676	-0.402507022206108
7372	UMPS	0.43040424603174665	8.911064489795917	4.976872706841908	6.743432026989165e-4	0.015940017182874126	-0.4178526577065069
54793	KCTD9	0.4047644841269836	7.219801768707483	4.976067022104953	6.751098022731885e-4	0.015941427849383807	-0.4190370418836622
4237	MFAP2	0.38757029761904627	12.16241207482993	4.973066149012424	6.779733327025949e-4	0.015992298785679777	-0.4234492573335702
55103	RALGPS2	-0.3674936904761904	10.58008598639456	-4.972494877174325	6.785199333892738e-4	0.015996825674746282	-0.42428935247132316
7076	TIMP1	0.6803226587301578	6.077881360544217	4.967264510310228	6.835464500671674e-4	0.01607856358097284	-0.43198317428631405
84804	MFSD9	-0.7109975793650801	6.392333129251701	-4.9670334464736445	6.837694274695885e-4	0.01607856358097284	-0.43232315864079496
4094	MAF	-0.552892698412699	7.69744306122449	-4.965548186175717	6.85204572401314e-4	0.016083739467553818	-0.43450873646150256
23621	BACE1	-0.4274669841269849	9.575967278911566	-4.965329651984533	6.854160053355456e-4	0.016083739467553818	-0.43483033907951896
23648	SSBP3	-0.36942087301587234	10.13229156462585	-4.963578514479642	6.871127685352276e-4	0.016108633040426507	-0.4374076249544556
400916	CHCHD10	-0.3931291666666673	7.7518633333333336	-4.963497689581149	6.871911924298928e-4	0.016108633040426507	-0.4375265920125404
11248	NXPH3	-0.4656279761904779	9.008738299319727	-4.9596919880070205	6.908947298630542e-4	0.016187035434573303	-0.44312931883693985
23002	DAAM1	-0.34425654761905083	10.722327210884353	-4.959138892664887	6.914347563964512e-4	0.01619127671247993	-0.44394375670952435
1889	ECE1	0.4863168650793642	7.749948843537415	4.95808638079342	6.924636496740932e-4	0.016198549307028673	-0.44549371246235037
23551	RASD2	0.42136817460317383	6.067859591836735	4.955557960128918	6.949420476257826e-4	0.016243093783667256	-0.4492177855365025
115106	HAUS1	0.4298021428571402	10.461242176870748	4.955409202950382	6.950881577454558e-4	0.016243093783667256	-0.44943691663929375
256126	SYCE2	0.4751940476190468	11.205529931972789	4.954952818489813	6.955366266743865e-4	0.016245156602610826	-0.4501092271089826
10924	SMPDL3A	-0.47529750000000004	8.37861619047619	-4.949422945827803	7.009953139638996e-4	0.016347254216693814	-0.45825780958532825
57533	TBC1D14	-0.3382271031746052	11.955327687074828	-4.94880025866693	7.016128569467143e-4	0.016353199721526494	-0.45917565226953716
25819	NOCT	-0.4188211507936534	9.187602993197277	-4.947097036797371	7.033049899269909e-4	0.016380605120836795	-0.46168649332745915
388662	SLC6A17	-0.44800269841269885	7.875466870748299	-4.944112929438986	7.062802275664013e-4	0.016429208274731252	-0.466086592697037
1212	CLTB	-0.41434988095237996	8.750385544217687	-4.94406211350156	7.06331009172832e-4	0.016429208274731252	-0.466161532533226
207667	Skor1	0.7083651190476181	4.086303401360544	4.94288980581733	7.075036124077129e-4	0.016433422570820977	-0.4678904748437427
202559	KHDRBS2	-0.5178891666666678	8.074265714285714	-4.942788242091735	7.076052999386784e-4	0.016433422570820977	-0.46804027238577284
54763	ROPN1	-0.4622634920634934	6.574390544217687	-4.941138530324953	7.092592189859124e-4	0.01646335565387732	-0.4704736610878326
11000	SLC27A3	0.4794812698412693	7.601626598639456	4.937760818112709	7.126584900703588e-4	0.016533750288407024	-0.47545714722889976
3732	CD82	-0.44241019841269774	7.722348299319728	-4.933325356278828	7.17148813725784e-4	0.016628518892984	-0.48200374959617864
51260	PBDC1	0.4543790079365065	10.976590544217688	4.929359430939669	7.211894831925385e-4	0.01670132809865392	-0.48785974291869305
408028	Arhgap20os	0.41571519841269833	6.0563274149659865	4.929189777514618	7.213628774567712e-4	0.01670132809865392	-0.4881103000110336
4690	NCK1	0.39682992063491945	8.527018367346939	4.922032502416838	7.28718835831236e-4	0.01683706363464374	-0.4986845032917051
23580	CDC42EP4	-0.35365015873015887	9.537998163265307	-4.919983016287295	7.308399934536636e-4	0.01687742680222923	-0.5017137920606176
58801	Pmaip1	-0.5752954365079376	4.40431006802721	-4.917170288840889	7.337618638350746e-4	0.01693623020513086	-0.5058721958067789
4254	KITLG	0.7444236904761896	7.285052346938776	4.915204486047953	7.358113781228366e-4	0.01697484857530335	-0.5087791650886819
9699	RIMS2	0.6851068650793625	8.308052891156462	4.9120577048054	7.391049442678078e-4	0.01703340423680245	-0.5134336924537468
199990	FAAP20	0.3628107539682534	9.8107531292517	4.904336570798382	7.472533723610331e-4	0.017203611203090836	-0.5248603888626837
1075	CTSC	-0.5960876984126987	7.000897346938776	-4.903361677705144	7.482890426542614e-4	0.01721866536364788	-0.526303769706054
401190	RGS7BP	-0.5666390079365096	7.9986399319727886	-4.902555899082004	7.491462166249338e-4	0.01722959893727748	-0.527496871268256
60672	MIIP	0.5143422222222229	8.805199047619046	4.900780562637825	7.510385055899777e-4	0.01726431582090397	-0.5301259102141183
55303	GIMAP4	0.6112028174603162	5.0453946258503395	4.899201786345236	7.527255889351458e-4	0.017285476978902245	-0.5324642519625771
57535	KIAA1324	0.46362817460317496	6.2774886394557825	4.894948875757482	7.572904943526352e-4	0.01737261372624527	-0.5387650722951598
23421	ITGB3BP	0.5057316269841252	6.1297453741496595	4.893759417380079	7.585725138139349e-4	0.01738433889508246	-0.5405277595122584
285590	SH3PXD2B	0.48850678571428446	10.063595782312925	4.8899493710600845	7.626947289358267e-4	0.01745220444938342	-0.5461753344170344
282974	STK32C	0.7793336507936495	6.47308462585034	4.8843632237495465	7.687820180527409e-4	0.01756476078834684	-0.5544593847914498
83540	NUF2	0.5588776190476199	10.216271020408163	4.882552943891989	7.707658522109182e-4	0.01759226250028574	-0.5571449289042816
60685	ZFAND3	0.341464960317461	9.420743469387755	4.88143417055534	7.719946257417851e-4	0.01761139586018222	-0.558804861737876
348995	NUP43	0.3963135317460305	8.531778367346938	4.8796628572220095	7.739443923086915e-4	0.017646949462848484	-0.5614333424671472
10512	SEMA3C	-0.6547002380952386	10.312904149659863	-4.876265712869183	7.776985635081508e-4	0.017705695564250938	-0.566475686242903
23654	PLXNB2	0.4023113492063495	10.488892517006803	4.875451855948712	7.786008473379653e-4	0.017715732349777063	-0.5676839321151785
84064	HDHD2	-0.4329923809523813	9.502881972789115	-4.8751597015534385	7.789250182835838e-4	0.017715732349777063	-0.5681176856264125
27145	FILIP1	-0.63882875000000106	5.87217	-4.870820555944594	7.837567400264498e-4	0.017816639481821023	-0.5745613427566623
2135	EXTL2	-0.41362992063491943	9.247558775510203	-4.869896340195926	7.847900136570223e-4	0.017831140758662652	-0.575934159171414
3005	H1F0	0.37027396825396497	13.079590204081633	4.863247214320206	7.9226688948146e-4	0.017973857637074108	-0.5858142996917284
9289	ADGRG1	0.35868269841269934	9.913486938775511	4.862356408703166	7.93274373287625e-4	0.017983160757422643	-0.5871384588291333
6489	ST8SIA1	-0.5883194444444471	10.313660476190476	-4.862179672117027	7.934744220143913e-4	0.017983160757422643	-0.5874011867035467
9783	RIMS3	0.334423690476188	7.863303775510204	4.861008913674744	7.948009726846135e-4	0.018004178136136997	-0.5891416919196901
2890	GRIA1	-0.46721448412698785	8.258279659863945	-4.855538282199079	8.010311379433129e-4	0.018118006696279516	-0.5972772082096878
53616	ADAM22	-0.3547817261904765	9.494668299319729	-4.853645253356851	8.031991561501143e-4	0.018139752199061745	-0.6000933830378905
57178	ZMIZ1	-0.44495936507936484	4.9220530612244895	-4.851469049633238	8.056992518877147e-4	0.018187108087781692	-0.6033314616197503
8837	CFLAR	0.397467698412695	6.878521224489797	4.851026418904228	8.062087801305369e-4	0.0181895058492583	-0.603990156632138
5981	RFC1	0.33923888888888826	9.445353333333333	4.848174635146989	8.09499856725086e-4	0.018236390128950102	-0.6082346762592481
152007	GLIPR2	0.40932904761904726	7.096046598639456	4.8451426965804485	8.130146250438493e-4	0.01827904915458756	-0.6127486162933549
79596	RNF219	0.34142150793650755	9.77712387755102	4.842024062289799	8.166469512541305e-4	0.018333297236691158	-0.617393007526946
51200	CPA4	-0.6344414682539683	5.440595510204082	-4.838033934446806	8.213196812172857e-4	0.018419860239970564	-0.6233372992267325
90701	SEC11C	-0.48978263888889195	9.49622357142857	-4.836268548810259	8.233962043107055e-4	0.018457252589769945	-0.6259680119245541
2922	GRP	-1.0452052182539695	5.376341462585034	-4.8355634069391895	8.242271932348268e-4	0.018463707611472365	-0.6270189135221651
26012	NSMF	-0.3913024206349234	12.89741068027211	-4.834706295422008	8.252384832265208e-4	0.018465959931581143	-0.6282963978355429
69953	2810025M15Rik	0.3694364682539689	10.813519965986394	4.8307635923229455	8.29907547527798e-4	0.018535489083352764	-0.6341741699302821
84417	C2orf40	-0.7942007936507945	6.273887006802721	-4.830484213901086	8.302394670297372e-4	0.018535489083352764	-0.6345907512877451
4760	NEUROD1	-0.685625317460318	11.441962517006802	-4.829698707474201	8.311734609315227e-4	0.018535489083352764	-0.6357620805119808
6198	RPS6KB1	0.4503400396825401	5.7206760544217685	4.8290115562780365	8.319914296292048e-4	0.018535489083352764	-0.6367868173068167
5558	PRIM2	0.3680449206349193	9.588067891156463	4.829005572271451	8.31998556634782e-4	0.018535489083352764	-0.6367957414509471
6502	SKP2	0.4124888095238091	10.549949795918367	4.828693831869222	8.323699326692864e-4	0.018535489083352764	-0.6372606571867268
66479	1700029F12Rik	-0.48581174603174637	4.9135231292517005	-4.827355391469073	8.339664334041566e-4	0.018555856000474037	-0.6392569060484856
64761	PARP12	0.7287200198412704	5.82838350340136	4.826568247477758	8.349068747850015e-4	0.0185675290971087	-0.6404310308120253
23071	ERP44	-0.35051297619047694	8.472582585034013	-4.826227412918401	8.353144395475388e-4	0.0185675290971087	-0.6409394562312709
146909	KIF18B	0.6388678174603176	9.494719863945578	4.823536935328906	8.385391584121799e-4	0.01861562006028491	-0.6449534466573956
162333	MARCH10	-0.42685875000000106	7.212029761904762	-4.823536020982986	8.385402565801936e-4	0.01861562006028491	-0.6449548109693746
91851	CHRDL1	0.44766130952380967	3.706422176870748	4.823093431779787	8.390720056737706e-4	0.01861562006028491	-0.645615220356305
4069	LYZ	0.6885223809523797	4.3818346938775505	4.823046038355944	8.391289679288534e-4	0.01861562006028491	-0.6456859401097255
55715	DOK4	-0.5049513888888901	8.593004285714285	-4.818961488828825	8.440537839404844e-4	0.018706471601719798	-0.651782054002469
7010	TEK	0.4041506944444438	6.606942619047619	4.818224724789865	8.449454031745727e-4	0.018717034689870533	-0.6528819153283196
6382	SDC1	0.4397492261904768	8.834513367346938	4.817540328999542	8.45774550610746e-4	0.018726204225378133	-0.6539036696567919
158326	FREM1	0.6378386111111107	4.605508333333334	4.8142564887336015	8.497650661540536e-4	0.018799764736501582	-0.6588071443053467
5455	POU3F3	-0.3282000793650777	12.540381700680273	-4.814120620273449	8.499306068097542e-4	0.018799764736501582	-0.6590100582326421
4026	LPP	-0.42174956349206466	6.669687074829932	-4.813114464526641	8.511575709202908e-4	0.018817675297096097	-0.6605127925955889
7325	UBE2E2	-0.3673416269841291	10.031382482993198	-4.812437872026413	8.519837127661198e-4	0.01882671113643546	-0.6615233924997224
7707	ZNF148	-0.39571277777777936	8.702878095238097	-4.81132835930654	8.53340322947169e-4	0.018847454410009925	-0.6631807705156101
8463	TEAD2	0.4081689285714271	10.44140700680272	4.808702398575952	8.565603272877792e-4	0.018890820205870965	-0.6671041049136672
54914	FOCAD	-0.5478798412698418	8.046021360544218	-4.804059793787869	8.6228504539922e-4	0.018961442141662715	-0.6740428372789289
132864	CPEB2	-0.5487141666666668	4.930690476190477	-4.795805956810874	8.725640780874087e-4	0.019130788432847386	-0.6863864568035147
230259	E130308A19Rik	0.48400623015873045	7.270790068027211	4.790607528839421	8.791052626350966e-4	0.019250754055583696	-0.6941657134483439
116372	LYPD1	-0.3721143650793671	7.136720680272109	-4.789954156314701	8.79931106557222e-4	0.01925559089608795	-0.695143734884776
129831	RBM45	-1.5961777777777795	9.89044380952381	-4.788419028057609	8.81874732738152e-4	0.019288764462280984	-0.6974418806292846
9764	KIAA0513	-0.4527081150793662	8.03646806122449	-4.787185878578404	8.834393508859723e-4	0.019307234255000222	-0.6992881966304578
220382	FAM181B	0.373192857142854	9.189727346938776	4.7867418735357665	8.840034308901235e-4	0.019307234255000222	-0.6999530302686807
2122	MECOM	0.567268869047619	6.5913841156462585	4.785909109653973	8.850624437031402e-4	0.019321007392766373	-0.7012000503032496
116448	OLIG1	0.5180084523809535	7.399744353741497	4.784063144976585	8.874147710576362e-4	0.019362986738979415	-0.7039646385354486
55706	NDC1	0.6235432936507909	7.198784897959183	4.778092597566427	8.950690087075502e-4	0.019491439352287785	-0.7129096959403967
3364	HUS1	0.3850178571428566	9.32213925170068	4.776947078474604	8.96545623590643e-4	0.019496192945786688	-0.7146264916353644
4199	ME1	-0.4899293055555569	7.752879285714286	-4.7747638520380145	8.993671024167369e-4	0.01953870697788885	-0.7178990238490677
8224	SYN3	-0.6057514682539684	8.023715986394556	-4.772743614893551	9.019864068060031e-4	0.019567334744279723	-0.7209278505770822
225	ABCD2	-0.6545614285714295	8.132113945578231	-4.771997465560858	9.029558769362596e-4	0.01957894856043377	-0.7220466571823119
114815	SORCS1	-0.7882164285714293	4.9983468027210876	-4.766180188186586	9.105525869411206e-4	0.019715233904767874	-0.7307720432384759
79723	SUV39H2	0.40871178571428585	7.56267006802721	4.763948871513253	9.134845530004043e-4	0.019764304662037022	-0.7341200958757303
84892	POMGNT2	-0.42505996031746035	7.911935102040816	-4.763788722917117	9.136953774937849e-4	0.019764304662037022	-0.7343604234229213
57669	EPB41L5	0.40690007936507994	7.97913163265306	4.762024268133573	9.160216084508158e-4	0.019795635152247363	-0.7370085007220961
55640	FLVCR2	-0.4069488888888891	7.2398090476190475	-4.758647601916701	9.204910367399181e-4	0.019882694563221764	-0.7420774072856675
59271	EVA1C	-0.6896202976190472	6.66366649659864	-4.755430989387098	9.247703140640253e-4	0.019955354899819974	-0.7469075592902552
9600	PITPNM1	-0.5088513888888915	9.347997142857142	-4.755122148615822	9.251823040625167e-4	0.019955354899819974	-0.7473714004722192
51765	STK26	-0.6734148809523816	6.689702925170068	-4.7538588738736856	9.26869542864372e-4	0.019982190847383386	-0.7492688265554763
5664	PSEN2	-0.3528097222222236	6.8990076190476195	-4.74459821387276	9.393390921385606e-4	0.0202123723256399	-0.7631851840339747
9107	MTMR6	-0.36185952380952535	10.277573605442177	-4.743690745116119	9.405706226754033e-4	0.020214461696620833	-0.7645495295970726
84902	CEP89	0.4455967460317454	7.450017346938775	4.741707865229596	9.432676120060839e-4	0.020248601889141547	-0.7675311234875544
9702	CEP57	0.38853335317460286	9.513961122448979	4.73715916720801	9.494857631109788e-4	0.020367511457362115	-0.7743729696865485
23671	TMEFF2	0.4929377380952379	7.831347278911564	4.736672369095466	9.501538167929634e-4	0.020367511457362115	-0.7751053529788967
4482	MSRA	0.38243976190476336	9.412588911564626	4.729657219380867	9.598370188991146e-4	0.020545614328129555	-0.7856633205903591
79833	GEMIN6	0.3364420634920613	9.329960068027212	4.728320917018763	9.616934891077635e-4	0.020575587311313683	-0.7876752801675471
23406	COTL1	-0.3441154761904741	12.441984965986395	-4.727508042218489	9.628246605773021e-4	0.020590021345043577	-0.7888992823368985
220108	FAM124A	-0.43974662698413036	8.612300340136054	-4.7252205519960455	9.660155025973204e-4	0.02064846691120462	-0.7923442190319081
57143	ADCK1	-0.3508663293650812	7.8698195578231305	-4.72440663705886	9.671535659008738e-4	0.020662999988486648	-0.7935701456978332
55627	SMPD4	0.44155317460317484	6.695097210884353	4.723813881632423	9.679832931966011e-4	0.020670934898892	-0.7944630189088997
414108	9230114K14Rik	0.41831863095237987	6.066879217687075	4.721520945134075	9.712000733824265e-4	0.020729812829919935	-0.7979173607287748
9213	XPR1	-0.4279785714285705	8.49356700680272	-4.718915261273246	9.748694886017806e-4	0.02078845806403258	-0.8018437664050033
22911	WDR47	-0.36686365079365324	11.256447755102041	-4.718083483657003	9.76043945596865e-4	0.020803666347053027	-0.8030973431600028
3742	KCNA6	-0.629131865079366	7.16215163265306	-4.711794524950085	9.849729620168485e-4	0.020955335805416923	-0.8125786430601405
1633	DCK	0.41755980158730105	7.678779727891156	4.711762723626351	9.85018334570938e-4	0.020955335805416923	-0.8126266013135819
55243	KIRREL1	0.46283273809523656	7.504420850340137	4.710583354983851	9.86702578209307e-4	0.02097138217710554	-0.8144052593016138
116984	ARAP2	-0.5667648412698414	6.484498979591837	-4.70560422815049	9.938472235532952e-4	0.021088016091839995	-0.8219166724475073
152404	IGSF11	-0.6224723611111125	7.438323571428572	-4.705557934418349	9.939139102151456e-4	0.021088016091839995	-0.821986526737688
776	CACNA1D	-0.7160806349206355	6.395492653061225	-4.705456189929587	9.94060491147687e-4	0.021088016091839995	-0.8221400537504362
84684	INSM2	0.8241883333333326	5.64004	4.702996275288114	9.976114752589741e-4	0.02112289319897243	-0.8258523799307538
92092	ZC3HAV1L	0.3232901587301559	10.041752789115646	4.702695709208111	9.980462829429558e-4	0.02112289319897243	-0.8263060313554407
2956	MSH6	0.3920219444444446	10.056805714285714	4.6964664318619675	0.0010071034887466652	0.021294596552256607	-0.8357109033172962
7026	NR2F2	0.4496062301587297	8.858343877551022	4.695332551175166	0.0010087615514007033	0.021319660135765285	-0.8374234102885652
151126	ZNF385B	0.5659009920634914	6.906239455782313	4.694643680782359	0.0010097703042935625	0.021330983837912862	-0.8384639042493305
26468	LHX6	-0.5596094841269846	8.847808707482994	-4.693677816965964	0.001011186490605124	0.021340908709771504	-0.8399228917553856
1465	CSRP1	0.46179436507936467	8.02887836734694	4.692232126150031	0.0010133101853277168	0.021375726224726548	-0.8421069293047907
8242	KDM5C	0.3782510912698408	6.0179555442176875	4.690054709765041	0.0010165177731239071	0.021413343337534484	-0.8453969585684469
23235	SIK2	-0.5262028174603182	7.609252755102041	-4.687864728968292	0.001019754816995849	0.0214614848349649	-0.8487066480918282
218214	Kdm1b	-0.40416448412698586	9.256696326530612	-4.683211406693448	0.0010266695909702944	0.02157798350872752	-0.8557414023534156
2558	GABRA5	-0.43421746031746117	6.606216054421769	-4.681777484960717	0.001028810464564297	0.02160166702156162	-0.8579097787617496
84258	SYT3	-0.41188448412698475	6.773288231292517	-4.680593644376111	0.0010305815569594324	0.021628784923418968	-0.8597002011549
142940	TRUB1	-0.4008064682539701	8.246767414965987	-4.6786530977299	0.0010334917751228243	0.021679773278983485	-0.8626354819860387
6662	SOX9	0.3718526587301594	9.674037074829933	4.677498066015273	0.0010352281321995551	0.021702224453723096	-0.8643828411059999
6855	SYP	-0.3713392460317488	9.039225510204082	-4.676646804381238	0.0010365098273209094	0.021712749576347782	-0.865670770159948
127703	C1orf216	0.5731565476190468	6.337409455782312	4.676328522575816	0.001036989481108027	0.021712749576347782	-0.866152345640236
4324	MMP15	0.4446866269841262	8.582518231292518	4.67598651121633	0.0010375051599178444	0.02171346645821564	-0.8666698409861668
80157	CWH43	-0.4235740873015883	4.186670918367347	-4.674545685583439	0.0010396806223068285	0.021748903407541872	-0.8688501267626423
159090	FAM122B	0.46225797619047454	8.133450272108844	4.673568090242473	0.001041159441140567	0.02176974128645374	-0.8703296099942293
7398	USP1	0.3408040079365062	12.037019115646258	4.670812057683626	0.0010453406324677115	0.021840570428952953	-0.8745012879676421
83463	MXD3	0.5868931349206349	8.269870680272108	4.669453070957847	0.0010474089589052984	0.02186999604425364	-0.8765587168561355
9580	SOX13	-0.4797102777777788	7.8177923809523815	-4.666792567151827	0.0010514708140752132	0.021944648396856174	-0.880587322132194
9341	VAMP3	-0.3327779365079371	10.102768639455782	-4.666065605032611	0.0010525836095795133	0.021957712014637202	-0.8816882808386284
17999	Nedd4	0.3785883730158725	11.693192721088437	4.663080854198892	0.0010571657143285812	0.022036964730630427	-0.8862093615629831
6117	RPA1	0.35285119047618807	10.610779727891156	4.662349294461507	0.0010582920324033566	0.022036964730630427	-0.887317665736556
58494	JAM2	0.4509568253968228	8.696761360544219	4.661051949071784	0.0010602925943969282	0.022067492524178983	-0.889283313576887
339	APOBEC1	-0.5340174007936516	6.524774421768707	-4.65786077048456	0.001065230738162946	0.02214982550571094	-0.8941193739787208
3765	KCNJ9	0.3684669047619049	4.540809659863946	4.653167360161072	0.0010725381756853246	0.022260719862670884	-0.9012345885235149
29957	SLC25A24	0.7546580952380949	7.911327482993197	4.652541506324061	0.0010735166419604356	0.022270779240596873	-0.9021836175515343
90459	ERI1	0.3954311111111112	10.048675714285714	4.6513527438967825	0.0010753777916451303	0.022299132772867596	-0.9039863786017861
64101	LRRC4	-0.5390793253968278	7.3606400680272115	-4.646743391275141	0.0010826269377754829	0.022428827524396903	-0.9109783502499313
10572	SIVA1	0.38329561507936477	10.3552581292517	4.645668718173796	0.0010843245717082634	0.02244270964394876	-0.912608961252606
66520	2610001J05Rik	-0.39367408730158787	10.421029965986394	-4.645077106408166	0.0010852603390097157	0.02244270964394876	-0.9135066882227809
4998	ORC1	0.5153089484126971	6.38758574829932	4.645059968072567	0.001085287459999828	0.02244270964394876	-0.9135326951081364
100	ADA	0.4390146825396817	7.167835850340136	4.643086273419683	0.0010884156295571125	0.02249708217628567	-0.9165279904677783
79018	GID4	0.4241567063492048	5.6454651020408155	4.64224089674289	0.0010897584373781284	0.022504210294959234	-0.9178111083625842
320312	A430035B10Rik	0.6860219841269833	6.27496843537415	4.6408787766514985	0.0010919257707592952	0.02253864722517848	-0.9198787535454143
28966	SNX24	-0.3222667063492092	9.622626802721088	-4.6379264716501	0.0010966391391248765	0.022594573692860234	-0.9243611308750967
9267	CYTH1	-0.3913020039682544	9.4731318707483	-4.634508855608488	0.0011021225264995138	0.022676472658601537	-0.9295514994741181
64919	BCL11B	-0.4484966666666699	12.024655238095239	-4.634107919558365	0.0011027677238514527	0.022679401328510884	-0.9301605124843615
79739	TTLL7	-0.5777964285714307	6.526653945578231	-4.632722862968302	0.0011049997001995528	0.02270459748460138	-0.9322645562137044
359845	RFLNB	0.4321375396825393	7.727795102040816	4.63238549442387	0.001105544089550142	0.02270543897213158	-0.9327770945228648
30818	KCNIP3	0.518981190476191	7.2396511564625845	4.629136783710042	0.0011108010001953177	0.022782280995820383	-0.9377134291041882
100047123	Gm15743	-0.3830366666666677	6.252783571428571	-4.625196314275353	0.0011172131275412524	0.022892971042816002	-0.943702857340325
157570	ESCO2	0.8169389285714278	8.356126530612244	4.622197234900539	0.0011221198601823752	0.022983073485052363	-0.9482628495802805
374659	HDDC3	1.4676529761904755	8.571782653061225	4.619128929233858	0.0011271636709352013	0.02307590046429801	-0.9529294000746331
2018	EMX2	0.67946742063492	10.096326462585033	4.617138109709768	0.001130449207439851	0.023132663205419565	-0.9559579185833389
57650	CIP2A	0.6240373809523801	9.2248837414966	4.616449330207916	0.001131588309666019	0.02314441137721154	-0.9570058479741679
120	ADD3	0.34805634920634737	8.285004897959183	4.616170579573949	0.0011320496551767956	0.02314441137721154	-0.9574299662344385
54795	TRPM4	-0.3994126984127017	7.087707823129252	-4.6124898828196095	0.0011381602485723737	0.023227224149711595	-0.9630311536051437
117	ADCYAP1R1	-0.39988496031746207	9.291556530612246	-4.612112627538939	0.0011387885440955884	0.023229069156290066	-0.9636053576877543
348	APOE	0.3994976984126977	8.679451224489796	4.6099162832571405	0.0011424537806946152	0.023241494903172427	-0.9669487138193089
477	ATP1A2	-0.457013888888889	9.003411904761904	-4.6098686986688655	0.0011425333285931785	0.023241494903172427	-0.9670211562864122
340348	TSPAN33	0.4009283730158729	6.826970340136054	4.609600315249643	0.0011429821000695428	0.023241494903172427	-0.9674297473746609
392617	ELFN1	0.7834099007936491	7.130309863945579	4.608107417875111	0.0011454818525667005	0.023277237268213968	-0.9697027410735508
1434	CSE1L	0.32943615079365074	11.127379863945578	4.602305798437691	0.0011552518035842039	0.0234592578088479	-0.9785388826710699
200942	KLHDC8B	0.39690579365079137	8.291580612244898	4.601366761507342	0.0011568414908820727	0.02347594748463859	-0.9799695218978988
57097	PARP11	0.3390223412698416	10.096989115646258	4.601205498736154	0.0011571147260227399	0.02347594748463859	-0.9802152209270147
818	CAMK2G	-0.3406491269841288	9.851486530612245	-4.596575959931011	0.0011649882175438417	0.023614442067166206	-0.9872703052939338
66037	BOLL	0.39644003968253905	3.9460908163265307	4.596047338120798	0.0011658908791971894	0.023622122436061294	-0.9880760769096533
54510	PCDH18	-0.7397234126984129	7.060035986394557	-4.595004303750364	0.0011676741292562332	0.023647629503181576	-0.9896660753313711
5593	PRKG2	-0.4957519444444465	6.064229285714286	-4.593034029012503	0.0011710506066692492	0.023694730108295113	-0.9926699695666246
55118	CRTAC1	0.5160496428571407	6.7762845578231286	4.591591246104425	0.001173529724534816	0.02373424399383172	-0.9948699889895938
10847	SRCAP	0.42661416666666746	4.892138095238096	4.590942817670802	0.0011746457355976826	0.02373552747365192	-0.9958588358266933
133746	JMY	-0.3606348214285733	9.038407721088435	-4.587914617635365	0.0011798725904715098	0.023819800225092017	-1.0004775850867373
23508	TTC9	-0.3518160515873041	11.029234795918367	-4.5868740578363925	0.0011816743839489965	0.023845501740708583	-1.0020649890150164
344558	SH3RF3	-0.5403763888888895	8.01278761904762	-4.585998327387838	0.0011831930405822111	0.023865469285911583	-1.0034010577261787
8848	TSC22D1	-0.3727732936507967	12.670110340136056	-4.584697188759513	0.0011854532701733346	0.023900370110901906	-1.0053863524876459
4192	MDK	0.32848039682539754	12.441243401360543	4.582239711814811	0.0011897347721815349	0.023965264832585712	-1.009136645803129
5078	PAX4	-0.3895370634920649	5.584421836734694	-4.581811186456428	0.0011904830519598277	0.023969632199303655	-1.009790693442545
2560	GABRB1	0.9860490476190462	7.377230408163265	4.579853087424654	0.0011939086286425857	0.024027877313881865	-1.012779616161855
23327	NEDD4L	-0.42827384920634987	6.734331292517007	-4.577491585287024	0.0011980539310632327	0.024089803987910326	-1.0163850184342484
66151	Prr13	0.33569865079365	10.868872721088435	4.576761089283077	0.001199339327205134	0.0241049032960244	-1.0175004535087506
23161	SNX13	-0.34168634920634694	9.342296530612245	-4.5734550237724765	0.0012051751758496698	0.024189855632396957	-1.0225495955292736
79728	PALB2	0.4593875000000005	8.14209380952381	4.57282546602282	0.0012062898975825826	0.024196874523890462	-1.023511250670186
64410	KLHL25	-0.3613061507936512	10.140220136054422	-4.572651639499262	0.0012065978759723654	0.024196874523890462	-1.0237767819407289
56125	PCDHB11	0.47277444444444383	5.663120952380952	4.571437171271201	0.001208751960609916	0.02421853495134066	-1.0256320777523005
80346	REEP4	0.37847494047618935	7.854775680272109	4.570082457556813	0.0012111596382167512	0.024245233396899112	-1.0277018625183407
55215	FANCI	0.35341781746031675	8.096921768707483	4.566761811779647	0.001217082953545432	0.02431666473443124	-1.0327763517862394
6510	SLC1A5	0.3494523015873014	7.676632108843537	4.566571278824262	0.0012174237593478134	0.02431666473443124	-1.0330675636389461
51268	PIPOX	0.5750091666666652	7.1416459523809515	4.564524320153005	0.0012210915775694518	0.024336036783013628	-1.0361964664012104
133418	EMB	0.5292880158730165	6.667427040816327	4.563853980882357	0.0012222952776800218	0.024345153345242693	-1.0372212475659008
26872	STEAP1	-0.5294044047619055	5.398457006802722	-4.563668480537012	0.00122262859641637	0.024345153345242693	-1.0375048422162196
83694	RPS6KL1	-0.4761751984126987	6.992718299319728	-4.560191905539121	0.001228893495892426	0.024459102188104286	-1.0428207439423733
51175	TUBE1	0.5412498809523805	7.076882312925171	4.558809784109352	0.00123139362769939	0.024488135748073972	-1.044934559354771
67622	Mxra7	0.6594277777777771	7.654459523809524	4.558485447143728	0.0012319811093408095	0.024488135748073972	-1.0454306383524772
94235	GNG8	0.5476086904761891	5.938354489795918	4.558053124052916	0.001232764654483542	0.024492915718882038	-1.0460919066306689
9844	ELMO1	0.4361508333333326	9.476851428571429	4.55743462023871	0.0012338865590913832	0.024504411141162693	-1.0470379962602623
121227	LRIG3	0.6131916269841272	5.163444897959184	4.556865391574948	0.001234920045837874	0.02451414127963643	-1.0479087593052165
9953	HS3ST3B1	-0.6477787301587307	5.63542850340136	-4.556281913501057	0.0012359803620044074	0.024524395207549832	-1.0488013665466802
83698	CALN1	-0.5775084523809528	6.116831360544217	-4.554724739235179	0.001238814868530516	0.024565945626301433	-1.0511837689095627
151887	CCDC80	-0.8730055555555569	7.782774761904762	-4.5545333147473475	0.0012391637945907133	0.024565945626301433	-1.0514766623934797
4756	NEO1	-0.39232779761905134	9.550696020408163	-4.553191998039628	0.0012416116716382267	0.024592853756063095	-1.0535291173195196
54622	ARL15	-0.3280985119047653	9.272058469387755	-4.550468471128721	0.001246597937449375	0.024680778567561134	-1.0576973667642866
10716	TBR1	-0.7992642460317474	11.330535034013606	-4.549449355542715	0.0012484692336318024	0.024706981529630506	-1.0592573461291286
7301	TYRO3	0.4753155555555546	8.05043380952381	4.546385486109202	0.0012541131632901592	0.02477518956528667	-1.0639481326549083
144348	ZNF664	0.4450031349206353	8.519158775510205	4.540993710324516	0.0012641114894405255	0.024938681187702642	-1.0722060927658843
81855	SFXN3	-0.3835642063492061	9.423818707482992	-4.540434232853007	0.0012651538226971387	0.024938681187702642	-1.0730632094887902
23254	KAZN	-0.3392856746031768	7.8037475510204075	-4.536872762478285	0.0012718105349301097	0.025058945799861457	-1.078520376456237
7782	SLC30A4	-0.3138944444444441	9.498015238095238	-4.531926324019664	0.0012811179025303584	0.025209292548875085	-1.0861026011957193
241732	Tspyl3	-0.48246027777778033	8.869205952380954	-4.530542166401402	0.0012837353602096727	0.02523877440314579	-1.088224932065522
3785	KCNQ2	-0.35401646825397065	9.403173605442177	-4.525083464706169	0.0012941135405584957	0.025398526889786215	-1.0965973376632867
1135	CHRNA2	-0.32372337301587384	4.217411564625849	-4.521574131776573	0.0013008327569913292	0.025508199205680846	-1.1019820196516195
1740	DLG2	-0.3868241269841269	8.462772721088434	-4.519655918082113	0.0013045212160254721	0.025547204239672085	-1.1049260211729175
55663	ZNF446	0.3344096825396824	7.0755463265306116	4.5184951845926555	0.0013067585586170256	0.025579912218830936	-1.1067077163315346
83700	JAM3	0.35170587301587164	8.888691530612245	4.518186442526454	0.001307354355057777	0.025580472350308373	-1.1071816583813945
4683	NBN	0.33661150793650774	9.188287210884354	4.517640313704946	0.0013084089589353617	0.025590005401970404	-1.108020038825944
80178	TEDC2	0.4076374999999992	8.464694285714286	4.515609823109502	0.0013123379050580316	0.02565572252103263	-1.1111374713737376
65990	FAM173A	0.31042746031745894	9.73455775510204	4.514386173422346	0.001314711706623856	0.02569099336241011	-1.1130164262929965
706	TSPO	0.3314213095238064	6.156289795918367	4.50943202759418	0.0013243693086585394	0.025848774200583322	-1.120625781967938
19	ABCA1	-0.5476713690476205	8.868052074829931	-4.509069740300296	0.0013250785116017082	0.025848774200583322	-1.1211823717910363
66184	Rps4l	-0.9169017857142884	8.696541360544218	-4.508183816936578	0.0013268144748242716	0.025871448175118664	-1.1225435108509645
28234	SLCO1B3	-0.3432890476190473	3.8589719727891154	-4.503386762838641	0.0013362564743493806	0.025984221817197558	-1.1299156071570478
9659	PDE4DIP	0.6845368253968249	8.19526612244898	4.5026411493192	0.0013377304776431155	0.025984221817197558	-1.1310617464708814
10645	CAMKK2	-0.32278611111111577	8.627773333333334	-4.502614463194526	0.0013377832655491616	0.025984221817197558	-1.1311027691559152
56675	NRIP3	0.40723230158730206	4.004983537414966	4.498178150446042	0.0013465896846940764	0.026132763067722695	-1.1379237526947081
171023	ASXL1	0.3650343055555561	8.426778809523809	4.497747362079705	0.0013474481172772947	0.02613817528487022	-1.138586248065078
10446	LRRN2	-0.3843221825396825	7.788402721088437	-4.495222583237832	0.0013524909861967482	0.026206534309900414	-1.1424695332646646
7336	UBE2V2	-0.5019595238095251	8.58663455782313	-4.491292137818358	0.0013603815286496888	0.02634373865334032	-1.1485165652150453
23576	DDAH1	-0.352773531746033	10.763546870748298	-4.490500117148647	0.0013619774749921555	0.026363324506275196	-1.1497353528983352
29937	NENF	-0.31551253968254206	9.56003537414966	-4.488703280071343	0.0013656055593320392	0.026381445951181033	-1.1525007030062344
10447	FAM3C	-0.3848256349206363	9.654632653061224	-4.487197838372798	0.001368653200690463	0.026413191272717407	-1.1548179320578456
66602	1700020I14Rik	0.461185515873013	8.041188707482993	4.486159573372812	0.0013707593036461842	0.026442521537102887	-1.1564162464403847
2846	LPAR4	0.3879452380952374	7.4728853741496595	4.485111316414577	0.0013728891785078732	0.026460972153796405	-1.1580300917388833
25791	NGEF	-0.3286357738095249	7.1437786054421775	-4.483977034429274	0.0013751978135951917	0.026471530768654182	-1.1597765458167029
4899	NRF1	0.3838400992063493	8.279649897959183	4.480525054014185	0.0013822492066703485	0.0265845720554539	-1.1650926397067662
200558	APLF	-0.3355363095238102	7.015739727891157	-4.476561071100631	0.0013903940143302185	0.02670876161490751	-1.1711992268830782
79047	KCTD15	-0.49149119047619144	8.533162176870748	-4.476517915795899	0.0013904829664930455	0.02670876161490751	-1.1712657201844143
11172	INSL6	0.45469007936507894	5.403372585034013	4.475534171946591	0.0013925123145990886	0.026713610336339212	-1.172781532534735
284131	ENDOV	0.38112103174603157	7.419041224489796	4.474957461008258	0.0013937034683621213	0.026713735710412252	-1.1736702250755684
57620	STIM2	-0.49575952380952476	5.922415986394558	-4.474163584688898	0.0013953449368968316	0.026733836872975363	-1.1748936363556508
150946	GAREM2	0.4142301587301582	9.155378027210885	4.473723875076596	0.0013962549942255844	0.02673605993886046	-1.1755712922920782
9865	TRIL	0.5522428174603164	6.289010340136054	4.473534769732037	0.0013966465758177256	0.02673605993886046	-1.1758627389951695
7484	WNT9B	-0.3419968650793666	4.85452425170068	-4.471162342380667	0.0014015691276981805	0.026796171779701415	-1.179519506621138
9252	RPS6KA5	-0.3344920634920646	9.459506598639456	-4.469377176970816	0.001405285353088169	0.026833096828801657	-1.182271596142983
431705	ASTL	-0.4181109722222229	5.711449285714286	-4.468589969378381	0.0014069274369882538	0.026853082664243435	-1.1834853276479445
54212	SNTG1	0.41699928571428396	6.091138163265306	4.468057061301928	0.0014080402221760564	0.026862953494231095	-1.1843070231765536
55835	CENPJ	0.344936031746032	9.215423605442176	4.464514973705127	0.0014154604518708904	0.02699310014369092	-1.1897695789951852
157638	FAM84B	-0.48582587301587477	9.343713231292517	-4.4629830394010375	0.0014186825540310043	0.02703168646782946	-1.1921326335950866
1965	EIF2S1	0.5345686904761886	5.714352346938775	4.461843182620388	0.0014210850717847842	0.027066029485880726	-1.1938911035791522
5015	OTX2	1.3378984722222225	6.192093571428571	4.461391105283199	0.0014220391314760526	0.027071198339405755	-1.1945885772540432
55032	SLC35A5	-0.47307805555555543	10.145221428571428	-4.461145884127723	0.0014225569292120272	0.027071198339405755	-1.1949669208063325
11309	SLCO2B1	-0.3144803571428582	6.980526462585034	-4.460800401542711	0.001423286775144015	0.02707366378986513	-1.195499968224789
10659	CELF2	-0.5110245833333356	9.443359761904762	-4.460455133020962	0.0014240165672968798	0.02707612613897832	-1.1960327015438965
7172	TPMT	-0.3210673412698427	7.703755646258504	-4.457531940976411	0.0014302112958915502	0.02715956196042308	-1.2005436993471506
1515	CTSV	-0.368870674603177	10.588345170068028	-4.456828052021359	0.0014317072364982346	0.027170932816716994	-1.2016300965178282
7003	TEAD1	0.3936932142857145	10.515009455782314	4.456277461048857	0.0014328785418992148	0.027170932816716994	-1.2024799371435249
491	ATP2B2	-0.36389998015873015	9.150002074829931	-4.456077982769331	0.0014333031558829057	0.027170932816716994	-1.2027878432623194
8148	TAF15	0.5759649007936498	4.891637244897959	4.455834175177879	0.0014338223122278098	0.027170932816716994	-1.2031641815307186
85014	TMEM141	-0.35701978174603266	7.268066632653062	-4.454844199756239	0.0014359323935789617	0.02719949050096798	-1.204692377651651
9631	NUP155	0.45658857142857195	8.187192278911565	4.452867660965473	0.0014401551822094767	0.027268026394974648	-1.2077439000438792
10411	RAPGEF3	0.6383606349206339	5.979727346938776	4.451566478644576	0.0014429423182970413	0.02729787814493073	-1.2097530475112448
51571	FAM49B	-0.44476309523809865	9.608262517006803	-4.451281701914404	0.0014435530766048047	0.027297982099770777	-1.2101928000556352
3371	TNC	-0.8363425000000014	8.412317142857143	-4.449230432026273	0.0014479605593514448	0.027369852970372803	-1.2133606976638367
3570	IL6R	-0.4084963888888902	6.090387142857143	-4.444129750103141	0.001458982426958699	0.027548060364570845	-1.2212404508370405
57186	RALGAPA2	-0.3791301190476201	8.566025646258504	-4.444019901099735	0.0014592207758355636	0.027548060364570845	-1.221410189010074
6777	STAT5B	0.43103603174603056	7.331457414965987	4.441081580132896	0.0014656117153727414	0.027642440971418204	-1.225951074211384
9843	HEPH	0.4077675396825394	5.9249131972789115	4.440282986750277	0.0014673538265474989	0.027655296669920077	-1.227185423099101
51286	CEND1	-0.41467599206349337	8.640576734693877	-4.439380546972431	0.0014693251297153744	0.0276808824875911	-1.2285803862211688
341880	SLC35F4	0.5369228174603177	6.059751530612245	4.4383034092354725	0.0014716817375515364	0.027700917816515534	-1.2302455359290247
8715	NOL4	0.3634567460317456	12.068932585034013	4.438200506100657	0.0014719070838991627	0.027700917816515534	-1.2304046223188623
1831	TSC22D3	-0.35171853174603235	8.213727346938775	-4.43664018035366	0.0014753285279293297	0.027747027690494024	-1.2328170329148858
26059	ERC2	-0.31591654761904653	10.607827210884354	-4.435814396148195	0.0014771427126865513	0.027747027690494024	-1.2340939060427942
114798	SLITRK1	-0.4399669841269864	10.40289156462585	-4.4350954221704475	0.001478724177629679	0.027765170331089155	-1.2352056982219048
114908	TMEM123	0.7059933730158758	9.584645578231292	4.433542611034436	0.0014821459158131794	0.027794703928935634	-1.2376071402528437
1525	CXADR	-0.44417714285714505	10.877537346938775	-4.430370572588475	0.0014891619686325842	0.027903837717726254	-1.2425137481170294
2067	ERCC1	0.3171374999999986	9.616719285714286	4.430352139815845	0.001489202842211195	0.027903837717726254	-1.2425422644668886
54664	TMEM106B	-0.39476821428571557	6.209130306122448	-4.422310462490122	0.001507149203827028	0.02819325435163948	-1.2549874743960938
10458	BAIAP2	-0.4048326587301592	7.165862448979592	-4.421077598062342	0.0015099208381447145	0.028226243154903453	-1.256896210883946
266812	NAP1L5	-0.4645482142857157	9.417136258503401	-4.420969371992589	0.0015101644028465452	0.028226243154903453	-1.2570637776280211
123	PLIN2	0.35229869047619156	10.136410680272109	4.4180433353186475	0.001516765374229543	0.028297302874625854	-1.261594765542327
7514	XPO1	0.32894186507936507	10.735592653061225	4.417893882890271	0.0015171033536029205	0.028297302874625854	-1.2618262245378409
58516	SINHCAF	0.3247208730158724	10.809277482993197	4.417562978115768	0.001517851963834793	0.02829956238979454	-1.2623387119107035
100503859	1110015O18Rik	0.5441016269841258	4.352157517006803	4.416374318932922	0.0015205443273929788	0.02833804533460774	-1.2641797641114412
284486	THEM5	-0.37972444444444514	3.646519047619048	-4.414981726929732	0.0015237050742836161	0.028355977957033672	-1.2663369185795545
59342	SCPEP1	0.38936037698412823	8.446745136054421	4.414843377095915	0.0015240194666154563	0.028355977957033672	-1.266551239616902
83851	SYT16	-0.6813405952380972	8.58312537414966	-4.414842512673527	0.0015240214311844442	0.028355977957033672	-1.266552578722381
5806	PTX3	-0.7479513888888902	8.86495619047619	-4.414128834253045	0.00152564432503965	0.028368311822338118	-1.2676581959323894
402728	Pax6os1	0.4752305158730164	6.148688945578232	4.413997877684667	0.001525942317930695	0.028368311822338118	-1.267861078812789
10254	STAM2	-0.3437882738095249	8.394862653061224	-4.412799438879444	0.0015286722555513915	0.028395653788147984	-1.2697178525490305
22943	DKK1	0.4549542063492073	5.178493911564626	4.410570756609409	0.0015337628260220662	0.028455054387668124	-1.2731713227871104
84280	BTBD10	-0.3433683730158754	10.210978707482992	-4.4086964680409295	0.0015380578848143752	0.028523005206831063	-1.2760761554243087
7334	UBE2N	-0.30093107142857245	9.58104843537415	-4.408294126393011	0.0015389815454083197	0.028528403896202478	-1.2766997788322678
80318	GKAP1	0.33660986111110885	10.803184523809524	4.404587043663693	0.001547519765929106	0.028672582917512963	-1.2824467210283101
121441	NEDD1	0.5225833730158722	6.079971054421769	4.404365834118352	0.0015480308508490734	0.028672582917512963	-1.2827897115414588
51637	RTRAF	0.31016261904761844	12.661691972789116	4.404082453595669	0.0015486858386902927	0.02867293924908493	-1.2832291091648917
1316	KLF6	-0.3707610317460319	7.991508775510204	-4.4034151722641814	0.0015502293155800037	0.028677970616067982	-1.2842638092990866
2532	ACKR1	-0.3416997619047637	9.256379183673468	-4.402242496848468	0.0015529457779037772	0.028712208786230865	-1.2860823282888285
74519	Cyp2j9	-0.48429948412698565	5.523358707482993	-4.401955112460626	0.0015536122663610855	0.028712208786230865	-1.2865280158904149
6553	SLC9A5	0.5205435119047608	7.395279149659864	4.4017923078613945	0.0015539899702265924	0.028712208786230865	-1.2867805049041916
9486	CHST10	-0.35836305555555487	7.735368333333333	-4.400702322478987	0.0015565212356030299	0.028747200756319514	-1.2884710235272276
54956	PARP16	0.5510858333333322	6.6828176190476185	4.399587395851508	0.0015591149610391312	0.028783317174713816	-1.29020038933474
81631	MAP1LC3B	-0.3021186507936556	12.638663469387755	-4.397066121336579	0.0015649973365501992	0.028851695486476953	-1.2941117582431874
1182	CLCN3	-0.3267187698412721	9.927392448979592	-4.39701431542351	0.001565118452008095	0.028851695486476953	-1.2941921360443018
84153	RNASEH2C	0.36770567460317444	10.503885782312924	4.395530810619539	0.0015685909273000721	0.028884678403901506	-1.2964939724766147
23286	WWC1	-0.41211265873015973	10.172667210884354	-4.394724791492301	0.001570481031248929	0.02889851692793062	-1.2977447315384563
3418	IDH2	0.2961961111111103	10.62641380952381	4.393627827759645	0.0015730572900543858	0.02890933578128898	-1.299447110119348
6331	SCN5A	0.836560515873015	7.7289610884353745	4.3933743610842555	0.0015736532048808934	0.02890933578128898	-1.2998404880385683
10570	DPYSL4	0.33814500000000014	9.757172380952381	4.392657686260213	0.0015753394487847462	0.02891712840034222	-1.3009528071066487
10891	PPARGC1A	-0.48603849206349353	6.559692448979592	-4.390630508545441	0.0015801195545683418	0.028993072429042626	-1.3040994705760953
4633	MYL2	0.4672768849206343	5.5090037755102035	4.388755012264619	0.0015845557367197818	0.029057320132028008	-1.3070111766033436
59345	GNB4	-0.34520523809524106	8.885420578231292	-4.387066157904519	0.0015885617852158928	0.029100619445581632	-1.3096335226656972
10742	RAI2	-0.6216126984126993	6.448694965986394	-4.386536513536232	0.0015898203466985057	0.02911185036802651	-1.3104559992168152
147965	FAM98C	-0.316061785714288	8.02009612244898	-4.384953603073641	0.001593588045739796	0.02916130013364727	-1.312914299245679
1994	ELAVL1	0.33160690476190285	10.556517278911565	4.38485880382597	0.0015938139914733714	0.02916130013364727	-1.3130615354745068
100503659	Cbarp	-0.3516724007936507	10.2080556122449	-4.383163051073367	0.0015978614318763267	0.02922349896149806	-1.3156954742353157
1643	DDB2	0.4243655158730165	7.552167278911565	4.381027951788316	0.0016029730639693306	0.029281364179052565	-1.3190123754147818
114134	SLC2A13	-0.40795519841270017	7.6302430612244905	-4.378248774365001	0.00160965274979573	0.029391477193739766	-1.3233307682352722
23175	LPIN1	-0.3329819841269832	8.52851156462585	-4.373694849320455	0.0016206620771085523	0.029548312887684378	-1.3304090526768375
51460	SFMBT1	0.31675458333333156	8.460140476190476	4.372299562011527	0.0016240512551739215	0.029582526518416412	-1.3325783356464855
254042	METAP1D	0.43426900793650913	8.464360068027212	4.371718156399025	0.001625465723955889	0.029596338157502847	-1.333482335680575
204	AK2	0.3587748412698391	10.26983768707483	4.368253455618471	0.0016339220093192078	0.029702344434625386	-1.3388703651646008
4851	NOTCH1	0.5145979365079362	10.984420884353742	4.367292941956788	0.0016362746058341865	0.02972838695333841	-1.3403643622662669
140733	MACROD2	-0.515472321428573	7.066692959183674	-4.366770765494456	0.001637555089484533	0.02972838695333841	-1.3411766145706991
3778	KCNMA1	-0.5278264682539702	5.967169557823129	-4.361579250500934	0.0016503438611350208	0.02991149272608806	-1.3492540497672723
84159	ARID5B	-0.5697177380952385	7.696851292517008	-4.356943863689807	0.001661852425427807	0.030046420465235393	-1.356469225770831
55827	DCAF6	-0.41757583333333403	8.44850142857143	-4.356813857451928	0.00166217642759057	0.030046420465235393	-1.35667162697262
57465	TBC1D24	-0.3761874206349216	8.312079727891156	-4.3543923558105195	0.0016682235968208431	0.03014365081739457	-1.3604419687022924
64785	GINS3	0.4423130158730164	8.226928231292517	4.352598195238984	0.0016727192026593548	0.030212778838261737	-1.3632360237119707
5930	RBBP6	-0.3557851190476189	9.382777551020409	-4.351269799345356	0.001676056045286899	0.030239400920597594	-1.3653050150884631
389075	RESP18	0.5626712301587296	5.901832448979592	4.34528697348585	0.0016911724538217863	0.030485039504323092	-1.374626219586057
10270	AKAP8	0.3289914285714289	9.512071768707482	4.342267569418328	0.0016988563471464302	0.03061131446769922	-1.3793322239394321
1608	DGKG	-0.5034264880952386	4.523151530612245	-4.341810571163342	0.001700022563180117	0.030620094896959445	-1.380044600195963
5526	PPP2R5B	-0.30549091269841394	9.019195986394559	-4.340557797528833	0.0017032238880339845	0.03066550921126576	-1.381997584993531
25975	EGFL6	-0.8119254761904767	5.084350204081633	-4.337452539310851	0.001711186690260753	0.03078084492551909	-1.3868393518581792
605	BCL7A	-0.35783265873016185	11.797612448979592	-4.337261708466846	0.0017116773258509098	0.03078084492551909	-1.387136939654341
5784	PTPN14	0.5623674999999995	7.468411428571429	4.335256158465624	0.001716842746750012	0.03084056549819844	-1.3902647488927595
57460	PPM1H	-0.48829242063492284	7.410587108843537	-4.33517592708791	0.0017170497320674993	0.03084056549819844	-1.390389886888534
2534	FYN	-0.36466761904761835	10.522686122448981	-4.3319360657986	0.0017254303029853489	0.030950613399860497	-1.395443850375596
90102	PHLDB2	0.7042102777777766	8.397570000000002	4.33099780451894	0.0017278654191203453	0.030973155114366734	-1.3969077316963894
1124	CHN2	-0.3294117460317473	9.466767891156461	-4.329851289113257	0.0017308459867559627	0.0310019399716762	-1.3986966893601283
10844	TUBGCP2	0.33388648809523713	9.44432156462585	4.323636038385438	0.0017470989933066055	0.03126821892742905	-1.4083976155986742
22865	SLITRK3	0.4006580158730154	5.95558299319728	4.3213038681107045	0.0017532394424439532	0.031365669216051065	-1.4120390344065612
710	SERPING1	-0.49921714285714464	7.9657368707483	-4.3198082877830934	0.0017571892708638432	0.03140348501479742	-1.4143745878855585
9179	AP4M1	0.381025396825398	8.18956006802721	4.316962383676085	0.0017647314416868822	0.031471392942475314	-1.4188196652148477
3797	KIF3C	-0.3339558730158728	9.655647755102041	-4.316479649793473	0.0017660141837960754	0.03148182043612126	-1.419573762472603
84678	KDM2B	-0.29717734126984285	11.30738993197279	-4.315033853254281	0.0017698619491287606	0.03152549121945349	-1.4218324793847357
26230	TIAM2	0.5331410317460301	10.284294081632654	4.314726713459824	0.0017706805009690685	0.031527619926650596	-1.4223123482309044
389610	XKR5	0.4241098809523804	6.533262789115645	4.314117980687417	0.0017723040107091006	0.03153387652191178	-1.4232634561175033
10465	PPIH	0.33932464285714287	10.754804081632653	4.3127002726802095	0.0017760912169069638	0.031574099319558915	-1.4254787262000486
29843	SENP1	0.37575726190476066	8.870613197278912	4.3102409235577674	0.0017826814283615066	0.03165382484272925	-1.4293222575158158
192668	CYS1	-0.4199429563492072	6.158935612244898	-4.30975038974039	0.001783998995331423	0.03166475351768693	-1.4300889702695896
163882	CNST	-0.4570169047619056	9.796669387755102	-4.309409974158784	0.0017849139548587322	0.03166853040050499	-1.4306210641055834
10735	STAG2	0.40644952380952215	7.5587782993197274	4.308520942425054	0.0017873058213649544	0.03169849777797122	-1.432010755417389
66123	1110006O24Rik	0.3409330357142846	6.31878649659864	4.305819289458946	0.0017945953139578692	0.03178619511423394	-1.4362344809056937
8707	B3GALT2	-0.49417726190476224	4.8879215646258505	-4.300328174191196	0.0018095087253209312	0.03202228188961718	-1.4448221424286976
58493	INIP	0.43417289682539417	8.721971972789115	4.300213224659018	0.0018098223218251078	0.03202228188961718	-1.445001956173547
80765	STARD5	0.38629015873015976	6.840750408163266	4.2990652037121215	0.0018129574335929433	0.03206517380881386	-1.4467978815914524
55843	ARHGAP15	-0.350093154761906	5.774976054421769	-4.298489382966944	0.0018145321048733895	0.03208044392861417	-1.44769874078258
8738	CRADD	0.41583259920634885	8.27668894557823	4.296061942058167	0.001821186306477056	0.03217279869652126	-1.4514968938696802
23155	CLCC1	0.523418253968253	4.845337414965986	4.295803632458267	0.0018218959196229637	0.03217279869652126	-1.4519011092052105
54930	HAUS4	0.3468805158730129	9.761212040816327	4.293356753950133	0.0018286324265020311	0.03226649102803917	-1.4557305327771504
2272	FHIT	-0.3360688888888905	7.26133380952381	-4.291385006405796	0.0018340800955494924	0.03233749872878875	-1.4588169305949181
79958	DENND1C	0.4034242857142844	7.3309576870748305	4.291122148414314	0.0018348076372357686	0.03233749872878875	-1.4592284231742774
421	ARVCF	0.32859924603174456	9.903942585034013	4.2902356869294485	0.0018372634570901008	0.03234810050848977	-1.4606162055762324
253559	CADM2	-0.41841543650793805	7.896233877551021	-4.29019540083813	0.0018373751470672462	0.03234810050848977	-1.4606792770983645
6608	SMO	0.33359722222222293	10.416966666666665	4.288110764900292	0.0018431644854498132	0.03242143582615914	-1.4639432505498169
571	BACH1	-0.29175746031746014	11.213738435374148	-4.286237873980662	0.0018483822978638017	0.03250054191655178	-1.466876169225979
93594	TBC1D31	0.387955595238093	8.241342721088435	4.285006177114516	0.0018518223127720911	0.03253088622160455	-1.46880523547531
8482	SEMA7A	-0.33601000000000114	9.519331428571428	-4.28451990948971	0.0018531822842634581	0.03253088622160455	-1.4695668750608508
653	BMP5	0.4204546428571425	6.316106224489795	4.283147208704757	0.001857027117973352	0.032576343853643	-1.4717170975457323
10212	DDX39A	0.3145529761904746	10.68899693877551	4.278258222079547	0.0018707897587442873	0.032779521720717214	-1.479377271849632
79777	ACBD4	-0.40450656746031766	7.176515136054421	-4.276198937083601	0.0018766190834992212	0.03285758762532426	-1.4826047306925485
79648	MCPH1	0.43371956349206175	7.313440068027211	4.275912751449119	0.0018774307290406115	0.03285758762532426	-1.4830533046521301
5359	PLSCR1	0.5640941269841261	6.429404897959183	4.274119839802596	0.0018825240597877585	0.03289990786698271	-1.4858637963170365
51678	MPP6	0.3389926587301581	9.265678027210885	4.274034546303153	0.001882766728114285	0.03289990786698271	-1.4859975090999393
2318	FLNC	0.5488784325396825	6.35341656462585	4.272901737448629	0.001885992831237926	0.03294351769235542	-1.4877734781792347
57522	SRGAP1	-0.44566904761904763	8.89426387755102	-4.271794459921598	0.0018891518964388619	0.03298592322155986	-1.4895095803264224
284654	RSPO1	1.349953015873015	7.121893469387755	4.270882658468054	0.0018917574854452326	0.03300586241820713	-1.4909393139410039
145581	LRFN5	-0.5059529365079378	8.77701387755102	-4.269245099623881	0.001896446602124194	0.033074879428616887	-1.493507327251387
4861	NPAS1	-0.36670402777777833	5.703375	-4.268073586827825	0.001899808775472305	0.03312070954100365	-1.4953447010132033
30844	EHD4	0.5191775793650784	6.327911632653061	4.265630182019064	0.0019068415827848525	0.03323047226629816	-1.4991774497447006
80315	CPEB4	-0.42648646825397113	11.024095986394558	-4.263384862373722	0.0019133286137084753	0.03333064264459867	-1.5027001576102696
11022	TDRKH	0.37295523809523673	9.191026326530611	4.262849117731145	0.001914879911031835	0.033344787207508414	-1.503540789377963
79791	FBXO31	-0.2894912301587304	8.756088027210884	-4.262151522033341	0.0019169018640431427	0.03335453679896041	-1.5046354353935474
5836	PYGL	-0.6874249206349216	5.693042108843538	-4.261118982421019	0.0019198987990417483	0.03335453679896041	-1.5062557800644196
9325	TRIP4	-0.38815476190476145	7.423993945578231	-4.2611097496324	0.001919925619533302	0.03335453679896041	-1.5062702695211634
112574	SNX18	-0.45215873015872937	7.403010408163266	-4.260871909768064	0.0019206166618678118	0.03335453679896041	-1.5066435267708425
285753	CEP57L1	0.41707269841269834	4.928491700680272	4.259232250222417	0.001925387872464324	0.03341575356791556	-1.5092169467024332
91404	SESTD1	-0.3392460714285706	10.79556843537415	-4.259151401811359	0.0019256234567528998	0.03341575356791556	-1.509343845948961
81537	SGPP1	-0.4572962698412691	8.660834829931973	-4.257095654982303	0.0019316239907799558	0.03349410750025636	-1.5125708174884114
18541	Pcnt	0.4680515476190469	8.333629931972789	4.254925564115395	0.0019379798217927181	0.033591401976430964	-1.5159778669786759
2845	GPR22	-0.5370544047619048	7.691552721088437	-4.254154392960446	0.001940243794328775	0.033617723921637366	-1.5171887535876962
55131	RBM28	0.3885793650793638	10.00161836734694	4.2506964954641955	0.0019504299121475663	0.03375531061694834	-1.5226192530211344
55125	CEP192	0.4143807738095234	8.920483537414967	4.2488710865990456	0.001955829991505706	0.033825511121770985	-1.5254866074288769
6506	SLC1A2	0.7311275396825365	9.126578911564625	4.24881836698069	0.0019559861866827503	0.033825511121770985	-1.5255694258054593
84284	NTPCR	-0.3727430555555573	8.567816666666666	-4.245631237365352	0.0019654534950435494	0.03397620470676854	-1.5305768164692548
54585	LZTFL1	-0.49890525793650964	7.819893027210884	-4.244307372811024	0.001969400292367326	0.03403138796400719	-1.5326571598404461
29803	REPIN1	0.3347102182539661	8.980391394557822	4.243823655819262	0.001970844480192124	0.03403330992744235	-1.5334173368562851
154796	AMOT	0.3669558333333333	9.437693333333332	4.2437646514404115	0.0019710207208372193	0.03403330992744235	-1.5335100662063814
6405	SEMA3F	-0.3624479166666671	7.6360295238095235	-4.2372863330886545	0.001990472940245895	0.034295478218918284	-1.5436938828405173
4860	PNP	0.306241904761904	9.904756802721089	4.237189066792977	0.001990766545689188	0.034295478218918284	-1.5438468247577646
27328	PCDH11X	0.6024187301587308	6.860432925170068	4.234578490938626	0.00199866395071635	0.03437900184639897	-1.5479521552662758
164091	PAQR7	-0.3066100198412709	7.671853639455782	-4.23206212963476	0.0020063078071219406	0.03449732688105476	-1.551910147794998
11031	RAB31	0.40062861111110926	10.560909523809524	4.23129163010551	0.002008654521798123	0.03452451508674433	-1.5531222300784853
6844	VAMP2	-0.32654059523809714	9.97902775510204	-4.229383311098731	0.0020144792453287356	0.03459825911788702	-1.5561245553188323
8572	PDLIM4	-0.40498968253968287	9.630756530612246	-4.228130362760533	0.002018313336393668	0.034650913507685885	-1.5580960490524456
4808	NHLH2	0.4863554761904733	9.87576836734694	4.2255257605606475	0.0020263083553648297	0.03477493650506437	-1.5621949863837798
2267	FGL1	-0.4413134325396829	4.33919343537415	-4.224577730437493	0.0020292267370832446	0.034811774465268695	-1.563687142490605
9125	CNOT9	0.2953787301587274	10.73231387755102	4.222687999262203	0.0020350573261979344	0.034858762046658956	-1.5666618333288058
669	BPGM	0.4446935714285711	9.442462040816327	4.221993784728212	0.0020372037210314546	0.034882279811024916	-1.5677547340858284
5905	RANGAP1	0.3646582936507916	9.451705850340137	4.21765366593455	0.0020506771854014146	0.03506081513570966	-1.574588760504379
50486	G0S2	0.7356024603174598	6.944384897959184	4.217177456023162	0.0020521612748570974	0.035071817225210286	-1.575338754170465
222962	SLC29A4	-0.3186423015873045	10.177911224489796	-4.216752399313545	0.002053486909506814	0.03508117920669197	-1.5760082097611798
8916	HERC3	-0.5995544841269859	8.57798918367347	-4.215545894572971	0.002057254614788037	0.03511882928706906	-1.5779085545275153
79718	TBL1XR1	-0.46688853174603206	8.12829306122449	-4.215402340771673	0.0020577033962486117	0.03511882928706906	-1.5781346759010386
55466	DNAJA4	-0.5671280158730158	5.539505578231292	-4.214524390122019	0.0020604503275310567	0.035133599327780034	-1.5795176525156185
9695	EDEM1	0.4381544047619045	7.576126802721088	4.213013389473326	0.0020651870550883935	0.03520105871940349	-1.5818980584740139
54892	NCAPG2	0.6072728968253978	8.609878639455783	4.208646814356789	0.0020789405359667957	0.03536865224920349	-1.588778711784994
286827	TRIM59	0.5242916269841241	11.020839659863945	4.207387720306655	0.0020829243436577593	0.03540971384218191	-1.5907631828964517
25	ABL1	0.29127603174603056	10.09721193877551	4.206512861453388	0.0020856971866378966	0.03544349239433149	-1.5921421747159137
7181	NR2C1	0.43244019841269704	5.960338367346939	4.205031271352749	0.0020904019796736725	0.03546232425806708	-1.5944777437100877
146850	PIK3R6	-0.2951482142857161	8.299916258503401	-4.204999077008819	0.0020905043377250072	0.03546232425806708	-1.5945284977363166
148252	DIRAS1	-0.30412882936507984	8.542329081632653	-4.201111147349343	0.002102904701304196	0.035641903394784125	-1.6006587358035915
84294	UTP23	0.36083107142856985	8.073681088435373	4.199466103847582	0.002108174946290418	0.03569668708534119	-1.6032531078259495
81552	VOPP1	-0.3337161111111113	11.47324476190476	-4.199361219923778	0.0021085114386676334	0.03569668708534119	-1.6034185301447996
29781	NCAPH2	0.3429871825396838	8.814108231292517	4.198078373559772	0.0021126317231038947	0.03575302189257364	-1.6054419399670392
57863	CADM3	-0.31438472222222374	9.767419523809524	-4.19748530349249	0.0021145394478960322	0.03577188433591859	-1.6063774483482849
7546	ZIC2	0.6756838293650773	8.484413775510204	4.196510166254036	0.0021176801370079166	0.03581158299932285	-1.6079157253683425
9397	NMT2	-0.29424875000000356	9.805655	-4.195080311710085	0.002122294309537791	0.0358492867619715	-1.6101715340489333
221935	SDK1	-0.3440440476190486	6.771069353741496	-4.191903930582269	0.002132582741778074	0.03599611311262459	-1.6151836672817685
11212	PLPBP	-0.44232273809523853	5.4034289115646255	-4.1913765269945715	0.002134296136232749	0.036011556318830226	-1.6160160001216992
29091	STXBP6	0.3245403174603167	7.316980340136055	4.189847843157149	0.0021392706745508	0.03606850343660398	-1.6184287210872776
3185	HNRNPF	0.3343261507936492	10.522755578231292	4.189578698154831	0.0021401477794941027	0.036069807549687416	-1.6188535428443336
101694	Mir9-3hg	0.4398443253968257	10.07284350340136	4.186990379982109	0.0021486022228471976	0.03618525349239412	-1.6229394391710228
92293	TMEM132C	0.6541173809523799	6.197875646258503	4.186731443476557	0.0021494499549478186	0.03618601807319954	-1.6233482402316088
84879	MFSD2A	-0.3238647619047639	8.956696802721089	-4.186131324109652	0.0021514160487249604	0.03619374171430346	-1.6242957226613113
27434	POLM	0.29511587301587083	7.542301292517006	4.1861015181813155	0.002151513747722835	0.03619374171430346	-1.6243427821300767
54820	NDE1	0.33854349206349077	9.170925646258503	4.185361072329483	0.002153942319191576	0.03622108595744193	-1.6255118801628852
79603	CERS4	-0.38954880952380916	7.564372108843537	-4.183219855781221	0.002160981610556438	0.03631238137768477	-1.6288930562997237
11034	DSTN	0.3955208333333312	12.363672857142857	4.181636826847896	0.0021662015240801356	0.03636479100981914	-1.631393171885942
51114	ZDHHC9	-0.29853380952381037	9.077750442176873	-4.181540542797937	0.0021665194439898015	0.03636479100981914	-1.631545245700556
329078	Emx2os	0.4199846825396804	6.84503537414966	4.1803207420401804	0.0021705513835201928	0.03641891292713698	-1.633471934592869
8490	RGS5	-0.3253105952380953	10.299066326530612	-4.178181389657709	0.0021776420331382973	0.03648884720875343	-1.636851514228037
4926	NUMA1	0.32409496031745744	10.650982040816325	4.1780869446734785	0.0021779556259498506	0.03648884720875343	-1.6370007241086864
7039	TGFA	-0.4831368650793663	6.8352068707483	-4.176704478334708	0.002182551414802315	0.03655226563646461	-1.639184955155744
1005	CDH7	0.5892991666666635	6.360736904761905	4.1746811272175295	0.002189296259829544	0.03662442530214105	-1.6423821833524856
2887	GRB10	0.33148916666666706	12.014349047619048	4.1708050659945375	0.0022022788802547742	0.03681128600692012	-1.6485084233037615
83641	FAM107B	-0.3091628769841269	8.987048673469387	-4.169043970342253	0.002208204488363461	0.03688601134432609	-1.6512925096936915
2259	FGF14	-0.3696006349206365	5.774546224489796	-4.166108291511615	0.0022181198334070003	0.037024212659692496	-1.6559343319474253
233575	Pgap2	-0.531033571428573	9.598639863945579	-4.165367970016379	0.002220627732672378	0.03703865805150034	-1.6571050789154125
3642	INSM1	0.42431662698412526	11.73423775510204	4.164874252051864	0.002222301912165423	0.03704172353685245	-1.6578858840364346
100132916	SHISAL2B	-0.33115373015873045	6.254686360544218	-4.164829381202005	0.0022224541338489775	0.03704172353685245	-1.6579568478914144
102443350	Xndc1	0.38549126984127047	8.36785231292517	4.16233026011713	0.0022309497194177496	0.03715585793776216	-1.6619096361468433
84085	FBXO30	0.4174892857142853	7.750689591836735	4.161122015904197	0.002235069392284758	0.03721072892633255	-1.6638209592394775
79982	DNAJB14	-0.39857353174603216	7.778057585034014	-4.160771561926566	0.002236265820053329	0.03721690950192811	-1.6643753767041325
75541	Nat8f4	0.40698777777777617	6.123178095238096	4.160132971675688	0.0022384476718237054	0.03723947932383657	-1.6653856642948908
23287	AGTPBP1	-0.3796638492063492	9.988175102040817	-4.157946632435931	0.0022459347642751776	0.03730220903132592	-1.6688449650220774
5803	PTPRZ1	-0.44370543650793703	10.638650544217688	-4.157282131401455	0.002248215593503271	0.03731938589716269	-1.6698964785808084
67028	2610002M06Rik	-0.42716678571428607	7.92389850340136	-4.1557281577841225	0.002253559026955508	0.0373758246327244	-1.6723557164161988
134111	UBE2QL1	-0.5187749603174617	11.602179863945578	-4.1549403702479015	0.002256273019980509	0.037390212475363116	-1.6736025421151526
68744	Zfp740	0.29248738095238064	10.558001360544218	4.150909975659968	0.002270212333748728	0.03754941659926515	-1.679982618964269
6738	RO60	-0.3068328571428565	10.455815510204081	-4.150856221080716	0.00227039886180342	0.03754941659926515	-1.6800677255187875
6323	SCN1A	-0.4700601587301602	6.002946496598639	-4.150160794436587	0.002272813451931058	0.03756180267333919	-1.6811687869549647
3661	IRF3	0.41376769841269817	7.173595510204081	4.148432328396872	0.0022788266463299837	0.037619824515420425	-1.6839057069322978
1188	CLCNKB	-0.35742428571428847	6.555831360544218	-4.14811462759701	0.002279933733943981	0.03762432906498627	-1.6844088067623497
219771	CCNY	-0.3567507539682539	8.816354965986395	-4.147379721624375	0.0022824968342350276	0.03765284920293854	-1.6855726257487786
389333	PROB1	0.42453440476190496	4.674546326530613	4.147091796136991	0.0022835018516151008	0.03765565521378159	-1.6860286112806566
622	BDH1	-0.37756164682539667	10.86147493197279	-4.146845030823888	0.0022843635704647143	0.03765609699982788	-1.6864194198716875
94239	H2AFV	0.3138007936507892	13.258523469387754	4.145550081379143	0.002288891258825918	0.037689406595220055	-1.6884703877276133
100502745	2900009J06Rik	-0.3759711507936514	7.804090136054422	-4.144999282639264	0.0022908199633080465	0.03770739823545847	-1.6893428168515214
441376	AARD	0.6714273412698408	5.901296734693878	4.143723671355018	0.002295293319881643	0.03773970981406562	-1.6913634450266795
122402	TDRD9	-0.4451915476190477	5.781534829931973	-4.143330369053118	0.002296674430845205	0.03774865652534606	-1.6919864947475478
432777	Eprn	-0.3398384523809541	5.472279931972789	-4.1427700129353635	0.0022986436844441125	0.03775350648656734	-1.6928742156053067
94134	ARHGAP12	0.47267730158730054	7.338761156462585	4.142289777457361	0.0023003327939075755	0.037767495208600496	-1.6936350394209931
85378	TUBGCP6	0.32323628968253854	7.46343724489796	4.140800793660868	0.0023055782871792305	0.03783984218707077	-1.6959941757047323
9882	TBC1D4	-0.334972896825398	6.848513741496599	-4.136983740391664	0.0023190832046547224	0.03800616701058599	-1.702043134902599
79109	MAPKAP1	-0.3008740277777784	10.364119285714287	-4.134431294764379	0.0023281605980212837	0.03812722263302757	-1.7060890436435772
3945	LDHB	-0.3058407539682566	12.0639118707483	-4.133417900023959	0.002331775013071182	0.038158579866118016	-1.7076956080537302
10562	OLFM4	-0.506625555555557	5.033266190476191	-4.132437675005952	0.0023352767770851465	0.038179539083945536	-1.709249707302483
51390	AIG1	-0.49978972222222234	8.942048095238096	-4.132285900705544	0.0023358194744991317	0.038179539083945536	-1.7094903486253799
26049	FAM169A	-0.4892897619047616	7.58561918367347	-4.131633127398283	0.0023381551103448636	0.03819381877278656	-1.7105253665074764
57217	TTC7A	-0.4338931150793655	6.071208537414966	-4.127651774949222	0.0023524541071719084	0.03839574388540637	-1.7168392096126128
54463	RETREG1	-0.31872317460317434	8.224014217687076	-4.1275389034943695	0.0023528608312333352	0.03839574388540637	-1.7170182355140673
23008	KLHDC10	0.3242923015873019	7.690470680272108	4.1274807042296535	0.002353070577132729	0.03839574388540637	-1.7171105462276168
136371	ASB10	-0.3395818253968261	4.194230544217687	-4.126398677213399	0.002356973730880552	0.03843162409126673	-1.718826840681145
22995	CEP152	0.42366999999999855	7.240012380952382	4.125523505276129	0.00236013571843475	0.03844595022238834	-1.7202151294973165
381792	2310040G24Rik	0.41230376984126826	5.216808979591837	4.125447741873377	0.0023604096619984772	0.03844595022238834	-1.7203353176939329
51027	BOLA1	0.30483067460317315	9.694781496598639	4.124850672522208	0.0023625697099184076	0.03846724060903614	-1.7212825104682947
116	ADCYAP1	0.3256311904761909	6.072844727891157	4.12367307654481	0.0023668360945567246	0.038522798520607304	-1.7231507801999655
8573	CASK	-0.3313959523809549	10.388548027210884	-4.123427591851792	0.0023677265030217706	0.038523388532750676	-1.7235402658508407
5864	RAB3A	-0.41871523809523936	10.415244149659864	-4.122216452440878	0.002372124674370196	0.03856338360583202	-1.7254619655075425
221322	TBC1D32	-0.3205447222222236	7.598122380952381	-4.122044497710722	0.0023727498172143383	0.03856338360583202	-1.7257348184233914
6652	SORD	0.8827453174603159	5.662936292517006	4.119064727885442	0.0023836105365314816	0.03871199813039479	-1.7304636057622442
84289	ING5	0.42535813492063484	8.570346870748299	4.118371648080926	0.0023861442221795566	0.038739197467429876	-1.731563653564586
2898	GRIK2	0.48042767857142626	7.09771843537415	4.117551806443391	0.0023891449911095175	0.03876700135534032	-1.7328649717391986
84525	HOPX	0.5744744047619058	11.003329183673468	4.117278235703908	0.002390147198233864	0.03876700135534032	-1.733299223294992
5998	RGS3	0.3432336904761885	8.931887346938776	4.116230323056085	0.002393990271352232	0.03879633076285832	-1.734962708057
56889	TM9SF3	-0.2796989682539685	9.933755986394559	-4.115907274434778	0.0023951763255611836	0.03879633076285832	-1.7354755510903512
55107	ANO1	0.36883158730158633	6.784012176870748	4.11583839591812	0.0023954292894613656	0.03879633076285832	-1.7355848980915747
1152	CKB	0.39373261904761725	13.094609591836736	4.1157688257078595	0.00239568482238887	0.03879633076285832	-1.735695343766019
70753	6330415B21Rik	0.8044120436507932	4.720896326530612	4.113984839519702	0.0024022473092725153	0.03888864174282114	-1.7385276989997802
6610	SMPD2	0.3118938095238062	8.88354217687075	4.109866767980752	0.0024174686137728735	0.03910697702645996	-1.7450672542987444
8930	MBD4	0.3536112698412696	6.993896122448979	4.10918207357125	0.0024200092771681715	0.03913404030461158	-1.7461547582518318
22883	CLSTN1	-0.3283612698412738	10.670462925170067	-4.108933903902233	0.002420930846337919	0.03913491114719946	-1.7465489415670543
9891	NUAK1	-0.43859591269841586	11.653897891156463	-4.108055232665518	0.002424196747182375	0.03917366445527492	-1.747944649773574
4916	NTRK3	0.4359254365079371	9.041296598639455	4.1046318093341965	0.002436965684595531	0.039337719878648196	-1.7533834125056842
7374	UNG	0.43676404761904664	9.21917112244898	4.103557296471317	0.0024409881430592453	0.03936895950031194	-1.7550907744004123
2585	GALK2	-0.37796424603174494	8.041841224489797	-4.1020204280006904	0.002446753654004194	0.03942516489790752	-1.7575330453949212
1894	ECT2	0.5822796428571421	10.629518367346938	4.100839646385538	0.002451193105306498	0.039454411221423395	-1.7594096451091623
64397	ZNF106	0.47239261904761987	8.27429887755102	4.09826916817465	0.002460886978198186	0.039582191014164186	-1.7634954528673639
637	BID	-0.41146801587301846	7.626130816326532	-4.09537093345708	0.0024718655708801437	0.039716283973019365	-1.7681031905630062
9265	CYTH3	-0.28507472222222363	9.767545714285715	-4.094522406016831	0.002475089614299146	0.03973977098416012	-1.769452407576721
91694	LONRF1	-0.35429563492063665	10.507211700680273	-4.094227814121768	0.002476209978442352	0.039740316434786226	-1.7699208492574119
79666	PLEKHF2	-0.7540977777777786	7.420950952380952	-4.094050162095656	0.0024768858672354066	0.039740316434786226	-1.7702033454987571
23404	EXOSC2	0.36240617063492	9.224368605442177	4.092658292413553	0.0024821880870209557	0.039806810120474954	-1.7724167811881957
11278	KLF12	0.45383511904761953	8.45444911564626	4.088556255927944	0.0024978844403790285	0.04000606752327222	-1.7789414452787744
79729	SH3D21	-0.3201989682539688	5.495729319727891	-4.088319423562448	0.002498793874720222	0.04000642617811741	-1.7793182106130185
1301	COL11A1	-0.6407464087301589	6.71051268707483	-4.087343445650047	0.0025025453195802105	0.040052269857482996	-1.7808709185394367
5599	MAPK8	-0.3389563888888891	10.32013357142857	-4.083501923954156	0.0025173692636094773	0.04021816194050692	-1.7869836038019917
64743	WDR13	-0.289146309523812	10.875341632653061	-4.081941598446225	0.002523416862312342	0.04029205635516821	-1.78946692211942
1040	CDS1	-0.3171413095238104	5.495058775510204	-4.080760638614605	0.002528004310470468	0.040330924091449796	-1.7913466593283234
320302	Glt28d2	-0.6059569841269852	5.830608707482994	-4.079831545767224	0.0025316195789576194	0.040374319176296886	-1.7928256165497825
54962	TIPIN	0.4310060317460312	11.675751224489796	4.078128915700546	0.0025382590216677047	0.040451597221284503	-1.795536181222623
259217	HSPA12A	-0.6121484523809563	9.073858741496599	-4.076697216537764	0.002543856217826132	0.04050005447980498	-1.7978156959226466
7905	REEP5	-0.3420870238095265	10.016144081632653	-4.075387634804854	0.0025489874307554174	0.04056523716107978	-1.7999009930051404
150684	COMMD1	0.2746476785714265	11.048749149659864	4.0718022958005875	0.002563091621027354	0.040748842523680516	-1.805611113630456
3927	LASP1	-0.36074777777777867	9.723041904761905	-4.069042186169829	0.0025740056982408266	0.04086245371219976	-1.8100079935155442
22859	ADGRL1	-0.2909939682539677	10.6147131292517	-4.068240744907499	0.0025771839712895885	0.04089851312073601	-1.8112848668661243
100527949	GIMAP1-GIMAP5	-0.3437670634920644	5.9260732653061226	-4.06572231492377	0.0025871983389509183	0.04101432887200541	-1.8152977810933226
10653	SPINT2	0.3290542063492048	8.596937244897958	4.058160416276889	0.0026175157502681943	0.04140742821916725	-1.827351584386907
64682	ANAPC1	0.29927845238095246	9.417219115646258	4.0578005845882705	0.0026189677292142908	0.04141587081181407	-1.8279253317375268
10580	SORBS1	-0.35600992063492326	10.337946870748299	-4.057545189435297	0.0026199988065540637	0.041417653758988725	-1.828332565583941
488	ATP2A2	-0.3754400000000011	9.640936666666667	-4.052908685619015	0.00263879203198571	0.04165633861903658	-1.8357269276995885
11173	ADAMTS7	0.3471746230158713	7.9418258163265305	4.052631369532618	0.002639920589701262	0.04165957260885816	-1.8361692759431643
99696	Ankrd50	-0.45545662698412714	10.005868911564626	-4.050597668090325	0.0026482124908935685	0.041717440290531205	-1.8394135207651683
167826	OLIG3	0.656461190476191	5.227800204081632	4.049409193158322	0.0026530709375377883	0.041779382805129814	-1.8413096513875926
4521	NUDT1	0.2858487896825381	9.61921343537415	4.046979609762581	0.002663032337108805	0.04190655096065141	-1.8451864044982145
220965	FAM13C	-0.4840213492063515	8.677576292517006	-4.045782897946659	0.0026679534337149535	0.041907534507276044	-1.8470961878276029
27255	CNTN6	-0.607614027777779	4.737740238095238	-4.040763628788395	0.0026886985218173495	0.04216376635343681	-1.8551080705604344
5178	PEG3	0.4060450396825383	9.538587006802722	4.039525334615397	0.0026938426754020105	0.04222173812969125	-1.8570851222700417
9331	B4GALT6	-0.3164093253968249	9.915847687074828	-4.039423162745552	0.0026942675846932758	0.04222173812969125	-1.8572482571990063
5902	RANBP1	0.29712289682539417	12.895984829931972	4.038855371331106	0.0026966301894186754	0.042244084117044695	-1.8581548559965944
51106	TFB1M	0.42967728174603187	7.001625510204081	4.036135247820797	0.002707979150297249	0.04240714154776258	-1.8624986320140113
23143	LRCH1	-0.2958428174603169	7.618299659863946	-4.034652941784711	0.0027141848985400203	0.04247855553366338	-1.8648660976995322
9693	RAPGEF2	-0.38762611111110995	10.735822380952381	-4.033490590973406	0.0027190616503547705	0.042521636439892686	-1.8667227268751212
84552	PARD6G	0.34204984126984145	7.098039115646258	4.031093736218088	0.0027291471353944174	0.04263500691147337	-1.8705517352165018
12540	Cdc42	-0.27763948412698497	11.64970537414966	-4.022011911443025	0.0027677217172544393	0.043162869007570014	-1.8850661646050275
66004	LYNX1	0.43410551587301405	7.322840136054422	4.021396600983322	0.002770355968050681	0.043185288654981856	-1.8860498919395967
627	BDNF	0.384521626984126	5.201543231292517	4.020464337248985	0.002774352198696546	0.0431885035038688	-1.8875404321424885
57822	GRHL3	0.4245918650793646	3.944100748299319	4.020458709542404	0.0027743763408403428	0.0431885035038688	-1.8875494302498517
53342	IL17D	-0.7902464285714309	7.093543469387756	-4.0204184008206605	0.00277454926660577	0.0431885035038688	-1.8876138797386277
145173	B3GLCT	-0.30307950396825606	10.45529806122449	-4.020287469927459	0.0027751110430857804	0.0431885035038688	-1.887823226037213
114987	WDR31	0.3938270634920631	5.523018163265307	4.01938888930442	0.0027789697669209517	0.043233637619145164	-1.8892600265254043
55646	LYAR	0.2891684523809491	10.430750544217688	4.018422680743501	0.0027831252263139914	0.04328335545930598	-1.8908050665785652
92667	MGME1	0.5135191269841264	7.645398945578232	4.017980229616672	0.0027850303060544877	0.04329652078497239	-1.891512615377886
10020	GNE	-0.3130111904761915	7.751947891156463	-4.017661576589672	0.002786403196591546	0.04329652078497239	-1.8920222056735208
84668	FAM126A	-0.2944014285714312	11.001632517006803	-4.016969981215266	0.0027893853389784258	0.04330911371628129	-1.8931282463889234
79711	IPO4	-0.4595353571428581	9.942973605442177	-4.01692420753709	0.002789582832881691	0.04330911371628129	-1.8932014523546048
26897	Acot1	0.35236007936507857	9.914642108843537	4.016474292144412	0.002791524812248215	0.04332246059718694	-1.8939210161907312
72588	2700012I20Rik	0.4638096230158719	6.163019625850341	4.008116335549973	0.0028278612912616533	0.04378255457934085	-1.9072924263698487
4130	MAP1A	0.35850456349206383	7.91426006802721	4.007823680412532	0.0028291426357974756	0.04378255457934085	-1.907760774879157
153364	MBLAC2	-0.3510237698412708	6.245504829931973	-4.007676951696702	0.0028297852951991876	0.04378255457934085	-1.907995594832225
10044	SH2D3C	-0.425777261904762	7.655339183673469	-4.007175168948632	0.0028319842267690593	0.04380155027829607	-1.9087986507263839
8836	GGH	0.3221349603174588	8.665143469387756	4.004431116234467	0.002844041280176201	0.043927775951105086	-1.9131907622219808
26258	BLOC1S6	-1.64046123015873	6.574963741496599	-4.002954116583989	0.002850553479055763	0.04398863407863694	-1.915555197187702
72836	Pot1b	0.4117841269841261	7.696936326530612	4.002180824198051	0.002853969260128829	0.04402081655303362	-1.916793212181327
80025	PANK2	0.3249547222222207	9.160000952380953	4.001261092833114	0.0028580375188019752	0.044053434769476374	-1.9182657607442692
57551	TAOK1	0.4257434126984119	7.239507346938776	4.000000123588764	0.002863625135288046	0.04411807575826454	-1.9202848112505002
56942	CMC2	0.28572238095238006	9.489652789115647	3.9996581906501607	0.0028651422984241745	0.04411807575826454	-1.9208323421709101
26036	ZNF451	0.2992870238095231	9.411132585034013	3.999652889704977	0.0028651658255018034	0.04411807575826454	-1.9208408305827636
81029	WNT5B	0.4995768253968239	5.798264693877551	3.9982660924963107	0.0028713278327538896	0.04419786914164955	-1.9230616221827663
30834	ZNRD1	0.3056534920634912	10.667900408163266	3.9969372519563846	0.0028772454486766736	0.044273847485761395	-1.9251898105130172
51124	IER3IP1	-0.5271222619047644	10.540588707482993	-3.9953756954008712	0.0028842158614501767	0.044344221380459674	-1.927690961636758
150726	FBXO41	-0.31973148809523844	7.827371530612245	-3.994030470515274	0.0028902349176469027	0.04440614819757368	-1.9298458379703352
51704	GPRC5B	0.3107125396825401	8.438611292517008	3.9938011191493676	0.0028912624469685133	0.04440614819757368	-1.9302132499237405
65009	NDRG4	-0.33240714285714046	12.243865918367346	-3.993692123785487	0.0028917508981236312	0.04440614819757368	-1.9303878583657923
3068	HDGF	0.3087702380952378	11.871702993197278	3.9923926483929386	0.0028975810751960406	0.0444465844095823	-1.932469697487197
51440	HPCAL4	-0.4117797619047624	6.2030691836734695	-3.992256771184267	0.002898191413011498	0.0444465844095823	-1.9326873922726806
7803	PTP4A1	-0.3756467857142864	9.24952588435374	-3.9920925403736107	0.002898929291666679	0.0444465844095823	-1.9329505164215437
406	ARNTL	-0.37096974206349387	7.96366268707483	-3.9917354967654157	0.002900534150453677	0.04445021770968783	-1.9335225683197281
3801	KIFC3	-0.3641075396825408	7.089675374149659	-3.990565173365175	0.0029058011625120684	0.04451580782284538	-1.9353977518166525
23461	ABCA5	-0.3524793253968268	8.043221972789116	-3.9896577471375734	0.002909891961720668	0.04453402907270533	-1.9368518088981936
57549	IGSF9	0.29805071428571384	9.802408027210884	3.9887289133949135	0.0029140855662822514	0.044567030561171866	-1.9383402669225056
331392	Gm5124	-0.3049249603174611	9.710635102040817	-3.9882847908669925	0.00291609299563951	0.04458261362587713	-1.9390520090867618
55982	Paxip1	0.31123999999999946	8.45184238095238	3.987092236650103	0.0029214905551340343	0.044646187654365906	-1.9409632849826997
11255	HRH3	0.28758527777777826	6.782885714285714	3.98539736059444	0.0029291798013745133	0.04473719546962138	-1.9436798987792008
2072	ERCC4	0.5745204761904757	5.418825034013605	3.9837731928721065	0.0029365683083201186	0.04482363064425675	-1.9462834862642158
53407	STX18	-0.32028450396825564	7.785500680272109	-3.983716433611954	0.002936826867559005	0.04482363064425675	-1.9463744784315677
55012	PPP2R3C	0.27935972222222244	8.134817619047618	3.9803148909569988	0.002952366099461217	0.04504555597151568	-1.951828245798369
93323	HAUS8	0.35055380952380855	8.23832693877551	3.9767997179365984	0.0029685156425906245	0.045225111190799416	-1.9574655834293626
84706	GPT2	-0.3688700793650793	8.525766462585034	-3.9765504103934615	0.0029696645561809974	0.045225111190799416	-1.9578654551739252
79102	RNF26	0.36985111111111124	9.015124285714286	3.9764448899445375	0.0029701509799593775	0.045225111190799416	-1.9580347046712197
10057	ABCC5	-0.29119269841270073	9.891074965986395	-3.9747099609358783	0.0029781606521997275	0.04532583473699968	-1.960817624960976
26052	DNM3	-0.5251899206349214	5.80009925170068	-3.9743946685574656	0.0029796187133877086	0.04532583473699968	-1.961323407745847
26053	AUTS2	-0.37760575396825574	9.254362585034013	-3.973765699671953	0.0029825296141562487	0.04532924432398138	-1.962332414882428
55813	UTP6	0.30579857142857164	8.807655850340137	3.9723202524824286	0.002989230598755486	0.04538924339028384	-1.9646514063763032
7852	CXCR4	0.45106876984127087	9.313645646258504	3.972157122987099	0.0029899878519884992	0.04538924339028384	-1.9649131367379695
56907	SPIRE1	-0.3206265079365086	8.950992312925171	-3.970582379309895	0.0029973082894784574	0.04542392512223384	-1.9674398626768381
10253	SPRY2	-0.4314523412698426	8.66197612244898	-3.9685881735303408	0.0030066058127435186	0.045534227253373215	-1.970640031777525
340485	ACER2	-0.30314833333333374	3.6764016666666666	-3.9681792393832596	0.0030085161311608918	0.045547863723225036	-1.971296317760471
128239	IQGAP3	0.45902063492063405	8.732034489795918	3.967310638394997	0.003012578014397642	0.04558568681862448	-1.9726903718287367
9455	HOMER2	-0.48625666666666956	9.244268095238095	-3.967212799436868	0.003013035906217591	0.04558568681862448	-1.9728474030112437
5058	PAK1	-0.3019586507936535	11.556586326530613	-3.966492139845418	0.0030164108970803082	0.045621444624151235	-1.9740040924450808
580	BARD1	0.4274899404761893	5.2586768707483	3.964056030547389	0.0030278492416136583	0.04574427950761744	-1.9779145862553653
23217	ZFR2	-0.2962534920634923	6.869487210884354	-3.96389869009045	0.00302858957916112	0.04574427950761744	-1.9781671754918175
5641	LGMN	-0.29468880952381166	8.889886394557822	-3.961348762770852	0.003040614476062145	0.04585530231262625	-1.9822611348599857
868	CBLB	-0.3286784920634936	10.46907006802721	-3.961298003738054	0.0030408543552472543	0.04585530231262625	-1.9823426369427342
10846	PDE10A	-0.3552628174603169	6.316567755102041	-3.960974817227694	0.003042382152095504	0.04585530231262625	-1.9828615735293562
7407	VARS	0.275387777777777	9.89687	3.9605944156500166	0.0030441814589335457	0.045856923172799546	-1.9834723947150863
55800	SCN3B	-0.3402628373015866	10.526316156462586	-3.95969663928758	0.0030484324116119106	0.0459056261088844	-1.9849140433023917
9183	ZW10	0.2960147222222193	10.048605714285715	3.958489920227699	0.0030541560705083528	0.045969721293718985	-1.9868519347351024
64858	DCLRE1B	0.295491904761904	6.901717755102041	3.9572274450194485	0.0030601563269125826	0.046036060873944094	-1.9888795412489628
93	ACVR2B	0.34988936507936363	9.687353605442178	3.956209345812391	0.0030650041781057863	0.046093615684144405	-1.9905147965773322
9445	ITM2B	-0.2664030952380952	12.43112537414966	-3.9531557316983044	0.00307959313022637	0.046253749736047095	-1.995420162717454
51246	SHISA5	-0.3398103571428587	8.602838843537414	-3.9531220280333756	0.0030797545610374366	0.046253749736047095	-1.9954743105677757
10090	UST	-0.3508601190476206	7.911575170068026	-3.9519277874204866	0.0030854803940971644	0.046323170561590986	-1.997393043507433
4128	MAOA	-0.3482042063492072	9.108605850340137	-3.950989757257801	0.0030899856899387706	0.046361092681945604	-1.9989002466387786
397	ARHGDIB	-0.2999079365079349	7.42887530612245	-3.950149870871761	0.003094025496081829	0.04638697236536347	-2.000249838441327
55183	RIF1	0.4212631349206343	6.945253537414966	3.949989787318589	0.0030947961208704616	0.04638697236536347	-2.000507081539542
6676	SPAG4	0.33402158730158543	6.860694081632653	3.949552534855801	0.003096902038503989	0.046403115893212096	-2.001209730347174
138151	NACC2	0.3944251190476173	6.043552925170068	3.947147827107735	0.003108510761103735	0.046478923714379804	-2.0050743904234087
26010	SPATS2L	-0.42871285714285784	5.716471700680272	-3.9470578361747353	0.0031089460821379887	0.046478923714379804	-2.005219029429239
10162	LPCAT3	-0.3315186904761919	8.283788843537414	-3.94699487134889	0.003109250705647094	0.046478923714379804	-2.005320230938354
2936	GSR	0.3486275793650794	8.045749965986396	3.9466313706839813	0.0031110099356273296	0.046478923714379804	-2.0059044835039925
51750	RTEL1	0.3389820238095239	8.452202585034014	3.9465846032601126	0.0031112363516044572	0.046478923714379804	-2.005979653591834
55157	DARS2	0.4087509325396814	8.216252278911565	3.9449650616898473	0.0031190877994476817	0.04658078769632116	-2.0085829213788964
6627	SNRPA1	0.286898253968256	11.039937414965987	3.9440956405235577	0.0031233113230297715	0.04659757326495723	-2.0099805586567703
5378	PMS1	0.34609349206349216	7.884093265306122	3.9381308857239707	0.003152450372730741	0.04694202538079387	-2.019571466123165
101928991	CCDC92B	-0.2888928571428603	6.393418367346939	-3.938018973900425	0.003152999817022122	0.04694202538079387	-2.019751450318754
5569	PKIA	-0.34513174603174535	7.893053367346939	-3.937154213922946	0.0031572488645986788	0.04694202538079387	-2.0211422629668334
5982	RFC2	0.3992451587301578	7.763024693877552	3.937096654352135	0.003157531901089678	0.04694202538079387	-2.0212348402495204
79807	GSTCD	0.4487965476190454	9.476836360544217	3.9350748100637016	0.00316749086986795	0.0470078992174776	-2.0244869541917243
4783	NFIL3	-0.4424621031746055	8.691064353741497	-3.934026683941588	0.003172666640056062	0.04703883554942059	-2.026173031841032
3556	IL1RAP	-0.5591704960317476	6.404283367346939	-3.9335010004891235	0.003175265884086978	0.04705863945031918	-2.0270187231838825
83660	TLN2	-0.3130210317460325	8.051552108843538	-3.932548943429707	0.0031799790515182123	0.04708901425754313	-2.0285504194646036
6720	SREBF1	-0.2772546825396803	9.407081292517006	-3.9305407184812626	0.0031899449948081097	0.047216839255280786	-2.0317816376097992
10236	HNRNPR	-0.3330857142857144	8.187604829931972	-3.9299779418469165	0.0031927437128067824	0.0472427605614497	-2.0326872208382865
2905	GRIN2C	-0.449279742063492	5.098208401360544	-3.9292595261982504	0.0031963201942487012	0.04724917636211428	-2.0338432990442836
144406	WDR66	-0.7544376587301591	6.113927210884353	-3.9287393957449397	0.003198912190465546	0.04727199826415026	-2.0346803312847266
89927	C16orf45	-0.33270376984127226	10.386368639455782	-3.92682501779305	0.003208471325484482	0.047366698936391366	-2.037761346722582
375743	PTAR1	0.3359689285714285	5.524037959183674	3.9266147995429495	0.003209522849697698	0.04736671794640572	-2.038099698338442
74561	Nkx6-3	-0.27199500000000004	3.914080476190476	-3.9261061826202504	0.0032120684850603176	0.047388780093132285	-2.038918350373124
54148	MRPL39	0.267430476190473	11.51500455782313	3.9256186872329675	0.0032145104047290565	0.04740929815686239	-2.0397030327076378
126868	MAB21L3	-0.5423264880952391	4.631806292517006	-3.924519552349178	0.0032200232795664345	0.04745401960731922	-2.04147231837284
8487	GEMIN2	0.3227518650793654	8.014433129251701	3.9244840339307725	0.0032202015936499536	0.04745401960731922	-2.04152949485861
5013	OTX1	0.3090413690476155	9.567816020408163	3.9231129154159303	0.0032270930205339403	0.0475326983406601	-2.043736786611939
5783	PTPN13	-0.39354333333333286	7.995394285714286	-3.9228672468439942	0.003228329425475734	0.047535385379817524	-2.044132297429109
27258	LSM3	0.3028326587301564	11.453860884353743	3.921638406201512	0.0032345214558800544	0.047567962666327006	-2.0461107526393354
4774	NFIA	-0.9856875396825401	11.037010612244899	-3.921590980393822	0.0032347606815286783	0.047567962666327006	-2.046187112360432
68127	B230217C12Rik	-0.3204661904761911	8.86586455782313	-3.9200328717059922	0.0032426304871170444	0.04766814784858729	-2.0486959419302133
6210	RPS15A	-0.37102944444444597	8.112543571428573	-3.91915244344772	0.0032470863383411955	0.04770924719448145	-2.050113704579519
9262	STK17B	0.3838621626984139	6.953232823129252	3.9190457024236776	0.0032476269936412452	0.04770924719448145	-2.050285596532892
433003	Gm5481	-0.2865574999999997	5.192979047619048	-3.9188536957462903	0.0032485997679486604	0.04770924719448145	-2.050594800415708
2819	GPD1	0.32378093253968293	6.917448945578231	3.917433027916899	0.0032558069281605545	0.04779952743065402	-2.052882742506167
25945	NECTIN3	-0.48004833333333413	6.154875714285715	-3.916949384636445	0.0032582643325385755	0.04782003893974041	-2.0536616857574765
51101	ZC2HC1A	-0.313305595238098	10.869263469387754	-3.9157381200449057	0.0032644273833776333	0.047894905470954666	-2.0556126294945143
1015	CDH17	-0.39017503968254036	3.91427156462585	-3.9129332292167764	0.003278746201740738	0.04807371015757771	-2.060130991368025
9208	LRRFIP1	-0.427590198412699	8.590051632653061	-3.910260069682419	0.003292454152953842	0.04821867824892426	-2.064437950186157
1478	CSTF2	0.3462042857142855	7.822249115646259	3.910171398657171	0.0032929098912814953	0.04821867824892426	-2.064580829136246
7716	VEZF1	0.28636170634920777	12.037298911564626	3.908411469269756	0.003301969085781371	0.04831995708560208	-2.067416847010133
1521	CTSW	-0.38253507936507913	6.453039795918367	-3.9077918225753647	0.0033051649508180703	0.04835103614883094	-2.0684154499716527
94241	TP53INP1	-0.3132223015873013	11.878002653061225	-3.9074294361994855	0.0033070354907597265	0.04835820491459142	-2.068999479769648
4145	MATK	-0.43860781746031785	6.612301088435373	-3.9058491552836587	0.0033152055200557284	0.04845077257292074	-2.0715464623322033
6812	STXBP1	-0.31729710317460336	11.684141020408163	-3.9053136560915194	0.0033179788656804883	0.04847157065558906	-2.0724096029462187
348654	GEN1	0.5513740277777771	4.550154523809524	3.9051594251100874	0.003318778079964059	0.04847157065558906	-2.0726582048631865
2263	FGFR2	-0.32022994047619113	9.307356462585034	-3.904448013669657	0.003322467191618342	0.0484783541925522	-2.073804948637928
6594	SMARCA1	-0.3488475396825402	9.253937755102042	-3.9024690351251663	0.0033327521753477316	0.048599757532256434	-2.076995208516652
55824	PAG1	-0.407103392857141	10.276730918367347	-3.9024324304977616	0.0033329427295906776	0.048599757532256434	-2.077054221896379
2162	F13A1	0.40623706349206345	5.0008234013605435	3.900033743244127	0.003345454734650028	0.04872793319381362	-2.080921663419362
567	B2M	0.4317453571428562	9.649357346938775	3.8999189776152967	0.003346054613007268	0.04872793319381362	-2.081106717523242
23066	CAND2	0.3387626190476166	9.54051530612245	3.8965282373592744	0.0033638291998671663	0.04895516642246178	-2.086574768938812
5395	PMS2	0.3326716269841256	9.00333918367347	3.895668105976674	0.0033683538906802432	0.04900520284631279	-2.087962051301247
60496	AASDHPPT	-0.3696960714285715	7.752096054421769	-3.8948122050326464	0.003372862692524313	0.049011499903776144	-2.0893425899735627
1837	DTNA	-0.3623774603174602	4.681802482993198	-3.8947608290986175	0.0033731335380883165	0.049011499903776144	-2.0894254601024027
216829	Mmgt2	0.26762686507936445	9.18153693877551	3.894322277118435	0.003375446445543794	0.04902931083429007	-2.090132862442376
29855	UBN1	0.2705712301587294	8.444100068027211	3.893924817837633	0.003377544074850508	0.04903294163447317	-2.090773998534737
80010	RMI1	0.2787653373015855	7.814932414965986	3.8919406616882437	0.003388036206812552	0.04914745375793277	-2.0939748687931568
114788	CSMD3	0.6274963095238095	6.2371093197278915	3.891753316798164	0.0033890286509649656	0.04914745375793277	-2.094277118327093
23005	MAPKBP1	-0.2837878769841305	8.558155816326531	-3.8913886979064807	0.0033909610676855616	0.049159670560490684	-2.0948653805677013
8813	DPM1	-0.32586365079365226	7.228180136054422	-3.891007323352219	0.003392983528503185	0.04917318448554696	-2.0954806911066672
10294	DNAJA2	-0.33135079365079734	8.977099863945579	-3.8900888401463374	0.0033978595378489997	0.04921552640013721	-2.0969626383098747
377677	CA13	-0.4595124603174609	4.066175340136055	-3.890045913060281	0.0033980876080359035	0.04921552640013721	-2.09703190219905
23253	ANKRD12	-0.45828490079365	8.62486418367347	-3.889259887705285	0.0034022665868951524	0.049260232852506664	-2.098300208194722
55635	DEPDC1	0.7195582142857151	8.14447088435374	3.8888254475305084	0.003404578652186839	0.04927788889354256	-2.099001235879798
8313	AXIN2	0.5049871031746035	9.059767551020409	3.886960517545457	0.0034145225181363347	0.04938706638186705	-2.1020107822783807
374969	SVBP	-0.30840376984127277	11.845159591836735	-3.886646484283007	0.003416199960630861	0.04938706638186705	-2.1025175929124904
6854	SYN2	-0.27283170634920606	8.792344421768707	-3.8843111269811605	0.0034287017844631326	0.049511841780583564	-2.106286901822756
6712	SPTBN2	-0.32697067460317625	10.337519693877551	-3.8841804493161063	0.0034294027608371175	0.049511841780583564	-2.106497835251198
2776	GNAQ	-0.29781341269841266	9.862505510204082	-3.884157719061418	0.0034295247050518405	0.049511841780583564	-2.1065345254921644
9771	RAPGEF5	0.5875146428571424	8.893388843537416	3.8834464107415125	0.0034333430700311356	0.04953457636229882	-2.1076827181189497
284018	C17orf58	-0.49896527777777755	6.10939119047619	-3.8828116713750336	0.0034367541867723578	0.04953457636229882	-2.108707359133911
51207	DUSP13	-0.36248099206349443	6.305734829931973	-3.8826748684785546	0.00343748983887716	0.04953457636229882	-2.1089282016729696
8021	NUP214	0.3638620833333319	6.736090714285714	3.8826377862787465	0.0034376892754926784	0.04953457636229882	-2.1089880642540333
51496	CTDSPL2	0.321195912698411	9.536226394557824	3.882130075646585	0.003440421086247039	0.049558106487009805	-2.109807687123534
17748	Mt1	0.3959586904761895	9.35873306122449	3.8816270110196602	0.0034431301536370375	0.04956890229023111	-2.110619836979531
8844	KSR1	0.4757033730158707	7.817677006802721	3.8815040371918035	0.003443792725092458	0.04956890229023111	-2.1108183706221695
782	CACNB1	-0.40168750000000103	8.107897619047618	-3.8813787784997533	0.0034444677452292473	0.04956890229023111	-2.1110205947034357
154810	AMOTL1	0.33903476190475995	8.661756530612244	3.880064353294146	0.003451559602756791	0.04963917532808475	-2.11314277182466
257397	TAB3	-0.2912038293650813	9.37197955782313	-3.8798619938320744	0.003452652779410697	0.04963917532808475	-2.1134695034092905
256987	SERINC5	-0.9180458333333331	7.967896190476191	-3.8782420533994033	0.003461417098218339	0.04971770031938653	-2.1160852332271514
607	BCL9	-0.3529899206349229	9.274950204081632	-3.876361854544152	0.0034716188715260827	0.049832426074060424	-2.1191215562022316
84795	PYROXD2	0.3943006150793653	5.694650986394558	3.8758949861581575	0.0034741569572296137	0.04985299170474476	-2.119875557987145
4908	NTF3	-0.6243083730158733	5.997422040816327	-3.87340705726297	0.003487715337082872	0.04995999399730165	-2.1238940053072746
79571	GCC1	0.3997268849206332	4.2996371088435374	3.8729497077210393	0.0034902137957797956	0.04997210552490938	-2.124632777938687
22849	CPEB3	-0.44756380952381103	7.086204965986394	-3.8727066362139	0.003491542440094618	0.0499752635959084	-2.1250254288769073
84142	ABRAXAS1	0.34327279761904783	6.853201836734694	3.87193853903619	0.0034957444096292613	0.05001953319120854	-2.1262662330297486
152185	SPICE1	0.30060154761904634	8.979956122448979	3.871306889881186	0.0034992039133436063	0.05005315435956549	-2.1272866625858713
23052	ENDOD1	0.3085457539682523	5.9162569387755095	3.868416883557006	0.0035150783402976044	0.05024835126014651	-2.1319560108846636
95681	CEP41	0.30967019841269716	8.948283605442176	3.86820068882836	0.0035162689139511282	0.05024944369078258	-2.1323053497943922
10083	USH1C	-0.5512408730158741	7.252797040816326	-3.8634799786331353	0.0035423717533738003	0.050494471696874765	-2.139934560410355
380694	Ccnjl	0.3037919841269846	6.595411768707483	3.8631196666072696	0.003544372435233199	0.05050702723584598	-2.14051696311285
10930	APOBEC2	-0.5023745634920646	4.586951836734694	-3.8626308053158516	0.003547088806507113	0.05052977013969592	-2.1413071728033266
4613	MYCN	-0.35277579365079503	7.8688608163265314	-3.8595583385314445	0.0035642112991317743	0.05074163314461558	-2.1462741766279807
79447	PAGR1	0.3308449007936518	9.186941054421768	3.8578163373170518	0.003573957893923571	0.05084828863528296	-2.1490907693890815
26524	LATS2	-0.33201742063492184	3.817027823129252	-3.8567858560382047	0.0035797366975503955	0.050913261779262475	-2.150757076274359
220359	TIGD3	0.43290140873015676	9.180223503401361	3.8564508933583443	0.0035816172416345184	0.050913261779262475	-2.151298741099068
28232	SLCO3A1	-0.4048665476190487	8.211098639455782	-3.856398539956	0.00358191125752422	0.050913261779262475	-2.151383402334732
2719	GPC3	-0.4661582539682526	6.221965442176871	-3.8559496185303916	0.0035844334363542775	0.05093305999149788	-2.1521093697318756
9886	RHOBTB1	0.29036575396825326	8.104317891156462	3.8555554144867683	0.0035866497375023946	0.05094850072790409	-2.152746869137098
80303	EFHD1	-0.9821630158730166	5.018349387755102	-3.8552029563442445	0.0035886325554235223	0.05095490685614501	-2.15331687170855
79608	RIC3	-0.5014086507936515	4.972230612244898	-3.854729927141795	0.0035912954813994034	0.05095490685614501	-2.15408188483688
81794	ADAMTS10	0.36202394841269847	8.79318193877551	3.854463323060577	0.003592797249974715	0.05095490685614501	-2.154513064412593
1789	DNMT3B	0.35945801587301685	7.008393469387755	3.8543682195554405	0.0035933331235946035	0.05095490685614501	-2.154666877405009
159195	USP54	0.3064738888888875	8.285742857142859	3.854164810359341	0.0035944795427382543	0.05095490685614501	-2.154995858769916
1022	CDK7	-0.2696829365079383	8.4284312585034	-3.8540485827479163	0.003595134777183223	0.05095490685614501	-2.1551838400238665
11168	PSIP1	0.2693473015873013	11.811253299319727	3.8539651336136633	0.0035956053001313664	0.05095490685614501	-2.1553188077356644
57706	DENND1A	0.3477447222222211	8.679008571428572	3.8537889691328444	0.003596598805856186	0.05095490685614501	-2.1556037324123354
6188	RPS3	-0.5915774603174636	9.784059387755104	-3.8495238002642136	0.003620741245320744	0.051255194885502474	-2.1625031208282284
9839	ZEB2	-0.5074345238095259	10.165454795918368	-3.8464506774959832	0.0036382419364888183	0.05147062408330684	-2.1674754237994103
55229	PANK4	0.32194047619047356	10.150172653061224	3.8451141666664257	0.003645880796124627	0.05154635416489555	-2.1696382025481338
83877	TM2D2	-0.8467588492063508	9.908116530612245	-3.843563555630371	0.0036547645043465905	0.0516395782927743	-2.172147678119982
146664	MGAT5B	-0.3378188690476195	8.709443979591835	-3.8417570427489944	0.0036651430502960365	0.05175379358528539	-2.175071616315493
6464	SHC1	0.3785145634920627	5.35030768707483	3.8412165003799883	0.003668254529124757	0.05178151722004873	-2.1759465793561157
67628	Anp32b	0.2832003968253937	12.485955782312924	3.840344693139137	0.003673278697625531	0.051836214812768795	-2.1773578171074677
6877	TAF5	0.2977007539682537	9.673827653061224	3.839814859820478	0.0036763356293287672	0.05185417076950818	-2.1782155233393654
124245	ZC3H18	0.26966242063491885	9.770857653061224	3.8397256527628527	0.0036768505824901253	0.05185417076950818	-2.1783599366293274
115	ADCY9	-0.3943430753968257	6.625743163265306	-3.8386696446467723	0.00368295222331395	0.0518819241189373	-2.1800695235746295
4363	ABCC1	-0.34873396825396713	8.393344319727891	-3.8385887795688616	0.0036834199026371307	0.0518819241189373	-2.1802004420123353
132660	LIN54	0.5356554365079365	9.204633265306123	3.837983360159872	0.003686923302573124	0.05191505709314719	-2.1811806217467513
3486	IGFBP3	-0.4408742857142892	8.752992312925171	-3.8359971330741436	0.0036984417047499682	0.05204474861963442	-2.18439660967944
[truncated: 15,756 more rows]
