# Supplementary material for: Experiment level curation of transcriptional regulatory interactions in neurodevelopment
Source: PLoS Comput Biol. 2021 Oct 19;17(10):e1009484. doi: 10.1371/journal.pcbi.1009484 (PMC8565786; doi:10.1371/journal.pcbi.1009484)
Supplement: S11 Data — (TSV) [file pcbi.1009484.s033.tsv]

S11 Data. Experiments with negative results
PubMed_ID	TF_Symbol_Human	Target_Symbol_Human	TF_Entrez_ID	Target_Entrez_ID	TF_Species	Target_Species	Experiment_Type	Context_Type	Cell_Type	Age
24086482	GLI1	TERT	2735	7015	human	human	perturbation	cell_line	CLO_0001235	not_applicable
24086482	GLI1	TERT	2735	7015	human	human	reporter	cell_line	CLO_0001235	not_applicable
16754645	MECP2	UBE3A	17257	22215	mouse	mouse	perturbation	primary_tissue	UBERON_0000955	P56
16267835	LEF1	RUNX2	16842	12393	mouse	mouse	perturbation	cell_line	CLO_0007582	not_applicable
26971355	MEIS1	RNF6	4211	6049	human	human	reporter	cell_line	CLO_0001230	not_applicable
26971355	MEIS1	RNF6	4211	6049	human	human	perturbation	cell_line	CLO_0003684	not_applicable
15857687	NRSF	NTRK3	5978	4916	human	human	reporter	cell_line	CLO_0006948	not_applicable
15857687	NRSF	NTRK3	5978	4916	human	human	reporter	cell_line	CLO_0008154	not_applicable
20584984	NEUROD1	MAFA	18012	389692	mouse	mouse	perturbation	primary_tissue	UBERON_0000006	E15.5
10884377	CTNNB1	POSTN	12387	50706	mouse	mouse	perturbation	cell_line	BTO_0003569	not_applicable
10884377	CTNNB1	PTGS2	12387	19225	mouse	mouse	perturbation	cell_line	BTO_0003569	not_applicable
