# Supplementary material for: Experiment level curation of transcriptional regulatory interactions in neurodevelopment
Source: PLoS Comput Biol. 2021 Oct 19;17(10):e1009484. doi: 10.1371/journal.pcbi.1009484 (PMC8565786; doi:10.1371/journal.pcbi.1009484)
Supplement: S12 Data — (TSV) [file pcbi.1009484.s034.tsv]

S12 Data. Curated records annotated with the PSI-MI vocabulary
DTRI_ID	Experiment_ID	TF_Entrez_ID	Target_Entrez_ID	Experiment_Type	Interaction_Type	Interaction_Type_MI	TF_Role	TF_Role_MI	Target_Role	Target_Role_MI	Exp_Method	Exp_Method_MI	Mode	Mode_MI	Curation_Content	Curation_Content_MI
tri_0891	exp_3052	18508	21808	binding	transcriptional regulation	MI_2247	regulator	MI_2274	regulator target	MI_2275	chip	MI_0402	not_applicable	not_applicable	experimentally observed	MI_1054
tri_0891	exp_3053	18508	21808	perturbation	transcriptional regulation	MI_2247	regulator	MI_2274	regulator target	MI_2275	het_knockout	MI_0223	activation	MI_2235	experimentally observed	MI_1054
tri_0844	exp_2714	18508	229759	binding	transcriptional regulation	MI_2247	regulator	MI_2274	regulator target	MI_2275	chip	MI_0402	not_applicable	not_applicable	experimentally observed	MI_1054
tri_0844	exp_3048	18508	229759	binding	transcriptional regulation	MI_2247	regulator	MI_2274	regulator target	MI_2275	chip	MI_0402	not_applicable	not_applicable	experimentally observed	MI_1054
tri_0844	exp_2715	18508	229759	binding	transcriptional regulation	MI_2247	regulator	MI_2274	regulator target	MI_2275	emsa	MI_0413	not_applicable	not_applicable	experimentally observed	MI_1054
tri_0844	exp_3049	18508	229759	perturbation	transcriptional regulation	MI_2247	regulator	MI_2274	regulator target	MI_2275	het_knockout	MI_0223	repression	MI_2240	experimentally observed	MI_1054
tri_0844	exp_2716	18508	229759	reporter	transcriptional regulation	MI_2247	regulator	MI_2274	regulator target	MI_2275	reporter	not_applicable	activation	MI_2235	experimentally observed	MI_1054
tri_0877	exp_3773	18508	18508	binding	transcriptional regulation	MI_2247	regulator	MI_2274	regulator target	MI_2275	chip	MI_0402	not_applicable	not_applicable	experimentally observed	MI_1054
tri_0877	exp_3774	18508	18508	binding	transcriptional regulation	MI_2247	regulator	MI_2274	regulator target	MI_2275	chip	MI_0402	not_applicable	not_applicable	experimentally observed	MI_1054
tri_0889	exp_2932	18508	20674	binding	transcriptional regulation	MI_2247	regulator	MI_2274	regulator target	MI_2275	chip	MI_0402	not_applicable	not_applicable	experimentally observed	MI_1054
tri_0889	exp_2934	18508	20674	perturbation	transcriptional regulation	MI_2247	regulator	MI_2274	regulator target	MI_2275	hom_knockout	MI_0223	activation	MI_2235	experimentally observed	MI_1054
tri_0889	exp_2933	18508	20674	reporter	transcriptional regulation	MI_2247	regulator	MI_2274	regulator target	MI_2275	reporter	not_applicable	activation	MI_2235	experimentally observed	MI_1054
tri_0863	exp_0619	5080	3651	binding	transcriptional regulation	MI_2247	regulator	MI_2274	regulator target	MI_2275	emsa	MI_0413	not_applicable	not_applicable	experimentally observed	MI_1054
tri_0863	exp_0617	18508	18609	binding	transcriptional regulation	MI_2247	regulator	MI_2274	regulator target	MI_2275	chip	MI_0402	not_applicable	not_applicable	experimentally observed	MI_1054
tri_0863	exp_0618	18508	18609	binding	transcriptional regulation	MI_2247	regulator	MI_2274	regulator target	MI_2275	emsa	MI_0413	not_applicable	not_applicable	experimentally observed	MI_1054
tri_0841	exp_3046	18508	23937	binding	transcriptional regulation	MI_2247	regulator	MI_2274	regulator target	MI_2275	chip	MI_0402	not_applicable	not_applicable	experimentally observed	MI_1054
tri_0841	exp_3047	18508	23937	perturbation	transcriptional regulation	MI_2247	regulator	MI_2274	regulator target	MI_2275	het_knockout	MI_0223	repression	MI_2240	experimentally observed	MI_1054
tri_0858	exp_0140	5080	2695	binding	transcriptional regulation	MI_2247	regulator	MI_2274	regulator target	MI_2275	emsa	MI_0413	not_applicable	not_applicable	experimentally observed	MI_1054
tri_0858	exp_0142	18508	2695	reporter	transcriptional regulation	MI_2247	regulator	MI_2274	regulator target	MI_2275	reporter	not_applicable	activation	MI_2235	experimentally observed	MI_1054
tri_0858	exp_0141	18508	2695	reporter	transcriptional regulation	MI_2247	regulator	MI_2274	regulator target	MI_2275	reporter	not_applicable	activation	MI_2235	experimentally observed	MI_1054
tri_0833	exp_3367	18508	50913	binding	transcriptional regulation	MI_2247	regulator	MI_2274	regulator target	MI_2275	chip	MI_0402	not_applicable	not_applicable	experimentally observed	MI_1054
tri_0833	exp_3369	18508	50913	perturbation	transcriptional regulation	MI_2247	regulator	MI_2274	regulator target	MI_2275	overexpression	MI_0506	repression	MI_2240	experimentally observed	MI_1054
tri_0833	exp_3368	18508	50913	reporter	transcriptional regulation	MI_2247	regulator	MI_2274	regulator target	MI_2275	reporter	not_applicable	repression	MI_2240	experimentally observed	MI_1054
tri_0848	exp_2402	18508	14526	perturbation	transcriptional regulation	MI_2247	regulator	MI_2274	regulator target	MI_2275	hom_knockout	MI_0223	activation	MI_2235	experimentally observed	MI_1054
tri_0848	exp_2403	18508	14526	perturbation	transcriptional regulation	MI_2247	regulator	MI_2274	regulator target	MI_2275	hom_knockout	MI_0223	activation	MI_2235	experimentally observed	MI_1054
tri_0869	exp_2291	5080	3859	perturbation	transcriptional regulation	MI_2247	regulator	MI_2274	regulator target	MI_2275	hom_knockout	MI_0223	activation	MI_2235	experimentally observed	MI_1054
tri_0872	exp_1671	5080	4233	binding	transcriptional regulation	MI_2247	regulator	MI_2274	regulator target	MI_2275	chip	MI_0402	not_applicable	not_applicable	experimentally observed	MI_1054
tri_0872	exp_1672	5080	4233	binding	transcriptional regulation	MI_2247	regulator	MI_2274	regulator target	MI_2275	emsa	MI_0413	not_applicable	not_applicable	experimentally observed	MI_1054
tri_0872	exp_1675	5080	4233	perturbation	transcriptional regulation	MI_2247	regulator	MI_2274	regulator target	MI_2275	knockdown	MI_0223	activation	MI_2235	experimentally observed	MI_1054
tri_0872	exp_1673	5080	4233	reporter	transcriptional regulation	MI_2247	regulator	MI_2274	regulator target	MI_2275	reporter	not_applicable	activation	MI_2235	experimentally observed	MI_1054
tri_0872	exp_1674	5080	4233	reporter	transcriptional regulation	MI_2247	regulator	MI_2274	regulator target	MI_2275	reporter	not_applicable	activation	MI_2235	experimentally observed	MI_1054
tri_0879	exp_3029	18508	18548	binding	transcriptional regulation	MI_2247	regulator	MI_2274	regulator target	MI_2275	chip	MI_0402	not_applicable	not_applicable	experimentally observed	MI_1054
tri_0879	exp_3031	18508	18548	perturbation	transcriptional regulation	MI_2247	regulator	MI_2274	regulator target	MI_2275	het_knockout	MI_0223	activation	MI_2235	experimentally observed	MI_1054
tri_0879	exp_3030	18508	18548	reporter	transcriptional regulation	MI_2247	regulator	MI_2274	regulator target	MI_2275	reporter	not_applicable	activation	MI_2235	experimentally observed	MI_1054
tri_0881	exp_3783	18508	19130	binding	transcriptional regulation	MI_2247	regulator	MI_2274	regulator target	MI_2275	chip	MI_0402	not_applicable	not_applicable	experimentally observed	MI_1054
tri_0881	exp_3784	18508	19130	perturbation	transcriptional regulation	MI_2247	regulator	MI_2274	regulator target	MI_2275	hom_knockout	MI_0223	activation	MI_2235	experimentally observed	MI_1054
tri_0887	exp_2472	18508	20473	binding	transcriptional regulation	MI_2247	regulator	MI_2274	regulator target	MI_2275	emsa	MI_0413	not_applicable	not_applicable	experimentally observed	MI_1054
tri_0887	exp_2474	18508	20473	perturbation	transcriptional regulation	MI_2247	regulator	MI_2274	regulator target	MI_2275	het_knockout	MI_0223	activation	MI_2235	experimentally observed	MI_1054
tri_0887	exp_2473	18508	20473	reporter	transcriptional regulation	MI_2247	regulator	MI_2274	regulator target	MI_2275	reporter	not_applicable	activation	MI_2235	experimentally observed	MI_1054
tri_0853	exp_2976	5080	218	binding	transcriptional regulation	MI_2247	regulator	MI_2274	regulator target	MI_2275	chip	MI_0402	not_applicable	not_applicable	experimentally observed	MI_1054
tri_0853	exp_2290	5080	218	perturbation	transcriptional regulation	MI_2247	regulator	MI_2274	regulator target	MI_2275	hom_knockout	MI_0223	activation	MI_2235	experimentally observed	MI_1054
tri_0853	exp_2973	18508	11670	binding	transcriptional regulation	MI_2247	regulator	MI_2274	regulator target	MI_2275	emsa	MI_0413	not_applicable	not_applicable	experimentally observed	MI_1054
tri_0853	exp_2974	18508	11670	perturbation	transcriptional regulation	MI_2247	regulator	MI_2274	regulator target	MI_2275	het_knockout	MI_0223	activation	MI_2235	experimentally observed	MI_1054
tri_0854	exp_1615	5080	220202	binding	transcriptional regulation	MI_2247	regulator	MI_2274	regulator target	MI_2275	chip	MI_0402	not_applicable	not_applicable	experimentally observed	MI_1054
tri_0854	exp_1617	5080	220202	binding	transcriptional regulation	MI_2247	regulator	MI_2274	regulator target	MI_2275	emsa	MI_0413	not_applicable	not_applicable	experimentally observed	MI_1054
tri_0854	exp_1616	5080	220202	reporter	transcriptional regulation	MI_2247	regulator	MI_2274	regulator target	MI_2275	reporter	not_applicable	activation	MI_2235	experimentally observed	MI_1054
tri_0854	exp_3065	18508	53404	perturbation	transcriptional regulation	MI_2247	regulator	MI_2274	regulator target	MI_2275	hom_knockout	MI_0223	activation	MI_2235	experimentally observed	MI_1054
tri_0884	exp_3711	18508	77578	binding	transcriptional regulation	MI_2247	regulator	MI_2274	regulator target	MI_2275	chip	MI_0402	not_applicable	not_applicable	experimentally observed	MI_1054
tri_0884	exp_3713	18508	77578	perturbation	transcriptional regulation	MI_2247	regulator	MI_2274	regulator target	MI_2275	hom_knockout	MI_0223	activation	MI_2235	experimentally observed	MI_1054
tri_0884	exp_3712	18508	77578	perturbation	transcriptional regulation	MI_2247	regulator	MI_2274	regulator target	MI_2275	knockdown	MI_0223	activation	MI_2235	experimentally observed	MI_1054
tri_0860	exp_3714	18508	80288	binding	transcriptional regulation	MI_2247	regulator	MI_2274	regulator target	MI_2275	chip	MI_0402	not_applicable	not_applicable	experimentally observed	MI_1054
tri_0860	exp_3716	18508	80288	perturbation	transcriptional regulation	MI_2247	regulator	MI_2274	regulator target	MI_2275	hom_knockout	MI_0223	activation	MI_2235	experimentally observed	MI_1054
tri_0860	exp_3715	18508	80288	perturbation	transcriptional regulation	MI_2247	regulator	MI_2274	regulator target	MI_2275	knockdown	MI_0223	activation	MI_2235	experimentally observed	MI_1054
tri_0832	exp_3607	18508	12571	binding	transcriptional regulation	MI_2247	regulator	MI_2274	regulator target	MI_2275	chip	MI_0402	not_applicable	not_applicable	experimentally observed	MI_1054
tri_0832	exp_3608	18508	12571	binding	transcriptional regulation	MI_2247	regulator	MI_2274	regulator target	MI_2275	emsa	MI_0413	not_applicable	not_applicable	experimentally observed	MI_1054
tri_0832	exp_3610	18508	12571	perturbation	transcriptional regulation	MI_2247	regulator	MI_2274	regulator target	MI_2275	hom_knockout	MI_0223	repression	MI_2240	experimentally observed	MI_1054
tri_0832	exp_3609	18508	12571	reporter	transcriptional regulation	MI_2247	regulator	MI_2274	regulator target	MI_2275	reporter	not_applicable	repression	MI_2240	experimentally observed	MI_1054
tri_0836	exp_2811	18508	12576	binding	transcriptional regulation	MI_2247	regulator	MI_2274	regulator target	MI_2275	chip	MI_0402	not_applicable	not_applicable	experimentally observed	MI_1054
tri_0836	exp_2812	18508	12576	binding	transcriptional regulation	MI_2247	regulator	MI_2274	regulator target	MI_2275	chip	MI_0402	not_applicable	not_applicable	experimentally observed	MI_1054
tri_0836	exp_2813	18508	12576	perturbation	transcriptional regulation	MI_2247	regulator	MI_2274	regulator target	MI_2275	hom_knockout	MI_0223	activation	MI_2235	experimentally observed	MI_1054
tri_0836	exp_2814	18508	12576	perturbation	transcriptional regulation	MI_2247	regulator	MI_2274	regulator target	MI_2275	hom_knockout	MI_0223	activation	MI_2235	experimentally observed	MI_1054
tri_0836	exp_2815	18508	12576	perturbation	transcriptional regulation	MI_2247	regulator	MI_2274	regulator target	MI_2275	hom_knockout	MI_0223	activation	MI_2235	experimentally observed	MI_1054
tri_0846	exp_2742	18508	12954	binding	transcriptional regulation	MI_2247	regulator	MI_2274	regulator target	MI_2275	chip	MI_0402	not_applicable	not_applicable	experimentally observed	MI_1054
tri_0837	exp_2742	18508	12954	binding	transcriptional regulation	MI_2247	regulator	MI_2274	regulator target	MI_2275	chip	MI_0402	not_applicable	not_applicable	experimentally observed	MI_1054
tri_0846	exp_3278	18508	12954	binding	transcriptional regulation	MI_2247	regulator	MI_2274	regulator target	MI_2275	chip	MI_0402	not_applicable	not_applicable	experimentally observed	MI_1054
tri_0837	exp_3278	18508	12954	binding	transcriptional regulation	MI_2247	regulator	MI_2274	regulator target	MI_2275	chip	MI_0402	not_applicable	not_applicable	experimentally observed	MI_1054
tri_0846	exp_3281	18508	12954	perturbation	transcriptional regulation	MI_2247	regulator	MI_2274	regulator target	MI_2275	hom_knockout	MI_0223	activation	MI_2235	experimentally observed	MI_1054
tri_0837	exp_3281	18508	12954	perturbation	transcriptional regulation	MI_2247	regulator	MI_2274	regulator target	MI_2275	hom_knockout	MI_0223	activation	MI_2235	experimentally observed	MI_1054
tri_0846	exp_2745	18508	12954	reporter	transcriptional regulation	MI_2247	regulator	MI_2274	regulator target	MI_2275	reporter	not_applicable	activation	MI_2235	experimentally observed	MI_1054
tri_0837	exp_2745	18508	12954	reporter	transcriptional regulation	MI_2247	regulator	MI_2274	regulator target	MI_2275	reporter	not_applicable	activation	MI_2235	experimentally observed	MI_1054
tri_0846	exp_3279	18508	12954	reporter	transcriptional regulation	MI_2247	regulator	MI_2274	regulator target	MI_2275	reporter	not_applicable	activation	MI_2235	experimentally observed	MI_1054
tri_0837	exp_3279	18508	12954	reporter	transcriptional regulation	MI_2247	regulator	MI_2274	regulator target	MI_2275	reporter	not_applicable	activation	MI_2235	experimentally observed	MI_1054
tri_0846	exp_3280	18508	12954	reporter	transcriptional regulation	MI_2247	regulator	MI_2274	regulator target	MI_2275	reporter	not_applicable	activation	MI_2235	experimentally observed	MI_1054
tri_0837	exp_3280	18508	12954	reporter	transcriptional regulation	MI_2247	regulator	MI_2274	regulator target	MI_2275	reporter	not_applicable	activation	MI_2235	experimentally observed	MI_1054
tri_0847	exp_3944	18508	12955	binding	transcriptional regulation	MI_2247	regulator	MI_2274	regulator target	MI_2275	emsa	MI_0413	not_applicable	not_applicable	experimentally observed	MI_1054
tri_0847	exp_2603	18508	12955	reporter	transcriptional regulation	MI_2247	regulator	MI_2274	regulator target	MI_2275	reporter	not_applicable	activation	MI_2235	experimentally observed	MI_1054
tri_0847	exp_3945	18508	12955	reporter	transcriptional regulation	MI_2247	regulator	MI_2274	regulator target	MI_2275	reporter	not_applicable	activation	MI_2235	experimentally observed	MI_1054
tri_0859	exp_0444	5080	27122	perturbation	transcriptional regulation	MI_2247	regulator	MI_2274	regulator target	MI_2275	knockdown	MI_0223	activation	MI_2235	experimentally observed	MI_1054
tri_0859	exp_0445	5080	27122	perturbation	transcriptional regulation	MI_2247	regulator	MI_2274	regulator target	MI_2275	knockdown	MI_0223	repression	MI_2240	experimentally observed	MI_1054
tri_0859	exp_0446	5080	27122	perturbation	transcriptional regulation	MI_2247	regulator	MI_2274	regulator target	MI_2275	knockdown	MI_0223	repression	MI_2240	experimentally observed	MI_1054
tri_0859	exp_0447	5080	27122	perturbation	transcriptional regulation	MI_2247	regulator	MI_2274	regulator target	MI_2275	knockdown	MI_0223	repression	MI_2240	experimentally observed	MI_1054
tri_0859	exp_0448	5080	27122	perturbation	transcriptional regulation	MI_2247	regulator	MI_2274	regulator target	MI_2275	knockdown	MI_0223	repression	MI_2240	experimentally observed	MI_1054
tri_0859	exp_0449	5080	27122	perturbation	transcriptional regulation	MI_2247	regulator	MI_2274	regulator target	MI_2275	knockdown	MI_0223	repression	MI_2240	experimentally observed	MI_1054
tri_0859	exp_3486	18508	50781	binding	transcriptional regulation	MI_2247	regulator	MI_2274	regulator target	MI_2275	chip	MI_0402	not_applicable	not_applicable	experimentally observed	MI_1054
tri_0859	exp_1098	18508	50781	binding	transcriptional regulation	MI_2247	regulator	MI_2274	regulator target	MI_2275	emsa	MI_0413	not_applicable	not_applicable	experimentally observed	MI_1054
tri_0859	exp_3487	18508	50781	perturbation	transcriptional regulation	MI_2247	regulator	MI_2274	regulator target	MI_2275	het_knockout	MI_0223	repression	MI_2240	experimentally observed	MI_1054
tri_0859	exp_0443	18508	50781	perturbation	transcriptional regulation	MI_2247	regulator	MI_2274	regulator target	MI_2275	overexpression	MI_0506	activation	MI_2235	experimentally observed	MI_1054
tri_0859	exp_2015	18508	50781	reporter	transcriptional regulation	MI_2247	regulator	MI_2274	regulator target	MI_2275	reporter	not_applicable	repression	MI_2240	experimentally observed	MI_1054
tri_0859	exp_1099	18508	50781	reporter	transcriptional regulation	MI_2247	regulator	MI_2274	regulator target	MI_2275	reporter	not_applicable	activation	MI_2235	experimentally observed	MI_1054
tri_0859	exp_1100	18508	50781	reporter	transcriptional regulation	MI_2247	regulator	MI_2274	regulator target	MI_2275	reporter	not_applicable	activation	MI_2235	experimentally observed	MI_1054
tri_0894	exp_3484	18508	14170	binding	transcriptional regulation	MI_2247	regulator	MI_2274	regulator target	MI_2275	chip	MI_0402	not_applicable	not_applicable	experimentally observed	MI_1054
tri_0894	exp_3485	18508	14170	perturbation	transcriptional regulation	MI_2247	regulator	MI_2274	regulator target	MI_2275	het_knockout	MI_0223	repression	MI_2240	experimentally observed	MI_1054
tri_0894	exp_2014	18508	14170	reporter	transcriptional regulation	MI_2247	regulator	MI_2274	regulator target	MI_2275	reporter	not_applicable	repression	MI_2240	experimentally observed	MI_1054
tri_0882	exp_2618	18508	14378	binding	transcriptional regulation	MI_2247	regulator	MI_2274	regulator target	MI_2275	chip	MI_0402	not_applicable	not_applicable	experimentally observed	MI_1054
tri_0882	exp_2619	18508	14378	binding	transcriptional regulation	MI_2247	regulator	MI_2274	regulator target	MI_2275	emsa	MI_0413	not_applicable	not_applicable	experimentally observed	MI_1054
tri_0857	exp_2497	18508	103988	binding	transcriptional regulation	MI_2247	regulator	MI_2274	regulator target	MI_2275	chip	MI_0402	not_applicable	not_applicable	experimentally observed	MI_1054
tri_0861	exp_0740	18508	15436	binding	transcriptional regulation	MI_2247	regulator	MI_2274	regulator target	MI_2275	chip	MI_0402	not_applicable	not_applicable	experimentally observed	MI_1054
tri_0861	exp_0741	18508	15436	binding	transcriptional regulation	MI_2247	regulator	MI_2274	regulator target	MI_2275	chip	MI_0402	not_applicable	not_applicable	experimentally observed	MI_1054
tri_0861	exp_0742	18508	15436	binding	transcriptional regulation	MI_2247	regulator	MI_2274	regulator target	MI_2275	emsa	MI_0413	not_applicable	not_applicable	experimentally observed	MI_1054
tri_0861	exp_0743	18508	15436	perturbation	transcriptional regulation	MI_2247	regulator	MI_2274	regulator target	MI_2275	hom_knockout	MI_0223	activation	MI_2235	experimentally observed	MI_1054
tri_0871	exp_3399	18508	17132	binding	transcriptional regulation	MI_2247	regulator	MI_2274	regulator target	MI_2275	chip	MI_0402	not_applicable	not_applicable	experimentally observed	MI_1054
tri_0871	exp_3401	18508	17132	perturbation	transcriptional regulation	MI_2247	regulator	MI_2274	regulator target	MI_2275	hom_knockout	MI_0223	activation	MI_2235	experimentally observed	MI_1054
tri_0871	exp_3402	18508	17132	perturbation	transcriptional regulation	MI_2247	regulator	MI_2274	regulator target	MI_2275	hom_knockout	MI_0223	activation	MI_2235	experimentally observed	MI_1054
tri_0871	exp_3400	18508	17132	reporter	transcriptional regulation	MI_2247	regulator	MI_2274	regulator target	MI_2275	reporter	not_applicable	activation	MI_2235	experimentally observed	MI_1054
tri_0870	exp_0924	18508	378435	binding	transcriptional regulation	MI_2247	regulator	MI_2274	regulator target	MI_2275	chip	MI_0402	not_applicable	not_applicable	experimentally observed	MI_1054
tri_0870	exp_0925	18508	378435	binding	transcriptional regulation	MI_2247	regulator	MI_2274	regulator target	MI_2275	emsa	MI_0413	not_applicable	not_applicable	experimentally observed	MI_1054
tri_0870	exp_0926	18508	378435	perturbation	transcriptional regulation	MI_2247	regulator	MI_2274	regulator target	MI_2275	hom_knockout	MI_0223	activation	MI_2235	experimentally observed	MI_1054
tri_0874	exp_2415	18508	17395	binding	transcriptional regulation	MI_2247	regulator	MI_2274	regulator target	MI_2275	emsa	MI_0413	not_applicable	not_applicable	experimentally observed	MI_1054
tri_0874	exp_2416	18508	17395	reporter	transcriptional regulation	MI_2247	regulator	MI_2274	regulator target	MI_2275	reporter	not_applicable	activation	MI_2235	experimentally observed	MI_1054
tri_0886	exp_3779	18508	11924	binding	transcriptional regulation	MI_2247	regulator	MI_2274	regulator target	MI_2275	chip	MI_0402	not_applicable	not_applicable	experimentally observed	MI_1054
tri_0886	exp_0632	18508	11924	binding	transcriptional regulation	MI_2247	regulator	MI_2274	regulator target	MI_2275	emsa	MI_0413	not_applicable	not_applicable	experimentally observed	MI_1054
tri_0886	exp_0634	18508	11924	perturbation	transcriptional regulation	MI_2247	regulator	MI_2274	regulator target	MI_2275	hom_knockout	MI_0223	activation	MI_2235	experimentally observed	MI_1054
tri_0886	exp_3780	18508	11924	perturbation	transcriptional regulation	MI_2247	regulator	MI_2274	regulator target	MI_2275	hom_knockout	MI_0223	activation	MI_2235	experimentally observed	MI_1054
tri_0886	exp_0633	18508	11924	reporter	transcriptional regulation	MI_2247	regulator	MI_2274	regulator target	MI_2275	reporter	not_applicable	activation	MI_2235	experimentally observed	MI_1054
tri_0875	exp_3728	18508	18286	binding	transcriptional regulation	MI_2247	regulator	MI_2274	regulator target	MI_2275	chip	MI_0402	not_applicable	not_applicable	experimentally observed	MI_1054
tri_0875	exp_3729	18508	18286	binding	transcriptional regulation	MI_2247	regulator	MI_2274	regulator target	MI_2275	emsa	MI_0413	not_applicable	not_applicable	experimentally observed	MI_1054
tri_0875	exp_3731	18508	18286	perturbation	transcriptional regulation	MI_2247	regulator	MI_2274	regulator target	MI_2275	hom_knockout	MI_0223	activation	MI_2235	experimentally observed	MI_1054
tri_0875	exp_3730	18508	18286	reporter	transcriptional regulation	MI_2247	regulator	MI_2274	regulator target	MI_2275	reporter	not_applicable	activation	MI_2235	experimentally observed	MI_1054
tri_0876	exp_2420	18508	18504	binding	transcriptional regulation	MI_2247	regulator	MI_2274	regulator target	MI_2275	emsa	MI_0413	not_applicable	not_applicable	experimentally observed	MI_1054
tri_0876	exp_2422	18508	18504	perturbation	transcriptional regulation	MI_2247	regulator	MI_2274	regulator target	MI_2275	hom_knockout	MI_0223	repression	MI_2240	experimentally observed	MI_1054
tri_0876	exp_2421	18508	18504	reporter	transcriptional regulation	MI_2247	regulator	MI_2274	regulator target	MI_2275	reporter	not_applicable	repression	MI_2240	experimentally observed	MI_1054
tri_0883	exp_3394	18508	19771	binding	transcriptional regulation	MI_2247	regulator	MI_2274	regulator target	MI_2275	chip	MI_0402	not_applicable	not_applicable	experimentally observed	MI_1054
tri_0883	exp_3396	18508	19771	perturbation	transcriptional regulation	MI_2247	regulator	MI_2274	regulator target	MI_2275	hom_knockout	MI_0223	activation	MI_2235	experimentally observed	MI_1054
tri_0883	exp_3395	18508	19771	reporter	transcriptional regulation	MI_2247	regulator	MI_2274	regulator target	MI_2275	reporter	not_applicable	activation	MI_2235	experimentally observed	MI_1054
tri_0878	exp_1057	18508	74499	binding	transcriptional regulation	MI_2247	regulator	MI_2274	regulator target	MI_2275	chip	MI_0402	not_applicable	not_applicable	experimentally observed	MI_1054
tri_0878	exp_1059	18508	74499	perturbation	transcriptional regulation	MI_2247	regulator	MI_2274	regulator target	MI_2275	knockdown	MI_0223	activation	MI_2235	experimentally observed	MI_1054
tri_0878	exp_1058	18508	74499	reporter	transcriptional regulation	MI_2247	regulator	MI_2274	regulator target	MI_2275	reporter	not_applicable	activation	MI_2235	experimentally observed	MI_1054
tri_0834	exp_2294	5080	10218	perturbation	transcriptional regulation	MI_2247	regulator	MI_2274	regulator target	MI_2275	hom_knockout	MI_0223	activation	MI_2235	experimentally observed	MI_1054
tri_0835	exp_2820	18508	12575	perturbation	transcriptional regulation	MI_2247	regulator	MI_2274	regulator target	MI_2275	hom_knockout	MI_0223	activation	MI_2235	experimentally observed	MI_1054
tri_0835	exp_2821	18508	12575	perturbation	transcriptional regulation	MI_2247	regulator	MI_2274	regulator target	MI_2275	hom_knockout	MI_0223	activation	MI_2235	experimentally observed	MI_1054
tri_0835	exp_2822	18508	12575	perturbation	transcriptional regulation	MI_2247	regulator	MI_2274	regulator target	MI_2275	hom_knockout	MI_0223	activation	MI_2235	experimentally observed	MI_1054
tri_0838	exp_2817	18508	12577	perturbation	transcriptional regulation	MI_2247	regulator	MI_2274	regulator target	MI_2275	hom_knockout	MI_0223	activation	MI_2235	experimentally observed	MI_1054
tri_0838	exp_2818	18508	12577	perturbation	transcriptional regulation	MI_2247	regulator	MI_2274	regulator target	MI_2275	hom_knockout	MI_0223	activation	MI_2235	experimentally observed	MI_1054
tri_0838	exp_2819	18508	12577	perturbation	transcriptional regulation	MI_2247	regulator	MI_2274	regulator target	MI_2275	hom_knockout	MI_0223	activation	MI_2235	experimentally observed	MI_1054
tri_0839	exp_2816	18508	12578	perturbation	transcriptional regulation	MI_2247	regulator	MI_2274	regulator target	MI_2275	hom_knockout	MI_0223	activation	MI_2235	experimentally observed	MI_1054
tri_0840	exp_2823	18508	12581	perturbation	transcriptional regulation	MI_2247	regulator	MI_2274	regulator target	MI_2275	hom_knockout	MI_0223	activation	MI_2235	experimentally observed	MI_1054
tri_0842	exp_3050	18508	54141	binding	transcriptional regulation	MI_2247	regulator	MI_2274	regulator target	MI_2275	chip	MI_0402	not_applicable	not_applicable	experimentally observed	MI_1054
tri_0842	exp_3051	18508	54141	perturbation	transcriptional regulation	MI_2247	regulator	MI_2274	regulator target	MI_2275	het_knockout	MI_0223	activation	MI_2235	experimentally observed	MI_1054
tri_0843	exp_2341	5080	114793	perturbation	transcriptional regulation	MI_2247	regulator	MI_2274	regulator target	MI_2275	overexpression	MI_0506	activation	MI_2235	experimentally observed	MI_1054
tri_0843	exp_2340	5080	114793	reporter	transcriptional regulation	MI_2247	regulator	MI_2274	regulator target	MI_2275	reporter	not_applicable	activation	MI_2235	experimentally observed	MI_1054
tri_0845	exp_2293	5080	1191	perturbation	transcriptional regulation	MI_2247	regulator	MI_2274	regulator target	MI_2275	hom_knockout	MI_0223	activation	MI_2235	experimentally observed	MI_1054
tri_0849	exp_3044	18508	13003	binding	transcriptional regulation	MI_2247	regulator	MI_2274	regulator target	MI_2275	chip	MI_0402	not_applicable	not_applicable	experimentally observed	MI_1054
tri_0849	exp_3045	18508	13003	perturbation	transcriptional regulation	MI_2247	regulator	MI_2274	regulator target	MI_2275	het_knockout	MI_0223	repression	MI_2240	experimentally observed	MI_1054
tri_0850	exp_3789	18508	14843	binding	transcriptional regulation	MI_2247	regulator	MI_2274	regulator target	MI_2275	chip	MI_0402	not_applicable	not_applicable	experimentally observed	MI_1054
tri_0850	exp_3790	18508	14843	perturbation	transcriptional regulation	MI_2247	regulator	MI_2274	regulator target	MI_2275	hom_knockout	MI_0223	repression	MI_2240	experimentally observed	MI_1054
tri_0851	exp_3785	18508	13797	binding	transcriptional regulation	MI_2247	regulator	MI_2274	regulator target	MI_2275	chip	MI_0402	not_applicable	not_applicable	experimentally observed	MI_1054
tri_0851	exp_3786	18508	13797	perturbation	transcriptional regulation	MI_2247	regulator	MI_2274	regulator target	MI_2275	hom_knockout	MI_0223	repression	MI_2240	experimentally observed	MI_1054
tri_0852	exp_3777	18508	270190	binding	transcriptional regulation	MI_2247	regulator	MI_2274	regulator target	MI_2275	chip	MI_0402	not_applicable	not_applicable	experimentally observed	MI_1054
tri_0852	exp_3778	18508	270190	perturbation	transcriptional regulation	MI_2247	regulator	MI_2274	regulator target	MI_2275	hom_knockout	MI_0223	repression	MI_2240	experimentally observed	MI_1054
tri_0855	exp_3488	5080	21426	perturbation	transcriptional regulation	MI_2247	regulator	MI_2274	regulator target	MI_2275	overexpression	MI_0506	activation	MI_2235	experimentally observed	MI_1054
tri_0855	exp_3482	18508	21426	binding	transcriptional regulation	MI_2247	regulator	MI_2274	regulator target	MI_2275	chip	MI_0402	not_applicable	not_applicable	experimentally observed	MI_1054
tri_0855	exp_3483	18508	21426	perturbation	transcriptional regulation	MI_2247	regulator	MI_2274	regulator target	MI_2275	het_knockout	MI_0223	activation	MI_2235	experimentally observed	MI_1054
tri_0855	exp_2013	18508	21426	reporter	transcriptional regulation	MI_2247	regulator	MI_2274	regulator target	MI_2275	reporter	not_applicable	activation	MI_2235	experimentally observed	MI_1054
tri_0856	exp_2299	5080	2312	perturbation	transcriptional regulation	MI_2247	regulator	MI_2274	regulator target	MI_2275	hom_knockout	MI_0223	repression	MI_2240	experimentally observed	MI_1054
tri_0862	exp_2498	18508	16334	binding	transcriptional regulation	MI_2247	regulator	MI_2274	regulator target	MI_2275	chip	MI_0402	not_applicable	not_applicable	experimentally observed	MI_1054
tri_0864	exp_1370	5080	3676	reporter	transcriptional regulation	MI_2247	regulator	MI_2274	regulator target	MI_2275	reporter	not_applicable	activation	MI_2235	experimentally observed	MI_1054
tri_0864	exp_1369	18508	16401	binding	transcriptional regulation	MI_2247	regulator	MI_2274	regulator target	MI_2275	emsa	MI_0413	not_applicable	not_applicable	experimentally observed	MI_1054
tri_0865	exp_2297	5080	3713	perturbation	transcriptional regulation	MI_2247	regulator	MI_2274	regulator target	MI_2275	hom_knockout	MI_0223	repression	MI_2240	experimentally observed	MI_1054
tri_0866	exp_2298	5080	3848	perturbation	transcriptional regulation	MI_2247	regulator	MI_2274	regulator target	MI_2275	hom_knockout	MI_0223	repression	MI_2240	experimentally observed	MI_1054
tri_0867	exp_2292	5080	3850	perturbation	transcriptional regulation	MI_2247	regulator	MI_2274	regulator target	MI_2275	hom_knockout	MI_0223	activation	MI_2235	experimentally observed	MI_1054
tri_0868	exp_2296	5080	3858	perturbation	transcriptional regulation	MI_2247	regulator	MI_2274	regulator target	MI_2275	hom_knockout	MI_0223	repression	MI_2240	experimentally observed	MI_1054
tri_0873	exp_3775	18508	17172	binding	transcriptional regulation	MI_2247	regulator	MI_2274	regulator target	MI_2275	chip	MI_0402	not_applicable	not_applicable	experimentally observed	MI_1054
tri_0873	exp_3776	18508	17172	perturbation	transcriptional regulation	MI_2247	regulator	MI_2274	regulator target	MI_2275	hom_knockout	MI_0223	repression	MI_2240	experimentally observed	MI_1054
tri_0880	exp_3787	18508	54713	binding	transcriptional regulation	MI_2247	regulator	MI_2274	regulator target	MI_2275	chip	MI_0402	not_applicable	not_applicable	experimentally observed	MI_1054
tri_0880	exp_3788	18508	54713	perturbation	transcriptional regulation	MI_2247	regulator	MI_2274	regulator target	MI_2275	hom_knockout	MI_0223	repression	MI_2240	experimentally observed	MI_1054
tri_0885	exp_3781	18508	242523	binding	transcriptional regulation	MI_2247	regulator	MI_2274	regulator target	MI_2275	chip	MI_0402	not_applicable	not_applicable	experimentally observed	MI_1054
tri_0885	exp_3782	18508	242523	perturbation	transcriptional regulation	MI_2247	regulator	MI_2274	regulator target	MI_2275	hom_knockout	MI_0223	activation	MI_2235	experimentally observed	MI_1054
tri_0888	exp_1134	18508	20511	binding	transcriptional regulation	MI_2247	regulator	MI_2274	regulator target	MI_2275	chip	MI_0402	not_applicable	not_applicable	experimentally observed	MI_1054
tri_0888	exp_1135	18508	20511	binding	transcriptional regulation	MI_2247	regulator	MI_2274	regulator target	MI_2275	chip	MI_0402	not_applicable	not_applicable	experimentally observed	MI_1054
tri_0888	exp_1136	18508	20511	binding	transcriptional regulation	MI_2247	regulator	MI_2274	regulator target	MI_2275	emsa	MI_0413	not_applicable	not_applicable	experimentally observed	MI_1054
tri_0888	exp_1138	18508	20511	perturbation	transcriptional regulation	MI_2247	regulator	MI_2274	regulator target	MI_2275	overexpression	MI_0506	activation	MI_2235	experimentally observed	MI_1054
tri_0890	exp_3971	18508	21416	perturbation	transcriptional regulation	MI_2247	regulator	MI_2274	regulator target	MI_2275	hom_knockout	MI_0223	activation	MI_2235	experimentally observed	MI_1054
tri_0892	exp_2295	5080	7086	perturbation	transcriptional regulation	MI_2247	regulator	MI_2274	regulator target	MI_2275	hom_knockout	MI_0223	activation	MI_2235	experimentally observed	MI_1054
tri_0893	exp_3669	18508	226025	reporter	transcriptional regulation	MI_2247	regulator	MI_2274	regulator target	MI_2275	reporter	not_applicable	repression	MI_2240	experimentally observed	MI_1054
tri_1109	exp_2777	20674	13590	binding	transcriptional regulation	MI_2247	regulator	MI_2274	regulator target	MI_2275	chip	MI_0402	not_applicable	not_applicable	experimentally observed	MI_1054
tri_1109	exp_2778	20674	13590	binding	transcriptional regulation	MI_2247	regulator	MI_2274	regulator target	MI_2275	emsa	MI_0413	not_applicable	not_applicable	experimentally observed	MI_1054
tri_1142	exp_2695	6657	79923	binding	transcriptional regulation	MI_2247	regulator	MI_2274	regulator target	MI_2275	chip	MI_0402	not_applicable	not_applicable	experimentally observed	MI_1054
tri_1142	exp_2693	20674	71950	binding	transcriptional regulation	MI_2247	regulator	MI_2274	regulator target	MI_2275	chip	MI_0402	not_applicable	not_applicable	experimentally observed	MI_1054
tri_1142	exp_3632	20674	71950	binding	transcriptional regulation	MI_2247	regulator	MI_2274	regulator target	MI_2275	chip	MI_0402	not_applicable	not_applicable	experimentally observed	MI_1054
tri_1142	exp_3480	20674	71950	perturbation	transcriptional regulation	MI_2247	regulator	MI_2274	regulator target	MI_2275	overexpression	MI_0506	activation	MI_2235	experimentally observed	MI_1054
tri_1142	exp_0781	20674	71950	reporter	transcriptional regulation	MI_2247	regulator	MI_2274	regulator target	MI_2275	reporter	not_applicable	repression	MI_2240	experimentally observed	MI_1054
tri_1142	exp_3478	20674	71950	reporter	transcriptional regulation	MI_2247	regulator	MI_2274	regulator target	MI_2275	reporter	not_applicable	activation	MI_2235	experimentally observed	MI_1054
tri_1142	exp_2697	20674	71950	reporter	transcriptional regulation	MI_2247	regulator	MI_2274	regulator target	MI_2275	reporter	not_applicable	activation	MI_2235	experimentally observed	MI_1054
tri_1137	exp_0056	6657	6657	binding	transcriptional regulation	MI_2247	regulator	MI_2274	regulator target	MI_2275	chip	MI_0402	not_applicable	not_applicable	experimentally observed	MI_1054
tri_1137	exp_0058	20674	20674	binding	transcriptional regulation	MI_2247	regulator	MI_2274	regulator target	MI_2275	chip	MI_0402	not_applicable	not_applicable	experimentally observed	MI_1054
tri_1137	exp_0053	20674	20674	reporter	transcriptional regulation	MI_2247	regulator	MI_2274	regulator target	MI_2275	reporter	not_applicable	activation	MI_2235	experimentally observed	MI_1054
tri_1137	exp_0779	20674	20674	reporter	transcriptional regulation	MI_2247	regulator	MI_2274	regulator target	MI_2275	reporter	not_applicable	repression	MI_2240	experimentally observed	MI_1054
tri_1145	exp_3674	6657	8626	binding	transcriptional regulation	MI_2247	regulator	MI_2274	regulator target	MI_2275	chip	MI_0402	not_applicable	not_applicable	experimentally observed	MI_1054
tri_1145	exp_3675	20674	22061	reporter	transcriptional regulation	MI_2247	regulator	MI_2274	regulator target	MI_2275	reporter	not_applicable	activation	MI_2235	experimentally observed	MI_1054
tri_1115	exp_0590	6657	14175	binding	transcriptional regulation	MI_2247	regulator	MI_2274	regulator target	MI_2275	emsa	MI_0413	not_applicable	not_applicable	experimentally observed	MI_1054
tri_1115	exp_1184	6657	14175	reporter	transcriptional regulation	MI_2247	regulator	MI_2274	regulator target	MI_2275	reporter	not_applicable	activation	MI_2235	experimentally observed	MI_1054
tri_1115	exp_3631	20674	14175	binding	transcriptional regulation	MI_2247	regulator	MI_2274	regulator target	MI_2275	chip	MI_0402	not_applicable	not_applicable	experimentally observed	MI_1054
tri_1115	exp_0588	20674	14175	binding	transcriptional regulation	MI_2247	regulator	MI_2274	regulator target	MI_2275	emsa	MI_0413	not_applicable	not_applicable	experimentally observed	MI_1054
tri_1115	exp_1182	20674	14175	reporter	transcriptional regulation	MI_2247	regulator	MI_2274	regulator target	MI_2275	reporter	not_applicable	activation	MI_2235	experimentally observed	MI_1054
tri_1115	exp_2646	20674	14175	reporter	transcriptional regulation	MI_2247	regulator	MI_2274	regulator target	MI_2275	reporter	not_applicable	repression	MI_2240	experimentally observed	MI_1054
tri_1115	exp_0780	20674	14175	reporter	transcriptional regulation	MI_2247	regulator	MI_2274	regulator target	MI_2275	reporter	not_applicable	repression	MI_2240	experimentally observed	MI_1054
tri_1130	exp_0042	6657	5460	binding	transcriptional regulation	MI_2247	regulator	MI_2274	regulator target	MI_2275	chip	MI_0402	not_applicable	not_applicable	experimentally observed	MI_1054
tri_1130	exp_0044	6657	5460	binding	transcriptional regulation	MI_2247	regulator	MI_2274	regulator target	MI_2275	emsa	MI_0413	not_applicable	not_applicable	experimentally observed	MI_1054
tri_1130	exp_0046	6657	5460	reporter	transcriptional regulation	MI_2247	regulator	MI_2274	regulator target	MI_2275	reporter	not_applicable	activation	MI_2235	experimentally observed	MI_1054
tri_1130	exp_0838	20674	18999	binding	transcriptional regulation	MI_2247	regulator	MI_2274	regulator target	MI_2275	chip	MI_0402	not_applicable	not_applicable	experimentally observed	MI_1054
tri_1130	exp_0048	20674	18999	binding	transcriptional regulation	MI_2247	regulator	MI_2274	regulator target	MI_2275	chip	MI_0402	not_applicable	not_applicable	experimentally observed	MI_1054
tri_1130	exp_2663	20674	18999	binding	transcriptional regulation	MI_2247	regulator	MI_2274	regulator target	MI_2275	emsa	MI_0413	not_applicable	not_applicable	experimentally observed	MI_1054
tri_1130	exp_0052	20674	18999	perturbation	transcriptional regulation	MI_2247	regulator	MI_2274	regulator target	MI_2275	knockdown	MI_0223	activation	MI_2235	experimentally observed	MI_1054
tri_1130	exp_0050	20674	18999	reporter	transcriptional regulation	MI_2247	regulator	MI_2274	regulator target	MI_2275	reporter	not_applicable	activation	MI_2235	experimentally observed	MI_1054
tri_1130	exp_0783	20674	18999	reporter	transcriptional regulation	MI_2247	regulator	MI_2274	regulator target	MI_2275	reporter	not_applicable	repression	MI_2240	experimentally observed	MI_1054
tri_1130	exp_0839	20674	18999	reporter	transcriptional regulation	MI_2247	regulator	MI_2274	regulator target	MI_2275	reporter	not_applicable	activation	MI_2235	experimentally observed	MI_1054
tri_1143	exp_2396	20674	22286	binding	transcriptional regulation	MI_2247	regulator	MI_2274	regulator target	MI_2275	emsa	MI_0413	not_applicable	not_applicable	experimentally observed	MI_1054
tri_1143	exp_2397	20674	22286	reporter	transcriptional regulation	MI_2247	regulator	MI_2274	regulator target	MI_2275	reporter	not_applicable	activation	MI_2235	experimentally observed	MI_1054
tri_1143	exp_0782	20674	22286	reporter	transcriptional regulation	MI_2247	regulator	MI_2274	regulator target	MI_2275	reporter	not_applicable	repression	MI_2240	experimentally observed	MI_1054
tri_1131	exp_1532	6657	595	binding	transcriptional regulation	MI_2247	regulator	MI_2274	regulator target	MI_2275	chip	MI_0402	not_applicable	not_applicable	experimentally observed	MI_1054
tri_1131	exp_1535	6657	595	perturbation	transcriptional regulation	MI_2247	regulator	MI_2274	regulator target	MI_2275	overexpression	MI_0506	activation	MI_2235	experimentally observed	MI_1054
tri_1131	exp_1533	6657	595	reporter	transcriptional regulation	MI_2247	regulator	MI_2274	regulator target	MI_2275	reporter	not_applicable	activation	MI_2235	experimentally observed	MI_1054
tri_1131	exp_1534	6657	595	reporter	transcriptional regulation	MI_2247	regulator	MI_2274	regulator target	MI_2275	reporter	not_applicable	activation	MI_2235	experimentally observed	MI_1054
tri_1131	exp_1113	20674	12443	binding	transcriptional regulation	MI_2247	regulator	MI_2274	regulator target	MI_2275	chip	MI_0402	not_applicable	not_applicable	experimentally observed	MI_1054
tri_1131	exp_1114	20674	12443	binding	transcriptional regulation	MI_2247	regulator	MI_2274	regulator target	MI_2275	emsa	MI_0413	not_applicable	not_applicable	experimentally observed	MI_1054
tri_1131	exp_1117	20674	12443	perturbation	transcriptional regulation	MI_2247	regulator	MI_2274	regulator target	MI_2275	knockdown	MI_0223	repression	MI_2240	experimentally observed	MI_1054
tri_1131	exp_1115	20674	12443	reporter	transcriptional regulation	MI_2247	regulator	MI_2274	regulator target	MI_2275	reporter	not_applicable	repression	MI_2240	experimentally observed	MI_1054
tri_1131	exp_1116	20674	12443	reporter	transcriptional regulation	MI_2247	regulator	MI_2274	regulator target	MI_2275	reporter	not_applicable	repression	MI_2240	experimentally observed	MI_1054
tri_1128	exp_2807	20674	18508	binding	transcriptional regulation	MI_2247	regulator	MI_2274	regulator target	MI_2275	emsa	MI_0413	not_applicable	not_applicable	experimentally observed	MI_1054
tri_1128	exp_2808	20674	18508	reporter	transcriptional regulation	MI_2247	regulator	MI_2274	regulator target	MI_2275	reporter	not_applicable	activation	MI_2235	experimentally observed	MI_1054
tri_1144	exp_0787	20674	332221	binding	transcriptional regulation	MI_2247	regulator	MI_2274	regulator target	MI_2275	chip	MI_0402	not_applicable	not_applicable	experimentally observed	MI_1054
tri_1144	exp_0789	20674	332221	perturbation	transcriptional regulation	MI_2247	regulator	MI_2274	regulator target	MI_2275	knockdown	MI_0223	activation	MI_2235	experimentally observed	MI_1054
tri_1144	exp_0788	20674	332221	reporter	transcriptional regulation	MI_2247	regulator	MI_2274	regulator target	MI_2275	reporter	not_applicable	activation	MI_2235	experimentally observed	MI_1054
tri_1136	exp_1175	20674	12159	perturbation	transcriptional regulation	MI_2247	regulator	MI_2274	regulator target	MI_2275	hom_knockout	MI_0223	activation	MI_2235	experimentally observed	MI_1054
tri_1126	exp_0987	20674	11921	binding	transcriptional regulation	MI_2247	regulator	MI_2274	regulator target	MI_2275	chip	MI_0402	not_applicable	not_applicable	experimentally observed	MI_1054
tri_1126	exp_0989	20674	11921	perturbation	transcriptional regulation	MI_2247	regulator	MI_2274	regulator target	MI_2275	knockdown	MI_0223	activation	MI_2235	experimentally observed	MI_1054
tri_1126	exp_0988	20674	11921	reporter	transcriptional regulation	MI_2247	regulator	MI_2274	regulator target	MI_2275	reporter	not_applicable	activation	MI_2235	experimentally observed	MI_1054
tri_1120	exp_1990	6657	332	perturbation	transcriptional regulation	MI_2247	regulator	MI_2274	regulator target	MI_2275	knockdown	MI_0223	repression	MI_2240	experimentally observed	MI_1054
tri_1120	exp_1036	20674	11799	binding	transcriptional regulation	MI_2247	regulator	MI_2274	regulator target	MI_2275	chip	MI_0402	not_applicable	not_applicable	experimentally observed	MI_1054
tri_1120	exp_1038	20674	11799	perturbation	transcriptional regulation	MI_2247	regulator	MI_2274	regulator target	MI_2275	knockdown	MI_0223	activation	MI_2235	experimentally observed	MI_1054
tri_1120	exp_1037	20674	11799	reporter	transcriptional regulation	MI_2247	regulator	MI_2274	regulator target	MI_2275	reporter	not_applicable	activation	MI_2235	experimentally observed	MI_1054
tri_1108	exp_1989	6657	1027	perturbation	transcriptional regulation	MI_2247	regulator	MI_2274	regulator target	MI_2275	knockdown	MI_0223	repression	MI_2240	experimentally observed	MI_1054
tri_1108	exp_1988	6657	1027	perturbation	transcriptional regulation	MI_2247	regulator	MI_2274	regulator target	MI_2275	overexpression	MI_0506	repression	MI_2240	experimentally observed	MI_1054
tri_1108	exp_1024	20674	12576	binding	transcriptional regulation	MI_2247	regulator	MI_2274	regulator target	MI_2275	chip	MI_0402	not_applicable	not_applicable	experimentally observed	MI_1054
tri_1108	exp_1026	20674	12576	perturbation	transcriptional regulation	MI_2247	regulator	MI_2274	regulator target	MI_2275	hom_knockout	MI_0223	activation	MI_2235	experimentally observed	MI_1054
tri_1108	exp_1025	20674	12576	reporter	transcriptional regulation	MI_2247	regulator	MI_2274	regulator target	MI_2275	reporter	not_applicable	activation	MI_2235	experimentally observed	MI_1054
tri_1113	exp_3158	20674	13649	binding	transcriptional regulation	MI_2247	regulator	MI_2274	regulator target	MI_2275	chip	MI_0402	not_applicable	not_applicable	experimentally observed	MI_1054
tri_1113	exp_3160	20674	13649	perturbation	transcriptional regulation	MI_2247	regulator	MI_2274	regulator target	MI_2275	knockdown	MI_0223	activation	MI_2235	experimentally observed	MI_1054
tri_1113	exp_3159	20674	13649	reporter	transcriptional regulation	MI_2247	regulator	MI_2274	regulator target	MI_2275	reporter	not_applicable	activation	MI_2235	experimentally observed	MI_1054
tri_1119	exp_3340	6657	2737	binding	transcriptional regulation	MI_2247	regulator	MI_2274	regulator target	MI_2275	chip	MI_0402	not_applicable	not_applicable	experimentally observed	MI_1054
tri_1119	exp_1858	6657	2737	perturbation	transcriptional regulation	MI_2247	regulator	MI_2274	regulator target	MI_2275	knockdown	MI_0223	activation	MI_2235	experimentally observed	MI_1054
tri_1119	exp_3333	20674	14634	binding	transcriptional regulation	MI_2247	regulator	MI_2274	regulator target	MI_2275	chip	MI_0402	not_applicable	not_applicable	experimentally observed	MI_1054
tri_1119	exp_1845	20674	14634	perturbation	transcriptional regulation	MI_2247	regulator	MI_2274	regulator target	MI_2275	knockdown	MI_0223	activation	MI_2235	experimentally observed	MI_1054
tri_1119	exp_1852	20674	14634	perturbation	transcriptional regulation	MI_2247	regulator	MI_2274	regulator target	MI_2275	knockdown	MI_0223	activation	MI_2235	experimentally observed	MI_1054
tri_1111	exp_3338	6657	182	binding	transcriptional regulation	MI_2247	regulator	MI_2274	regulator target	MI_2275	chip	MI_0402	not_applicable	not_applicable	experimentally observed	MI_1054
tri_1111	exp_1856	6657	182	perturbation	transcriptional regulation	MI_2247	regulator	MI_2274	regulator target	MI_2275	knockdown	MI_0223	activation	MI_2235	experimentally observed	MI_1054
tri_1111	exp_3331	20674	16449	binding	transcriptional regulation	MI_2247	regulator	MI_2274	regulator target	MI_2275	chip	MI_0402	not_applicable	not_applicable	experimentally observed	MI_1054
tri_1111	exp_1843	20674	16449	perturbation	transcriptional regulation	MI_2247	regulator	MI_2274	regulator target	MI_2275	knockdown	MI_0223	activation	MI_2235	experimentally observed	MI_1054
tri_1111	exp_1850	20674	16449	perturbation	transcriptional regulation	MI_2247	regulator	MI_2274	regulator target	MI_2275	knockdown	MI_0223	activation	MI_2235	experimentally observed	MI_1054
tri_1124	exp_3341	6657	4613	binding	transcriptional regulation	MI_2247	regulator	MI_2274	regulator target	MI_2275	chip	MI_0402	not_applicable	not_applicable	experimentally observed	MI_1054
tri_1124	exp_3334	20674	18109	binding	transcriptional regulation	MI_2247	regulator	MI_2274	regulator target	MI_2275	chip	MI_0402	not_applicable	not_applicable	experimentally observed	MI_1054
tri_1124	exp_1846	20674	18109	perturbation	transcriptional regulation	MI_2247	regulator	MI_2274	regulator target	MI_2275	knockdown	MI_0223	activation	MI_2235	experimentally observed	MI_1054
tri_1124	exp_1853	20674	18109	perturbation	transcriptional regulation	MI_2247	regulator	MI_2274	regulator target	MI_2275	knockdown	MI_0223	activation	MI_2235	experimentally observed	MI_1054
tri_1127	exp_3758	20674	18012	binding	transcriptional regulation	MI_2247	regulator	MI_2274	regulator target	MI_2275	chip	MI_0402	not_applicable	not_applicable	experimentally observed	MI_1054
tri_1127	exp_3759	20674	18012	perturbation	transcriptional regulation	MI_2247	regulator	MI_2274	regulator target	MI_2275	hom_knockout	MI_0223	activation	MI_2235	experimentally observed	MI_1054
tri_1138	exp_3594	20674	21869	binding	transcriptional regulation	MI_2247	regulator	MI_2274	regulator target	MI_2275	chip	MI_0402	not_applicable	not_applicable	experimentally observed	MI_1054
tri_1138	exp_3596	20674	21869	perturbation	transcriptional regulation	MI_2247	regulator	MI_2274	regulator target	MI_2275	hom_knockout	MI_0223	activation	MI_2235	experimentally observed	MI_1054
tri_1138	exp_3597	20674	21869	perturbation	transcriptional regulation	MI_2247	regulator	MI_2274	regulator target	MI_2275	hom_knockout	MI_0223	activation	MI_2235	experimentally observed	MI_1054
tri_1138	exp_3598	20674	21869	perturbation	transcriptional regulation	MI_2247	regulator	MI_2274	regulator target	MI_2275	hom_knockout	MI_0223	activation	MI_2235	experimentally observed	MI_1054
tri_1138	exp_3595	20674	21869	reporter	transcriptional regulation	MI_2247	regulator	MI_2274	regulator target	MI_2275	reporter	not_applicable	activation	MI_2235	experimentally observed	MI_1054
tri_1139	exp_1243	20674	21907	binding	transcriptional regulation	MI_2247	regulator	MI_2274	regulator target	MI_2275	chip	MI_0402	not_applicable	not_applicable	experimentally observed	MI_1054
tri_1139	exp_1244	20674	21907	perturbation	transcriptional regulation	MI_2247	regulator	MI_2274	regulator target	MI_2275	knockdown	MI_0223	activation	MI_2235	experimentally observed	MI_1054
tri_1139	exp_1245	20674	21907	reporter	transcriptional regulation	MI_2247	regulator	MI_2274	regulator target	MI_2275	reporter	not_applicable	activation	MI_2235	experimentally observed	MI_1054
tri_1134	exp_0899	20674	20423	binding	transcriptional regulation	MI_2247	regulator	MI_2274	regulator target	MI_2275	chip	MI_0402	not_applicable	not_applicable	experimentally observed	MI_1054
tri_1134	exp_0900	20674	20423	binding	transcriptional regulation	MI_2247	regulator	MI_2274	regulator target	MI_2275	emsa	MI_0413	not_applicable	not_applicable	experimentally observed	MI_1054
tri_1134	exp_0901	20674	20423	perturbation	transcriptional regulation	MI_2247	regulator	MI_2274	regulator target	MI_2275	hom_knockout	MI_0223	activation	MI_2235	experimentally observed	MI_1054
tri_1135	exp_3624	20674	20473	binding	transcriptional regulation	MI_2247	regulator	MI_2274	regulator target	MI_2275	chip	MI_0402	not_applicable	not_applicable	experimentally observed	MI_1054
tri_1135	exp_3625	20674	20473	binding	transcriptional regulation	MI_2247	regulator	MI_2274	regulator target	MI_2275	emsa	MI_0413	not_applicable	not_applicable	experimentally observed	MI_1054
tri_1135	exp_3626	20674	20473	reporter	transcriptional regulation	MI_2247	regulator	MI_2274	regulator target	MI_2275	reporter	not_applicable	activation	MI_2235	experimentally observed	MI_1054
tri_1107	exp_2266	6657	1026	perturbation	transcriptional regulation	MI_2247	regulator	MI_2274	regulator target	MI_2275	knockdown	MI_0223	repression	MI_2240	experimentally observed	MI_1054
tri_1107	exp_2267	6657	1026	perturbation	transcriptional regulation	MI_2247	regulator	MI_2274	regulator target	MI_2275	knockdown	MI_0223	repression	MI_2240	experimentally observed	MI_1054
tri_1107	exp_2268	6657	1026	perturbation	transcriptional regulation	MI_2247	regulator	MI_2274	regulator target	MI_2275	knockdown	MI_0223	repression	MI_2240	experimentally observed	MI_1054
tri_1107	exp_2269	6657	1026	perturbation	transcriptional regulation	MI_2247	regulator	MI_2274	regulator target	MI_2275	overexpression	MI_0506	repression	MI_2240	experimentally observed	MI_1054
tri_1107	exp_1250	20674	12575	perturbation	transcriptional regulation	MI_2247	regulator	MI_2274	regulator target	MI_2275	knockdown	MI_0223	repression	MI_2240	experimentally observed	MI_1054
tri_1110	exp_3760	20674	223227	binding	transcriptional regulation	MI_2247	regulator	MI_2274	regulator target	MI_2275	chip	MI_0402	not_applicable	not_applicable	experimentally observed	MI_1054
tri_1110	exp_3761	20674	223227	perturbation	transcriptional regulation	MI_2247	regulator	MI_2274	regulator target	MI_2275	hom_knockout	MI_0223	activation	MI_2235	experimentally observed	MI_1054
tri_1112	exp_3537	20674	11614	binding	transcriptional regulation	MI_2247	regulator	MI_2274	regulator target	MI_2275	emsa	MI_0413	not_applicable	not_applicable	experimentally observed	MI_1054
tri_1112	exp_3539	20674	11614	perturbation	transcriptional regulation	MI_2247	regulator	MI_2274	regulator target	MI_2275	knockdown	MI_0223	activation	MI_2235	experimentally observed	MI_1054
tri_1114	exp_1248	20674	12140	perturbation	transcriptional regulation	MI_2247	regulator	MI_2274	regulator target	MI_2275	knockdown	MI_0223	activation	MI_2235	experimentally observed	MI_1054
tri_1116	exp_3676	6657	2627	binding	transcriptional regulation	MI_2247	regulator	MI_2274	regulator target	MI_2275	chip	MI_0402	not_applicable	not_applicable	experimentally observed	MI_1054
tri_1116	exp_3677	20674	14465	reporter	transcriptional regulation	MI_2247	regulator	MI_2274	regulator target	MI_2275	reporter	not_applicable	activation	MI_2235	experimentally observed	MI_1054
tri_1117	exp_1249	20674	14580	perturbation	transcriptional regulation	MI_2247	regulator	MI_2274	regulator target	MI_2275	knockdown	MI_0223	activation	MI_2235	experimentally observed	MI_1054
tri_1118	exp_3339	6657	2736	binding	transcriptional regulation	MI_2247	regulator	MI_2274	regulator target	MI_2275	chip	MI_0402	not_applicable	not_applicable	experimentally observed	MI_1054
tri_1118	exp_1857	6657	2736	perturbation	transcriptional regulation	MI_2247	regulator	MI_2274	regulator target	MI_2275	knockdown	MI_0223	activation	MI_2235	experimentally observed	MI_1054
tri_1118	exp_3332	20674	14633	binding	transcriptional regulation	MI_2247	regulator	MI_2274	regulator target	MI_2275	chip	MI_0402	not_applicable	not_applicable	experimentally observed	MI_1054
tri_1118	exp_1844	20674	14633	perturbation	transcriptional regulation	MI_2247	regulator	MI_2274	regulator target	MI_2275	knockdown	MI_0223	activation	MI_2235	experimentally observed	MI_1054
tri_1118	exp_1851	20674	14633	perturbation	transcriptional regulation	MI_2247	regulator	MI_2274	regulator target	MI_2275	knockdown	MI_0223	activation	MI_2235	experimentally observed	MI_1054
tri_1121	exp_3343	6657	3516	binding	transcriptional regulation	MI_2247	regulator	MI_2274	regulator target	MI_2275	chip	MI_0402	not_applicable	not_applicable	experimentally observed	MI_1054
tri_1121	exp_3336	20674	19664	binding	transcriptional regulation	MI_2247	regulator	MI_2274	regulator target	MI_2275	chip	MI_0402	not_applicable	not_applicable	experimentally observed	MI_1054
tri_1121	exp_1848	20674	19664	perturbation	transcriptional regulation	MI_2247	regulator	MI_2274	regulator target	MI_2275	knockdown	MI_0223	activation	MI_2235	experimentally observed	MI_1054
tri_1121	exp_1854	20674	19664	perturbation	transcriptional regulation	MI_2247	regulator	MI_2274	regulator target	MI_2275	knockdown	MI_0223	activation	MI_2235	experimentally observed	MI_1054
tri_1122	exp_3342	6657	388585	binding	transcriptional regulation	MI_2247	regulator	MI_2274	regulator target	MI_2275	chip	MI_0402	not_applicable	not_applicable	experimentally observed	MI_1054
tri_1122	exp_3335	20674	15208	binding	transcriptional regulation	MI_2247	regulator	MI_2274	regulator target	MI_2275	chip	MI_0402	not_applicable	not_applicable	experimentally observed	MI_1054
tri_1122	exp_1847	20674	15208	perturbation	transcriptional regulation	MI_2247	regulator	MI_2274	regulator target	MI_2275	knockdown	MI_0223	activation	MI_2235	experimentally observed	MI_1054
tri_1122	exp_1172	20674	15208	reporter	transcriptional regulation	MI_2247	regulator	MI_2274	regulator target	MI_2275	reporter	not_applicable	activation	MI_2235	experimentally observed	MI_1054
tri_1122	exp_1173	20674	15208	reporter	transcriptional regulation	MI_2247	regulator	MI_2274	regulator target	MI_2275	reporter	not_applicable	activation	MI_2235	experimentally observed	MI_1054
tri_1123	exp_0867	6657	407028	binding	transcriptional regulation	MI_2247	regulator	MI_2274	regulator target	MI_2275	chip	MI_0402	not_applicable	not_applicable	experimentally observed	MI_1054
tri_1123	exp_0868	6657	407028	binding	transcriptional regulation	MI_2247	regulator	MI_2274	regulator target	MI_2275	emsa	MI_0413	not_applicable	not_applicable	experimentally observed	MI_1054
tri_1123	exp_0161	6657	407028	perturbation	transcriptional regulation	MI_2247	regulator	MI_2274	regulator target	MI_2275	knockdown	MI_0223	activation	MI_2235	experimentally observed	MI_1054
tri_1123	exp_0869	6657	407028	reporter	transcriptional regulation	MI_2247	regulator	MI_2274	regulator target	MI_2275	reporter	not_applicable	activation	MI_2235	experimentally observed	MI_1054
tri_1123	exp_0870	6657	407028	reporter	transcriptional regulation	MI_2247	regulator	MI_2274	regulator target	MI_2275	reporter	not_applicable	activation	MI_2235	experimentally observed	MI_1054
tri_1125	exp_3764	20674	17873	binding	transcriptional regulation	MI_2247	regulator	MI_2274	regulator target	MI_2275	chip	MI_0402	not_applicable	not_applicable	experimentally observed	MI_1054
tri_1125	exp_3765	20674	17873	perturbation	transcriptional regulation	MI_2247	regulator	MI_2274	regulator target	MI_2275	hom_knockout	MI_0223	activation	MI_2235	experimentally observed	MI_1054
tri_1129	exp_2226	6657	51592	binding	transcriptional regulation	MI_2247	regulator	MI_2274	regulator target	MI_2275	chip	MI_0402	not_applicable	not_applicable	experimentally observed	MI_1054
tri_1129	exp_2228	6657	51592	perturbation	transcriptional regulation	MI_2247	regulator	MI_2274	regulator target	MI_2275	overexpression	MI_0506	repression	MI_2240	experimentally observed	MI_1054
tri_1129	exp_2229	6657	51592	perturbation	transcriptional regulation	MI_2247	regulator	MI_2274	regulator target	MI_2275	overexpression	MI_0506	repression	MI_2240	experimentally observed	MI_1054
tri_1129	exp_2227	6657	51592	reporter	transcriptional regulation	MI_2247	regulator	MI_2274	regulator target	MI_2275	reporter	not_applicable	repression	MI_2240	experimentally observed	MI_1054
tri_1132	exp_3762	20674	12064	binding	transcriptional regulation	MI_2247	regulator	MI_2274	regulator target	MI_2275	chip	MI_0402	not_applicable	not_applicable	experimentally observed	MI_1054
tri_1132	exp_3763	20674	12064	perturbation	transcriptional regulation	MI_2247	regulator	MI_2274	regulator target	MI_2275	hom_knockout	MI_0223	activation	MI_2235	experimentally observed	MI_1054
tri_1133	exp_3756	20674	11924	binding	transcriptional regulation	MI_2247	regulator	MI_2274	regulator target	MI_2275	chip	MI_0402	not_applicable	not_applicable	experimentally observed	MI_1054
tri_1133	exp_3757	20674	11924	perturbation	transcriptional regulation	MI_2247	regulator	MI_2274	regulator target	MI_2275	hom_knockout	MI_0223	activation	MI_2235	experimentally observed	MI_1054
tri_1140	exp_3344	6657	7289	binding	transcriptional regulation	MI_2247	regulator	MI_2274	regulator target	MI_2275	chip	MI_0402	not_applicable	not_applicable	experimentally observed	MI_1054
tri_1140	exp_3337	20674	22158	binding	transcriptional regulation	MI_2247	regulator	MI_2274	regulator target	MI_2275	chip	MI_0402	not_applicable	not_applicable	experimentally observed	MI_1054
tri_1140	exp_1849	20674	22158	perturbation	transcriptional regulation	MI_2247	regulator	MI_2274	regulator target	MI_2275	knockdown	MI_0223	activation	MI_2235	experimentally observed	MI_1054
tri_1140	exp_1855	20674	22158	perturbation	transcriptional regulation	MI_2247	regulator	MI_2274	regulator target	MI_2275	knockdown	MI_0223	activation	MI_2235	experimentally observed	MI_1054
tri_1141	exp_2103	6657	7291	binding	transcriptional regulation	MI_2247	regulator	MI_2274	regulator target	MI_2275	chip	MI_0402	not_applicable	not_applicable	experimentally observed	MI_1054
tri_1141	exp_2104	6657	7291	perturbation	transcriptional regulation	MI_2247	regulator	MI_2274	regulator target	MI_2275	knockdown	MI_0223	repression	MI_2240	experimentally observed	MI_1054
tri_1146	exp_1987	6657	898	perturbation	transcriptional regulation	MI_2247	regulator	MI_2274	regulator target	MI_2275	knockdown	MI_0223	activation	MI_2235	experimentally observed	MI_1054
tri_1146	exp_1986	6657	898	perturbation	transcriptional regulation	MI_2247	regulator	MI_2274	regulator target	MI_2275	overexpression	MI_0506	activation	MI_2235	experimentally observed	MI_1054
tri_1438	exp_0266	861	5197	binding	transcriptional regulation	MI_2247	regulator	MI_2274	regulator target	MI_2275	chip	MI_0402	not_applicable	not_applicable	experimentally observed	MI_1054
tri_1438	exp_0267	861	5197	reporter	transcriptional regulation	MI_2247	regulator	MI_2274	regulator target	MI_2275	reporter	not_applicable	activation	MI_2235	experimentally observed	MI_1054
tri_1426	exp_0790	861	3558	binding	transcriptional regulation	MI_2247	regulator	MI_2274	regulator target	MI_2275	chip	MI_0402	not_applicable	not_applicable	experimentally observed	MI_1054
tri_1426	exp_0791	12394	16183	binding	transcriptional regulation	MI_2247	regulator	MI_2274	regulator target	MI_2275	chip	MI_0402	not_applicable	not_applicable	experimentally observed	MI_1054
tri_1426	exp_0792	12394	16183	binding	transcriptional regulation	MI_2247	regulator	MI_2274	regulator target	MI_2275	emsa	MI_0413	not_applicable	not_applicable	experimentally observed	MI_1054
tri_1426	exp_0090	12394	16183	perturbation	transcriptional regulation	MI_2247	regulator	MI_2274	regulator target	MI_2275	overexpression	MI_0506	activation	MI_2235	experimentally observed	MI_1054
tri_1426	exp_0793	12394	16183	reporter	transcriptional regulation	MI_2247	regulator	MI_2274	regulator target	MI_2275	reporter	not_applicable	activation	MI_2235	experimentally observed	MI_1054
tri_1423	exp_0091	861	3458	binding	transcriptional regulation	MI_2247	regulator	MI_2274	regulator target	MI_2275	chip	MI_0402	not_applicable	not_applicable	experimentally observed	MI_1054
tri_1423	exp_0800	12394	15978	binding	transcriptional regulation	MI_2247	regulator	MI_2274	regulator target	MI_2275	chip	MI_0402	not_applicable	not_applicable	experimentally observed	MI_1054
tri_1423	exp_0801	12394	15978	perturbation	transcriptional regulation	MI_2247	regulator	MI_2274	regulator target	MI_2275	overexpression	MI_0506	activation	MI_2235	experimentally observed	MI_1054
tri_1443	exp_0824	12394	20375	binding	transcriptional regulation	MI_2247	regulator	MI_2274	regulator target	MI_2275	chip	MI_0402	not_applicable	not_applicable	experimentally observed	MI_1054
tri_1443	exp_3636	12394	20375	binding	transcriptional regulation	MI_2247	regulator	MI_2274	regulator target	MI_2275	chip	MI_0402	not_applicable	not_applicable	experimentally observed	MI_1054
tri_1443	exp_3637	12394	20375	binding	transcriptional regulation	MI_2247	regulator	MI_2274	regulator target	MI_2275	chip	MI_0402	not_applicable	not_applicable	experimentally observed	MI_1054
tri_1443	exp_0825	12394	20375	binding	transcriptional regulation	MI_2247	regulator	MI_2274	regulator target	MI_2275	emsa	MI_0413	not_applicable	not_applicable	experimentally observed	MI_1054
tri_1443	exp_0831	12394	20375	perturbation	transcriptional regulation	MI_2247	regulator	MI_2274	regulator target	MI_2275	hom_knockout	MI_0223	activation	MI_2235	experimentally observed	MI_1054
tri_1443	exp_0832	12394	20375	perturbation	transcriptional regulation	MI_2247	regulator	MI_2274	regulator target	MI_2275	hom_knockout	MI_0223	activation	MI_2235	experimentally observed	MI_1054
tri_1443	exp_0833	12394	20375	perturbation	transcriptional regulation	MI_2247	regulator	MI_2274	regulator target	MI_2275	hom_knockout	MI_0223	activation	MI_2235	experimentally observed	MI_1054
tri_1443	exp_0834	12394	20375	perturbation	transcriptional regulation	MI_2247	regulator	MI_2274	regulator target	MI_2275	hom_knockout	MI_0223	activation	MI_2235	experimentally observed	MI_1054
tri_1443	exp_0828	12394	20375	perturbation	transcriptional regulation	MI_2247	regulator	MI_2274	regulator target	MI_2275	hom_knockout	MI_0223	activation	MI_2235	experimentally observed	MI_1054
tri_1443	exp_0829	12394	20375	perturbation	transcriptional regulation	MI_2247	regulator	MI_2274	regulator target	MI_2275	hom_knockout	MI_0223	activation	MI_2235	experimentally observed	MI_1054
tri_1443	exp_0830	12394	20375	perturbation	transcriptional regulation	MI_2247	regulator	MI_2274	regulator target	MI_2275	hom_knockout	MI_0223	activation	MI_2235	experimentally observed	MI_1054
tri_1443	exp_0827	12394	20375	perturbation	transcriptional regulation	MI_2247	regulator	MI_2274	regulator target	MI_2275	knockdown	MI_0223	activation	MI_2235	experimentally observed	MI_1054
tri_1443	exp_3635	12394	20375	reporter	transcriptional regulation	MI_2247	regulator	MI_2274	regulator target	MI_2275	reporter	not_applicable	repression	MI_2240	experimentally observed	MI_1054
tri_1443	exp_0826	12394	20375	reporter	transcriptional regulation	MI_2247	regulator	MI_2274	regulator target	MI_2275	reporter	not_applicable	activation	MI_2235	experimentally observed	MI_1054
tri_1414	exp_0999	861	12606	binding	transcriptional regulation	MI_2247	regulator	MI_2274	regulator target	MI_2275	emsa	MI_0413	not_applicable	not_applicable	experimentally observed	MI_1054
tri_1414	exp_0998	861	12606	perturbation	transcriptional regulation	MI_2247	regulator	MI_2274	regulator target	MI_2275	overexpression	MI_0506	activation	MI_2235	experimentally observed	MI_1054
tri_1414	exp_0992	12394	12606	binding	transcriptional regulation	MI_2247	regulator	MI_2274	regulator target	MI_2275	chip	MI_0402	not_applicable	not_applicable	experimentally observed	MI_1054
tri_1414	exp_0993	12394	12606	binding	transcriptional regulation	MI_2247	regulator	MI_2274	regulator target	MI_2275	emsa	MI_0413	not_applicable	not_applicable	experimentally observed	MI_1054
tri_1414	exp_0995	12394	12606	perturbation	transcriptional regulation	MI_2247	regulator	MI_2274	regulator target	MI_2275	hom_knockout	MI_0223	activation	MI_2235	experimentally observed	MI_1054
tri_1414	exp_0996	12394	12606	perturbation	transcriptional regulation	MI_2247	regulator	MI_2274	regulator target	MI_2275	hom_knockout	MI_0223	activation	MI_2235	experimentally observed	MI_1054
tri_1414	exp_0997	12394	12606	perturbation	transcriptional regulation	MI_2247	regulator	MI_2274	regulator target	MI_2275	hom_knockout	MI_0223	activation	MI_2235	experimentally observed	MI_1054
tri_1414	exp_0994	12394	12606	reporter	transcriptional regulation	MI_2247	regulator	MI_2274	regulator target	MI_2275	reporter	not_applicable	activation	MI_2235	experimentally observed	MI_1054
tri_1420	exp_0236	861	239	binding	transcriptional regulation	MI_2247	regulator	MI_2274	regulator target	MI_2275	chip	MI_0402	not_applicable	not_applicable	experimentally observed	MI_1054
tri_1420	exp_0237	861	239	binding	transcriptional regulation	MI_2247	regulator	MI_2274	regulator target	MI_2275	emsa	MI_0413	not_applicable	not_applicable	experimentally observed	MI_1054
tri_1420	exp_0239	861	239	perturbation	transcriptional regulation	MI_2247	regulator	MI_2274	regulator target	MI_2275	knockdown	MI_0223	activation	MI_2235	experimentally observed	MI_1054
tri_1420	exp_0238	861	239	reporter	transcriptional regulation	MI_2247	regulator	MI_2274	regulator target	MI_2275	reporter	not_applicable	activation	MI_2235	experimentally observed	MI_1054
tri_1416	exp_2712	12394	1436	binding	transcriptional regulation	MI_2247	regulator	MI_2274	regulator target	MI_2275	emsa	MI_0413	not_applicable	not_applicable	experimentally observed	MI_1054
tri_1416	exp_2711	12394	12978	binding	transcriptional regulation	MI_2247	regulator	MI_2274	regulator target	MI_2275	emsa	MI_0413	not_applicable	not_applicable	experimentally observed	MI_1054
tri_1416	exp_2713	12394	12978	reporter	transcriptional regulation	MI_2247	regulator	MI_2274	regulator target	MI_2275	reporter	not_applicable	activation	MI_2235	experimentally observed	MI_1054
tri_1430	exp_0381	861	407018	binding	transcriptional regulation	MI_2247	regulator	MI_2274	regulator target	MI_2275	chip	MI_0402	not_applicable	not_applicable	experimentally observed	MI_1054
tri_1430	exp_0382	861	407018	binding	transcriptional regulation	MI_2247	regulator	MI_2274	regulator target	MI_2275	chip	MI_0402	not_applicable	not_applicable	experimentally observed	MI_1054
tri_1430	exp_0383	861	407018	binding	transcriptional regulation	MI_2247	regulator	MI_2274	regulator target	MI_2275	emsa	MI_0413	not_applicable	not_applicable	experimentally observed	MI_1054
tri_1430	exp_0384	861	407018	binding	transcriptional regulation	MI_2247	regulator	MI_2274	regulator target	MI_2275	emsa	MI_0413	not_applicable	not_applicable	experimentally observed	MI_1054
tri_1430	exp_0385	861	407018	perturbation	transcriptional regulation	MI_2247	regulator	MI_2274	regulator target	MI_2275	knockdown	MI_0223	activation	MI_2235	experimentally observed	MI_1054
tri_1430	exp_0386	861	407018	perturbation	transcriptional regulation	MI_2247	regulator	MI_2274	regulator target	MI_2275	knockdown	MI_0223	activation	MI_2235	experimentally observed	MI_1054
tri_1433	exp_0153	861	4352	binding	transcriptional regulation	MI_2247	regulator	MI_2274	regulator target	MI_2275	chip	MI_0402	not_applicable	not_applicable	experimentally observed	MI_1054
tri_1433	exp_0155	861	4352	binding	transcriptional regulation	MI_2247	regulator	MI_2274	regulator target	MI_2275	emsa	MI_0413	not_applicable	not_applicable	experimentally observed	MI_1054
tri_1433	exp_0154	861	4352	binding	transcriptional regulation	MI_2247	regulator	MI_2274	regulator target	MI_2275	emsa	MI_0413	not_applicable	not_applicable	experimentally observed	MI_1054
tri_1433	exp_0158	861	4352	perturbation	transcriptional regulation	MI_2247	regulator	MI_2274	regulator target	MI_2275	het_knockout	MI_0223	repression	MI_2240	experimentally observed	MI_1054
tri_1433	exp_0157	861	4352	perturbation	transcriptional regulation	MI_2247	regulator	MI_2274	regulator target	MI_2275	knockout	MI_0223	repression	MI_2240	experimentally observed	MI_1054
tri_1433	exp_0156	861	4352	reporter	transcriptional regulation	MI_2247	regulator	MI_2274	regulator target	MI_2275	reporter	not_applicable	activation	MI_2235	experimentally observed	MI_1054
tri_1433	exp_0159	861	4352	reporter	transcriptional regulation	MI_2247	regulator	MI_2274	regulator target	MI_2275	reporter	not_applicable	activation	MI_2235	experimentally observed	MI_1054
tri_1413	exp_2020	861	10398	binding	transcriptional regulation	MI_2247	regulator	MI_2274	regulator target	MI_2275	chip	MI_0402	not_applicable	not_applicable	experimentally observed	MI_1054
tri_1413	exp_2021	861	10398	reporter	transcriptional regulation	MI_2247	regulator	MI_2274	regulator target	MI_2275	reporter	not_applicable	activation	MI_2235	experimentally observed	MI_1054
tri_1437	exp_0261	861	5196	binding	transcriptional regulation	MI_2247	regulator	MI_2274	regulator target	MI_2275	chip	MI_0402	not_applicable	not_applicable	experimentally observed	MI_1054
tri_1437	exp_0262	861	5196	binding	transcriptional regulation	MI_2247	regulator	MI_2274	regulator target	MI_2275	emsa	MI_0413	not_applicable	not_applicable	experimentally observed	MI_1054
tri_1437	exp_0264	861	5196	perturbation	transcriptional regulation	MI_2247	regulator	MI_2274	regulator target	MI_2275	knockdown	MI_0223	activation	MI_2235	experimentally observed	MI_1054
tri_1437	exp_0265	861	5196	perturbation	transcriptional regulation	MI_2247	regulator	MI_2274	regulator target	MI_2275	overexpression	MI_0506	activation	MI_2235	experimentally observed	MI_1054
tri_1437	exp_0263	861	5196	reporter	transcriptional regulation	MI_2247	regulator	MI_2274	regulator target	MI_2275	reporter	not_applicable	activation	MI_2235	experimentally observed	MI_1054
tri_1440	exp_0273	861	5588	binding	transcriptional regulation	MI_2247	regulator	MI_2274	regulator target	MI_2275	chip	MI_0402	not_applicable	not_applicable	experimentally observed	MI_1054
tri_1440	exp_0274	861	5588	binding	transcriptional regulation	MI_2247	regulator	MI_2274	regulator target	MI_2275	emsa	MI_0413	not_applicable	not_applicable	experimentally observed	MI_1054
tri_1440	exp_0276	861	5588	perturbation	transcriptional regulation	MI_2247	regulator	MI_2274	regulator target	MI_2275	knockdown	MI_0223	activation	MI_2235	experimentally observed	MI_1054
tri_1440	exp_0275	861	5588	reporter	transcriptional regulation	MI_2247	regulator	MI_2274	regulator target	MI_2275	reporter	not_applicable	activation	MI_2235	experimentally observed	MI_1054
tri_1421	exp_3329	12394	101602	binding	transcriptional regulation	MI_2247	regulator	MI_2274	regulator target	MI_2275	chip	MI_0402	not_applicable	not_applicable	experimentally observed	MI_1054
tri_1421	exp_3330	12394	101602	perturbation	transcriptional regulation	MI_2247	regulator	MI_2274	regulator target	MI_2275	hom_knockout	MI_0223	activation	MI_2235	experimentally observed	MI_1054
tri_1432	exp_2438	12394	11870	perturbation	transcriptional regulation	MI_2247	regulator	MI_2274	regulator target	MI_2275	overexpression	MI_0506	activation	MI_2235	experimentally observed	MI_1054
tri_1451	exp_3197	12394	12518	perturbation	transcriptional regulation	MI_2247	regulator	MI_2274	regulator target	MI_2275	overexpression	MI_0506	activation	MI_2235	experimentally observed	MI_1054
tri_1412	exp_3374	12394	12578	binding	transcriptional regulation	MI_2247	regulator	MI_2274	regulator target	MI_2275	chip	MI_0402	not_applicable	not_applicable	experimentally observed	MI_1054
tri_1412	exp_3376	12394	12578	perturbation	transcriptional regulation	MI_2247	regulator	MI_2274	regulator target	MI_2275	hom_knockout	MI_0223	activation	MI_2235	experimentally observed	MI_1054
tri_1412	exp_3375	12394	12578	reporter	transcriptional regulation	MI_2247	regulator	MI_2274	regulator target	MI_2275	reporter	not_applicable	activation	MI_2235	experimentally observed	MI_1054
tri_1424	exp_2675	12394	16009	binding	transcriptional regulation	MI_2247	regulator	MI_2274	regulator target	MI_2275	emsa	MI_0413	not_applicable	not_applicable	experimentally observed	MI_1054
tri_1424	exp_2677	12394	16009	perturbation	transcriptional regulation	MI_2247	regulator	MI_2274	regulator target	MI_2275	hom_knockout	MI_0223	repression	MI_2240	experimentally observed	MI_1054
tri_1424	exp_2676	12394	16009	reporter	transcriptional regulation	MI_2247	regulator	MI_2274	regulator target	MI_2275	reporter	not_applicable	repression	MI_2240	experimentally observed	MI_1054
tri_1436	exp_3072	12394	59049	binding	transcriptional regulation	MI_2247	regulator	MI_2274	regulator target	MI_2275	chip	MI_0402	not_applicable	not_applicable	experimentally observed	MI_1054
tri_1436	exp_3071	12394	59049	binding	transcriptional regulation	MI_2247	regulator	MI_2274	regulator target	MI_2275	chip	MI_0402	not_applicable	not_applicable	experimentally observed	MI_1054
tri_1436	exp_3073	12394	59049	perturbation	transcriptional regulation	MI_2247	regulator	MI_2274	regulator target	MI_2275	knockdown	MI_0223	repression	MI_2240	experimentally observed	MI_1054
tri_1431	exp_1860	861	4091	binding	transcriptional regulation	MI_2247	regulator	MI_2274	regulator target	MI_2275	chip	MI_0402	not_applicable	not_applicable	experimentally observed	MI_1054
tri_1431	exp_1861	12394	17130	binding	transcriptional regulation	MI_2247	regulator	MI_2274	regulator target	MI_2275	chip	MI_0402	not_applicable	not_applicable	experimentally observed	MI_1054
tri_1431	exp_1862	12394	17130	binding	transcriptional regulation	MI_2247	regulator	MI_2274	regulator target	MI_2275	chip	MI_0402	not_applicable	not_applicable	experimentally observed	MI_1054
tri_1431	exp_1863	12394	17130	binding	transcriptional regulation	MI_2247	regulator	MI_2274	regulator target	MI_2275	chip	MI_0402	not_applicable	not_applicable	experimentally observed	MI_1054
tri_1431	exp_1864	12394	17130	binding	transcriptional regulation	MI_2247	regulator	MI_2274	regulator target	MI_2275	chip	MI_0402	not_applicable	not_applicable	experimentally observed	MI_1054
tri_1431	exp_3348	12394	17130	perturbation	transcriptional regulation	MI_2247	regulator	MI_2274	regulator target	MI_2275	hom_knockout	MI_0223	activation	MI_2235	experimentally observed	MI_1054
tri_1431	exp_1865	12394	17130	reporter	transcriptional regulation	MI_2247	regulator	MI_2274	regulator target	MI_2275	reporter	not_applicable	activation	MI_2235	experimentally observed	MI_1054
tri_1410	exp_3199	12394	16136	perturbation	transcriptional regulation	MI_2247	regulator	MI_2274	regulator target	MI_2275	overexpression	MI_0506	activation	MI_2235	experimentally observed	MI_1054
tri_1425	exp_3199	12394	16136	perturbation	transcriptional regulation	MI_2247	regulator	MI_2274	regulator target	MI_2275	overexpression	MI_0506	activation	MI_2235	experimentally observed	MI_1054
tri_1411	exp_2186	861	100506658	binding	transcriptional regulation	MI_2247	regulator	MI_2274	regulator target	MI_2275	chip	MI_0402	not_applicable	not_applicable	experimentally observed	MI_1054
tri_1411	exp_2187	861	100506658	perturbation	transcriptional regulation	MI_2247	regulator	MI_2274	regulator target	MI_2275	knockdown	MI_0223	activation	MI_2235	experimentally observed	MI_1054
tri_1415	exp_3518	12394	67296	binding	transcriptional regulation	MI_2247	regulator	MI_2274	regulator target	MI_2275	chip	MI_0402	not_applicable	not_applicable	experimentally observed	MI_1054
tri_1415	exp_3519	12394	67296	perturbation	transcriptional regulation	MI_2247	regulator	MI_2274	regulator target	MI_2275	knockout	MI_0223	repression	MI_2240	experimentally observed	MI_1054
tri_1417	exp_0796	12394	12477	binding	transcriptional regulation	MI_2247	regulator	MI_2274	regulator target	MI_2275	chip	MI_0402	not_applicable	not_applicable	experimentally observed	MI_1054
tri_1417	exp_0797	12394	12477	perturbation	transcriptional regulation	MI_2247	regulator	MI_2274	regulator target	MI_2275	overexpression	MI_0506	repression	MI_2240	experimentally observed	MI_1054
tri_1418	exp_2276	861	2070	binding	transcriptional regulation	MI_2247	regulator	MI_2274	regulator target	MI_2275	chip	MI_0402	not_applicable	not_applicable	experimentally observed	MI_1054
tri_1419	exp_3200	12394	22780	perturbation	transcriptional regulation	MI_2247	regulator	MI_2274	regulator target	MI_2275	overexpression	MI_0506	activation	MI_2235	experimentally observed	MI_1054
tri_1422	exp_0089	861	3358	perturbation	transcriptional regulation	MI_2247	regulator	MI_2274	regulator target	MI_2275	knockdown	MI_0223	activation	MI_2235	experimentally observed	MI_1054
tri_1427	exp_0794	12394	16184	binding	transcriptional regulation	MI_2247	regulator	MI_2274	regulator target	MI_2275	chip	MI_0402	not_applicable	not_applicable	experimentally observed	MI_1054
tri_1427	exp_3202	12394	16184	perturbation	transcriptional regulation	MI_2247	regulator	MI_2274	regulator target	MI_2275	overexpression	MI_0506	activation	MI_2235	experimentally observed	MI_1054
tri_1427	exp_0795	12394	16184	perturbation	transcriptional regulation	MI_2247	regulator	MI_2274	regulator target	MI_2275	overexpression	MI_0506	repression	MI_2240	experimentally observed	MI_1054
tri_1428	exp_2145	861	3575	perturbation	transcriptional regulation	MI_2247	regulator	MI_2274	regulator target	MI_2275	knockdown	MI_0223	activation	MI_2235	experimentally observed	MI_1054
tri_1428	exp_2144	861	3575	reporter	transcriptional regulation	MI_2247	regulator	MI_2274	regulator target	MI_2275	reporter	not_applicable	activation	MI_2235	experimentally observed	MI_1054
tri_1429	exp_2230	861	3977	binding	transcriptional regulation	MI_2247	regulator	MI_2274	regulator target	MI_2275	chip	MI_0402	not_applicable	not_applicable	experimentally observed	MI_1054
tri_1429	exp_2235	861	3977	perturbation	transcriptional regulation	MI_2247	regulator	MI_2274	regulator target	MI_2275	knockdown	MI_0223	activation	MI_2235	experimentally observed	MI_1054
tri_1429	exp_2232	861	3977	reporter	transcriptional regulation	MI_2247	regulator	MI_2274	regulator target	MI_2275	reporter	not_applicable	activation	MI_2235	experimentally observed	MI_1054
tri_1429	exp_2233	861	3977	reporter	transcriptional regulation	MI_2247	regulator	MI_2274	regulator target	MI_2275	reporter	not_applicable	activation	MI_2235	experimentally observed	MI_1054
tri_1429	exp_2231	861	3977	reporter	transcriptional regulation	MI_2247	regulator	MI_2274	regulator target	MI_2275	reporter	not_applicable	activation	MI_2235	experimentally observed	MI_1054
tri_1429	exp_2234	861	3977	reporter	transcriptional regulation	MI_2247	regulator	MI_2274	regulator target	MI_2275	reporter	not_applicable	activation	MI_2235	experimentally observed	MI_1054
tri_1434	exp_2022	861	4627	binding	transcriptional regulation	MI_2247	regulator	MI_2274	regulator target	MI_2275	chip	MI_0402	not_applicable	not_applicable	experimentally observed	MI_1054
tri_1434	exp_2023	861	4627	reporter	transcriptional regulation	MI_2247	regulator	MI_2274	regulator target	MI_2275	reporter	not_applicable	activation	MI_2235	experimentally observed	MI_1054
tri_1435	exp_0240	861	4778	binding	transcriptional regulation	MI_2247	regulator	MI_2274	regulator target	MI_2275	chip	MI_0402	not_applicable	not_applicable	experimentally observed	MI_1054
tri_1435	exp_0241	861	4778	binding	transcriptional regulation	MI_2247	regulator	MI_2274	regulator target	MI_2275	emsa	MI_0413	not_applicable	not_applicable	experimentally observed	MI_1054
tri_1435	exp_0243	861	4778	perturbation	transcriptional regulation	MI_2247	regulator	MI_2274	regulator target	MI_2275	knockdown	MI_0223	activation	MI_2235	experimentally observed	MI_1054
tri_1435	exp_0242	861	4778	reporter	transcriptional regulation	MI_2247	regulator	MI_2274	regulator target	MI_2275	reporter	not_applicable	activation	MI_2235	experimentally observed	MI_1054
tri_1439	exp_1911	861	5275	binding	transcriptional regulation	MI_2247	regulator	MI_2274	regulator target	MI_2275	chip	MI_0402	not_applicable	not_applicable	experimentally observed	MI_1054
tri_1439	exp_1913	861	5275	perturbation	transcriptional regulation	MI_2247	regulator	MI_2274	regulator target	MI_2275	knockdown	MI_0223	repression	MI_2240	experimentally observed	MI_1054
tri_1439	exp_1912	861	5275	reporter	transcriptional regulation	MI_2247	regulator	MI_2274	regulator target	MI_2275	reporter	not_applicable	repression	MI_2240	experimentally observed	MI_1054
tri_1441	exp_1413	861	63036	binding	transcriptional regulation	MI_2247	regulator	MI_2274	regulator target	MI_2275	chip	MI_0402	not_applicable	not_applicable	experimentally observed	MI_1054
tri_1441	exp_1417	861	63036	perturbation	transcriptional regulation	MI_2247	regulator	MI_2274	regulator target	MI_2275	knockdown	MI_0223	activation	MI_2235	experimentally observed	MI_1054
tri_1441	exp_1414	861	63036	reporter	transcriptional regulation	MI_2247	regulator	MI_2274	regulator target	MI_2275	reporter	not_applicable	activation	MI_2235	experimentally observed	MI_1054
tri_1441	exp_1415	861	63036	reporter	transcriptional regulation	MI_2247	regulator	MI_2274	regulator target	MI_2275	reporter	not_applicable	activation	MI_2235	experimentally observed	MI_1054
tri_1441	exp_1416	861	63036	reporter	transcriptional regulation	MI_2247	regulator	MI_2274	regulator target	MI_2275	reporter	not_applicable	activation	MI_2235	experimentally observed	MI_1054
tri_1442	exp_2398	861	12143	binding	transcriptional regulation	MI_2247	regulator	MI_2274	regulator target	MI_2275	emsa	MI_0413	not_applicable	not_applicable	experimentally observed	MI_1054
tri_1442	exp_2399	861	12143	reporter	transcriptional regulation	MI_2247	regulator	MI_2274	regulator target	MI_2275	reporter	not_applicable	activation	MI_2235	experimentally observed	MI_1054
tri_1444	exp_2184	861	7082	binding	transcriptional regulation	MI_2247	regulator	MI_2274	regulator target	MI_2275	chip	MI_0402	not_applicable	not_applicable	experimentally observed	MI_1054
tri_1444	exp_2185	861	7082	perturbation	transcriptional regulation	MI_2247	regulator	MI_2274	regulator target	MI_2275	knockdown	MI_0223	activation	MI_2235	experimentally observed	MI_1054
tri_1445	exp_2188	861	7122	binding	transcriptional regulation	MI_2247	regulator	MI_2274	regulator target	MI_2275	chip	MI_0402	not_applicable	not_applicable	experimentally observed	MI_1054
tri_1445	exp_2189	861	7122	perturbation	transcriptional regulation	MI_2247	regulator	MI_2274	regulator target	MI_2275	knockdown	MI_0223	activation	MI_2235	experimentally observed	MI_1054
tri_1446	exp_3198	12394	22362	perturbation	transcriptional regulation	MI_2247	regulator	MI_2274	regulator target	MI_2275	overexpression	MI_0506	activation	MI_2235	experimentally observed	MI_1054
tri_1447	exp_3850	12394	72780	binding	transcriptional regulation	MI_2247	regulator	MI_2274	regulator target	MI_2275	emsa	MI_0413	not_applicable	not_applicable	experimentally observed	MI_1054
tri_1448	exp_0798	12394	21936	binding	transcriptional regulation	MI_2247	regulator	MI_2274	regulator target	MI_2275	chip	MI_0402	not_applicable	not_applicable	experimentally observed	MI_1054
tri_1448	exp_0799	12394	21936	perturbation	transcriptional regulation	MI_2247	regulator	MI_2274	regulator target	MI_2275	overexpression	MI_0506	repression	MI_2240	experimentally observed	MI_1054
tri_1449	exp_3516	12394	12702	binding	transcriptional regulation	MI_2247	regulator	MI_2274	regulator target	MI_2275	chip	MI_0402	not_applicable	not_applicable	experimentally observed	MI_1054
tri_1449	exp_3517	12394	12702	perturbation	transcriptional regulation	MI_2247	regulator	MI_2274	regulator target	MI_2275	knockout	MI_0223	repression	MI_2240	experimentally observed	MI_1054
tri_1450	exp_3201	12394	12481	perturbation	transcriptional regulation	MI_2247	regulator	MI_2274	regulator target	MI_2275	overexpression	MI_0506	activation	MI_2235	experimentally observed	MI_1054
tri_0204	exp_0124	1869	8600	binding	transcriptional regulation	MI_2247	regulator	MI_2274	regulator target	MI_2275	chip	MI_0402	not_applicable	not_applicable	experimentally observed	MI_1054
tri_0204	exp_0125	1869	8600	binding	transcriptional regulation	MI_2247	regulator	MI_2274	regulator target	MI_2275	emsa	MI_0413	not_applicable	not_applicable	experimentally observed	MI_1054
tri_0204	exp_0128	1869	8600	perturbation	transcriptional regulation	MI_2247	regulator	MI_2274	regulator target	MI_2275	knockdown	MI_0223	activation	MI_2235	experimentally observed	MI_1054
tri_0204	exp_0127	1869	8600	perturbation	transcriptional regulation	MI_2247	regulator	MI_2274	regulator target	MI_2275	overexpression	MI_0506	activation	MI_2235	experimentally observed	MI_1054
tri_0204	exp_0126	1869	8600	reporter	transcriptional regulation	MI_2247	regulator	MI_2274	regulator target	MI_2275	reporter	not_applicable	activation	MI_2235	experimentally observed	MI_1054
tri_0185	exp_1346	1869	317	binding	transcriptional regulation	MI_2247	regulator	MI_2274	regulator target	MI_2275	chip	MI_0402	not_applicable	not_applicable	experimentally observed	MI_1054
tri_0185	exp_1347	1869	317	perturbation	transcriptional regulation	MI_2247	regulator	MI_2274	regulator target	MI_2275	overexpression	MI_0506	activation	MI_2235	experimentally observed	MI_1054
tri_0200	exp_1458	1869	672	binding	transcriptional regulation	MI_2247	regulator	MI_2274	regulator target	MI_2275	chip	MI_0402	not_applicable	not_applicable	experimentally observed	MI_1054
tri_0200	exp_1459	1869	672	reporter	transcriptional regulation	MI_2247	regulator	MI_2274	regulator target	MI_2275	reporter	not_applicable	repression	MI_2240	experimentally observed	MI_1054
tri_0200	exp_2410	13555	12189	binding	transcriptional regulation	MI_2247	regulator	MI_2274	regulator target	MI_2275	emsa	MI_0413	not_applicable	not_applicable	experimentally observed	MI_1054
tri_0200	exp_2411	13555	12189	reporter	transcriptional regulation	MI_2247	regulator	MI_2274	regulator target	MI_2275	reporter	not_applicable	activation	MI_2235	experimentally observed	MI_1054
tri_0179	exp_1597	1869	1894	binding	transcriptional regulation	MI_2247	regulator	MI_2274	regulator target	MI_2275	chip	MI_0402	not_applicable	not_applicable	experimentally observed	MI_1054
tri_0179	exp_1598	1869	1894	reporter	transcriptional regulation	MI_2247	regulator	MI_2274	regulator target	MI_2275	reporter	not_applicable	activation	MI_2235	experimentally observed	MI_1054
tri_0180	exp_0189	1869	2260	binding	transcriptional regulation	MI_2247	regulator	MI_2274	regulator target	MI_2275	chip	MI_0402	not_applicable	not_applicable	experimentally observed	MI_1054
tri_0180	exp_0190	1869	2260	binding	transcriptional regulation	MI_2247	regulator	MI_2274	regulator target	MI_2275	emsa	MI_0413	not_applicable	not_applicable	experimentally observed	MI_1054
tri_0180	exp_0192	1869	2260	perturbation	transcriptional regulation	MI_2247	regulator	MI_2274	regulator target	MI_2275	overexpression	MI_0506	activation	MI_2235	experimentally observed	MI_1054
tri_0180	exp_0191	1869	2260	reporter	transcriptional regulation	MI_2247	regulator	MI_2274	regulator target	MI_2275	reporter	not_applicable	activation	MI_2235	experimentally observed	MI_1054
tri_0189	exp_1439	1869	4217	binding	transcriptional regulation	MI_2247	regulator	MI_2274	regulator target	MI_2275	chip	MI_0402	not_applicable	not_applicable	experimentally observed	MI_1054
tri_0189	exp_1440	1869	4217	binding	transcriptional regulation	MI_2247	regulator	MI_2274	regulator target	MI_2275	emsa	MI_0413	not_applicable	not_applicable	experimentally observed	MI_1054
tri_0189	exp_1442	1869	4217	perturbation	transcriptional regulation	MI_2247	regulator	MI_2274	regulator target	MI_2275	overexpression	MI_0506	activation	MI_2235	experimentally observed	MI_1054
tri_0189	exp_1441	1869	4217	reporter	transcriptional regulation	MI_2247	regulator	MI_2274	regulator target	MI_2275	reporter	not_applicable	activation	MI_2235	experimentally observed	MI_1054
tri_0207	exp_1595	1869	9493	binding	transcriptional regulation	MI_2247	regulator	MI_2274	regulator target	MI_2275	chip	MI_0402	not_applicable	not_applicable	experimentally observed	MI_1054
tri_0207	exp_1596	1869	9493	reporter	transcriptional regulation	MI_2247	regulator	MI_2274	regulator target	MI_2275	reporter	not_applicable	activation	MI_2235	experimentally observed	MI_1054
tri_0182	exp_1599	1869	29127	binding	transcriptional regulation	MI_2247	regulator	MI_2274	regulator target	MI_2275	chip	MI_0402	not_applicable	not_applicable	experimentally observed	MI_1054
tri_0182	exp_1600	1869	29127	reporter	transcriptional regulation	MI_2247	regulator	MI_2274	regulator target	MI_2275	reporter	not_applicable	activation	MI_2235	experimentally observed	MI_1054
tri_0199	exp_0065	1869	6502	binding	transcriptional regulation	MI_2247	regulator	MI_2274	regulator target	MI_2275	chip	MI_0402	not_applicable	not_applicable	experimentally observed	MI_1054
tri_0199	exp_0066	1869	6502	binding	transcriptional regulation	MI_2247	regulator	MI_2274	regulator target	MI_2275	emsa	MI_0413	not_applicable	not_applicable	experimentally observed	MI_1054
tri_0199	exp_0068	1869	6502	perturbation	transcriptional regulation	MI_2247	regulator	MI_2274	regulator target	MI_2275	overexpression	MI_0506	activation	MI_2235	experimentally observed	MI_1054
tri_0199	exp_0069	1869	6502	perturbation	transcriptional regulation	MI_2247	regulator	MI_2274	regulator target	MI_2275	overexpression	MI_0506	activation	MI_2235	experimentally observed	MI_1054
tri_0199	exp_0067	1869	6502	reporter	transcriptional regulation	MI_2247	regulator	MI_2274	regulator target	MI_2275	reporter	not_applicable	activation	MI_2235	experimentally observed	MI_1054
tri_0201	exp_1798	1869	7057	binding	transcriptional regulation	MI_2247	regulator	MI_2274	regulator target	MI_2275	chip	MI_0402	not_applicable	not_applicable	experimentally observed	MI_1054
tri_0201	exp_1801	1869	7057	perturbation	transcriptional regulation	MI_2247	regulator	MI_2274	regulator target	MI_2275	overexpression	MI_0506	activation	MI_2235	experimentally observed	MI_1054
tri_0201	exp_1799	1869	7057	reporter	transcriptional regulation	MI_2247	regulator	MI_2274	regulator target	MI_2275	reporter	not_applicable	activation	MI_2235	experimentally observed	MI_1054
tri_0201	exp_1800	1869	7057	reporter	transcriptional regulation	MI_2247	regulator	MI_2274	regulator target	MI_2275	reporter	not_applicable	activation	MI_2235	experimentally observed	MI_1054
tri_0196	exp_2754	13555	19645	binding	transcriptional regulation	MI_2247	regulator	MI_2274	regulator target	MI_2275	chip	MI_0402	not_applicable	not_applicable	experimentally observed	MI_1054
tri_0196	exp_2752	13555	19645	binding	transcriptional regulation	MI_2247	regulator	MI_2274	regulator target	MI_2275	emsa	MI_0413	not_applicable	not_applicable	experimentally observed	MI_1054
tri_0190	exp_2514	1869	472	reporter	transcriptional regulation	MI_2247	regulator	MI_2274	regulator target	MI_2275	reporter	not_applicable	activation	MI_2235	experimentally observed	MI_1054
tri_0190	exp_2515	1869	11920	perturbation	transcriptional regulation	MI_2247	regulator	MI_2274	regulator target	MI_2275	overexpression	MI_0506	activation	MI_2235	experimentally observed	MI_1054
tri_0197	exp_2369	1869	595	binding	transcriptional regulation	MI_2247	regulator	MI_2274	regulator target	MI_2275	emsa	MI_0413	not_applicable	not_applicable	experimentally observed	MI_1054
tri_0197	exp_2371	1869	595	perturbation	transcriptional regulation	MI_2247	regulator	MI_2274	regulator target	MI_2275	overexpression	MI_0506	repression	MI_2240	experimentally observed	MI_1054
tri_0197	exp_2370	1869	595	reporter	transcriptional regulation	MI_2247	regulator	MI_2274	regulator target	MI_2275	reporter	not_applicable	repression	MI_2240	experimentally observed	MI_1054
tri_0177	exp_1782	1869	1029	reporter	transcriptional regulation	MI_2247	regulator	MI_2274	regulator target	MI_2275	reporter	not_applicable	activation	MI_2235	experimentally observed	MI_1054
tri_0178	exp_1481	1869	1786	perturbation	transcriptional regulation	MI_2247	regulator	MI_2274	regulator target	MI_2275	knockdown	MI_0223	activation	MI_2235	experimentally observed	MI_1054
tri_0178	exp_1480	1869	1786	reporter	transcriptional regulation	MI_2247	regulator	MI_2274	regulator target	MI_2275	reporter	not_applicable	activation	MI_2235	experimentally observed	MI_1054
tri_0178	exp_2699	13555	13433	perturbation	transcriptional regulation	MI_2247	regulator	MI_2274	regulator target	MI_2275	overexpression	MI_0506	activation	MI_2235	experimentally observed	MI_1054
tri_0178	exp_2698	13555	13433	reporter	transcriptional regulation	MI_2247	regulator	MI_2274	regulator target	MI_2275	reporter	not_applicable	activation	MI_2235	experimentally observed	MI_1054
tri_0183	exp_0282	1869	3070	binding	transcriptional regulation	MI_2247	regulator	MI_2274	regulator target	MI_2275	chip	MI_0402	not_applicable	not_applicable	experimentally observed	MI_1054
tri_0183	exp_0283	1869	3070	binding	transcriptional regulation	MI_2247	regulator	MI_2274	regulator target	MI_2275	emsa	MI_0413	not_applicable	not_applicable	experimentally observed	MI_1054
tri_0183	exp_0285	1869	3070	perturbation	transcriptional regulation	MI_2247	regulator	MI_2274	regulator target	MI_2275	overexpression	MI_0506	activation	MI_2235	experimentally observed	MI_1054
tri_0183	exp_0284	1869	3070	reporter	transcriptional regulation	MI_2247	regulator	MI_2274	regulator target	MI_2275	reporter	not_applicable	activation	MI_2235	experimentally observed	MI_1054
tri_0186	exp_0268	1869	3661	binding	transcriptional regulation	MI_2247	regulator	MI_2274	regulator target	MI_2275	chip	MI_0402	not_applicable	not_applicable	experimentally observed	MI_1054
tri_0186	exp_0269	1869	3661	binding	transcriptional regulation	MI_2247	regulator	MI_2274	regulator target	MI_2275	emsa	MI_0413	not_applicable	not_applicable	experimentally observed	MI_1054
tri_0186	exp_0270	1869	3661	binding	transcriptional regulation	MI_2247	regulator	MI_2274	regulator target	MI_2275	emsa	MI_0413	not_applicable	not_applicable	experimentally observed	MI_1054
tri_0186	exp_0272	1869	3661	perturbation	transcriptional regulation	MI_2247	regulator	MI_2274	regulator target	MI_2275	knockdown	MI_0223	repression	MI_2240	experimentally observed	MI_1054
tri_0186	exp_0271	1869	3661	reporter	transcriptional regulation	MI_2247	regulator	MI_2274	regulator target	MI_2275	reporter	not_applicable	repression	MI_2240	experimentally observed	MI_1054
tri_0188	exp_0613	1869	4170	binding	transcriptional regulation	MI_2247	regulator	MI_2274	regulator target	MI_2275	chip	MI_0402	not_applicable	not_applicable	experimentally observed	MI_1054
tri_0188	exp_0614	1869	4170	binding	transcriptional regulation	MI_2247	regulator	MI_2274	regulator target	MI_2275	emsa	MI_0413	not_applicable	not_applicable	experimentally observed	MI_1054
tri_0188	exp_2458	1869	4170	binding	transcriptional regulation	MI_2247	regulator	MI_2274	regulator target	MI_2275	emsa	MI_0413	not_applicable	not_applicable	experimentally observed	MI_1054
tri_0188	exp_0615	1869	4170	perturbation	transcriptional regulation	MI_2247	regulator	MI_2274	regulator target	MI_2275	overexpression	MI_0506	repression	MI_2240	experimentally observed	MI_1054
tri_0188	exp_0616	1869	4170	perturbation	transcriptional regulation	MI_2247	regulator	MI_2274	regulator target	MI_2275	overexpression	MI_0506	repression	MI_2240	experimentally observed	MI_1054
tri_0188	exp_1339	1869	4170	perturbation	transcriptional regulation	MI_2247	regulator	MI_2274	regulator target	MI_2275	overexpression	MI_0506	repression	MI_2240	experimentally observed	MI_1054
tri_0188	exp_1338	1869	4170	reporter	transcriptional regulation	MI_2247	regulator	MI_2274	regulator target	MI_2275	reporter	not_applicable	repression	MI_2240	experimentally observed	MI_1054
tri_0188	exp_0012	1869	4170	reporter	transcriptional regulation	MI_2247	regulator	MI_2274	regulator target	MI_2275	reporter	not_applicable	repression	MI_2240	experimentally observed	MI_1054
tri_0202	exp_0623	13555	17121	binding	transcriptional regulation	MI_2247	regulator	MI_2274	regulator target	MI_2275	chip	MI_0402	not_applicable	not_applicable	experimentally observed	MI_1054
tri_0202	exp_0624	13555	17121	binding	transcriptional regulation	MI_2247	regulator	MI_2274	regulator target	MI_2275	emsa	MI_0413	not_applicable	not_applicable	experimentally observed	MI_1054
tri_0192	exp_2516	1869	4863	reporter	transcriptional regulation	MI_2247	regulator	MI_2274	regulator target	MI_2275	reporter	not_applicable	activation	MI_2235	experimentally observed	MI_1054
tri_0192	exp_2517	1869	244879	perturbation	transcriptional regulation	MI_2247	regulator	MI_2274	regulator target	MI_2275	overexpression	MI_0506	activation	MI_2235	experimentally observed	MI_1054
tri_0205	exp_0770	13555	18186	binding	transcriptional regulation	MI_2247	regulator	MI_2274	regulator target	MI_2275	chip	MI_0402	not_applicable	not_applicable	experimentally observed	MI_1054
tri_0205	exp_0771	13555	18186	binding	transcriptional regulation	MI_2247	regulator	MI_2274	regulator target	MI_2275	emsa	MI_0413	not_applicable	not_applicable	experimentally observed	MI_1054
tri_0205	exp_0773	13555	18186	perturbation	transcriptional regulation	MI_2247	regulator	MI_2274	regulator target	MI_2275	hom_knockout	MI_0223	activation	MI_2235	experimentally observed	MI_1054
tri_0205	exp_0772	13555	18186	reporter	transcriptional regulation	MI_2247	regulator	MI_2274	regulator target	MI_2275	reporter	not_applicable	activation	MI_2235	experimentally observed	MI_1054
tri_0193	exp_1498	1869	5046	binding	transcriptional regulation	MI_2247	regulator	MI_2274	regulator target	MI_2275	emsa	MI_0413	not_applicable	not_applicable	experimentally observed	MI_1054
tri_0193	exp_1499	1869	5046	reporter	transcriptional regulation	MI_2247	regulator	MI_2274	regulator target	MI_2275	reporter	not_applicable	activation	MI_2235	experimentally observed	MI_1054
tri_0194	exp_1512	1869	5422	binding	transcriptional regulation	MI_2247	regulator	MI_2274	regulator target	MI_2275	chip	MI_0402	not_applicable	not_applicable	experimentally observed	MI_1054
tri_0194	exp_1513	1869	5422	reporter	transcriptional regulation	MI_2247	regulator	MI_2274	regulator target	MI_2275	reporter	not_applicable	activation	MI_2235	experimentally observed	MI_1054
tri_0206	exp_1697	1869	9232	binding	transcriptional regulation	MI_2247	regulator	MI_2274	regulator target	MI_2275	chip	MI_0402	not_applicable	not_applicable	experimentally observed	MI_1054
tri_0206	exp_1698	1869	9232	binding	transcriptional regulation	MI_2247	regulator	MI_2274	regulator target	MI_2275	chip	MI_0402	not_applicable	not_applicable	experimentally observed	MI_1054
tri_0206	exp_1701	1869	9232	perturbation	transcriptional regulation	MI_2247	regulator	MI_2274	regulator target	MI_2275	overexpression	MI_0506	activation	MI_2235	experimentally observed	MI_1054
tri_0206	exp_1699	1869	9232	reporter	transcriptional regulation	MI_2247	regulator	MI_2274	regulator target	MI_2275	reporter	not_applicable	activation	MI_2235	experimentally observed	MI_1054
tri_0206	exp_1700	1869	9232	reporter	transcriptional regulation	MI_2247	regulator	MI_2274	regulator target	MI_2275	reporter	not_applicable	activation	MI_2235	experimentally observed	MI_1054
tri_0206	exp_1702	13555	30939	perturbation	transcriptional regulation	MI_2247	regulator	MI_2274	regulator target	MI_2275	knockdown	MI_0223	activation	MI_2235	experimentally observed	MI_1054
tri_0195	exp_2756	13555	19290	binding	transcriptional regulation	MI_2247	regulator	MI_2274	regulator target	MI_2275	chip	MI_0402	not_applicable	not_applicable	experimentally observed	MI_1054
tri_0195	exp_2757	13555	19290	reporter	transcriptional regulation	MI_2247	regulator	MI_2274	regulator target	MI_2275	reporter	not_applicable	activation	MI_2235	experimentally observed	MI_1054
tri_0181	exp_2017	1869	23607	binding	transcriptional regulation	MI_2247	regulator	MI_2274	regulator target	MI_2275	chip	MI_0402	not_applicable	not_applicable	experimentally observed	MI_1054
tri_0181	exp_2019	1869	23607	perturbation	transcriptional regulation	MI_2247	regulator	MI_2274	regulator target	MI_2275	overexpression	MI_0506	activation	MI_2235	experimentally observed	MI_1054
tri_0181	exp_2018	1869	23607	reporter	transcriptional regulation	MI_2247	regulator	MI_2274	regulator target	MI_2275	reporter	not_applicable	activation	MI_2235	experimentally observed	MI_1054
tri_0184	exp_1979	1869	3159	binding	transcriptional regulation	MI_2247	regulator	MI_2274	regulator target	MI_2275	chip	MI_0402	not_applicable	not_applicable	experimentally observed	MI_1054
tri_0184	exp_1981	1869	3159	perturbation	transcriptional regulation	MI_2247	regulator	MI_2274	regulator target	MI_2275	overexpression	MI_0506	activation	MI_2235	experimentally observed	MI_1054
tri_0184	exp_1980	1869	3159	reporter	transcriptional regulation	MI_2247	regulator	MI_2274	regulator target	MI_2275	reporter	not_applicable	activation	MI_2235	experimentally observed	MI_1054
tri_0191	exp_2108	1869	4753	binding	transcriptional regulation	MI_2247	regulator	MI_2274	regulator target	MI_2275	chip	MI_0402	not_applicable	not_applicable	experimentally observed	MI_1054
tri_0191	exp_2109	1869	4753	binding	transcriptional regulation	MI_2247	regulator	MI_2274	regulator target	MI_2275	chip	MI_0402	not_applicable	not_applicable	experimentally observed	MI_1054
tri_0191	exp_2112	1869	4753	perturbation	transcriptional regulation	MI_2247	regulator	MI_2274	regulator target	MI_2275	overexpression	MI_0506	activation	MI_2235	experimentally observed	MI_1054
tri_0191	exp_2113	1869	4753	perturbation	transcriptional regulation	MI_2247	regulator	MI_2274	regulator target	MI_2275	overexpression	MI_0506	activation	MI_2235	experimentally observed	MI_1054
tri_0191	exp_2110	1869	4753	reporter	transcriptional regulation	MI_2247	regulator	MI_2274	regulator target	MI_2275	reporter	not_applicable	activation	MI_2235	experimentally observed	MI_1054
tri_0191	exp_2111	1869	4753	reporter	transcriptional regulation	MI_2247	regulator	MI_2274	regulator target	MI_2275	reporter	not_applicable	activation	MI_2235	experimentally observed	MI_1054
tri_0198	exp_2625	13555	12122	perturbation	transcriptional regulation	MI_2247	regulator	MI_2274	regulator target	MI_2275	hom_knockout	MI_0223	activation	MI_2235	experimentally observed	MI_1054
tri_0176	exp_1780	1869	100048912	reporter	transcriptional regulation	MI_2247	regulator	MI_2274	regulator target	MI_2275	reporter	not_applicable	activation	MI_2235	experimentally observed	MI_1054
tri_0176	exp_1781	1869	100048912	reporter	transcriptional regulation	MI_2247	regulator	MI_2274	regulator target	MI_2275	reporter	not_applicable	activation	MI_2235	experimentally observed	MI_1054
tri_0187	exp_2024	1869	3925	binding	transcriptional regulation	MI_2247	regulator	MI_2274	regulator target	MI_2275	chip	MI_0402	not_applicable	not_applicable	experimentally observed	MI_1054
tri_0187	exp_2025	1869	3925	binding	transcriptional regulation	MI_2247	regulator	MI_2274	regulator target	MI_2275	chip	MI_0402	not_applicable	not_applicable	experimentally observed	MI_1054
tri_0187	exp_2028	1869	3925	perturbation	transcriptional regulation	MI_2247	regulator	MI_2274	regulator target	MI_2275	overexpression	MI_0506	activation	MI_2235	experimentally observed	MI_1054
tri_0187	exp_2029	1869	3925	perturbation	transcriptional regulation	MI_2247	regulator	MI_2274	regulator target	MI_2275	overexpression	MI_0506	activation	MI_2235	experimentally observed	MI_1054
tri_0187	exp_2026	1869	3925	reporter	transcriptional regulation	MI_2247	regulator	MI_2274	regulator target	MI_2275	reporter	not_applicable	activation	MI_2235	experimentally observed	MI_1054
tri_0187	exp_2027	1869	3925	reporter	transcriptional regulation	MI_2247	regulator	MI_2274	regulator target	MI_2275	reporter	not_applicable	activation	MI_2235	experimentally observed	MI_1054
tri_0203	exp_2624	13555	12370	perturbation	transcriptional regulation	MI_2247	regulator	MI_2274	regulator target	MI_2275	hom_knockout	MI_0223	activation	MI_2235	experimentally observed	MI_1054
tri_0116	exp_1089	12387	12393	binding	transcriptional regulation	MI_2247	regulator	MI_2274	regulator target	MI_2275	chip	MI_0402	not_applicable	not_applicable	experimentally observed	MI_1054
tri_0116	exp_0438	12387	12393	reporter	transcriptional regulation	MI_2247	regulator	MI_2274	regulator target	MI_2275	reporter	not_applicable	activation	MI_2235	experimentally observed	MI_1054
tri_0106	exp_1465	1499	595	binding	transcriptional regulation	MI_2247	regulator	MI_2274	regulator target	MI_2275	chip	MI_0402	not_applicable	not_applicable	experimentally observed	MI_1054
tri_0106	exp_1321	1499	595	binding	transcriptional regulation	MI_2247	regulator	MI_2274	regulator target	MI_2275	emsa	MI_0413	not_applicable	not_applicable	experimentally observed	MI_1054
tri_0106	exp_1324	1499	595	perturbation	transcriptional regulation	MI_2247	regulator	MI_2274	regulator target	MI_2275	overexpression	MI_0506	activation	MI_2235	experimentally observed	MI_1054
tri_0106	exp_1322	1499	595	reporter	transcriptional regulation	MI_2247	regulator	MI_2274	regulator target	MI_2275	reporter	not_applicable	activation	MI_2235	experimentally observed	MI_1054
tri_0106	exp_1323	1499	595	reporter	transcriptional regulation	MI_2247	regulator	MI_2274	regulator target	MI_2275	reporter	not_applicable	activation	MI_2235	experimentally observed	MI_1054
tri_0094	exp_0209	1499	4609	binding	transcriptional regulation	MI_2247	regulator	MI_2274	regulator target	MI_2275	chip	MI_0402	not_applicable	not_applicable	experimentally observed	MI_1054
tri_0094	exp_1467	1499	4609	binding	transcriptional regulation	MI_2247	regulator	MI_2274	regulator target	MI_2275	chip	MI_0402	not_applicable	not_applicable	experimentally observed	MI_1054
tri_0094	exp_0660	12387	17869	binding	transcriptional regulation	MI_2247	regulator	MI_2274	regulator target	MI_2275	emsa	MI_0413	not_applicable	not_applicable	experimentally observed	MI_1054
tri_0094	exp_0662	12387	17869	perturbation	transcriptional regulation	MI_2247	regulator	MI_2274	regulator target	MI_2275	knockdown	MI_0223	activation	MI_2235	experimentally observed	MI_1054
tri_0094	exp_0661	12387	17869	reporter	transcriptional regulation	MI_2247	regulator	MI_2274	regulator target	MI_2275	reporter	not_applicable	activation	MI_2235	experimentally observed	MI_1054
tri_0113	exp_0015	1499	7422	perturbation	transcriptional regulation	MI_2247	regulator	MI_2274	regulator target	MI_2275	knockdown	MI_0223	activation	MI_2235	experimentally observed	MI_1054
tri_0113	exp_0016	1499	7422	perturbation	transcriptional regulation	MI_2247	regulator	MI_2274	regulator target	MI_2275	knockdown	MI_0223	activation	MI_2235	experimentally observed	MI_1054
tri_0113	exp_0017	1499	7422	perturbation	transcriptional regulation	MI_2247	regulator	MI_2274	regulator target	MI_2275	overexpression	MI_0506	activation	MI_2235	experimentally observed	MI_1054
tri_0084	exp_3161	12387	13555	binding	transcriptional regulation	MI_2247	regulator	MI_2274	regulator target	MI_2275	emsa	MI_0413	not_applicable	not_applicable	experimentally observed	MI_1054
tri_0084	exp_3162	12387	13555	reporter	transcriptional regulation	MI_2247	regulator	MI_2274	regulator target	MI_2275	reporter	not_applicable	repression	MI_2240	experimentally observed	MI_1054
tri_0117	exp_2825	12387	14172	binding	transcriptional regulation	MI_2247	regulator	MI_2274	regulator target	MI_2275	chip	MI_0402	not_applicable	not_applicable	experimentally observed	MI_1054
tri_0117	exp_2829	12387	14172	perturbation	transcriptional regulation	MI_2247	regulator	MI_2274	regulator target	MI_2275	knockout	MI_0223	activation	MI_2235	experimentally observed	MI_1054
tri_0117	exp_2828	12387	14172	reporter	transcriptional regulation	MI_2247	regulator	MI_2274	regulator target	MI_2275	reporter	not_applicable	activation	MI_2235	experimentally observed	MI_1054
tri_0090	exp_1399	1499	3725	binding	transcriptional regulation	MI_2247	regulator	MI_2274	regulator target	MI_2275	chip	MI_0402	not_applicable	not_applicable	experimentally observed	MI_1054
tri_0090	exp_1400	1499	16476	reporter	transcriptional regulation	MI_2247	regulator	MI_2274	regulator target	MI_2275	reporter	not_applicable	activation	MI_2235	experimentally observed	MI_1054
tri_0097	exp_2605	12387	18014	binding	transcriptional regulation	MI_2247	regulator	MI_2274	regulator target	MI_2275	chip	MI_0402	not_applicable	not_applicable	experimentally observed	MI_1054
tri_0097	exp_2606	12387	18014	reporter	transcriptional regulation	MI_2247	regulator	MI_2274	regulator target	MI_2275	reporter	not_applicable	activation	MI_2235	experimentally observed	MI_1054
tri_0105	exp_0811	12387	19225	binding	transcriptional regulation	MI_2247	regulator	MI_2274	regulator target	MI_2275	chip	MI_0402	not_applicable	not_applicable	experimentally observed	MI_1054
tri_0105	exp_2678	12387	19225	binding	transcriptional regulation	MI_2247	regulator	MI_2274	regulator target	MI_2275	emsa	MI_0413	not_applicable	not_applicable	experimentally observed	MI_1054
tri_0105	exp_2679	12387	19225	perturbation	transcriptional regulation	MI_2247	regulator	MI_2274	regulator target	MI_2275	overexpression	MI_0506	activation	MI_2235	experimentally observed	MI_1054
tri_0105	exp_0813	12387	19225	perturbation	transcriptional regulation	MI_2247	regulator	MI_2274	regulator target	MI_2275	overexpression	MI_0506	activation	MI_2235	experimentally observed	MI_1054
tri_0105	exp_0812	12387	19225	reporter	transcriptional regulation	MI_2247	regulator	MI_2274	regulator target	MI_2275	reporter	not_applicable	activation	MI_2235	experimentally observed	MI_1054
tri_0110	exp_1914	1499	6696	binding	transcriptional regulation	MI_2247	regulator	MI_2274	regulator target	MI_2275	chip	MI_0402	not_applicable	not_applicable	experimentally observed	MI_1054
tri_0110	exp_1916	1499	6696	perturbation	transcriptional regulation	MI_2247	regulator	MI_2274	regulator target	MI_2275	overexpression	MI_0506	activation	MI_2235	experimentally observed	MI_1054
tri_0110	exp_1915	1499	6696	reporter	transcriptional regulation	MI_2247	regulator	MI_2274	regulator target	MI_2275	reporter	not_applicable	activation	MI_2235	experimentally observed	MI_1054
tri_0104	exp_1676	1499	56910	binding	transcriptional regulation	MI_2247	regulator	MI_2274	regulator target	MI_2275	chip	MI_0402	not_applicable	not_applicable	experimentally observed	MI_1054
tri_0104	exp_1678	1499	56910	perturbation	transcriptional regulation	MI_2247	regulator	MI_2274	regulator target	MI_2275	overexpression	MI_0506	activation	MI_2235	experimentally observed	MI_1054
tri_0104	exp_1677	1499	56910	reporter	transcriptional regulation	MI_2247	regulator	MI_2274	regulator target	MI_2275	reporter	not_applicable	activation	MI_2235	experimentally observed	MI_1054
tri_0100	exp_1769	1499	5337	binding	transcriptional regulation	MI_2247	regulator	MI_2274	regulator target	MI_2275	chip	MI_0402	not_applicable	not_applicable	experimentally observed	MI_1054
tri_0100	exp_1771	1499	5337	perturbation	transcriptional regulation	MI_2247	regulator	MI_2274	regulator target	MI_2275	overexpression	MI_0506	activation	MI_2235	experimentally observed	MI_1054
tri_0100	exp_1770	1499	5337	reporter	transcriptional regulation	MI_2247	regulator	MI_2274	regulator target	MI_2275	reporter	not_applicable	activation	MI_2235	experimentally observed	MI_1054
tri_0096	exp_0905	12387	11921	binding	transcriptional regulation	MI_2247	regulator	MI_2274	regulator target	MI_2275	chip	MI_0402	not_applicable	not_applicable	experimentally observed	MI_1054
tri_0096	exp_0907	12387	11921	perturbation	transcriptional regulation	MI_2247	regulator	MI_2274	regulator target	MI_2275	overexpression	MI_0506	activation	MI_2235	experimentally observed	MI_1054
tri_0096	exp_0906	12387	11921	reporter	transcriptional regulation	MI_2247	regulator	MI_2274	regulator target	MI_2275	reporter	not_applicable	activation	MI_2235	experimentally observed	MI_1054
tri_0114	exp_1188	1499	8313	perturbation	transcriptional regulation	MI_2247	regulator	MI_2274	regulator target	MI_2275	knockdown	MI_0223	activation	MI_2235	experimentally observed	MI_1054
tri_0114	exp_2007	1499	8313	perturbation	transcriptional regulation	MI_2247	regulator	MI_2274	regulator target	MI_2275	overexpression	MI_0506	activation	MI_2235	experimentally observed	MI_1054
tri_0098	exp_1463	1499	51176	reporter	transcriptional regulation	MI_2247	regulator	MI_2274	regulator target	MI_2275	reporter	not_applicable	activation	MI_2235	experimentally observed	MI_1054
tri_0093	exp_0822	12387	17386	binding	transcriptional regulation	MI_2247	regulator	MI_2274	regulator target	MI_2275	chip	MI_0402	not_applicable	not_applicable	experimentally observed	MI_1054
tri_0093	exp_0821	12387	17386	perturbation	transcriptional regulation	MI_2247	regulator	MI_2274	regulator target	MI_2275	overexpression	MI_0506	activation	MI_2235	experimentally observed	MI_1054
tri_0093	exp_0823	12387	17386	reporter	transcriptional regulation	MI_2247	regulator	MI_2274	regulator target	MI_2275	reporter	not_applicable	activation	MI_2235	experimentally observed	MI_1054
tri_0099	exp_3269	12387	18741	binding	transcriptional regulation	MI_2247	regulator	MI_2274	regulator target	MI_2275	chip	MI_0402	not_applicable	not_applicable	experimentally observed	MI_1054
tri_0120	exp_1354	1499	9126	binding	transcriptional regulation	MI_2247	regulator	MI_2274	regulator target	MI_2275	emsa	MI_0413	not_applicable	not_applicable	experimentally observed	MI_1054
tri_0120	exp_1353	1499	9126	perturbation	transcriptional regulation	MI_2247	regulator	MI_2274	regulator target	MI_2275	overexpression	MI_0506	activation	MI_2235	experimentally observed	MI_1054
tri_0120	exp_1352	1499	9126	reporter	transcriptional regulation	MI_2247	regulator	MI_2274	regulator target	MI_2275	reporter	not_applicable	activation	MI_2235	experimentally observed	MI_1054
tri_0120	exp_1355	12387	13006	binding	transcriptional regulation	MI_2247	regulator	MI_2274	regulator target	MI_2275	emsa	MI_0413	not_applicable	not_applicable	experimentally observed	MI_1054
tri_0080	exp_0933	12387	13801	binding	transcriptional regulation	MI_2247	regulator	MI_2274	regulator target	MI_2275	chip	MI_0402	not_applicable	not_applicable	experimentally observed	MI_1054
tri_0081	exp_2986	1499	10987	binding	transcriptional regulation	MI_2247	regulator	MI_2274	regulator target	MI_2275	chip	MI_0402	not_applicable	not_applicable	experimentally observed	MI_1054
tri_0082	exp_1526	1499	147111	binding	transcriptional regulation	MI_2247	regulator	MI_2274	regulator target	MI_2275	chip	MI_0402	not_applicable	not_applicable	experimentally observed	MI_1054
tri_0082	exp_1527	1499	147111	reporter	transcriptional regulation	MI_2247	regulator	MI_2274	regulator target	MI_2275	reporter	not_applicable	activation	MI_2235	experimentally observed	MI_1054
tri_0083	exp_3233	12387	14219	binding	transcriptional regulation	MI_2247	regulator	MI_2274	regulator target	MI_2275	chip	MI_0402	not_applicable	not_applicable	experimentally observed	MI_1054
tri_0083	exp_3234	12387	14219	perturbation	transcriptional regulation	MI_2247	regulator	MI_2274	regulator target	MI_2275	overexpression	MI_0506	activation	MI_2235	experimentally observed	MI_1054
tri_0083	exp_3232	12387	14219	reporter	transcriptional regulation	MI_2247	regulator	MI_2274	regulator target	MI_2275	reporter	not_applicable	activation	MI_2235	experimentally observed	MI_1054
tri_0085	exp_1425	1499	1906	perturbation	transcriptional regulation	MI_2247	regulator	MI_2274	regulator target	MI_2275	knockdown	MI_0223	activation	MI_2235	experimentally observed	MI_1054
tri_0085	exp_1426	1499	1906	perturbation	transcriptional regulation	MI_2247	regulator	MI_2274	regulator target	MI_2275	knockdown	MI_0223	activation	MI_2235	experimentally observed	MI_1054
tri_0085	exp_1423	1499	1906	reporter	transcriptional regulation	MI_2247	regulator	MI_2274	regulator target	MI_2275	reporter	not_applicable	activation	MI_2235	experimentally observed	MI_1054
tri_0085	exp_1424	1499	1906	reporter	transcriptional regulation	MI_2247	regulator	MI_2274	regulator target	MI_2275	reporter	not_applicable	activation	MI_2235	experimentally observed	MI_1054
tri_0085	exp_1429	12387	13614	perturbation	transcriptional regulation	MI_2247	regulator	MI_2274	regulator target	MI_2275	hom_knockout	MI_0223	activation	MI_2235	experimentally observed	MI_1054
tri_0085	exp_1428	12387	13614	reporter	transcriptional regulation	MI_2247	regulator	MI_2274	regulator target	MI_2275	reporter	not_applicable	activation	MI_2235	experimentally observed	MI_1054
tri_0086	exp_1867	1499	208	perturbation	transcriptional regulation	MI_2247	regulator	MI_2274	regulator target	MI_2275	overexpression	MI_0506	activation	MI_2235	experimentally observed	MI_1054
tri_0087	exp_3734	12387	23821	binding	transcriptional regulation	MI_2247	regulator	MI_2274	regulator target	MI_2275	chip	MI_0402	not_applicable	not_applicable	experimentally observed	MI_1054
tri_0087	exp_3736	12387	23821	perturbation	transcriptional regulation	MI_2247	regulator	MI_2274	regulator target	MI_2275	knockdown	MI_0223	repression	MI_2240	experimentally observed	MI_1054
tri_0087	exp_3735	12387	23821	reporter	transcriptional regulation	MI_2247	regulator	MI_2274	regulator target	MI_2275	reporter	not_applicable	repression	MI_2240	experimentally observed	MI_1054
tri_0088	exp_0358	1499	3159	binding	transcriptional regulation	MI_2247	regulator	MI_2274	regulator target	MI_2275	chip	MI_0402	not_applicable	not_applicable	experimentally observed	MI_1054
tri_0088	exp_0356	1499	3159	binding	transcriptional regulation	MI_2247	regulator	MI_2274	regulator target	MI_2275	emsa	MI_0413	not_applicable	not_applicable	experimentally observed	MI_1054
tri_0089	exp_3381	12387	15205	binding	transcriptional regulation	MI_2247	regulator	MI_2274	regulator target	MI_2275	chip	MI_0402	not_applicable	not_applicable	experimentally observed	MI_1054
tri_0091	exp_0245	1499	407034	reporter	transcriptional regulation	MI_2247	regulator	MI_2274	regulator target	MI_2275	reporter	not_applicable	activation	MI_2235	experimentally observed	MI_1054
tri_0092	exp_2609	12387	17172	reporter	transcriptional regulation	MI_2247	regulator	MI_2274	regulator target	MI_2275	reporter	not_applicable	activation	MI_2235	experimentally observed	MI_1054
tri_0095	exp_2608	12387	17927	reporter	transcriptional regulation	MI_2247	regulator	MI_2274	regulator target	MI_2275	reporter	not_applicable	activation	MI_2235	experimentally observed	MI_1054
tri_0101	exp_3248	12387	18999	reporter	transcriptional regulation	MI_2247	regulator	MI_2274	regulator target	MI_2275	reporter	not_applicable	activation	MI_2235	experimentally observed	MI_1054
tri_0102	exp_2003	1499	55740	binding	transcriptional regulation	MI_2247	regulator	MI_2274	regulator target	MI_2275	chip	MI_0402	not_applicable	not_applicable	experimentally observed	MI_1054
tri_0102	exp_2004	1499	55740	binding	transcriptional regulation	MI_2247	regulator	MI_2274	regulator target	MI_2275	chip	MI_0402	not_applicable	not_applicable	experimentally observed	MI_1054
tri_0102	exp_2002	1499	55740	perturbation	transcriptional regulation	MI_2247	regulator	MI_2274	regulator target	MI_2275	overexpression	MI_0506	activation	MI_2235	experimentally observed	MI_1054
tri_0102	exp_2001	1499	55740	reporter	transcriptional regulation	MI_2247	regulator	MI_2274	regulator target	MI_2275	reporter	not_applicable	activation	MI_2235	experimentally observed	MI_1054
tri_0102	exp_2005	12387	13800	binding	transcriptional regulation	MI_2247	regulator	MI_2274	regulator target	MI_2275	chip	MI_0402	not_applicable	not_applicable	experimentally observed	MI_1054
tri_0102	exp_2006	12387	13800	binding	transcriptional regulation	MI_2247	regulator	MI_2274	regulator target	MI_2275	chip	MI_0402	not_applicable	not_applicable	experimentally observed	MI_1054
tri_0103	exp_1056	12387	17292	perturbation	transcriptional regulation	MI_2247	regulator	MI_2274	regulator target	MI_2275	hom_knockout	MI_0223	activation	MI_2235	experimentally observed	MI_1054
tri_0103	exp_1054	12387	17292	reporter	transcriptional regulation	MI_2247	regulator	MI_2274	regulator target	MI_2275	reporter	not_applicable	activation	MI_2235	experimentally observed	MI_1054
tri_0107	exp_1604	1499	599	binding	transcriptional regulation	MI_2247	regulator	MI_2274	regulator target	MI_2275	chip	MI_0402	not_applicable	not_applicable	experimentally observed	MI_1054
tri_0107	exp_1605	1499	599	reporter	transcriptional regulation	MI_2247	regulator	MI_2274	regulator target	MI_2275	reporter	not_applicable	activation	MI_2235	experimentally observed	MI_1054
tri_0108	exp_3854	12387	20271	binding	transcriptional regulation	MI_2247	regulator	MI_2274	regulator target	MI_2275	chip	MI_0402	not_applicable	not_applicable	experimentally observed	MI_1054
tri_0108	exp_3856	12387	20271	perturbation	transcriptional regulation	MI_2247	regulator	MI_2274	regulator target	MI_2275	knockdown	MI_0223	repression	MI_2240	experimentally observed	MI_1054
tri_0108	exp_3855	12387	20271	reporter	transcriptional regulation	MI_2247	regulator	MI_2274	regulator target	MI_2275	reporter	not_applicable	repression	MI_2240	experimentally observed	MI_1054
tri_0109	exp_2607	12387	11924	reporter	transcriptional regulation	MI_2247	regulator	MI_2274	regulator target	MI_2275	reporter	not_applicable	activation	MI_2235	experimentally observed	MI_1054
tri_0111	exp_0148	1499	6774	perturbation	transcriptional regulation	MI_2247	regulator	MI_2274	regulator target	MI_2275	knockdown	MI_0223	activation	MI_2235	experimentally observed	MI_1054
tri_0111	exp_0147	1499	6774	perturbation	transcriptional regulation	MI_2247	regulator	MI_2274	regulator target	MI_2275	overexpression	MI_0506	activation	MI_2235	experimentally observed	MI_1054
tri_0111	exp_0146	1499	6774	reporter	transcriptional regulation	MI_2247	regulator	MI_2274	regulator target	MI_2275	reporter	not_applicable	activation	MI_2235	experimentally observed	MI_1054
tri_0112	exp_1944	1499	6935	binding	transcriptional regulation	MI_2247	regulator	MI_2274	regulator target	MI_2275	chip	MI_0402	not_applicable	not_applicable	experimentally observed	MI_1054
tri_0112	exp_1947	1499	6935	perturbation	transcriptional regulation	MI_2247	regulator	MI_2274	regulator target	MI_2275	knockdown	MI_0223	activation	MI_2235	experimentally observed	MI_1054
tri_0112	exp_1945	1499	6935	reporter	transcriptional regulation	MI_2247	regulator	MI_2274	regulator target	MI_2275	reporter	not_applicable	activation	MI_2235	experimentally observed	MI_1054
tri_0112	exp_1946	1499	6935	reporter	transcriptional regulation	MI_2247	regulator	MI_2274	regulator target	MI_2275	reporter	not_applicable	activation	MI_2235	experimentally observed	MI_1054
tri_0115	exp_3571	12387	84653	reporter	transcriptional regulation	MI_2247	regulator	MI_2274	regulator target	MI_2275	reporter	not_applicable	activation	MI_2235	experimentally observed	MI_1054
tri_0118	exp_2183	1499	8856	reporter	transcriptional regulation	MI_2247	regulator	MI_2274	regulator target	MI_2275	reporter	not_applicable	activation	MI_2235	experimentally observed	MI_1054
tri_0119	exp_2100	1499	8878	binding	transcriptional regulation	MI_2247	regulator	MI_2274	regulator target	MI_2275	chip	MI_0402	not_applicable	not_applicable	experimentally observed	MI_1054
tri_0119	exp_2101	1499	8878	perturbation	transcriptional regulation	MI_2247	regulator	MI_2274	regulator target	MI_2275	knockdown	MI_0223	repression	MI_2240	experimentally observed	MI_1054
tri_0119	exp_2102	12387	18412	perturbation	transcriptional regulation	MI_2247	regulator	MI_2274	regulator target	MI_2275	hom_knockout	MI_0223	repression	MI_2240	experimentally observed	MI_1054
tri_0319	exp_2213	2308	6364	binding	transcriptional regulation	MI_2247	regulator	MI_2274	regulator target	MI_2275	chip	MI_0402	not_applicable	not_applicable	experimentally observed	MI_1054
tri_0319	exp_2216	2308	6364	perturbation	transcriptional regulation	MI_2247	regulator	MI_2274	regulator target	MI_2275	knockdown	MI_0223	activation	MI_2235	experimentally observed	MI_1054
tri_0319	exp_2215	2308	6364	reporter	transcriptional regulation	MI_2247	regulator	MI_2274	regulator target	MI_2275	reporter	not_applicable	activation	MI_2235	experimentally observed	MI_1054
tri_0319	exp_2217	56458	20297	perturbation	transcriptional regulation	MI_2247	regulator	MI_2274	regulator target	MI_2275	hom_knockout	MI_0223	activation	MI_2235	experimentally observed	MI_1054
tri_0319	exp_2214	56458	20297	reporter	transcriptional regulation	MI_2247	regulator	MI_2274	regulator target	MI_2275	reporter	not_applicable	activation	MI_2235	experimentally observed	MI_1054
tri_0321	exp_2206	2308	7040	binding	transcriptional regulation	MI_2247	regulator	MI_2274	regulator target	MI_2275	chip	MI_0402	not_applicable	not_applicable	experimentally observed	MI_1054
tri_0321	exp_2207	2308	7040	reporter	transcriptional regulation	MI_2247	regulator	MI_2274	regulator target	MI_2275	reporter	not_applicable	activation	MI_2235	experimentally observed	MI_1054
tri_0321	exp_3766	56458	21803	perturbation	transcriptional regulation	MI_2247	regulator	MI_2274	regulator target	MI_2275	hom_knockout	MI_0223	activation	MI_2235	experimentally observed	MI_1054
tri_0992	exp_2773	18999	13590	binding	transcriptional regulation	MI_2247	regulator	MI_2274	regulator target	MI_2275	chip	MI_0402	not_applicable	not_applicable	experimentally observed	MI_1054
tri_0992	exp_2774	18999	13590	binding	transcriptional regulation	MI_2247	regulator	MI_2274	regulator target	MI_2275	emsa	MI_0413	not_applicable	not_applicable	experimentally observed	MI_1054
tri_1015	exp_0057	5460	6657	binding	transcriptional regulation	MI_2247	regulator	MI_2274	regulator target	MI_2275	chip	MI_0402	not_applicable	not_applicable	experimentally observed	MI_1054
tri_1015	exp_0059	18999	20674	binding	transcriptional regulation	MI_2247	regulator	MI_2274	regulator target	MI_2275	chip	MI_0402	not_applicable	not_applicable	experimentally observed	MI_1054
tri_1015	exp_0055	18999	20674	perturbation	transcriptional regulation	MI_2247	regulator	MI_2274	regulator target	MI_2275	knockdown	MI_0223	activation	MI_2235	experimentally observed	MI_1054
tri_1015	exp_0054	18999	20674	reporter	transcriptional regulation	MI_2247	regulator	MI_2274	regulator target	MI_2275	reporter	not_applicable	activation	MI_2235	experimentally observed	MI_1054
tri_0327	exp_2804	56458	11450	binding	transcriptional regulation	MI_2247	regulator	MI_2274	regulator target	MI_2275	chip	MI_0402	not_applicable	not_applicable	experimentally observed	MI_1054
tri_0327	exp_2803	56458	11450	binding	transcriptional regulation	MI_2247	regulator	MI_2274	regulator target	MI_2275	emsa	MI_0413	not_applicable	not_applicable	experimentally observed	MI_1054
tri_0327	exp_2806	56458	11450	perturbation	transcriptional regulation	MI_2247	regulator	MI_2274	regulator target	MI_2275	overexpression	MI_0506	activation	MI_2235	experimentally observed	MI_1054
tri_0327	exp_2805	56458	11450	reporter	transcriptional regulation	MI_2247	regulator	MI_2274	regulator target	MI_2275	reporter	not_applicable	activation	MI_2235	experimentally observed	MI_1054
tri_0316	exp_1079	2308	57264	binding	transcriptional regulation	MI_2247	regulator	MI_2274	regulator target	MI_2275	emsa	MI_0413	not_applicable	not_applicable	experimentally observed	MI_1054
tri_0316	exp_0416	2308	57264	reporter	transcriptional regulation	MI_2247	regulator	MI_2274	regulator target	MI_2275	reporter	not_applicable	activation	MI_2235	experimentally observed	MI_1054
tri_0316	exp_0417	2308	57264	reporter	transcriptional regulation	MI_2247	regulator	MI_2274	regulator target	MI_2275	reporter	not_applicable	activation	MI_2235	experimentally observed	MI_1054
tri_0316	exp_0418	2308	57264	reporter	transcriptional regulation	MI_2247	regulator	MI_2274	regulator target	MI_2275	reporter	not_applicable	activation	MI_2235	experimentally observed	MI_1054
tri_0316	exp_1078	56458	57264	binding	transcriptional regulation	MI_2247	regulator	MI_2274	regulator target	MI_2275	chip	MI_0402	not_applicable	not_applicable	experimentally observed	MI_1054
tri_0316	exp_0419	56458	57264	perturbation	transcriptional regulation	MI_2247	regulator	MI_2274	regulator target	MI_2275	knockdown	MI_0223	activation	MI_2235	experimentally observed	MI_1054
tri_0316	exp_0420	56458	57264	perturbation	transcriptional regulation	MI_2247	regulator	MI_2274	regulator target	MI_2275	knockdown	MI_0223	activation	MI_2235	experimentally observed	MI_1054
tri_0316	exp_0414	56458	57264	reporter	transcriptional regulation	MI_2247	regulator	MI_2274	regulator target	MI_2275	reporter	not_applicable	activation	MI_2235	experimentally observed	MI_1054
tri_0316	exp_0415	56458	57264	reporter	transcriptional regulation	MI_2247	regulator	MI_2274	regulator target	MI_2275	reporter	not_applicable	activation	MI_2235	experimentally observed	MI_1054
tri_0313	exp_1523	2308	5243	binding	transcriptional regulation	MI_2247	regulator	MI_2274	regulator target	MI_2275	emsa	MI_0413	not_applicable	not_applicable	experimentally observed	MI_1054
tri_0313	exp_1525	2308	5243	perturbation	transcriptional regulation	MI_2247	regulator	MI_2274	regulator target	MI_2275	knockdown	MI_0223	activation	MI_2235	experimentally observed	MI_1054
tri_0313	exp_1524	2308	5243	reporter	transcriptional regulation	MI_2247	regulator	MI_2274	regulator target	MI_2275	reporter	not_applicable	activation	MI_2235	experimentally observed	MI_1054
tri_0295	exp_3629	56458	12575	binding	transcriptional regulation	MI_2247	regulator	MI_2274	regulator target	MI_2275	chip	MI_0402	not_applicable	not_applicable	experimentally observed	MI_1054
tri_0295	exp_3630	56458	12575	reporter	transcriptional regulation	MI_2247	regulator	MI_2274	regulator target	MI_2275	reporter	not_applicable	activation	MI_2235	experimentally observed	MI_1054
tri_0304	exp_1349	2308	2538	binding	transcriptional regulation	MI_2247	regulator	MI_2274	regulator target	MI_2275	chip	MI_0402	not_applicable	not_applicable	experimentally observed	MI_1054
tri_0304	exp_1350	2308	2538	binding	transcriptional regulation	MI_2247	regulator	MI_2274	regulator target	MI_2275	emsa	MI_0413	not_applicable	not_applicable	experimentally observed	MI_1054
tri_0304	exp_1351	2308	14377	reporter	transcriptional regulation	MI_2247	regulator	MI_2274	regulator target	MI_2275	reporter	not_applicable	activation	MI_2235	experimentally observed	MI_1054
tri_0300	exp_0229	56458	13197	perturbation	transcriptional regulation	MI_2247	regulator	MI_2274	regulator target	MI_2275	knockout	MI_0223	activation	MI_2235	experimentally observed	MI_1054
tri_0296	exp_2037	2308	10365	binding	transcriptional regulation	MI_2247	regulator	MI_2274	regulator target	MI_2275	chip	MI_0402	not_applicable	not_applicable	experimentally observed	MI_1054
tri_0296	exp_2038	2308	10365	perturbation	transcriptional regulation	MI_2247	regulator	MI_2274	regulator target	MI_2275	knockdown	MI_0223	repression	MI_2240	experimentally observed	MI_1054
tri_0309	exp_2039	2308	4846	perturbation	transcriptional regulation	MI_2247	regulator	MI_2274	regulator target	MI_2275	knockdown	MI_0223	repression	MI_2240	experimentally observed	MI_1054
tri_0312	exp_1803	56458	5166	reporter	transcriptional regulation	MI_2247	regulator	MI_2274	regulator target	MI_2275	reporter	not_applicable	activation	MI_2235	experimentally observed	MI_1054
tri_0312	exp_1804	56458	27273	perturbation	transcriptional regulation	MI_2247	regulator	MI_2274	regulator target	MI_2275	overexpression	MI_0506	activation	MI_2235	experimentally observed	MI_1054
tri_0320	exp_1789	56458	20787	perturbation	transcriptional regulation	MI_2247	regulator	MI_2274	regulator target	MI_2275	overexpression	MI_0506	repression	MI_2240	experimentally observed	MI_1054
tri_0320	exp_3257	56458	20787	reporter	transcriptional regulation	MI_2247	regulator	MI_2274	regulator target	MI_2275	reporter	not_applicable	repression	MI_2240	experimentally observed	MI_1054
tri_0999	exp_0591	5460	14175	binding	transcriptional regulation	MI_2247	regulator	MI_2274	regulator target	MI_2275	emsa	MI_0413	not_applicable	not_applicable	experimentally observed	MI_1054
tri_0999	exp_1183	5460	14175	reporter	transcriptional regulation	MI_2247	regulator	MI_2274	regulator target	MI_2275	reporter	not_applicable	activation	MI_2235	experimentally observed	MI_1054
tri_0999	exp_0589	18999	14175	binding	transcriptional regulation	MI_2247	regulator	MI_2274	regulator target	MI_2275	emsa	MI_0413	not_applicable	not_applicable	experimentally observed	MI_1054
tri_0999	exp_2413	18999	14175	reporter	transcriptional regulation	MI_2247	regulator	MI_2274	regulator target	MI_2275	reporter	not_applicable	activation	MI_2235	experimentally observed	MI_1054
tri_0999	exp_1181	18999	14175	reporter	transcriptional regulation	MI_2247	regulator	MI_2274	regulator target	MI_2275	reporter	not_applicable	activation	MI_2235	experimentally observed	MI_1054
tri_1017	exp_2694	5460	79923	binding	transcriptional regulation	MI_2247	regulator	MI_2274	regulator target	MI_2275	chip	MI_0402	not_applicable	not_applicable	experimentally observed	MI_1054
tri_1017	exp_2692	18999	71950	binding	transcriptional regulation	MI_2247	regulator	MI_2274	regulator target	MI_2275	chip	MI_0402	not_applicable	not_applicable	experimentally observed	MI_1054
tri_1017	exp_2691	18999	71950	binding	transcriptional regulation	MI_2247	regulator	MI_2274	regulator target	MI_2275	emsa	MI_0413	not_applicable	not_applicable	experimentally observed	MI_1054
tri_1017	exp_3481	18999	71950	perturbation	transcriptional regulation	MI_2247	regulator	MI_2274	regulator target	MI_2275	overexpression	MI_0506	activation	MI_2235	experimentally observed	MI_1054
tri_1017	exp_3479	18999	71950	reporter	transcriptional regulation	MI_2247	regulator	MI_2274	regulator target	MI_2275	reporter	not_applicable	activation	MI_2235	experimentally observed	MI_1054
tri_1017	exp_2696	18999	71950	reporter	transcriptional regulation	MI_2247	regulator	MI_2274	regulator target	MI_2275	reporter	not_applicable	activation	MI_2235	experimentally observed	MI_1054
tri_1008	exp_0043	5460	5460	binding	transcriptional regulation	MI_2247	regulator	MI_2274	regulator target	MI_2275	chip	MI_0402	not_applicable	not_applicable	experimentally observed	MI_1054
tri_1008	exp_0045	5460	5460	binding	transcriptional regulation	MI_2247	regulator	MI_2274	regulator target	MI_2275	emsa	MI_0413	not_applicable	not_applicable	experimentally observed	MI_1054
tri_1008	exp_0047	5460	5460	reporter	transcriptional regulation	MI_2247	regulator	MI_2274	regulator target	MI_2275	reporter	not_applicable	activation	MI_2235	experimentally observed	MI_1054
tri_1008	exp_0049	18999	18999	binding	transcriptional regulation	MI_2247	regulator	MI_2274	regulator target	MI_2275	chip	MI_0402	not_applicable	not_applicable	experimentally observed	MI_1054
tri_1008	exp_2660	18999	18999	binding	transcriptional regulation	MI_2247	regulator	MI_2274	regulator target	MI_2275	emsa	MI_0413	not_applicable	not_applicable	experimentally observed	MI_1054
tri_1008	exp_0051	18999	18999	reporter	transcriptional regulation	MI_2247	regulator	MI_2274	regulator target	MI_2275	reporter	not_applicable	activation	MI_2235	experimentally observed	MI_1054
tri_1008	exp_2661	18999	18999	reporter	transcriptional regulation	MI_2247	regulator	MI_2274	regulator target	MI_2275	reporter	not_applicable	activation	MI_2235	experimentally observed	MI_1054
tri_1020	exp_4110	18999	22286	binding	transcriptional regulation	MI_2247	regulator	MI_2274	regulator target	MI_2275	emsa	MI_0413	not_applicable	not_applicable	experimentally observed	MI_1054
tri_0297	exp_0162	56458	1051	reporter	transcriptional regulation	MI_2247	regulator	MI_2274	regulator target	MI_2275	reporter	not_applicable	activation	MI_2235	experimentally observed	MI_1054
tri_0297	exp_0871	56458	12608	binding	transcriptional regulation	MI_2247	regulator	MI_2274	regulator target	MI_2275	chip	MI_0402	not_applicable	not_applicable	experimentally observed	MI_1054
tri_0297	exp_0873	56458	12608	perturbation	transcriptional regulation	MI_2247	regulator	MI_2274	regulator target	MI_2275	knockdown	MI_0223	activation	MI_2235	experimentally observed	MI_1054
tri_0322	exp_2987	56458	12741	binding	transcriptional regulation	MI_2247	regulator	MI_2274	regulator target	MI_2275	chip	MI_0402	not_applicable	not_applicable	experimentally observed	MI_1054
tri_0322	exp_2988	56458	12741	perturbation	transcriptional regulation	MI_2247	regulator	MI_2274	regulator target	MI_2275	overexpression	MI_0506	repression	MI_2240	experimentally observed	MI_1054
tri_0311	exp_3021	56458	72674	reporter	transcriptional regulation	MI_2247	regulator	MI_2274	regulator target	MI_2275	reporter	not_applicable	activation	MI_2235	experimentally observed	MI_1054
tri_0302	exp_1708	2308	1906	binding	transcriptional regulation	MI_2247	regulator	MI_2274	regulator target	MI_2275	chip	MI_0402	not_applicable	not_applicable	experimentally observed	MI_1054
tri_0302	exp_1710	2308	1906	perturbation	transcriptional regulation	MI_2247	regulator	MI_2274	regulator target	MI_2275	knockdown	MI_0223	activation	MI_2235	experimentally observed	MI_1054
tri_0302	exp_1709	2308	1906	reporter	transcriptional regulation	MI_2247	regulator	MI_2274	regulator target	MI_2275	reporter	not_applicable	activation	MI_2235	experimentally observed	MI_1054
tri_0317	exp_1875	2308	5896	binding	transcriptional regulation	MI_2247	regulator	MI_2274	regulator target	MI_2275	chip	MI_0402	not_applicable	not_applicable	experimentally observed	MI_1054
tri_0317	exp_1876	2308	5896	perturbation	transcriptional regulation	MI_2247	regulator	MI_2274	regulator target	MI_2275	overexpression	MI_0506	activation	MI_2235	experimentally observed	MI_1054
tri_0990	exp_3441	18999	12575	binding	transcriptional regulation	MI_2247	regulator	MI_2274	regulator target	MI_2275	chip	MI_0402	not_applicable	not_applicable	experimentally observed	MI_1054
tri_0990	exp_3443	18999	12575	perturbation	transcriptional regulation	MI_2247	regulator	MI_2274	regulator target	MI_2275	knockdown	MI_0223	repression	MI_2240	experimentally observed	MI_1054
tri_0990	exp_3442	18999	12575	reporter	transcriptional regulation	MI_2247	regulator	MI_2274	regulator target	MI_2275	reporter	not_applicable	repression	MI_2240	experimentally observed	MI_1054
tri_0991	exp_2595	5460	1045	perturbation	transcriptional regulation	MI_2247	regulator	MI_2274	regulator target	MI_2275	knockdown	MI_0223	repression	MI_2240	experimentally observed	MI_1054
tri_0991	exp_2592	18999	12591	perturbation	transcriptional regulation	MI_2247	regulator	MI_2274	regulator target	MI_2275	knockdown	MI_0223	repression	MI_2240	experimentally observed	MI_1054
tri_1000	exp_2594	5460	2627	perturbation	transcriptional regulation	MI_2247	regulator	MI_2274	regulator target	MI_2275	knockdown	MI_0223	repression	MI_2240	experimentally observed	MI_1054
tri_1000	exp_2591	18999	14465	perturbation	transcriptional regulation	MI_2247	regulator	MI_2274	regulator target	MI_2275	knockdown	MI_0223	repression	MI_2240	experimentally observed	MI_1054
tri_0993	exp_3935	18999	22702	binding	transcriptional regulation	MI_2247	regulator	MI_2274	regulator target	MI_2275	emsa	MI_0413	not_applicable	not_applicable	experimentally observed	MI_1054
tri_1011	exp_1051	18999	17292	binding	transcriptional regulation	MI_2247	regulator	MI_2274	regulator target	MI_2275	chip	MI_0402	not_applicable	not_applicable	experimentally observed	MI_1054
tri_1011	exp_1053	18999	17292	binding	transcriptional regulation	MI_2247	regulator	MI_2274	regulator target	MI_2275	emsa	MI_0413	not_applicable	not_applicable	experimentally observed	MI_1054
tri_1011	exp_1055	18999	17292	perturbation	transcriptional regulation	MI_2247	regulator	MI_2274	regulator target	MI_2275	hom_knockout	MI_0223	activation	MI_2235	experimentally observed	MI_1054
tri_1016	exp_0949	18999	723920	binding	transcriptional regulation	MI_2247	regulator	MI_2274	regulator target	MI_2275	chip	MI_0402	not_applicable	not_applicable	experimentally observed	MI_1054
tri_1016	exp_0951	18999	723920	perturbation	transcriptional regulation	MI_2247	regulator	MI_2274	regulator target	MI_2275	knockdown	MI_0223	activation	MI_2235	experimentally observed	MI_1054
tri_1016	exp_0950	18999	723920	reporter	transcriptional regulation	MI_2247	regulator	MI_2274	regulator target	MI_2275	reporter	not_applicable	activation	MI_2235	experimentally observed	MI_1054
tri_1005	exp_3315	18999	17927	binding	transcriptional regulation	MI_2247	regulator	MI_2274	regulator target	MI_2275	chip	MI_0402	not_applicable	not_applicable	experimentally observed	MI_1054
tri_1005	exp_3317	18999	17927	perturbation	transcriptional regulation	MI_2247	regulator	MI_2274	regulator target	MI_2275	overexpression	MI_0506	repression	MI_2240	experimentally observed	MI_1054
tri_1005	exp_3316	18999	17927	reporter	transcriptional regulation	MI_2247	regulator	MI_2274	regulator target	MI_2275	reporter	not_applicable	repression	MI_2240	experimentally observed	MI_1054
tri_0997	exp_0852	18999	11614	binding	transcriptional regulation	MI_2247	regulator	MI_2274	regulator target	MI_2275	chip	MI_0402	not_applicable	not_applicable	experimentally observed	MI_1054
tri_0997	exp_0853	18999	11614	binding	transcriptional regulation	MI_2247	regulator	MI_2274	regulator target	MI_2275	emsa	MI_0413	not_applicable	not_applicable	experimentally observed	MI_1054
tri_0997	exp_0851	18999	11614	perturbation	transcriptional regulation	MI_2247	regulator	MI_2274	regulator target	MI_2275	knockdown	MI_0223	activation	MI_2235	experimentally observed	MI_1054
tri_0997	exp_0850	18999	11614	reporter	transcriptional regulation	MI_2247	regulator	MI_2274	regulator target	MI_2275	reporter	not_applicable	activation	MI_2235	experimentally observed	MI_1054
tri_1019	exp_3169	18999	74178	binding	transcriptional regulation	MI_2247	regulator	MI_2274	regulator target	MI_2275	chip	MI_0402	not_applicable	not_applicable	experimentally observed	MI_1054
tri_1019	exp_3171	18999	74178	perturbation	transcriptional regulation	MI_2247	regulator	MI_2274	regulator target	MI_2275	knockdown	MI_0223	repression	MI_2240	experimentally observed	MI_1054
tri_1019	exp_3170	18999	74178	reporter	transcriptional regulation	MI_2247	regulator	MI_2274	regulator target	MI_2275	reporter	not_applicable	repression	MI_2240	experimentally observed	MI_1054
tri_1009	exp_1031	18999	214133	binding	transcriptional regulation	MI_2247	regulator	MI_2274	regulator target	MI_2275	emsa	MI_0413	not_applicable	not_applicable	experimentally observed	MI_1054
tri_1009	exp_1032	18999	214133	binding	transcriptional regulation	MI_2247	regulator	MI_2274	regulator target	MI_2275	emsa	MI_0413	not_applicable	not_applicable	experimentally observed	MI_1054
tri_1009	exp_1034	18999	214133	perturbation	transcriptional regulation	MI_2247	regulator	MI_2274	regulator target	MI_2275	knockdown	MI_0223	activation	MI_2235	experimentally observed	MI_1054
tri_1009	exp_1033	18999	214133	reporter	transcriptional regulation	MI_2247	regulator	MI_2274	regulator target	MI_2275	reporter	not_applicable	activation	MI_2235	experimentally observed	MI_1054
tri_0298	exp_0910	2308	1514	binding	transcriptional regulation	MI_2247	regulator	MI_2274	regulator target	MI_2275	emsa	MI_0413	not_applicable	not_applicable	experimentally observed	MI_1054
tri_0298	exp_0227	2308	1514	reporter	transcriptional regulation	MI_2247	regulator	MI_2274	regulator target	MI_2275	reporter	not_applicable	activation	MI_2235	experimentally observed	MI_1054
tri_0299	exp_0909	2308	13039	binding	transcriptional regulation	MI_2247	regulator	MI_2274	regulator target	MI_2275	chip	MI_0402	not_applicable	not_applicable	experimentally observed	MI_1054
tri_0299	exp_0226	2308	13039	reporter	transcriptional regulation	MI_2247	regulator	MI_2274	regulator target	MI_2275	reporter	not_applicable	activation	MI_2235	experimentally observed	MI_1054
tri_0299	exp_0228	56458	13039	perturbation	transcriptional regulation	MI_2247	regulator	MI_2274	regulator target	MI_2275	knockout	MI_0223	activation	MI_2235	experimentally observed	MI_1054
tri_0301	exp_1015	56458	13207	binding	transcriptional regulation	MI_2247	regulator	MI_2274	regulator target	MI_2275	chip	MI_0402	not_applicable	not_applicable	experimentally observed	MI_1054
tri_0301	exp_1017	56458	13207	perturbation	transcriptional regulation	MI_2247	regulator	MI_2274	regulator target	MI_2275	knockdown	MI_0223	repression	MI_2240	experimentally observed	MI_1054
tri_0301	exp_1016	56458	13207	reporter	transcriptional regulation	MI_2247	regulator	MI_2274	regulator target	MI_2275	reporter	not_applicable	repression	MI_2240	experimentally observed	MI_1054
tri_0303	exp_0230	56458	56484	perturbation	transcriptional regulation	MI_2247	regulator	MI_2274	regulator target	MI_2275	knockout	MI_0223	activation	MI_2235	experimentally observed	MI_1054
tri_0305	exp_1021	56458	270076	binding	transcriptional regulation	MI_2247	regulator	MI_2274	regulator target	MI_2275	chip	MI_0402	not_applicable	not_applicable	experimentally observed	MI_1054
tri_0305	exp_1023	56458	270076	perturbation	transcriptional regulation	MI_2247	regulator	MI_2274	regulator target	MI_2275	knockdown	MI_0223	repression	MI_2240	experimentally observed	MI_1054
tri_0305	exp_1022	56458	270076	reporter	transcriptional regulation	MI_2247	regulator	MI_2274	regulator target	MI_2275	reporter	not_applicable	repression	MI_2240	experimentally observed	MI_1054
tri_0306	exp_0038	2308	345	binding	transcriptional regulation	MI_2247	regulator	MI_2274	regulator target	MI_2275	chip	MI_0402	not_applicable	not_applicable	experimentally observed	MI_1054
tri_0306	exp_0039	2308	345	binding	transcriptional regulation	MI_2247	regulator	MI_2274	regulator target	MI_2275	chip	MI_0402	not_applicable	not_applicable	experimentally observed	MI_1054
tri_0306	exp_0040	2308	345	binding	transcriptional regulation	MI_2247	regulator	MI_2274	regulator target	MI_2275	emsa	MI_0413	not_applicable	not_applicable	experimentally observed	MI_1054
tri_0306	exp_1200	2308	345	perturbation	transcriptional regulation	MI_2247	regulator	MI_2274	regulator target	MI_2275	overexpression	MI_0506	activation	MI_2235	experimentally observed	MI_1054
tri_0306	exp_1202	2308	345	perturbation	transcriptional regulation	MI_2247	regulator	MI_2274	regulator target	MI_2275	overexpression	MI_0506	activation	MI_2235	experimentally observed	MI_1054
tri_0306	exp_1199	2308	345	perturbation	transcriptional regulation	MI_2247	regulator	MI_2274	regulator target	MI_2275	overexpression	MI_0506	activation	MI_2235	experimentally observed	MI_1054
tri_0306	exp_0041	2308	345	reporter	transcriptional regulation	MI_2247	regulator	MI_2274	regulator target	MI_2275	reporter	not_applicable	activation	MI_2235	experimentally observed	MI_1054
tri_0307	exp_3901	56458	16198	binding	transcriptional regulation	MI_2247	regulator	MI_2274	regulator target	MI_2275	chip	MI_0402	not_applicable	not_applicable	experimentally observed	MI_1054
tri_0307	exp_3903	56458	16198	perturbation	transcriptional regulation	MI_2247	regulator	MI_2274	regulator target	MI_2275	hom_knockout	MI_0223	activation	MI_2235	experimentally observed	MI_1054
tri_0307	exp_3902	56458	16198	reporter	transcriptional regulation	MI_2247	regulator	MI_2274	regulator target	MI_2275	reporter	not_applicable	activation	MI_2235	experimentally observed	MI_1054
tri_0308	exp_3904	56458	16364	binding	transcriptional regulation	MI_2247	regulator	MI_2274	regulator target	MI_2275	chip	MI_0402	not_applicable	not_applicable	experimentally observed	MI_1054
tri_0308	exp_3906	56458	16364	perturbation	transcriptional regulation	MI_2247	regulator	MI_2274	regulator target	MI_2275	hom_knockout	MI_0223	activation	MI_2235	experimentally observed	MI_1054
tri_0308	exp_3905	56458	16364	reporter	transcriptional regulation	MI_2247	regulator	MI_2274	regulator target	MI_2275	reporter	not_applicable	activation	MI_2235	experimentally observed	MI_1054
tri_0310	exp_2208	2308	5055	binding	transcriptional regulation	MI_2247	regulator	MI_2274	regulator target	MI_2275	chip	MI_0402	not_applicable	not_applicable	experimentally observed	MI_1054
tri_0310	exp_2211	2308	5055	perturbation	transcriptional regulation	MI_2247	regulator	MI_2274	regulator target	MI_2275	knockdown	MI_0223	activation	MI_2235	experimentally observed	MI_1054
tri_0310	exp_2210	2308	5055	reporter	transcriptional regulation	MI_2247	regulator	MI_2274	regulator target	MI_2275	reporter	not_applicable	activation	MI_2235	experimentally observed	MI_1054
tri_0310	exp_2212	56458	18788	perturbation	transcriptional regulation	MI_2247	regulator	MI_2274	regulator target	MI_2275	hom_knockout	MI_0223	activation	MI_2235	experimentally observed	MI_1054
tri_0310	exp_2209	56458	18788	reporter	transcriptional regulation	MI_2247	regulator	MI_2274	regulator target	MI_2275	reporter	not_applicable	activation	MI_2235	experimentally observed	MI_1054
tri_0314	exp_1009	56458	18830	binding	transcriptional regulation	MI_2247	regulator	MI_2274	regulator target	MI_2275	chip	MI_0402	not_applicable	not_applicable	experimentally observed	MI_1054
tri_0314	exp_1011	56458	18830	perturbation	transcriptional regulation	MI_2247	regulator	MI_2274	regulator target	MI_2275	knockdown	MI_0223	activation	MI_2235	experimentally observed	MI_1054
tri_0314	exp_1010	56458	18830	reporter	transcriptional regulation	MI_2247	regulator	MI_2274	regulator target	MI_2275	reporter	not_applicable	activation	MI_2235	experimentally observed	MI_1054
tri_0315	exp_1006	56458	67895	binding	transcriptional regulation	MI_2247	regulator	MI_2274	regulator target	MI_2275	chip	MI_0402	not_applicable	not_applicable	experimentally observed	MI_1054
tri_0315	exp_1008	56458	67895	perturbation	transcriptional regulation	MI_2247	regulator	MI_2274	regulator target	MI_2275	knockdown	MI_0223	activation	MI_2235	experimentally observed	MI_1054
tri_0315	exp_1007	56458	67895	reporter	transcriptional regulation	MI_2247	regulator	MI_2274	regulator target	MI_2275	reporter	not_applicable	activation	MI_2235	experimentally observed	MI_1054
tri_0318	exp_1877	2308	5897	binding	transcriptional regulation	MI_2247	regulator	MI_2274	regulator target	MI_2275	chip	MI_0402	not_applicable	not_applicable	experimentally observed	MI_1054
tri_0318	exp_1878	2308	5897	perturbation	transcriptional regulation	MI_2247	regulator	MI_2274	regulator target	MI_2275	overexpression	MI_0506	activation	MI_2235	experimentally observed	MI_1054
tri_0323	exp_1018	56458	71685	binding	transcriptional regulation	MI_2247	regulator	MI_2274	regulator target	MI_2275	chip	MI_0402	not_applicable	not_applicable	experimentally observed	MI_1054
tri_0323	exp_1020	56458	71685	perturbation	transcriptional regulation	MI_2247	regulator	MI_2274	regulator target	MI_2275	knockdown	MI_0223	repression	MI_2240	experimentally observed	MI_1054
tri_0323	exp_1019	56458	71685	reporter	transcriptional regulation	MI_2247	regulator	MI_2274	regulator target	MI_2275	reporter	not_applicable	repression	MI_2240	experimentally observed	MI_1054
tri_0324	exp_1003	56458	68169	binding	transcriptional regulation	MI_2247	regulator	MI_2274	regulator target	MI_2275	chip	MI_0402	not_applicable	not_applicable	experimentally observed	MI_1054
tri_0324	exp_1005	56458	68169	perturbation	transcriptional regulation	MI_2247	regulator	MI_2274	regulator target	MI_2275	knockdown	MI_0223	activation	MI_2235	experimentally observed	MI_1054
tri_0324	exp_1004	56458	68169	reporter	transcriptional regulation	MI_2247	regulator	MI_2274	regulator target	MI_2275	reporter	not_applicable	activation	MI_2235	experimentally observed	MI_1054
tri_0325	exp_1802	56458	8431	reporter	transcriptional regulation	MI_2247	regulator	MI_2274	regulator target	MI_2275	reporter	not_applicable	activation	MI_2235	experimentally observed	MI_1054
tri_0325	exp_3276	56458	23957	binding	transcriptional regulation	MI_2247	regulator	MI_2274	regulator target	MI_2275	chip	MI_0402	not_applicable	not_applicable	experimentally observed	MI_1054
tri_0325	exp_3277	56458	23957	perturbation	transcriptional regulation	MI_2247	regulator	MI_2274	regulator target	MI_2275	overexpression	MI_0506	activation	MI_2235	experimentally observed	MI_1054
tri_0326	exp_1012	56458	54387	binding	transcriptional regulation	MI_2247	regulator	MI_2274	regulator target	MI_2275	chip	MI_0402	not_applicable	not_applicable	experimentally observed	MI_1054
tri_0326	exp_1014	56458	54387	perturbation	transcriptional regulation	MI_2247	regulator	MI_2274	regulator target	MI_2275	knockdown	MI_0223	activation	MI_2235	experimentally observed	MI_1054
tri_0326	exp_1013	56458	54387	reporter	transcriptional regulation	MI_2247	regulator	MI_2274	regulator target	MI_2275	reporter	not_applicable	activation	MI_2235	experimentally observed	MI_1054
tri_0988	exp_0559	5460	10011	binding	transcriptional regulation	MI_2247	regulator	MI_2274	regulator target	MI_2275	chip	MI_0402	not_applicable	not_applicable	experimentally observed	MI_1054
tri_0988	exp_0560	5460	10011	perturbation	transcriptional regulation	MI_2247	regulator	MI_2274	regulator target	MI_2275	knockdown	MI_0223	activation	MI_2235	experimentally observed	MI_1054
tri_0989	exp_0555	5460	100379571	binding	transcriptional regulation	MI_2247	regulator	MI_2274	regulator target	MI_2275	chip	MI_0402	not_applicable	not_applicable	experimentally observed	MI_1054
tri_0989	exp_0556	5460	100379571	perturbation	transcriptional regulation	MI_2247	regulator	MI_2274	regulator target	MI_2275	knockdown	MI_0223	activation	MI_2235	experimentally observed	MI_1054
tri_0994	exp_2596	5460	174	perturbation	transcriptional regulation	MI_2247	regulator	MI_2274	regulator target	MI_2275	knockdown	MI_0223	repression	MI_2240	experimentally observed	MI_1054
tri_0994	exp_2593	18999	11576	perturbation	transcriptional regulation	MI_2247	regulator	MI_2274	regulator target	MI_2275	knockdown	MI_0223	repression	MI_2240	experimentally observed	MI_1054
tri_0995	exp_3917	18999	13433	binding	transcriptional regulation	MI_2247	regulator	MI_2274	regulator target	MI_2275	chip	MI_0402	not_applicable	not_applicable	experimentally observed	MI_1054
tri_0995	exp_3920	18999	13433	perturbation	transcriptional regulation	MI_2247	regulator	MI_2274	regulator target	MI_2275	knockdown	MI_0223	activation	MI_2235	experimentally observed	MI_1054
tri_0995	exp_3918	18999	13433	reporter	transcriptional regulation	MI_2247	regulator	MI_2274	regulator target	MI_2275	reporter	not_applicable	activation	MI_2235	experimentally observed	MI_1054
tri_0995	exp_3919	18999	13433	reporter	transcriptional regulation	MI_2247	regulator	MI_2274	regulator target	MI_2275	reporter	not_applicable	activation	MI_2235	experimentally observed	MI_1054
tri_0996	exp_3740	18999	13557	binding	transcriptional regulation	MI_2247	regulator	MI_2274	regulator target	MI_2275	chip	MI_0402	not_applicable	not_applicable	experimentally observed	MI_1054
tri_0996	exp_3742	18999	13557	perturbation	transcriptional regulation	MI_2247	regulator	MI_2274	regulator target	MI_2275	knockdown	MI_0223	activation	MI_2235	experimentally observed	MI_1054
tri_0996	exp_3741	18999	13557	reporter	transcriptional regulation	MI_2247	regulator	MI_2274	regulator target	MI_2275	reporter	not_applicable	activation	MI_2235	experimentally observed	MI_1054
tri_0998	exp_2535	18999	50764	binding	transcriptional regulation	MI_2247	regulator	MI_2274	regulator target	MI_2275	emsa	MI_0413	not_applicable	not_applicable	experimentally observed	MI_1054
tri_0998	exp_2536	18999	50764	reporter	transcriptional regulation	MI_2247	regulator	MI_2274	regulator target	MI_2275	reporter	not_applicable	activation	MI_2235	experimentally observed	MI_1054
tri_1001	exp_0546	5460	283131	binding	transcriptional regulation	MI_2247	regulator	MI_2274	regulator target	MI_2275	chip	MI_0402	not_applicable	not_applicable	experimentally observed	MI_1054
tri_1001	exp_0548	5460	283131	perturbation	transcriptional regulation	MI_2247	regulator	MI_2274	regulator target	MI_2275	knockdown	MI_0223	activation	MI_2235	experimentally observed	MI_1054
tri_1001	exp_0547	5460	283131	reporter	transcriptional regulation	MI_2247	regulator	MI_2274	regulator target	MI_2275	reporter	not_applicable	activation	MI_2235	experimentally observed	MI_1054
tri_1002	exp_2040	5460	332	perturbation	transcriptional regulation	MI_2247	regulator	MI_2274	regulator target	MI_2275	knockdown	MI_0223	activation	MI_2235	experimentally observed	MI_1054
tri_1003	exp_0549	5460	378938	binding	transcriptional regulation	MI_2247	regulator	MI_2274	regulator target	MI_2275	chip	MI_0402	not_applicable	not_applicable	experimentally observed	MI_1054
tri_1003	exp_0551	5460	378938	perturbation	transcriptional regulation	MI_2247	regulator	MI_2274	regulator target	MI_2275	knockdown	MI_0223	activation	MI_2235	experimentally observed	MI_1054
tri_1003	exp_0550	5460	378938	reporter	transcriptional regulation	MI_2247	regulator	MI_2274	regulator target	MI_2275	reporter	not_applicable	activation	MI_2235	experimentally observed	MI_1054
tri_1004	exp_0863	5460	407028	binding	transcriptional regulation	MI_2247	regulator	MI_2274	regulator target	MI_2275	chip	MI_0402	not_applicable	not_applicable	experimentally observed	MI_1054
tri_1004	exp_0864	5460	407028	binding	transcriptional regulation	MI_2247	regulator	MI_2274	regulator target	MI_2275	emsa	MI_0413	not_applicable	not_applicable	experimentally observed	MI_1054
tri_1004	exp_0160	5460	407028	perturbation	transcriptional regulation	MI_2247	regulator	MI_2274	regulator target	MI_2275	knockdown	MI_0223	activation	MI_2235	experimentally observed	MI_1054
tri_1004	exp_0865	5460	407028	reporter	transcriptional regulation	MI_2247	regulator	MI_2274	regulator target	MI_2275	reporter	not_applicable	activation	MI_2235	experimentally observed	MI_1054
tri_1004	exp_0866	5460	407028	reporter	transcriptional regulation	MI_2247	regulator	MI_2274	regulator target	MI_2275	reporter	not_applicable	activation	MI_2235	experimentally observed	MI_1054
tri_1006	exp_0557	5460	51214	binding	transcriptional regulation	MI_2247	regulator	MI_2274	regulator target	MI_2275	chip	MI_0402	not_applicable	not_applicable	experimentally observed	MI_1054
tri_1006	exp_0558	5460	51214	perturbation	transcriptional regulation	MI_2247	regulator	MI_2274	regulator target	MI_2275	knockdown	MI_0223	activation	MI_2235	experimentally observed	MI_1054
tri_1007	exp_2355	5460	5156	binding	transcriptional regulation	MI_2247	regulator	MI_2274	regulator target	MI_2275	emsa	MI_0413	not_applicable	not_applicable	experimentally observed	MI_1054
tri_1007	exp_2356	18999	5156	reporter	transcriptional regulation	MI_2247	regulator	MI_2274	regulator target	MI_2275	reporter	not_applicable	activation	MI_2235	experimentally observed	MI_1054
tri_1010	exp_0561	5460	55000	binding	transcriptional regulation	MI_2247	regulator	MI_2274	regulator target	MI_2275	chip	MI_0402	not_applicable	not_applicable	experimentally observed	MI_1054
tri_1010	exp_0562	5460	55000	perturbation	transcriptional regulation	MI_2247	regulator	MI_2274	regulator target	MI_2275	knockdown	MI_0223	activation	MI_2235	experimentally observed	MI_1054
tri_1012	exp_4067	5460	57167	binding	transcriptional regulation	MI_2247	regulator	MI_2274	regulator target	MI_2275	chip	MI_0402	not_applicable	not_applicable	experimentally observed	MI_1054
tri_1012	exp_4070	5460	57167	perturbation	transcriptional regulation	MI_2247	regulator	MI_2274	regulator target	MI_2275	overexpression	MI_0506	activation	MI_2235	experimentally observed	MI_1054
tri_1013	exp_2166	5460	595	binding	transcriptional regulation	MI_2247	regulator	MI_2274	regulator target	MI_2275	chip	MI_0402	not_applicable	not_applicable	experimentally observed	MI_1054
tri_1013	exp_2168	5460	595	perturbation	transcriptional regulation	MI_2247	regulator	MI_2274	regulator target	MI_2275	overexpression	MI_0506	activation	MI_2235	experimentally observed	MI_1054
tri_1013	exp_2167	5460	595	reporter	transcriptional regulation	MI_2247	regulator	MI_2274	regulator target	MI_2275	reporter	not_applicable	activation	MI_2235	experimentally observed	MI_1054
tri_1014	exp_0552	5460	652995	binding	transcriptional regulation	MI_2247	regulator	MI_2274	regulator target	MI_2275	chip	MI_0402	not_applicable	not_applicable	experimentally observed	MI_1054
tri_1014	exp_0554	5460	652995	perturbation	transcriptional regulation	MI_2247	regulator	MI_2274	regulator target	MI_2275	knockdown	MI_0223	activation	MI_2235	experimentally observed	MI_1054
tri_1014	exp_0553	5460	652995	reporter	transcriptional regulation	MI_2247	regulator	MI_2274	regulator target	MI_2275	reporter	not_applicable	activation	MI_2235	experimentally observed	MI_1054
tri_1018	exp_1035	18999	52463	perturbation	transcriptional regulation	MI_2247	regulator	MI_2274	regulator target	MI_2275	knockdown	MI_0223	activation	MI_2235	experimentally observed	MI_1054
tri_1021	exp_0784	18999	332221	binding	transcriptional regulation	MI_2247	regulator	MI_2274	regulator target	MI_2275	chip	MI_0402	not_applicable	not_applicable	experimentally observed	MI_1054
tri_1021	exp_0786	18999	332221	perturbation	transcriptional regulation	MI_2247	regulator	MI_2274	regulator target	MI_2275	knockdown	MI_0223	activation	MI_2235	experimentally observed	MI_1054
tri_1021	exp_0785	18999	332221	reporter	transcriptional regulation	MI_2247	regulator	MI_2274	regulator target	MI_2275	reporter	not_applicable	activation	MI_2235	experimentally observed	MI_1054
tri_1220	exp_1785	6774	1499	binding	transcriptional regulation	MI_2247	regulator	MI_2274	regulator target	MI_2275	chip	MI_0402	not_applicable	not_applicable	experimentally observed	MI_1054
tri_1220	exp_1787	6774	1499	perturbation	transcriptional regulation	MI_2247	regulator	MI_2274	regulator target	MI_2275	knockdown	MI_0223	activation	MI_2235	experimentally observed	MI_1054
tri_1220	exp_1788	6774	1499	perturbation	transcriptional regulation	MI_2247	regulator	MI_2274	regulator target	MI_2275	knockdown	MI_0223	activation	MI_2235	experimentally observed	MI_1054
tri_1220	exp_1786	6774	1499	reporter	transcriptional regulation	MI_2247	regulator	MI_2274	regulator target	MI_2275	reporter	not_applicable	activation	MI_2235	experimentally observed	MI_1054
tri_1221	exp_3975	20848	17748	binding	transcriptional regulation	MI_2247	regulator	MI_2274	regulator target	MI_2275	emsa	MI_0413	not_applicable	not_applicable	experimentally observed	MI_1054
tri_1247	exp_3136	20848	12702	perturbation	transcriptional regulation	MI_2247	regulator	MI_2274	regulator target	MI_2275	overexpression	MI_0506	activation	MI_2235	experimentally observed	MI_1054
tri_1216	exp_1812	6774	100507436	binding	transcriptional regulation	MI_2247	regulator	MI_2274	regulator target	MI_2275	chip	MI_0402	not_applicable	not_applicable	experimentally observed	MI_1054
tri_1216	exp_1818	6774	100507436	perturbation	transcriptional regulation	MI_2247	regulator	MI_2274	regulator target	MI_2275	knockdown	MI_0223	repression	MI_2240	experimentally observed	MI_1054
tri_1216	exp_1814	6774	100507436	reporter	transcriptional regulation	MI_2247	regulator	MI_2274	regulator target	MI_2275	reporter	not_applicable	repression	MI_2240	experimentally observed	MI_1054
tri_1216	exp_1815	6774	100507436	reporter	transcriptional regulation	MI_2247	regulator	MI_2274	regulator target	MI_2275	reporter	not_applicable	repression	MI_2240	experimentally observed	MI_1054
tri_1216	exp_1816	6774	100507436	reporter	transcriptional regulation	MI_2247	regulator	MI_2274	regulator target	MI_2275	reporter	not_applicable	repression	MI_2240	experimentally observed	MI_1054
tri_1216	exp_1817	6774	100507436	reporter	transcriptional regulation	MI_2247	regulator	MI_2274	regulator target	MI_2275	reporter	not_applicable	repression	MI_2240	experimentally observed	MI_1054
tri_1234	exp_1813	6774	4277	binding	transcriptional regulation	MI_2247	regulator	MI_2274	regulator target	MI_2275	chip	MI_0402	not_applicable	not_applicable	experimentally observed	MI_1054
tri_1244	exp_2115	6774	7157	perturbation	transcriptional regulation	MI_2247	regulator	MI_2274	regulator target	MI_2275	overexpression	MI_0506	repression	MI_2240	experimentally observed	MI_1054
tri_1236	exp_0257	6774	4919	binding	transcriptional regulation	MI_2247	regulator	MI_2274	regulator target	MI_2275	chip	MI_0402	not_applicable	not_applicable	experimentally observed	MI_1054
tri_1236	exp_0258	6774	4919	binding	transcriptional regulation	MI_2247	regulator	MI_2274	regulator target	MI_2275	emsa	MI_0413	not_applicable	not_applicable	experimentally observed	MI_1054
tri_1236	exp_0260	6774	4919	perturbation	transcriptional regulation	MI_2247	regulator	MI_2274	regulator target	MI_2275	knockdown	MI_0223	activation	MI_2235	experimentally observed	MI_1054
tri_1236	exp_0259	6774	4919	reporter	transcriptional regulation	MI_2247	regulator	MI_2274	regulator target	MI_2275	reporter	not_applicable	activation	MI_2235	experimentally observed	MI_1054
tri_1217	exp_1899	6774	10987	binding	transcriptional regulation	MI_2247	regulator	MI_2274	regulator target	MI_2275	chip	MI_0402	not_applicable	not_applicable	experimentally observed	MI_1054
tri_1217	exp_1903	6774	10987	perturbation	transcriptional regulation	MI_2247	regulator	MI_2274	regulator target	MI_2275	knockdown	MI_0223	activation	MI_2235	experimentally observed	MI_1054
tri_1217	exp_1904	6774	10987	perturbation	transcriptional regulation	MI_2247	regulator	MI_2274	regulator target	MI_2275	overexpression	MI_0506	activation	MI_2235	experimentally observed	MI_1054
tri_1217	exp_1900	6774	10987	reporter	transcriptional regulation	MI_2247	regulator	MI_2274	regulator target	MI_2275	reporter	not_applicable	activation	MI_2235	experimentally observed	MI_1054
tri_1217	exp_1901	6774	10987	reporter	transcriptional regulation	MI_2247	regulator	MI_2274	regulator target	MI_2275	reporter	not_applicable	activation	MI_2235	experimentally observed	MI_1054
tri_1217	exp_1902	6774	10987	reporter	transcriptional regulation	MI_2247	regulator	MI_2274	regulator target	MI_2275	reporter	not_applicable	activation	MI_2235	experimentally observed	MI_1054
tri_1225	exp_2047	6774	2100	binding	transcriptional regulation	MI_2247	regulator	MI_2274	regulator target	MI_2275	chip	MI_0402	not_applicable	not_applicable	experimentally observed	MI_1054
tri_1235	exp_1841	6774	4312	binding	transcriptional regulation	MI_2247	regulator	MI_2274	regulator target	MI_2275	emsa	MI_0413	not_applicable	not_applicable	experimentally observed	MI_1054
tri_1235	exp_1842	6774	4312	reporter	transcriptional regulation	MI_2247	regulator	MI_2274	regulator target	MI_2275	reporter	not_applicable	activation	MI_2235	experimentally observed	MI_1054
tri_1239	exp_2135	6774	5743	binding	transcriptional regulation	MI_2247	regulator	MI_2274	regulator target	MI_2275	chip	MI_0402	not_applicable	not_applicable	experimentally observed	MI_1054
tri_1239	exp_2136	6774	5743	binding	transcriptional regulation	MI_2247	regulator	MI_2274	regulator target	MI_2275	chip	MI_0402	not_applicable	not_applicable	experimentally observed	MI_1054
tri_1239	exp_2139	6774	5743	perturbation	transcriptional regulation	MI_2247	regulator	MI_2274	regulator target	MI_2275	knockdown	MI_0223	activation	MI_2235	experimentally observed	MI_1054
tri_1239	exp_2140	6774	5743	perturbation	transcriptional regulation	MI_2247	regulator	MI_2274	regulator target	MI_2275	knockdown	MI_0223	activation	MI_2235	experimentally observed	MI_1054
tri_1239	exp_2137	6774	5743	reporter	transcriptional regulation	MI_2247	regulator	MI_2274	regulator target	MI_2275	reporter	not_applicable	activation	MI_2235	experimentally observed	MI_1054
tri_1239	exp_2138	6774	5743	reporter	transcriptional regulation	MI_2247	regulator	MI_2274	regulator target	MI_2275	reporter	not_applicable	activation	MI_2235	experimentally observed	MI_1054
tri_1223	exp_3283	20848	13609	binding	transcriptional regulation	MI_2247	regulator	MI_2274	regulator target	MI_2275	chip	MI_0402	not_applicable	not_applicable	experimentally observed	MI_1054
tri_1223	exp_3285	20848	13609	perturbation	transcriptional regulation	MI_2247	regulator	MI_2274	regulator target	MI_2275	hom_knockout	MI_0223	activation	MI_2235	experimentally observed	MI_1054
tri_1223	exp_3284	20848	13609	reporter	transcriptional regulation	MI_2247	regulator	MI_2274	regulator target	MI_2275	reporter	not_applicable	activation	MI_2235	experimentally observed	MI_1054
tri_1246	exp_0297	6774	857	binding	transcriptional regulation	MI_2247	regulator	MI_2274	regulator target	MI_2275	chip	MI_0402	not_applicable	not_applicable	experimentally observed	MI_1054
tri_1246	exp_0298	6774	857	binding	transcriptional regulation	MI_2247	regulator	MI_2274	regulator target	MI_2275	chip	MI_0402	not_applicable	not_applicable	experimentally observed	MI_1054
tri_1246	exp_0300	6774	857	binding	transcriptional regulation	MI_2247	regulator	MI_2274	regulator target	MI_2275	emsa	MI_0413	not_applicable	not_applicable	experimentally observed	MI_1054
tri_1246	exp_0299	6774	857	binding	transcriptional regulation	MI_2247	regulator	MI_2274	regulator target	MI_2275	emsa	MI_0413	not_applicable	not_applicable	experimentally observed	MI_1054
tri_1246	exp_0303	6774	857	perturbation	transcriptional regulation	MI_2247	regulator	MI_2274	regulator target	MI_2275	overexpression	MI_0506	repression	MI_2240	experimentally observed	MI_1054
tri_1246	exp_0301	6774	857	reporter	transcriptional regulation	MI_2247	regulator	MI_2274	regulator target	MI_2275	reporter	not_applicable	repression	MI_2240	experimentally observed	MI_1054
tri_1246	exp_0302	6774	857	reporter	transcriptional regulation	MI_2247	regulator	MI_2274	regulator target	MI_2275	reporter	not_applicable	repression	MI_2240	experimentally observed	MI_1054
tri_1224	exp_3700	20848	13653	binding	transcriptional regulation	MI_2247	regulator	MI_2274	regulator target	MI_2275	chip	MI_0402	not_applicable	not_applicable	experimentally observed	MI_1054
tri_1224	exp_3701	20848	13653	perturbation	transcriptional regulation	MI_2247	regulator	MI_2274	regulator target	MI_2275	knockdown	MI_0223	activation	MI_2235	experimentally observed	MI_1054
tri_1222	exp_0854	20848	11614	binding	transcriptional regulation	MI_2247	regulator	MI_2274	regulator target	MI_2275	chip	MI_0402	not_applicable	not_applicable	experimentally observed	MI_1054
tri_1222	exp_0855	20848	11614	binding	transcriptional regulation	MI_2247	regulator	MI_2274	regulator target	MI_2275	emsa	MI_0413	not_applicable	not_applicable	experimentally observed	MI_1054
tri_1222	exp_0857	20848	11614	perturbation	transcriptional regulation	MI_2247	regulator	MI_2274	regulator target	MI_2275	knockdown	MI_0223	activation	MI_2235	experimentally observed	MI_1054
tri_1222	exp_0856	20848	11614	reporter	transcriptional regulation	MI_2247	regulator	MI_2274	regulator target	MI_2275	reporter	not_applicable	activation	MI_2235	experimentally observed	MI_1054
tri_1215	exp_2048	6774	1002	binding	transcriptional regulation	MI_2247	regulator	MI_2274	regulator target	MI_2275	chip	MI_0402	not_applicable	not_applicable	experimentally observed	MI_1054
tri_1218	exp_2171	6774	133	binding	transcriptional regulation	MI_2247	regulator	MI_2274	regulator target	MI_2275	emsa	MI_0413	not_applicable	not_applicable	experimentally observed	MI_1054
tri_1218	exp_2172	6774	133	perturbation	transcriptional regulation	MI_2247	regulator	MI_2274	regulator target	MI_2275	knockdown	MI_0223	activation	MI_2235	experimentally observed	MI_1054
tri_1219	exp_2342	6774	140901	binding	transcriptional regulation	MI_2247	regulator	MI_2274	regulator target	MI_2275	chip	MI_0402	not_applicable	not_applicable	experimentally observed	MI_1054
tri_1219	exp_2345	6774	140901	perturbation	transcriptional regulation	MI_2247	regulator	MI_2274	regulator target	MI_2275	knockdown	MI_0223	activation	MI_2235	experimentally observed	MI_1054
tri_1219	exp_2346	6774	140901	perturbation	transcriptional regulation	MI_2247	regulator	MI_2274	regulator target	MI_2275	knockdown	MI_0223	activation	MI_2235	experimentally observed	MI_1054
tri_1219	exp_2343	6774	140901	reporter	transcriptional regulation	MI_2247	regulator	MI_2274	regulator target	MI_2275	reporter	not_applicable	activation	MI_2235	experimentally observed	MI_1054
tri_1219	exp_2344	6774	140901	reporter	transcriptional regulation	MI_2247	regulator	MI_2274	regulator target	MI_2275	reporter	not_applicable	activation	MI_2235	experimentally observed	MI_1054
tri_1226	exp_0456	6774	22974	binding	transcriptional regulation	MI_2247	regulator	MI_2274	regulator target	MI_2275	chip	MI_0402	not_applicable	not_applicable	experimentally observed	MI_1054
tri_1226	exp_0457	6774	22974	binding	transcriptional regulation	MI_2247	regulator	MI_2274	regulator target	MI_2275	emsa	MI_0413	not_applicable	not_applicable	experimentally observed	MI_1054
tri_1226	exp_0459	6774	22974	perturbation	transcriptional regulation	MI_2247	regulator	MI_2274	regulator target	MI_2275	knockdown	MI_0223	activation	MI_2235	experimentally observed	MI_1054
tri_1226	exp_0458	6774	22974	reporter	transcriptional regulation	MI_2247	regulator	MI_2274	regulator target	MI_2275	reporter	not_applicable	activation	MI_2235	experimentally observed	MI_1054
tri_1227	exp_0360	6774	2305	binding	transcriptional regulation	MI_2247	regulator	MI_2274	regulator target	MI_2275	chip	MI_0402	not_applicable	not_applicable	experimentally observed	MI_1054
tri_1227	exp_0361	6774	2305	binding	transcriptional regulation	MI_2247	regulator	MI_2274	regulator target	MI_2275	emsa	MI_0413	not_applicable	not_applicable	experimentally observed	MI_1054
tri_1227	exp_0363	6774	2305	perturbation	transcriptional regulation	MI_2247	regulator	MI_2274	regulator target	MI_2275	knockdown	MI_0223	activation	MI_2235	experimentally observed	MI_1054
tri_1227	exp_0362	6774	2305	reporter	transcriptional regulation	MI_2247	regulator	MI_2274	regulator target	MI_2275	reporter	not_applicable	activation	MI_2235	experimentally observed	MI_1054
tri_1228	exp_2334	6774	23135	binding	transcriptional regulation	MI_2247	regulator	MI_2274	regulator target	MI_2275	chip	MI_0402	not_applicable	not_applicable	experimentally observed	MI_1054
tri_1228	exp_2335	6774	23135	perturbation	transcriptional regulation	MI_2247	regulator	MI_2274	regulator target	MI_2275	knockdown	MI_0223	repression	MI_2240	experimentally observed	MI_1054
tri_1229	exp_2160	6774	23671	binding	transcriptional regulation	MI_2247	regulator	MI_2274	regulator target	MI_2275	chip	MI_0402	not_applicable	not_applicable	experimentally observed	MI_1054
tri_1229	exp_2161	6774	23671	binding	transcriptional regulation	MI_2247	regulator	MI_2274	regulator target	MI_2275	chip	MI_0402	not_applicable	not_applicable	experimentally observed	MI_1054
tri_1229	exp_2164	6774	23671	perturbation	transcriptional regulation	MI_2247	regulator	MI_2274	regulator target	MI_2275	knockdown	MI_0223	repression	MI_2240	experimentally observed	MI_1054
tri_1229	exp_2165	6774	23671	perturbation	transcriptional regulation	MI_2247	regulator	MI_2274	regulator target	MI_2275	knockdown	MI_0223	repression	MI_2240	experimentally observed	MI_1054
tri_1229	exp_2162	6774	23671	reporter	transcriptional regulation	MI_2247	regulator	MI_2274	regulator target	MI_2275	reporter	not_applicable	repression	MI_2240	experimentally observed	MI_1054
tri_1229	exp_2163	6774	23671	reporter	transcriptional regulation	MI_2247	regulator	MI_2274	regulator target	MI_2275	reporter	not_applicable	repression	MI_2240	experimentally observed	MI_1054
tri_1230	exp_2042	6774	25937	binding	transcriptional regulation	MI_2247	regulator	MI_2274	regulator target	MI_2275	chip	MI_0402	not_applicable	not_applicable	experimentally observed	MI_1054
tri_1231	exp_2044	6774	301	binding	transcriptional regulation	MI_2247	regulator	MI_2274	regulator target	MI_2275	chip	MI_0402	not_applicable	not_applicable	experimentally observed	MI_1054
tri_1232	exp_2043	6774	3485	binding	transcriptional regulation	MI_2247	regulator	MI_2274	regulator target	MI_2275	chip	MI_0402	not_applicable	not_applicable	experimentally observed	MI_1054
tri_1233	exp_2347	6774	399	binding	transcriptional regulation	MI_2247	regulator	MI_2274	regulator target	MI_2275	chip	MI_0402	not_applicable	not_applicable	experimentally observed	MI_1054
tri_1233	exp_2349	6774	399	perturbation	transcriptional regulation	MI_2247	regulator	MI_2274	regulator target	MI_2275	knockdown	MI_0223	activation	MI_2235	experimentally observed	MI_1054
tri_1233	exp_2348	6774	399	reporter	transcriptional regulation	MI_2247	regulator	MI_2274	regulator target	MI_2275	reporter	not_applicable	activation	MI_2235	experimentally observed	MI_1054
tri_1237	exp_0330	20848	18817	binding	transcriptional regulation	MI_2247	regulator	MI_2274	regulator target	MI_2275	emsa	MI_0413	not_applicable	not_applicable	experimentally observed	MI_1054
tri_1237	exp_0333	20848	18817	perturbation	transcriptional regulation	MI_2247	regulator	MI_2274	regulator target	MI_2275	overexpression	MI_0506	activation	MI_2235	experimentally observed	MI_1054
tri_1237	exp_0983	20848	18817	reporter	transcriptional regulation	MI_2247	regulator	MI_2274	regulator target	MI_2275	reporter	not_applicable	activation	MI_2235	experimentally observed	MI_1054
tri_1238	exp_0327	6774	5437	binding	transcriptional regulation	MI_2247	regulator	MI_2274	regulator target	MI_2275	chip	MI_0402	not_applicable	not_applicable	experimentally observed	MI_1054
tri_1238	exp_0329	6774	5437	binding	transcriptional regulation	MI_2247	regulator	MI_2274	regulator target	MI_2275	emsa	MI_0413	not_applicable	not_applicable	experimentally observed	MI_1054
tri_1238	exp_0328	6774	5437	binding	transcriptional regulation	MI_2247	regulator	MI_2274	regulator target	MI_2275	emsa	MI_0413	not_applicable	not_applicable	experimentally observed	MI_1054
tri_1238	exp_0331	6774	5437	perturbation	transcriptional regulation	MI_2247	regulator	MI_2274	regulator target	MI_2275	knockdown	MI_0223	activation	MI_2235	experimentally observed	MI_1054
tri_1238	exp_0332	6774	5437	perturbation	transcriptional regulation	MI_2247	regulator	MI_2274	regulator target	MI_2275	knockdown	MI_0223	activation	MI_2235	experimentally observed	MI_1054
tri_1238	exp_0982	6774	5437	reporter	transcriptional regulation	MI_2247	regulator	MI_2274	regulator target	MI_2275	reporter	not_applicable	activation	MI_2235	experimentally observed	MI_1054
tri_1240	exp_2116	6774	5925	perturbation	transcriptional regulation	MI_2247	regulator	MI_2274	regulator target	MI_2275	overexpression	MI_0506	repression	MI_2240	experimentally observed	MI_1054
tri_1241	exp_2036	20848	20202	binding	transcriptional regulation	MI_2247	regulator	MI_2274	regulator target	MI_2275	chip	MI_0402	not_applicable	not_applicable	experimentally observed	MI_1054
tri_1241	exp_3498	20848	20202	perturbation	transcriptional regulation	MI_2247	regulator	MI_2274	regulator target	MI_2275	knockdown	MI_0223	activation	MI_2235	experimentally observed	MI_1054
tri_1242	exp_1976	6774	6502	binding	transcriptional regulation	MI_2247	regulator	MI_2274	regulator target	MI_2275	chip	MI_0402	not_applicable	not_applicable	experimentally observed	MI_1054
tri_1242	exp_1978	6774	6502	perturbation	transcriptional regulation	MI_2247	regulator	MI_2274	regulator target	MI_2275	knockdown	MI_0223	activation	MI_2235	experimentally observed	MI_1054
tri_1242	exp_1977	6774	6502	reporter	transcriptional regulation	MI_2247	regulator	MI_2274	regulator target	MI_2275	reporter	not_applicable	activation	MI_2235	experimentally observed	MI_1054
tri_1243	exp_2045	6774	6934	binding	transcriptional regulation	MI_2247	regulator	MI_2274	regulator target	MI_2275	chip	MI_0402	not_applicable	not_applicable	experimentally observed	MI_1054
tri_1245	exp_2046	6774	8091	binding	transcriptional regulation	MI_2247	regulator	MI_2274	regulator target	MI_2275	chip	MI_0402	not_applicable	not_applicable	experimentally observed	MI_1054
tri_0057	exp_0255	1385	3458	binding	transcriptional regulation	MI_2247	regulator	MI_2274	regulator target	MI_2275	chip	MI_0402	not_applicable	not_applicable	experimentally observed	MI_1054
tri_0057	exp_0256	1385	3458	binding	transcriptional regulation	MI_2247	regulator	MI_2274	regulator target	MI_2275	emsa	MI_0413	not_applicable	not_applicable	experimentally observed	MI_1054
tri_0232	exp_2467	13653	21926	binding	transcriptional regulation	MI_2247	regulator	MI_2274	regulator target	MI_2275	emsa	MI_0413	not_applicable	not_applicable	experimentally observed	MI_1054
tri_0210	exp_0060	1958	10855	binding	transcriptional regulation	MI_2247	regulator	MI_2274	regulator target	MI_2275	chip	MI_0402	not_applicable	not_applicable	experimentally observed	MI_1054
tri_0210	exp_0061	1958	10855	binding	transcriptional regulation	MI_2247	regulator	MI_2274	regulator target	MI_2275	emsa	MI_0413	not_applicable	not_applicable	experimentally observed	MI_1054
tri_0210	exp_0682	1958	10855	reporter	transcriptional regulation	MI_2247	regulator	MI_2274	regulator target	MI_2275	reporter	not_applicable	activation	MI_2235	experimentally observed	MI_1054
tri_0210	exp_0683	1958	10855	reporter	transcriptional regulation	MI_2247	regulator	MI_2274	regulator target	MI_2275	reporter	not_applicable	activation	MI_2235	experimentally observed	MI_1054
tri_0210	exp_0684	1958	10855	reporter	transcriptional regulation	MI_2247	regulator	MI_2274	regulator target	MI_2275	reporter	not_applicable	activation	MI_2235	experimentally observed	MI_1054
tri_0210	exp_0685	1958	10855	reporter	transcriptional regulation	MI_2247	regulator	MI_2274	regulator target	MI_2275	reporter	not_applicable	repression	MI_2240	experimentally observed	MI_1054
tri_0210	exp_0681	13653	15442	reporter	transcriptional regulation	MI_2247	regulator	MI_2274	regulator target	MI_2275	reporter	not_applicable	repression	MI_2240	experimentally observed	MI_1054
tri_0067	exp_2540	12912	12043	reporter	transcriptional regulation	MI_2247	regulator	MI_2274	regulator target	MI_2275	reporter	not_applicable	activation	MI_2235	experimentally observed	MI_1054
tri_0052	exp_1727	1385	3062	binding	transcriptional regulation	MI_2247	regulator	MI_2274	regulator target	MI_2275	chip	MI_0402	not_applicable	not_applicable	experimentally observed	MI_1054
tri_0217	exp_1348	1958	2152	binding	transcriptional regulation	MI_2247	regulator	MI_2274	regulator target	MI_2275	emsa	MI_0413	not_applicable	not_applicable	experimentally observed	MI_1054
tri_0217	exp_1272	1958	2152	perturbation	transcriptional regulation	MI_2247	regulator	MI_2274	regulator target	MI_2275	knockdown	MI_0223	activation	MI_2235	experimentally observed	MI_1054
tri_0217	exp_3250	13653	14066	binding	transcriptional regulation	MI_2247	regulator	MI_2274	regulator target	MI_2275	emsa	MI_0413	not_applicable	not_applicable	experimentally observed	MI_1054
tri_0217	exp_3249	13653	14066	perturbation	transcriptional regulation	MI_2247	regulator	MI_2274	regulator target	MI_2275	knockdown	MI_0223	activation	MI_2235	experimentally observed	MI_1054
tri_0219	exp_1537	1958	3091	binding	transcriptional regulation	MI_2247	regulator	MI_2274	regulator target	MI_2275	chip	MI_0402	not_applicable	not_applicable	experimentally observed	MI_1054
tri_0219	exp_1539	1958	3091	perturbation	transcriptional regulation	MI_2247	regulator	MI_2274	regulator target	MI_2275	knockdown	MI_0223	activation	MI_2235	experimentally observed	MI_1054
tri_0219	exp_1538	1958	3091	reporter	transcriptional regulation	MI_2247	regulator	MI_2274	regulator target	MI_2275	reporter	not_applicable	activation	MI_2235	experimentally observed	MI_1054
tri_0233	exp_1631	1958	7422	binding	transcriptional regulation	MI_2247	regulator	MI_2274	regulator target	MI_2275	chip	MI_0402	not_applicable	not_applicable	experimentally observed	MI_1054
tri_0233	exp_1632	1958	7422	binding	transcriptional regulation	MI_2247	regulator	MI_2274	regulator target	MI_2275	chip	MI_0402	not_applicable	not_applicable	experimentally observed	MI_1054
tri_0233	exp_1635	1958	7422	perturbation	transcriptional regulation	MI_2247	regulator	MI_2274	regulator target	MI_2275	knockdown	MI_0223	activation	MI_2235	experimentally observed	MI_1054
tri_0233	exp_1636	1958	7422	perturbation	transcriptional regulation	MI_2247	regulator	MI_2274	regulator target	MI_2275	knockdown	MI_0223	activation	MI_2235	experimentally observed	MI_1054
tri_0233	exp_1633	1958	7422	reporter	transcriptional regulation	MI_2247	regulator	MI_2274	regulator target	MI_2275	reporter	not_applicable	activation	MI_2235	experimentally observed	MI_1054
tri_0233	exp_1634	1958	7422	reporter	transcriptional regulation	MI_2247	regulator	MI_2274	regulator target	MI_2275	reporter	not_applicable	activation	MI_2235	experimentally observed	MI_1054
tri_0234	exp_0036	1958	8651	binding	transcriptional regulation	MI_2247	regulator	MI_2274	regulator target	MI_2275	chip	MI_0402	not_applicable	not_applicable	experimentally observed	MI_1054
tri_0234	exp_0037	13653	12703	binding	transcriptional regulation	MI_2247	regulator	MI_2274	regulator target	MI_2275	chip	MI_0402	not_applicable	not_applicable	experimentally observed	MI_1054
tri_0234	exp_0646	13653	12703	perturbation	transcriptional regulation	MI_2247	regulator	MI_2274	regulator target	MI_2275	hom_knockout	MI_0223	activation	MI_2235	experimentally observed	MI_1054
tri_0049	exp_2928	12912	14281	binding	transcriptional regulation	MI_2247	regulator	MI_2274	regulator target	MI_2275	chip	MI_0402	not_applicable	not_applicable	experimentally observed	MI_1054
tri_0049	exp_2929	12912	14281	reporter	transcriptional regulation	MI_2247	regulator	MI_2274	regulator target	MI_2275	reporter	not_applicable	activation	MI_2235	experimentally observed	MI_1054
tri_0222	exp_3448	13653	16866	binding	transcriptional regulation	MI_2247	regulator	MI_2274	regulator target	MI_2275	chip	MI_0402	not_applicable	not_applicable	experimentally observed	MI_1054
tri_0235	exp_2105	1958	8864	binding	transcriptional regulation	MI_2247	regulator	MI_2274	regulator target	MI_2275	chip	MI_0402	not_applicable	not_applicable	experimentally observed	MI_1054
tri_0235	exp_2107	1958	8864	perturbation	transcriptional regulation	MI_2247	regulator	MI_2274	regulator target	MI_2275	knockdown	MI_0223	activation	MI_2235	experimentally observed	MI_1054
tri_0235	exp_2106	1958	8864	reporter	transcriptional regulation	MI_2247	regulator	MI_2274	regulator target	MI_2275	reporter	not_applicable	activation	MI_2235	experimentally observed	MI_1054
tri_0235	exp_3627	13653	18627	perturbation	transcriptional regulation	MI_2247	regulator	MI_2274	regulator target	MI_2275	hom_knockout	MI_0223	activation	MI_2235	experimentally observed	MI_1054
tri_0227	exp_0163	1958	581	binding	transcriptional regulation	MI_2247	regulator	MI_2274	regulator target	MI_2275	chip	MI_0402	not_applicable	not_applicable	experimentally observed	MI_1054
tri_0227	exp_0164	1958	581	binding	transcriptional regulation	MI_2247	regulator	MI_2274	regulator target	MI_2275	emsa	MI_0413	not_applicable	not_applicable	experimentally observed	MI_1054
tri_0227	exp_0167	1958	581	perturbation	transcriptional regulation	MI_2247	regulator	MI_2274	regulator target	MI_2275	overexpression	MI_0506	activation	MI_2235	experimentally observed	MI_1054
tri_0227	exp_0168	1958	581	perturbation	transcriptional regulation	MI_2247	regulator	MI_2274	regulator target	MI_2275	overexpression	MI_0506	activation	MI_2235	experimentally observed	MI_1054
tri_0227	exp_0165	1958	581	reporter	transcriptional regulation	MI_2247	regulator	MI_2274	regulator target	MI_2275	reporter	not_applicable	activation	MI_2235	experimentally observed	MI_1054
tri_0227	exp_0166	1958	581	reporter	transcriptional regulation	MI_2247	regulator	MI_2274	regulator target	MI_2275	reporter	not_applicable	activation	MI_2235	experimentally observed	MI_1054
tri_0225	exp_3166	1958	54345	binding	transcriptional regulation	MI_2247	regulator	MI_2274	regulator target	MI_2275	emsa	MI_0413	not_applicable	not_applicable	experimentally observed	MI_1054
tri_0225	exp_1720	1958	54345	perturbation	transcriptional regulation	MI_2247	regulator	MI_2274	regulator target	MI_2275	overexpression	MI_0506	activation	MI_2235	experimentally observed	MI_1054
tri_0225	exp_3167	1958	54345	reporter	transcriptional regulation	MI_2247	regulator	MI_2274	regulator target	MI_2275	reporter	not_applicable	activation	MI_2235	experimentally observed	MI_1054
tri_0215	exp_2621	1958	2033	binding	transcriptional regulation	MI_2247	regulator	MI_2274	regulator target	MI_2275	chip	MI_0402	not_applicable	not_applicable	experimentally observed	MI_1054
tri_0215	exp_1372	1958	2033	perturbation	transcriptional regulation	MI_2247	regulator	MI_2274	regulator target	MI_2275	knockdown	MI_0223	activation	MI_2235	experimentally observed	MI_1054
tri_0215	exp_2622	1958	2033	reporter	transcriptional regulation	MI_2247	regulator	MI_2274	regulator target	MI_2275	reporter	not_applicable	activation	MI_2235	experimentally observed	MI_1054
tri_0211	exp_2623	1958	1387	binding	transcriptional regulation	MI_2247	regulator	MI_2274	regulator target	MI_2275	chip	MI_0402	not_applicable	not_applicable	experimentally observed	MI_1054
tri_0211	exp_1371	1958	1387	perturbation	transcriptional regulation	MI_2247	regulator	MI_2274	regulator target	MI_2275	knockdown	MI_0223	activation	MI_2235	experimentally observed	MI_1054
tri_0230	exp_2482	13653	21813	binding	transcriptional regulation	MI_2247	regulator	MI_2274	regulator target	MI_2275	emsa	MI_0413	not_applicable	not_applicable	experimentally observed	MI_1054
tri_0230	exp_2483	13653	21813	reporter	transcriptional regulation	MI_2247	regulator	MI_2274	regulator target	MI_2275	reporter	not_applicable	activation	MI_2235	experimentally observed	MI_1054
tri_0053	exp_1061	1385	193740	binding	transcriptional regulation	MI_2247	regulator	MI_2274	regulator target	MI_2275	emsa	MI_0413	not_applicable	not_applicable	experimentally observed	MI_1054
tri_0054	exp_1061	1385	193740	binding	transcriptional regulation	MI_2247	regulator	MI_2274	regulator target	MI_2275	emsa	MI_0413	not_applicable	not_applicable	experimentally observed	MI_1054
tri_0053	exp_0395	1385	193740	reporter	transcriptional regulation	MI_2247	regulator	MI_2274	regulator target	MI_2275	reporter	not_applicable	activation	MI_2235	experimentally observed	MI_1054
tri_0054	exp_0395	1385	193740	reporter	transcriptional regulation	MI_2247	regulator	MI_2274	regulator target	MI_2275	reporter	not_applicable	activation	MI_2235	experimentally observed	MI_1054
tri_0053	exp_1060	12912	193740	binding	transcriptional regulation	MI_2247	regulator	MI_2274	regulator target	MI_2275	chip	MI_0402	not_applicable	not_applicable	experimentally observed	MI_1054
tri_0054	exp_1060	12912	193740	binding	transcriptional regulation	MI_2247	regulator	MI_2274	regulator target	MI_2275	chip	MI_0402	not_applicable	not_applicable	experimentally observed	MI_1054
tri_0053	exp_1062	12912	193740	perturbation	transcriptional regulation	MI_2247	regulator	MI_2274	regulator target	MI_2275	knockdown	MI_0223	activation	MI_2235	experimentally observed	MI_1054
tri_0054	exp_1062	12912	193740	perturbation	transcriptional regulation	MI_2247	regulator	MI_2274	regulator target	MI_2275	knockdown	MI_0223	activation	MI_2235	experimentally observed	MI_1054
tri_0064	exp_2352	1385	5327	binding	transcriptional regulation	MI_2247	regulator	MI_2274	regulator target	MI_2275	emsa	MI_0413	not_applicable	not_applicable	experimentally observed	MI_1054
tri_0064	exp_2351	12912	18791	binding	transcriptional regulation	MI_2247	regulator	MI_2274	regulator target	MI_2275	emsa	MI_0413	not_applicable	not_applicable	experimentally observed	MI_1054
tri_0063	exp_2970	12912	18741	binding	transcriptional regulation	MI_2247	regulator	MI_2274	regulator target	MI_2275	chip	MI_0402	not_applicable	not_applicable	experimentally observed	MI_1054
tri_0063	exp_2971	12912	18741	binding	transcriptional regulation	MI_2247	regulator	MI_2274	regulator target	MI_2275	emsa	MI_0413	not_applicable	not_applicable	experimentally observed	MI_1054
tri_0042	exp_2072	1385	1588	reporter	transcriptional regulation	MI_2247	regulator	MI_2274	regulator target	MI_2275	reporter	not_applicable	activation	MI_2235	experimentally observed	MI_1054
tri_0045	exp_2580	12912	27049	binding	transcriptional regulation	MI_2247	regulator	MI_2274	regulator target	MI_2275	emsa	MI_0413	not_applicable	not_applicable	experimentally observed	MI_1054
tri_0045	exp_2581	1385	27049	reporter	transcriptional regulation	MI_2247	regulator	MI_2274	regulator target	MI_2275	reporter	not_applicable	activation	MI_2235	experimentally observed	MI_1054
tri_0045	exp_2582	1385	27049	reporter	transcriptional regulation	MI_2247	regulator	MI_2274	regulator target	MI_2275	reporter	not_applicable	activation	MI_2235	experimentally observed	MI_1054
tri_0045	exp_2583	12912	27049	perturbation	transcriptional regulation	MI_2247	regulator	MI_2274	regulator target	MI_2275	knockdown	MI_0223	activation	MI_2235	experimentally observed	MI_1054
tri_0065	exp_2067	1385	55353	binding	transcriptional regulation	MI_2247	regulator	MI_2274	regulator target	MI_2275	emsa	MI_0413	not_applicable	not_applicable	experimentally observed	MI_1054
tri_0065	exp_2068	1385	55353	reporter	transcriptional regulation	MI_2247	regulator	MI_2274	regulator target	MI_2275	reporter	not_applicable	activation	MI_2235	experimentally observed	MI_1054
tri_0047	exp_3408	1385	23057	binding	transcriptional regulation	MI_2247	regulator	MI_2274	regulator target	MI_2275	chip	MI_0402	not_applicable	not_applicable	experimentally observed	MI_1054
tri_0047	exp_3403	12912	226518	binding	transcriptional regulation	MI_2247	regulator	MI_2274	regulator target	MI_2275	chip	MI_0402	not_applicable	not_applicable	experimentally observed	MI_1054
tri_0047	exp_3404	12912	226518	binding	transcriptional regulation	MI_2247	regulator	MI_2274	regulator target	MI_2275	chip	MI_0402	not_applicable	not_applicable	experimentally observed	MI_1054
tri_0047	exp_3405	12912	226518	binding	transcriptional regulation	MI_2247	regulator	MI_2274	regulator target	MI_2275	chip	MI_0402	not_applicable	not_applicable	experimentally observed	MI_1054
tri_0047	exp_3406	12912	226518	binding	transcriptional regulation	MI_2247	regulator	MI_2274	regulator target	MI_2275	chip	MI_0402	not_applicable	not_applicable	experimentally observed	MI_1054
tri_0047	exp_3407	12912	226518	reporter	transcriptional regulation	MI_2247	regulator	MI_2274	regulator target	MI_2275	reporter	not_applicable	activation	MI_2235	experimentally observed	MI_1054
tri_0061	exp_3238	1385	4899	perturbation	transcriptional regulation	MI_2247	regulator	MI_2274	regulator target	MI_2275	knockdown	MI_0223	activation	MI_2235	experimentally observed	MI_1054
tri_0061	exp_3239	1385	18181	reporter	transcriptional regulation	MI_2247	regulator	MI_2274	regulator target	MI_2275	reporter	not_applicable	activation	MI_2235	experimentally observed	MI_1054
tri_0061	exp_3236	12912	18181	binding	transcriptional regulation	MI_2247	regulator	MI_2274	regulator target	MI_2275	chip	MI_0402	not_applicable	not_applicable	experimentally observed	MI_1054
tri_0061	exp_3237	12912	18181	binding	transcriptional regulation	MI_2247	regulator	MI_2274	regulator target	MI_2275	emsa	MI_0413	not_applicable	not_applicable	experimentally observed	MI_1054
tri_0070	exp_0083	1385	6662	binding	transcriptional regulation	MI_2247	regulator	MI_2274	regulator target	MI_2275	chip	MI_0402	not_applicable	not_applicable	experimentally observed	MI_1054
tri_0070	exp_0777	1385	6662	reporter	transcriptional regulation	MI_2247	regulator	MI_2274	regulator target	MI_2275	reporter	not_applicable	activation	MI_2235	experimentally observed	MI_1054
tri_0236	exp_3431	13653	58226	binding	transcriptional regulation	MI_2247	regulator	MI_2274	regulator target	MI_2275	chip	MI_0402	not_applicable	not_applicable	experimentally observed	MI_1054
tri_0236	exp_3433	13653	58226	perturbation	transcriptional regulation	MI_2247	regulator	MI_2274	regulator target	MI_2275	overexpression	MI_0506	activation	MI_2235	experimentally observed	MI_1054
tri_0236	exp_3432	13653	58226	reporter	transcriptional regulation	MI_2247	regulator	MI_2274	regulator target	MI_2275	reporter	not_applicable	activation	MI_2235	experimentally observed	MI_1054
tri_0229	exp_1723	1958	6786	binding	transcriptional regulation	MI_2247	regulator	MI_2274	regulator target	MI_2275	chip	MI_0402	not_applicable	not_applicable	experimentally observed	MI_1054
tri_0229	exp_3180	1958	6786	perturbation	transcriptional regulation	MI_2247	regulator	MI_2274	regulator target	MI_2275	knockdown	MI_0223	activation	MI_2235	experimentally observed	MI_1054
tri_0229	exp_3181	13653	20866	perturbation	transcriptional regulation	MI_2247	regulator	MI_2274	regulator target	MI_2275	hom_knockout	MI_0223	activation	MI_2235	experimentally observed	MI_1054
tri_0229	exp_3182	13653	20866	perturbation	transcriptional regulation	MI_2247	regulator	MI_2274	regulator target	MI_2275	hom_knockout	MI_0223	activation	MI_2235	experimentally observed	MI_1054
tri_0229	exp_3183	13653	20866	perturbation	transcriptional regulation	MI_2247	regulator	MI_2274	regulator target	MI_2275	hom_knockout	MI_0223	activation	MI_2235	experimentally observed	MI_1054
tri_0229	exp_3184	13653	20866	perturbation	transcriptional regulation	MI_2247	regulator	MI_2274	regulator target	MI_2275	hom_knockout	MI_0223	activation	MI_2235	experimentally observed	MI_1054
tri_0046	exp_3575	12912	50790	binding	transcriptional regulation	MI_2247	regulator	MI_2274	regulator target	MI_2275	chip	MI_0402	not_applicable	not_applicable	experimentally observed	MI_1054
tri_0046	exp_3580	12912	50790	perturbation	transcriptional regulation	MI_2247	regulator	MI_2274	regulator target	MI_2275	overexpression	MI_0506	activation	MI_2235	experimentally observed	MI_1054
tri_0046	exp_3578	12912	50790	reporter	transcriptional regulation	MI_2247	regulator	MI_2274	regulator target	MI_2275	reporter	not_applicable	activation	MI_2235	experimentally observed	MI_1054
tri_0062	exp_2833	12912	18417	binding	transcriptional regulation	MI_2247	regulator	MI_2274	regulator target	MI_2275	chip	MI_0402	not_applicable	not_applicable	experimentally observed	MI_1054
tri_0062	exp_2834	12912	18417	binding	transcriptional regulation	MI_2247	regulator	MI_2274	regulator target	MI_2275	emsa	MI_0413	not_applicable	not_applicable	experimentally observed	MI_1054
tri_0062	exp_2840	12912	18417	reporter	transcriptional regulation	MI_2247	regulator	MI_2274	regulator target	MI_2275	reporter	not_applicable	activation	MI_2235	experimentally observed	MI_1054
tri_0074	exp_3189	12912	12495	binding	transcriptional regulation	MI_2247	regulator	MI_2274	regulator target	MI_2275	chip	MI_0402	not_applicable	not_applicable	experimentally observed	MI_1054
tri_0074	exp_3191	12912	12495	perturbation	transcriptional regulation	MI_2247	regulator	MI_2274	regulator target	MI_2275	overexpression	MI_0506	activation	MI_2235	experimentally observed	MI_1054
tri_0043	exp_3163	12912	13982	binding	transcriptional regulation	MI_2247	regulator	MI_2274	regulator target	MI_2275	chip	MI_0402	not_applicable	not_applicable	experimentally observed	MI_1054
tri_0044	exp_3540	12912	14008	binding	transcriptional regulation	MI_2247	regulator	MI_2274	regulator target	MI_2275	chip	MI_0402	not_applicable	not_applicable	experimentally observed	MI_1054
tri_0044	exp_3541	12912	14008	reporter	transcriptional regulation	MI_2247	regulator	MI_2274	regulator target	MI_2275	reporter	not_applicable	activation	MI_2235	experimentally observed	MI_1054
tri_0055	exp_2546	12912	14828	binding	transcriptional regulation	MI_2247	regulator	MI_2274	regulator target	MI_2275	chip	MI_0402	not_applicable	not_applicable	experimentally observed	MI_1054
tri_0059	exp_3962	12912	16828	binding	transcriptional regulation	MI_2247	regulator	MI_2274	regulator target	MI_2275	emsa	MI_0413	not_applicable	not_applicable	experimentally observed	MI_1054
tri_0069	exp_2657	12912	80859	reporter	transcriptional regulation	MI_2247	regulator	MI_2274	regulator target	MI_2275	reporter	not_applicable	activation	MI_2235	experimentally observed	MI_1054
tri_0066	exp_0706	12912	19294	binding	transcriptional regulation	MI_2247	regulator	MI_2274	regulator target	MI_2275	chip	MI_0402	not_applicable	not_applicable	experimentally observed	MI_1054
tri_0066	exp_0707	12912	19294	binding	transcriptional regulation	MI_2247	regulator	MI_2274	regulator target	MI_2275	emsa	MI_0413	not_applicable	not_applicable	experimentally observed	MI_1054
tri_0066	exp_0708	12912	19294	reporter	transcriptional regulation	MI_2247	regulator	MI_2274	regulator target	MI_2275	reporter	not_applicable	activation	MI_2235	experimentally observed	MI_1054
tri_0220	exp_0108	1958	332	binding	transcriptional regulation	MI_2247	regulator	MI_2274	regulator target	MI_2275	chip	MI_0402	not_applicable	not_applicable	experimentally observed	MI_1054
tri_0220	exp_0109	1958	332	binding	transcriptional regulation	MI_2247	regulator	MI_2274	regulator target	MI_2275	chip	MI_0402	not_applicable	not_applicable	experimentally observed	MI_1054
tri_0220	exp_0110	1958	332	binding	transcriptional regulation	MI_2247	regulator	MI_2274	regulator target	MI_2275	emsa	MI_0413	not_applicable	not_applicable	experimentally observed	MI_1054
tri_0220	exp_0111	1958	332	binding	transcriptional regulation	MI_2247	regulator	MI_2274	regulator target	MI_2275	emsa	MI_0413	not_applicable	not_applicable	experimentally observed	MI_1054
tri_0220	exp_0113	1958	332	perturbation	transcriptional regulation	MI_2247	regulator	MI_2274	regulator target	MI_2275	overexpression	MI_0506	repression	MI_2240	experimentally observed	MI_1054
tri_0220	exp_0112	1958	332	reporter	transcriptional regulation	MI_2247	regulator	MI_2274	regulator target	MI_2275	reporter	not_applicable	repression	MI_2240	experimentally observed	MI_1054
tri_0220	exp_3137	13653	11799	perturbation	transcriptional regulation	MI_2247	regulator	MI_2274	regulator target	MI_2275	hom_knockout	MI_0223	repression	MI_2240	experimentally observed	MI_1054
tri_0228	exp_2766	13653	12176	reporter	transcriptional regulation	MI_2247	regulator	MI_2274	regulator target	MI_2275	reporter	not_applicable	repression	MI_2240	experimentally observed	MI_1054
tri_0216	exp_3680	13653	2056	reporter	transcriptional regulation	MI_2247	regulator	MI_2274	regulator target	MI_2275	reporter	not_applicable	activation	MI_2235	experimentally observed	MI_1054
tri_0226	exp_0129	1958	5803	binding	transcriptional regulation	MI_2247	regulator	MI_2274	regulator target	MI_2275	chip	MI_0402	not_applicable	not_applicable	experimentally observed	MI_1054
tri_0226	exp_0130	1958	5803	binding	transcriptional regulation	MI_2247	regulator	MI_2274	regulator target	MI_2275	emsa	MI_0413	not_applicable	not_applicable	experimentally observed	MI_1054
tri_0226	exp_0133	1958	5803	perturbation	transcriptional regulation	MI_2247	regulator	MI_2274	regulator target	MI_2275	knockdown	MI_0223	activation	MI_2235	experimentally observed	MI_1054
tri_0226	exp_0134	1958	5803	reporter	transcriptional regulation	MI_2247	regulator	MI_2274	regulator target	MI_2275	reporter	not_applicable	activation	MI_2235	experimentally observed	MI_1054
tri_0226	exp_0135	1958	5803	reporter	transcriptional regulation	MI_2247	regulator	MI_2274	regulator target	MI_2275	reporter	not_applicable	activation	MI_2235	experimentally observed	MI_1054
tri_0226	exp_0131	13653	19283	binding	transcriptional regulation	MI_2247	regulator	MI_2274	regulator target	MI_2275	emsa	MI_0413	not_applicable	not_applicable	experimentally observed	MI_1054
tri_0226	exp_0132	13653	19283	perturbation	transcriptional regulation	MI_2247	regulator	MI_2274	regulator target	MI_2275	hom_knockout	MI_0223	activation	MI_2235	experimentally observed	MI_1054
tri_0231	exp_3931	13653	21825	binding	transcriptional regulation	MI_2247	regulator	MI_2274	regulator target	MI_2275	emsa	MI_0413	not_applicable	not_applicable	experimentally observed	MI_1054
tri_0041	exp_2069	1385	10908	binding	transcriptional regulation	MI_2247	regulator	MI_2274	regulator target	MI_2275	chip	MI_0402	not_applicable	not_applicable	experimentally observed	MI_1054
tri_0041	exp_2071	1385	10908	perturbation	transcriptional regulation	MI_2247	regulator	MI_2274	regulator target	MI_2275	knockdown	MI_0223	activation	MI_2235	experimentally observed	MI_1054
tri_0041	exp_2070	1385	10908	reporter	transcriptional regulation	MI_2247	regulator	MI_2274	regulator target	MI_2275	reporter	not_applicable	activation	MI_2235	experimentally observed	MI_1054
tri_0048	exp_0489	1385	23326	binding	transcriptional regulation	MI_2247	regulator	MI_2274	regulator target	MI_2275	chip	MI_0402	not_applicable	not_applicable	experimentally observed	MI_1054
tri_0048	exp_0491	1385	23326	perturbation	transcriptional regulation	MI_2247	regulator	MI_2274	regulator target	MI_2275	knockdown	MI_0223	activation	MI_2235	experimentally observed	MI_1054
tri_0048	exp_0490	1385	23326	reporter	transcriptional regulation	MI_2247	regulator	MI_2274	regulator target	MI_2275	reporter	not_applicable	activation	MI_2235	experimentally observed	MI_1054
tri_0050	exp_3458	12912	14282	binding	transcriptional regulation	MI_2247	regulator	MI_2274	regulator target	MI_2275	chip	MI_0402	not_applicable	not_applicable	experimentally observed	MI_1054
tri_0050	exp_3459	12912	14282	perturbation	transcriptional regulation	MI_2247	regulator	MI_2274	regulator target	MI_2275	hom_knockout	MI_0223	activation	MI_2235	experimentally observed	MI_1054
tri_0051	exp_0216	1385	3048	binding	transcriptional regulation	MI_2247	regulator	MI_2274	regulator target	MI_2275	chip	MI_0402	not_applicable	not_applicable	experimentally observed	MI_1054
tri_0051	exp_0220	1385	3048	binding	transcriptional regulation	MI_2247	regulator	MI_2274	regulator target	MI_2275	emsa	MI_0413	not_applicable	not_applicable	experimentally observed	MI_1054
tri_0051	exp_0218	1385	3048	perturbation	transcriptional regulation	MI_2247	regulator	MI_2274	regulator target	MI_2275	overexpression	MI_0506	activation	MI_2235	experimentally observed	MI_1054
tri_0051	exp_0219	1385	3048	perturbation	transcriptional regulation	MI_2247	regulator	MI_2274	regulator target	MI_2275	overexpression	MI_0506	activation	MI_2235	experimentally observed	MI_1054
tri_0051	exp_0217	1385	3048	reporter	transcriptional regulation	MI_2247	regulator	MI_2274	regulator target	MI_2275	reporter	not_applicable	activation	MI_2235	experimentally observed	MI_1054
tri_0056	exp_2300	1385	340061	binding	transcriptional regulation	MI_2247	regulator	MI_2274	regulator target	MI_2275	chip	MI_0402	not_applicable	not_applicable	experimentally observed	MI_1054
tri_0056	exp_2303	1385	340061	perturbation	transcriptional regulation	MI_2247	regulator	MI_2274	regulator target	MI_2275	overexpression	MI_0506	activation	MI_2235	experimentally observed	MI_1054
tri_0056	exp_2301	1385	340061	reporter	transcriptional regulation	MI_2247	regulator	MI_2274	regulator target	MI_2275	reporter	not_applicable	activation	MI_2235	experimentally observed	MI_1054
tri_0056	exp_2302	1385	340061	reporter	transcriptional regulation	MI_2247	regulator	MI_2274	regulator target	MI_2275	reporter	not_applicable	activation	MI_2235	experimentally observed	MI_1054
tri_0058	exp_4050	12912	16007	binding	transcriptional regulation	MI_2247	regulator	MI_2274	regulator target	MI_2275	emsa	MI_0413	not_applicable	not_applicable	experimentally observed	MI_1054
tri_0058	exp_1572	12912	16007	reporter	transcriptional regulation	MI_2247	regulator	MI_2274	regulator target	MI_2275	reporter	not_applicable	activation	MI_2235	experimentally observed	MI_1054
tri_0060	exp_0758	12912	17172	binding	transcriptional regulation	MI_2247	regulator	MI_2274	regulator target	MI_2275	chip	MI_0402	not_applicable	not_applicable	experimentally observed	MI_1054
tri_0068	exp_2192	1385	5983	binding	transcriptional regulation	MI_2247	regulator	MI_2274	regulator target	MI_2275	chip	MI_0402	not_applicable	not_applicable	experimentally observed	MI_1054
tri_0068	exp_2193	1385	5983	perturbation	transcriptional regulation	MI_2247	regulator	MI_2274	regulator target	MI_2275	knockdown	MI_0223	activation	MI_2235	experimentally observed	MI_1054
tri_0071	exp_0542	1385	7057	binding	transcriptional regulation	MI_2247	regulator	MI_2274	regulator target	MI_2275	chip	MI_0402	not_applicable	not_applicable	experimentally observed	MI_1054
tri_0071	exp_0543	1385	7057	binding	transcriptional regulation	MI_2247	regulator	MI_2274	regulator target	MI_2275	emsa	MI_0413	not_applicable	not_applicable	experimentally observed	MI_1054
tri_0072	exp_1711	1385	7157	binding	transcriptional regulation	MI_2247	regulator	MI_2274	regulator target	MI_2275	chip	MI_0402	not_applicable	not_applicable	experimentally observed	MI_1054
tri_0072	exp_1713	1385	7157	perturbation	transcriptional regulation	MI_2247	regulator	MI_2274	regulator target	MI_2275	knockdown	MI_0223	activation	MI_2235	experimentally observed	MI_1054
tri_0072	exp_1712	1385	7157	reporter	transcriptional regulation	MI_2247	regulator	MI_2274	regulator target	MI_2275	reporter	not_applicable	activation	MI_2235	experimentally observed	MI_1054
tri_0073	exp_1681	1385	892	binding	transcriptional regulation	MI_2247	regulator	MI_2274	regulator target	MI_2275	chip	MI_0402	not_applicable	not_applicable	experimentally observed	MI_1054
tri_0073	exp_1682	1385	892	reporter	transcriptional regulation	MI_2247	regulator	MI_2274	regulator target	MI_2275	reporter	not_applicable	activation	MI_2235	experimentally observed	MI_1054
tri_0212	exp_0136	1958	1462	perturbation	transcriptional regulation	MI_2247	regulator	MI_2274	regulator target	MI_2275	knockdown	MI_0223	activation	MI_2235	experimentally observed	MI_1054
tri_0213	exp_0137	1958	1463	perturbation	transcriptional regulation	MI_2247	regulator	MI_2274	regulator target	MI_2275	knockdown	MI_0223	activation	MI_2235	experimentally observed	MI_1054
tri_0214	exp_0138	1958	1464	perturbation	transcriptional regulation	MI_2247	regulator	MI_2274	regulator target	MI_2275	knockdown	MI_0223	activation	MI_2235	experimentally observed	MI_1054
tri_0218	exp_1456	1958	2776	binding	transcriptional regulation	MI_2247	regulator	MI_2274	regulator target	MI_2275	emsa	MI_0413	not_applicable	not_applicable	experimentally observed	MI_1054
tri_0218	exp_2786	1958	2776	perturbation	transcriptional regulation	MI_2247	regulator	MI_2274	regulator target	MI_2275	hom_knockout	MI_0223	activation	MI_2235	experimentally observed	MI_1054
tri_0218	exp_1457	1958	2776	reporter	transcriptional regulation	MI_2247	regulator	MI_2274	regulator target	MI_2275	reporter	not_applicable	activation	MI_2235	experimentally observed	MI_1054
tri_0218	exp_2787	13653	14682	perturbation	transcriptional regulation	MI_2247	regulator	MI_2274	regulator target	MI_2275	hom_knockout	MI_0223	activation	MI_2235	experimentally observed	MI_1054
tri_0221	exp_0096	1958	3398	binding	transcriptional regulation	MI_2247	regulator	MI_2274	regulator target	MI_2275	chip	MI_0402	not_applicable	not_applicable	experimentally observed	MI_1054
tri_0221	exp_0097	1958	3398	binding	transcriptional regulation	MI_2247	regulator	MI_2274	regulator target	MI_2275	emsa	MI_0413	not_applicable	not_applicable	experimentally observed	MI_1054
tri_0221	exp_0099	1958	3398	perturbation	transcriptional regulation	MI_2247	regulator	MI_2274	regulator target	MI_2275	overexpression	MI_0506	activation	MI_2235	experimentally observed	MI_1054
tri_0221	exp_0098	1958	3398	reporter	transcriptional regulation	MI_2247	regulator	MI_2274	regulator target	MI_2275	reporter	not_applicable	activation	MI_2235	experimentally observed	MI_1054
tri_0223	exp_1952	1958	4486	binding	transcriptional regulation	MI_2247	regulator	MI_2274	regulator target	MI_2275	chip	MI_0402	not_applicable	not_applicable	experimentally observed	MI_1054
tri_0223	exp_1954	1958	4486	perturbation	transcriptional regulation	MI_2247	regulator	MI_2274	regulator target	MI_2275	knockdown	MI_0223	activation	MI_2235	experimentally observed	MI_1054
tri_0223	exp_1953	1958	4486	reporter	transcriptional regulation	MI_2247	regulator	MI_2274	regulator target	MI_2275	reporter	not_applicable	activation	MI_2235	experimentally observed	MI_1054
tri_0224	exp_3109	13653	18626	binding	transcriptional regulation	MI_2247	regulator	MI_2274	regulator target	MI_2275	chip	MI_0402	not_applicable	not_applicable	experimentally observed	MI_1054
tri_0224	exp_3812	13653	18626	binding	transcriptional regulation	MI_2247	regulator	MI_2274	regulator target	MI_2275	chip	MI_0402	not_applicable	not_applicable	experimentally observed	MI_1054
tri_0224	exp_3111	13653	18626	perturbation	transcriptional regulation	MI_2247	regulator	MI_2274	regulator target	MI_2275	knockdown	MI_0223	activation	MI_2235	experimentally observed	MI_1054
tri_0224	exp_3814	13653	18626	perturbation	transcriptional regulation	MI_2247	regulator	MI_2274	regulator target	MI_2275	overexpression	MI_0506	activation	MI_2235	experimentally observed	MI_1054
tri_0224	exp_3110	13653	18626	reporter	transcriptional regulation	MI_2247	regulator	MI_2274	regulator target	MI_2275	reporter	not_applicable	activation	MI_2235	experimentally observed	MI_1054
tri_0224	exp_3813	13653	18626	reporter	transcriptional regulation	MI_2247	regulator	MI_2274	regulator target	MI_2275	reporter	not_applicable	activation	MI_2235	experimentally observed	MI_1054
tri_0514	exp_3751	15376	11924	binding	transcriptional regulation	MI_2247	regulator	MI_2274	regulator target	MI_2275	chip	MI_0402	not_applicable	not_applicable	experimentally observed	MI_1054
tri_0506	exp_0620	15376	18609	binding	transcriptional regulation	MI_2247	regulator	MI_2274	regulator target	MI_2275	chip	MI_0402	not_applicable	not_applicable	experimentally observed	MI_1054
tri_0506	exp_2407	15376	18609	binding	transcriptional regulation	MI_2247	regulator	MI_2274	regulator target	MI_2275	emsa	MI_0413	not_applicable	not_applicable	experimentally observed	MI_1054
tri_0506	exp_2409	15376	18609	perturbation	transcriptional regulation	MI_2247	regulator	MI_2274	regulator target	MI_2275	hom_knockout	MI_0223	activation	MI_2235	experimentally observed	MI_1054
tri_0130	exp_1589	1523	1894	binding	transcriptional regulation	MI_2247	regulator	MI_2274	regulator target	MI_2275	chip	MI_0402	not_applicable	not_applicable	experimentally observed	MI_1054
tri_0130	exp_1590	1523	1894	reporter	transcriptional regulation	MI_2247	regulator	MI_2274	regulator target	MI_2275	reporter	not_applicable	activation	MI_2235	experimentally observed	MI_1054
tri_0155	exp_1593	1523	9493	binding	transcriptional regulation	MI_2247	regulator	MI_2274	regulator target	MI_2275	chip	MI_0402	not_applicable	not_applicable	experimentally observed	MI_1054
tri_0155	exp_1594	1523	9493	reporter	transcriptional regulation	MI_2247	regulator	MI_2274	regulator target	MI_2275	reporter	not_applicable	activation	MI_2235	experimentally observed	MI_1054
tri_0133	exp_1591	1523	29127	binding	transcriptional regulation	MI_2247	regulator	MI_2274	regulator target	MI_2275	chip	MI_0402	not_applicable	not_applicable	experimentally observed	MI_1054
tri_0133	exp_1592	1523	29127	reporter	transcriptional regulation	MI_2247	regulator	MI_2274	regulator target	MI_2275	reporter	not_applicable	activation	MI_2235	experimentally observed	MI_1054
tri_0496	exp_0735	15376	13863	binding	transcriptional regulation	MI_2247	regulator	MI_2274	regulator target	MI_2275	chip	MI_0402	not_applicable	not_applicable	experimentally observed	MI_1054
tri_0496	exp_0736	15376	13863	binding	transcriptional regulation	MI_2247	regulator	MI_2274	regulator target	MI_2275	emsa	MI_0413	not_applicable	not_applicable	experimentally observed	MI_1054
tri_0496	exp_0737	15376	13863	reporter	transcriptional regulation	MI_2247	regulator	MI_2274	regulator target	MI_2275	reporter	not_applicable	repression	MI_2240	experimentally observed	MI_1054
tri_0502	exp_2630	15376	15107	binding	transcriptional regulation	MI_2247	regulator	MI_2274	regulator target	MI_2275	chip	MI_0402	not_applicable	not_applicable	experimentally observed	MI_1054
tri_0502	exp_2632	15376	15107	perturbation	transcriptional regulation	MI_2247	regulator	MI_2274	regulator target	MI_2275	hom_knockout	MI_0223	activation	MI_2235	experimentally observed	MI_1054
tri_0502	exp_2631	15376	15107	reporter	transcriptional regulation	MI_2247	regulator	MI_2274	regulator target	MI_2275	reporter	not_applicable	activation	MI_2235	experimentally observed	MI_1054
tri_0505	exp_1265	3170	3479	binding	transcriptional regulation	MI_2247	regulator	MI_2274	regulator target	MI_2275	emsa	MI_0413	not_applicable	not_applicable	experimentally observed	MI_1054
tri_0505	exp_1267	3170	3479	binding	transcriptional regulation	MI_2247	regulator	MI_2274	regulator target	MI_2275	emsa	MI_0413	not_applicable	not_applicable	experimentally observed	MI_1054
tri_0505	exp_1266	3170	3479	binding	transcriptional regulation	MI_2247	regulator	MI_2274	regulator target	MI_2275	emsa	MI_0413	not_applicable	not_applicable	experimentally observed	MI_1054
tri_0505	exp_1185	3170	3479	reporter	transcriptional regulation	MI_2247	regulator	MI_2274	regulator target	MI_2275	reporter	not_applicable	activation	MI_2235	experimentally observed	MI_1054
tri_0505	exp_1186	3170	3479	reporter	transcriptional regulation	MI_2247	regulator	MI_2274	regulator target	MI_2275	reporter	not_applicable	activation	MI_2235	experimentally observed	MI_1054
tri_0505	exp_1187	3170	3479	reporter	transcriptional regulation	MI_2247	regulator	MI_2274	regulator target	MI_2275	reporter	not_applicable	activation	MI_2235	experimentally observed	MI_1054
tri_0503	exp_0603	15376	15242	binding	transcriptional regulation	MI_2247	regulator	MI_2274	regulator target	MI_2275	emsa	MI_0413	not_applicable	not_applicable	experimentally observed	MI_1054
tri_0503	exp_0607	15376	15242	reporter	transcriptional regulation	MI_2247	regulator	MI_2274	regulator target	MI_2275	reporter	not_applicable	activation	MI_2235	experimentally observed	MI_1054
tri_0503	exp_0608	15376	15242	reporter	transcriptional regulation	MI_2247	regulator	MI_2274	regulator target	MI_2275	reporter	not_applicable	activation	MI_2235	experimentally observed	MI_1054
tri_0124	exp_2950	1523	1027	binding	transcriptional regulation	MI_2247	regulator	MI_2274	regulator target	MI_2275	chip	MI_0402	not_applicable	not_applicable	experimentally observed	MI_1054
tri_0124	exp_2951	1523	12576	perturbation	transcriptional regulation	MI_2247	regulator	MI_2274	regulator target	MI_2275	overexpression	MI_0506	repression	MI_2240	experimentally observed	MI_1054
tri_0124	exp_3079	13047	12576	binding	transcriptional regulation	MI_2247	regulator	MI_2274	regulator target	MI_2275	chip	MI_0402	not_applicable	not_applicable	experimentally observed	MI_1054
tri_0124	exp_1621	13047	12576	reporter	transcriptional regulation	MI_2247	regulator	MI_2274	regulator target	MI_2275	reporter	not_applicable	repression	MI_2240	experimentally observed	MI_1054
tri_0127	exp_1568	1523	1536	binding	transcriptional regulation	MI_2247	regulator	MI_2274	regulator target	MI_2275	chip	MI_0402	not_applicable	not_applicable	experimentally observed	MI_1054
tri_0500	exp_1748	3170	2671	binding	transcriptional regulation	MI_2247	regulator	MI_2274	regulator target	MI_2275	emsa	MI_0413	not_applicable	not_applicable	experimentally observed	MI_1054
tri_0500	exp_1750	3170	2671	perturbation	transcriptional regulation	MI_2247	regulator	MI_2274	regulator target	MI_2275	overexpression	MI_0506	activation	MI_2235	experimentally observed	MI_1054
tri_0500	exp_1749	3170	2671	reporter	transcriptional regulation	MI_2247	regulator	MI_2274	regulator target	MI_2275	reporter	not_applicable	activation	MI_2235	experimentally observed	MI_1054
tri_0504	exp_3556	3170	329	binding	transcriptional regulation	MI_2247	regulator	MI_2274	regulator target	MI_2275	chip	MI_0402	not_applicable	not_applicable	experimentally observed	MI_1054
tri_0504	exp_2041	3170	329	perturbation	transcriptional regulation	MI_2247	regulator	MI_2274	regulator target	MI_2275	knockdown	MI_0223	activation	MI_2235	experimentally observed	MI_1054
tri_0504	exp_3558	3170	329	reporter	transcriptional regulation	MI_2247	regulator	MI_2274	regulator target	MI_2275	reporter	not_applicable	activation	MI_2235	experimentally observed	MI_1054
tri_0504	exp_3555	15376	11797	binding	transcriptional regulation	MI_2247	regulator	MI_2274	regulator target	MI_2275	chip	MI_0402	not_applicable	not_applicable	experimentally observed	MI_1054
tri_0504	exp_3557	15376	11797	reporter	transcriptional regulation	MI_2247	regulator	MI_2274	regulator target	MI_2275	reporter	not_applicable	activation	MI_2235	experimentally observed	MI_1054
tri_0498	exp_3550	15376	114712	binding	transcriptional regulation	MI_2247	regulator	MI_2274	regulator target	MI_2275	chip	MI_0402	not_applicable	not_applicable	experimentally observed	MI_1054
tri_0498	exp_3552	15376	114712	perturbation	transcriptional regulation	MI_2247	regulator	MI_2274	regulator target	MI_2275	knockdown	MI_0223	activation	MI_2235	experimentally observed	MI_1054
tri_0498	exp_3551	15376	114712	reporter	transcriptional regulation	MI_2247	regulator	MI_2274	regulator target	MI_2275	reporter	not_applicable	activation	MI_2235	experimentally observed	MI_1054
tri_0512	exp_3010	15376	14378	binding	transcriptional regulation	MI_2247	regulator	MI_2274	regulator target	MI_2275	chip	MI_0402	not_applicable	not_applicable	experimentally observed	MI_1054
tri_0512	exp_3009	15376	14378	binding	transcriptional regulation	MI_2247	regulator	MI_2274	regulator target	MI_2275	emsa	MI_0413	not_applicable	not_applicable	experimentally observed	MI_1054
tri_0501	exp_3282	15376	14633	binding	transcriptional regulation	MI_2247	regulator	MI_2274	regulator target	MI_2275	chip	MI_0402	not_applicable	not_applicable	experimentally observed	MI_1054
tri_0508	exp_2524	15376	17755	binding	transcriptional regulation	MI_2247	regulator	MI_2274	regulator target	MI_2275	emsa	MI_0413	not_applicable	not_applicable	experimentally observed	MI_1054
tri_0508	exp_2525	15376	17755	reporter	transcriptional regulation	MI_2247	regulator	MI_2274	regulator target	MI_2275	reporter	not_applicable	activation	MI_2235	experimentally observed	MI_1054
tri_0509	exp_2939	15376	17831	binding	transcriptional regulation	MI_2247	regulator	MI_2274	regulator target	MI_2275	chip	MI_0402	not_applicable	not_applicable	experimentally observed	MI_1054
tri_0509	exp_2940	15376	17831	binding	transcriptional regulation	MI_2247	regulator	MI_2274	regulator target	MI_2275	emsa	MI_0413	not_applicable	not_applicable	experimentally observed	MI_1054
tri_0509	exp_2942	15376	17831	perturbation	transcriptional regulation	MI_2247	regulator	MI_2274	regulator target	MI_2275	knockdown	MI_0223	activation	MI_2235	experimentally observed	MI_1054
tri_0509	exp_2941	15376	17831	reporter	transcriptional regulation	MI_2247	regulator	MI_2274	regulator target	MI_2275	reporter	not_applicable	activation	MI_2235	experimentally observed	MI_1054
tri_0494	exp_2724	15376	19695	binding	transcriptional regulation	MI_2247	regulator	MI_2274	regulator target	MI_2275	chip	MI_0402	not_applicable	not_applicable	experimentally observed	MI_1054
tri_0523	exp_3543	15376	240690	binding	transcriptional regulation	MI_2247	regulator	MI_2274	regulator target	MI_2275	chip	MI_0402	not_applicable	not_applicable	experimentally observed	MI_1054
tri_0523	exp_3544	15376	240690	reporter	transcriptional regulation	MI_2247	regulator	MI_2274	regulator target	MI_2275	reporter	not_applicable	repression	MI_2240	experimentally observed	MI_1054
tri_0519	exp_1341	15376	22422	binding	transcriptional regulation	MI_2247	regulator	MI_2274	regulator target	MI_2275	emsa	MI_0413	not_applicable	not_applicable	experimentally observed	MI_1054
tri_0519	exp_2459	15376	22422	reporter	transcriptional regulation	MI_2247	regulator	MI_2274	regulator target	MI_2275	reporter	not_applicable	activation	MI_2235	experimentally observed	MI_1054
tri_0121	exp_1652	1523	1000	binding	transcriptional regulation	MI_2247	regulator	MI_2274	regulator target	MI_2275	chip	MI_0402	not_applicable	not_applicable	experimentally observed	MI_1054
tri_0121	exp_1653	1523	1000	reporter	transcriptional regulation	MI_2247	regulator	MI_2274	regulator target	MI_2275	reporter	not_applicable	activation	MI_2235	experimentally observed	MI_1054
tri_0121	exp_3120	13047	12558	perturbation	transcriptional regulation	MI_2247	regulator	MI_2274	regulator target	MI_2275	overexpression	MI_0506	activation	MI_2235	experimentally observed	MI_1054
tri_0122	exp_1656	1523	100506658	binding	transcriptional regulation	MI_2247	regulator	MI_2274	regulator target	MI_2275	chip	MI_0402	not_applicable	not_applicable	experimentally observed	MI_1054
tri_0122	exp_1657	1523	100506658	reporter	transcriptional regulation	MI_2247	regulator	MI_2274	regulator target	MI_2275	reporter	not_applicable	repression	MI_2240	experimentally observed	MI_1054
tri_0122	exp_3122	13047	18260	perturbation	transcriptional regulation	MI_2247	regulator	MI_2274	regulator target	MI_2275	overexpression	MI_0506	repression	MI_2240	experimentally observed	MI_1054
tri_0123	exp_1329	1523	1026	reporter	transcriptional regulation	MI_2247	regulator	MI_2274	regulator target	MI_2275	reporter	not_applicable	repression	MI_2240	experimentally observed	MI_1054
tri_0123	exp_2505	1523	1026	reporter	transcriptional regulation	MI_2247	regulator	MI_2274	regulator target	MI_2275	reporter	not_applicable	repression	MI_2240	experimentally observed	MI_1054
tri_0125	exp_1570	1523	1053	binding	transcriptional regulation	MI_2247	regulator	MI_2274	regulator target	MI_2275	chip	MI_0402	not_applicable	not_applicable	experimentally observed	MI_1054
tri_0126	exp_2463	13047	22428	perturbation	transcriptional regulation	MI_2247	regulator	MI_2274	regulator target	MI_2275	overexpression	MI_0506	repression	MI_2240	experimentally observed	MI_1054
tri_0126	exp_2462	13047	22428	reporter	transcriptional regulation	MI_2247	regulator	MI_2274	regulator target	MI_2275	reporter	not_applicable	repression	MI_2240	experimentally observed	MI_1054
tri_0128	exp_1569	1523	1667	binding	transcriptional regulation	MI_2247	regulator	MI_2274	regulator target	MI_2275	chip	MI_0402	not_applicable	not_applicable	experimentally observed	MI_1054
tri_0131	exp_1647	1523	22836	binding	transcriptional regulation	MI_2247	regulator	MI_2274	regulator target	MI_2275	chip	MI_0402	not_applicable	not_applicable	experimentally observed	MI_1054
tri_0131	exp_3115	13047	73296	perturbation	transcriptional regulation	MI_2247	regulator	MI_2274	regulator target	MI_2275	overexpression	MI_0506	activation	MI_2235	experimentally observed	MI_1054
tri_0132	exp_1661	1523	2316	binding	transcriptional regulation	MI_2247	regulator	MI_2274	regulator target	MI_2275	chip	MI_0402	not_applicable	not_applicable	experimentally observed	MI_1054
tri_0132	exp_3125	13047	192176	perturbation	transcriptional regulation	MI_2247	regulator	MI_2274	regulator target	MI_2275	overexpression	MI_0506	activation	MI_2235	experimentally observed	MI_1054
tri_0134	exp_1649	1523	3689	binding	transcriptional regulation	MI_2247	regulator	MI_2274	regulator target	MI_2275	chip	MI_0402	not_applicable	not_applicable	experimentally observed	MI_1054
tri_0134	exp_3117	13047	16414	perturbation	transcriptional regulation	MI_2247	regulator	MI_2274	regulator target	MI_2275	overexpression	MI_0506	activation	MI_2235	experimentally observed	MI_1054
tri_0135	exp_1888	1523	3814	binding	transcriptional regulation	MI_2247	regulator	MI_2274	regulator target	MI_2275	chip	MI_0402	not_applicable	not_applicable	experimentally observed	MI_1054
tri_0135	exp_1889	1523	3814	reporter	transcriptional regulation	MI_2247	regulator	MI_2274	regulator target	MI_2275	reporter	not_applicable	activation	MI_2235	experimentally observed	MI_1054
tri_0135	exp_1890	1523	3814	reporter	transcriptional regulation	MI_2247	regulator	MI_2274	regulator target	MI_2275	reporter	not_applicable	activation	MI_2235	experimentally observed	MI_1054
tri_0136	exp_1644	1523	397	binding	transcriptional regulation	MI_2247	regulator	MI_2274	regulator target	MI_2275	chip	MI_0402	not_applicable	not_applicable	experimentally observed	MI_1054
tri_0136	exp_3112	13047	11857	perturbation	transcriptional regulation	MI_2247	regulator	MI_2274	regulator target	MI_2275	overexpression	MI_0506	activation	MI_2235	experimentally observed	MI_1054
tri_0137	exp_1662	1523	4082	binding	transcriptional regulation	MI_2247	regulator	MI_2274	regulator target	MI_2275	chip	MI_0402	not_applicable	not_applicable	experimentally observed	MI_1054
tri_0129	exp_3126	13047	17118	perturbation	transcriptional regulation	MI_2247	regulator	MI_2274	regulator target	MI_2275	overexpression	MI_0506	activation	MI_2235	experimentally observed	MI_1054
tri_0138	exp_2948	1523	4609	binding	transcriptional regulation	MI_2247	regulator	MI_2274	regulator target	MI_2275	chip	MI_0402	not_applicable	not_applicable	experimentally observed	MI_1054
tri_0138	exp_2949	1523	17869	perturbation	transcriptional regulation	MI_2247	regulator	MI_2274	regulator target	MI_2275	overexpression	MI_0506	activation	MI_2235	experimentally observed	MI_1054
tri_0139	exp_3932	13047	17967	binding	transcriptional regulation	MI_2247	regulator	MI_2274	regulator target	MI_2275	emsa	MI_0413	not_applicable	not_applicable	experimentally observed	MI_1054
tri_0139	exp_3933	13047	17967	reporter	transcriptional regulation	MI_2247	regulator	MI_2274	regulator target	MI_2275	reporter	not_applicable	repression	MI_2240	experimentally observed	MI_1054
tri_0140	exp_2574	13047	18010	binding	transcriptional regulation	MI_2247	regulator	MI_2274	regulator target	MI_2275	emsa	MI_0413	not_applicable	not_applicable	experimentally observed	MI_1054
tri_0140	exp_2575	13047	18010	reporter	transcriptional regulation	MI_2247	regulator	MI_2274	regulator target	MI_2275	reporter	not_applicable	activation	MI_2235	experimentally observed	MI_1054
tri_0141	exp_1660	1523	51474	binding	transcriptional regulation	MI_2247	regulator	MI_2274	regulator target	MI_2275	chip	MI_0402	not_applicable	not_applicable	experimentally observed	MI_1054
tri_0141	exp_3124	13047	65970	perturbation	transcriptional regulation	MI_2247	regulator	MI_2274	regulator target	MI_2275	overexpression	MI_0506	repression	MI_2240	experimentally observed	MI_1054
tri_0142	exp_1650	1523	5411	binding	transcriptional regulation	MI_2247	regulator	MI_2274	regulator target	MI_2275	chip	MI_0402	not_applicable	not_applicable	experimentally observed	MI_1054
tri_0142	exp_3118	13047	18949	perturbation	transcriptional regulation	MI_2247	regulator	MI_2274	regulator target	MI_2275	overexpression	MI_0506	repression	MI_2240	experimentally observed	MI_1054
tri_0143	exp_0627	1523	5422	binding	transcriptional regulation	MI_2247	regulator	MI_2274	regulator target	MI_2275	chip	MI_0402	not_applicable	not_applicable	experimentally observed	MI_1054
tri_0143	exp_1510	1523	5422	binding	transcriptional regulation	MI_2247	regulator	MI_2274	regulator target	MI_2275	chip	MI_0402	not_applicable	not_applicable	experimentally observed	MI_1054
tri_0143	exp_0628	1523	5422	binding	transcriptional regulation	MI_2247	regulator	MI_2274	regulator target	MI_2275	emsa	MI_0413	not_applicable	not_applicable	experimentally observed	MI_1054
tri_0143	exp_0014	1523	5422	perturbation	transcriptional regulation	MI_2247	regulator	MI_2274	regulator target	MI_2275	overexpression	MI_0506	activation	MI_2235	experimentally observed	MI_1054
tri_0143	exp_2506	1523	5422	reporter	transcriptional regulation	MI_2247	regulator	MI_2274	regulator target	MI_2275	reporter	not_applicable	activation	MI_2235	experimentally observed	MI_1054
tri_0143	exp_0629	1523	5422	reporter	transcriptional regulation	MI_2247	regulator	MI_2274	regulator target	MI_2275	reporter	not_applicable	activation	MI_2235	experimentally observed	MI_1054
tri_0143	exp_0630	1523	5422	reporter	transcriptional regulation	MI_2247	regulator	MI_2274	regulator target	MI_2275	reporter	not_applicable	activation	MI_2235	experimentally observed	MI_1054
tri_0143	exp_0631	1523	5422	reporter	transcriptional regulation	MI_2247	regulator	MI_2274	regulator target	MI_2275	reporter	not_applicable	activation	MI_2235	experimentally observed	MI_1054
tri_0143	exp_1511	1523	5422	reporter	transcriptional regulation	MI_2247	regulator	MI_2274	regulator target	MI_2275	reporter	not_applicable	activation	MI_2235	experimentally observed	MI_1054
tri_0144	exp_1646	1523	54922	binding	transcriptional regulation	MI_2247	regulator	MI_2274	regulator target	MI_2275	chip	MI_0402	not_applicable	not_applicable	experimentally observed	MI_1054
tri_0144	exp_3114	13047	69903	perturbation	transcriptional regulation	MI_2247	regulator	MI_2274	regulator target	MI_2275	overexpression	MI_0506	activation	MI_2235	experimentally observed	MI_1054
tri_0145	exp_1663	1523	5747	binding	transcriptional regulation	MI_2247	regulator	MI_2274	regulator target	MI_2275	chip	MI_0402	not_applicable	not_applicable	experimentally observed	MI_1054
tri_0145	exp_3127	13047	14083	perturbation	transcriptional regulation	MI_2247	regulator	MI_2274	regulator target	MI_2275	overexpression	MI_0506	activation	MI_2235	experimentally observed	MI_1054
tri_0146	exp_1651	1523	57575	binding	transcriptional regulation	MI_2247	regulator	MI_2274	regulator target	MI_2275	chip	MI_0402	not_applicable	not_applicable	experimentally observed	MI_1054
tri_0146	exp_3119	13047	18526	perturbation	transcriptional regulation	MI_2247	regulator	MI_2274	regulator target	MI_2275	overexpression	MI_0506	repression	MI_2240	experimentally observed	MI_1054
tri_0147	exp_2478	13047	69983	binding	transcriptional regulation	MI_2247	regulator	MI_2274	regulator target	MI_2275	emsa	MI_0413	not_applicable	not_applicable	experimentally observed	MI_1054
tri_0147	exp_2479	13047	69983	reporter	transcriptional regulation	MI_2247	regulator	MI_2274	regulator target	MI_2275	reporter	not_applicable	repression	MI_2240	experimentally observed	MI_1054
tri_0148	exp_1667	1523	6591	binding	transcriptional regulation	MI_2247	regulator	MI_2274	regulator target	MI_2275	chip	MI_0402	not_applicable	not_applicable	experimentally observed	MI_1054
tri_0148	exp_3131	13047	20583	perturbation	transcriptional regulation	MI_2247	regulator	MI_2274	regulator target	MI_2275	overexpression	MI_0506	activation	MI_2235	experimentally observed	MI_1054
tri_0149	exp_1666	1523	6615	binding	transcriptional regulation	MI_2247	regulator	MI_2274	regulator target	MI_2275	chip	MI_0402	not_applicable	not_applicable	experimentally observed	MI_1054
tri_0149	exp_3130	13047	20613	perturbation	transcriptional regulation	MI_2247	regulator	MI_2274	regulator target	MI_2275	overexpression	MI_0506	activation	MI_2235	experimentally observed	MI_1054
tri_0150	exp_1664	1523	7057	binding	transcriptional regulation	MI_2247	regulator	MI_2274	regulator target	MI_2275	chip	MI_0402	not_applicable	not_applicable	experimentally observed	MI_1054
tri_0150	exp_3128	13047	21825	perturbation	transcriptional regulation	MI_2247	regulator	MI_2274	regulator target	MI_2275	overexpression	MI_0506	activation	MI_2235	experimentally observed	MI_1054
tri_0151	exp_1658	1523	7431	binding	transcriptional regulation	MI_2247	regulator	MI_2274	regulator target	MI_2275	chip	MI_0402	not_applicable	not_applicable	experimentally observed	MI_1054
tri_0151	exp_1659	1523	7431	reporter	transcriptional regulation	MI_2247	regulator	MI_2274	regulator target	MI_2275	reporter	not_applicable	activation	MI_2235	experimentally observed	MI_1054
tri_0151	exp_3123	13047	22352	perturbation	transcriptional regulation	MI_2247	regulator	MI_2274	regulator target	MI_2275	overexpression	MI_0506	activation	MI_2235	experimentally observed	MI_1054
tri_0152	exp_2554	1523	8370	reporter	transcriptional regulation	MI_2247	regulator	MI_2274	regulator target	MI_2275	reporter	not_applicable	repression	MI_2240	experimentally observed	MI_1054
tri_0153	exp_1665	1523	8839	binding	transcriptional regulation	MI_2247	regulator	MI_2274	regulator target	MI_2275	chip	MI_0402	not_applicable	not_applicable	experimentally observed	MI_1054
tri_0153	exp_3129	13047	22403	perturbation	transcriptional regulation	MI_2247	regulator	MI_2274	regulator target	MI_2275	overexpression	MI_0506	activation	MI_2235	experimentally observed	MI_1054
tri_0154	exp_1961	1523	9232	binding	transcriptional regulation	MI_2247	regulator	MI_2274	regulator target	MI_2275	chip	MI_0402	not_applicable	not_applicable	experimentally observed	MI_1054
tri_0154	exp_1962	1523	9232	reporter	transcriptional regulation	MI_2247	regulator	MI_2274	regulator target	MI_2275	reporter	not_applicable	repression	MI_2240	experimentally observed	MI_1054
tri_0154	exp_1963	1523	9232	reporter	transcriptional regulation	MI_2247	regulator	MI_2274	regulator target	MI_2275	reporter	not_applicable	repression	MI_2240	experimentally observed	MI_1054
tri_0156	exp_1645	1523	9609	binding	transcriptional regulation	MI_2247	regulator	MI_2274	regulator target	MI_2275	chip	MI_0402	not_applicable	not_applicable	experimentally observed	MI_1054
tri_0156	exp_3113	13047	76877	perturbation	transcriptional regulation	MI_2247	regulator	MI_2274	regulator target	MI_2275	overexpression	MI_0506	activation	MI_2235	experimentally observed	MI_1054
tri_0157	exp_1648	1523	9743	binding	transcriptional regulation	MI_2247	regulator	MI_2274	regulator target	MI_2275	chip	MI_0402	not_applicable	not_applicable	experimentally observed	MI_1054
tri_0157	exp_3116	13047	330914	perturbation	transcriptional regulation	MI_2247	regulator	MI_2274	regulator target	MI_2275	overexpression	MI_0506	repression	MI_2240	experimentally observed	MI_1054
tri_0158	exp_1654	1523	999	binding	transcriptional regulation	MI_2247	regulator	MI_2274	regulator target	MI_2275	chip	MI_0402	not_applicable	not_applicable	experimentally observed	MI_1054
tri_0158	exp_1655	1523	999	reporter	transcriptional regulation	MI_2247	regulator	MI_2274	regulator target	MI_2275	reporter	not_applicable	repression	MI_2240	experimentally observed	MI_1054
tri_0158	exp_3121	13047	12550	perturbation	transcriptional regulation	MI_2247	regulator	MI_2274	regulator target	MI_2275	overexpression	MI_0506	repression	MI_2240	experimentally observed	MI_1054
tri_0492	exp_0521	3170	1026	binding	transcriptional regulation	MI_2247	regulator	MI_2274	regulator target	MI_2275	chip	MI_0402	not_applicable	not_applicable	experimentally observed	MI_1054
tri_0492	exp_0523	3170	1026	perturbation	transcriptional regulation	MI_2247	regulator	MI_2274	regulator target	MI_2275	overexpression	MI_0506	activation	MI_2235	experimentally observed	MI_1054
tri_0492	exp_0522	3170	1026	reporter	transcriptional regulation	MI_2247	regulator	MI_2274	regulator target	MI_2275	reporter	not_applicable	activation	MI_2235	experimentally observed	MI_1054
tri_0493	exp_0516	3170	10370	binding	transcriptional regulation	MI_2247	regulator	MI_2274	regulator target	MI_2275	chip	MI_0402	not_applicable	not_applicable	experimentally observed	MI_1054
tri_0493	exp_0517	3170	10370	perturbation	transcriptional regulation	MI_2247	regulator	MI_2274	regulator target	MI_2275	overexpression	MI_0506	activation	MI_2235	experimentally observed	MI_1054
tri_0495	exp_2220	3170	136	binding	transcriptional regulation	MI_2247	regulator	MI_2274	regulator target	MI_2275	chip	MI_0402	not_applicable	not_applicable	experimentally observed	MI_1054
tri_0495	exp_2221	3170	136	perturbation	transcriptional regulation	MI_2247	regulator	MI_2274	regulator target	MI_2275	knockdown	MI_0223	activation	MI_2235	experimentally observed	MI_1054
tri_0497	exp_2197	3170	1553	binding	transcriptional regulation	MI_2247	regulator	MI_2274	regulator target	MI_2275	chip	MI_0402	not_applicable	not_applicable	experimentally observed	MI_1054
tri_0497	exp_2199	3170	1553	perturbation	transcriptional regulation	MI_2247	regulator	MI_2274	regulator target	MI_2275	overexpression	MI_0506	activation	MI_2235	experimentally observed	MI_1054
tri_0497	exp_2198	3170	1553	reporter	transcriptional regulation	MI_2247	regulator	MI_2274	regulator target	MI_2275	reporter	not_applicable	activation	MI_2235	experimentally observed	MI_1054
tri_0499	exp_0524	3170	23705	binding	transcriptional regulation	MI_2247	regulator	MI_2274	regulator target	MI_2275	chip	MI_0402	not_applicable	not_applicable	experimentally observed	MI_1054
tri_0499	exp_0525	3170	23705	perturbation	transcriptional regulation	MI_2247	regulator	MI_2274	regulator target	MI_2275	overexpression	MI_0506	activation	MI_2235	experimentally observed	MI_1054
tri_0507	exp_2634	15376	16514	perturbation	transcriptional regulation	MI_2247	regulator	MI_2274	regulator target	MI_2275	hom_knockout	MI_0223	activation	MI_2235	experimentally observed	MI_1054
tri_0507	exp_2633	15376	16514	reporter	transcriptional regulation	MI_2247	regulator	MI_2274	regulator target	MI_2275	reporter	not_applicable	activation	MI_2235	experimentally observed	MI_1054
tri_0510	exp_2194	3170	5243	binding	transcriptional regulation	MI_2247	regulator	MI_2274	regulator target	MI_2275	chip	MI_0402	not_applicable	not_applicable	experimentally observed	MI_1054
tri_0510	exp_2196	3170	5243	perturbation	transcriptional regulation	MI_2247	regulator	MI_2274	regulator target	MI_2275	overexpression	MI_0506	activation	MI_2235	experimentally observed	MI_1054
tri_0510	exp_2195	3170	5243	reporter	transcriptional regulation	MI_2247	regulator	MI_2274	regulator target	MI_2275	reporter	not_applicable	activation	MI_2235	experimentally observed	MI_1054
tri_0511	exp_2222	3170	57101	binding	transcriptional regulation	MI_2247	regulator	MI_2274	regulator target	MI_2275	chip	MI_0402	not_applicable	not_applicable	experimentally observed	MI_1054
tri_0511	exp_2223	3170	57101	perturbation	transcriptional regulation	MI_2247	regulator	MI_2274	regulator target	MI_2275	knockdown	MI_0223	activation	MI_2235	experimentally observed	MI_1054
tri_0513	exp_0518	3170	581	binding	transcriptional regulation	MI_2247	regulator	MI_2274	regulator target	MI_2275	chip	MI_0402	not_applicable	not_applicable	experimentally observed	MI_1054
tri_0513	exp_0520	3170	581	perturbation	transcriptional regulation	MI_2247	regulator	MI_2274	regulator target	MI_2275	overexpression	MI_0506	activation	MI_2235	experimentally observed	MI_1054
tri_0513	exp_0519	3170	581	reporter	transcriptional regulation	MI_2247	regulator	MI_2274	regulator target	MI_2275	reporter	not_applicable	activation	MI_2235	experimentally observed	MI_1054
tri_0515	exp_2224	3170	6558	binding	transcriptional regulation	MI_2247	regulator	MI_2274	regulator target	MI_2275	chip	MI_0402	not_applicable	not_applicable	experimentally observed	MI_1054
tri_0515	exp_2225	3170	6558	perturbation	transcriptional regulation	MI_2247	regulator	MI_2274	regulator target	MI_2275	knockdown	MI_0223	activation	MI_2235	experimentally observed	MI_1054
tri_0516	exp_2636	15376	20927	perturbation	transcriptional regulation	MI_2247	regulator	MI_2274	regulator target	MI_2275	hom_knockout	MI_0223	activation	MI_2235	experimentally observed	MI_1054
tri_0516	exp_2635	15376	20927	reporter	transcriptional regulation	MI_2247	regulator	MI_2274	regulator target	MI_2275	reporter	not_applicable	activation	MI_2235	experimentally observed	MI_1054
tri_0517	exp_2331	3170	727897	binding	transcriptional regulation	MI_2247	regulator	MI_2274	regulator target	MI_2275	chip	MI_0402	not_applicable	not_applicable	experimentally observed	MI_1054
tri_0517	exp_2330	3170	727897	binding	transcriptional regulation	MI_2247	regulator	MI_2274	regulator target	MI_2275	chip	MI_0402	not_applicable	not_applicable	experimentally observed	MI_1054
tri_0517	exp_2333	3170	727897	perturbation	transcriptional regulation	MI_2247	regulator	MI_2274	regulator target	MI_2275	knockdown	MI_0223	activation	MI_2235	experimentally observed	MI_1054
tri_0518	exp_2200	3170	7367	binding	transcriptional regulation	MI_2247	regulator	MI_2274	regulator target	MI_2275	chip	MI_0402	not_applicable	not_applicable	experimentally observed	MI_1054
tri_0518	exp_2202	3170	7367	perturbation	transcriptional regulation	MI_2247	regulator	MI_2274	regulator target	MI_2275	overexpression	MI_0506	activation	MI_2235	experimentally observed	MI_1054
tri_0518	exp_2201	3170	7367	reporter	transcriptional regulation	MI_2247	regulator	MI_2274	regulator target	MI_2275	reporter	not_applicable	activation	MI_2235	experimentally observed	MI_1054
tri_0520	exp_0364	3170	79068	binding	transcriptional regulation	MI_2247	regulator	MI_2274	regulator target	MI_2275	chip	MI_0402	not_applicable	not_applicable	experimentally observed	MI_1054
tri_0520	exp_0365	3170	79068	binding	transcriptional regulation	MI_2247	regulator	MI_2274	regulator target	MI_2275	emsa	MI_0413	not_applicable	not_applicable	experimentally observed	MI_1054
tri_0520	exp_0368	3170	79068	perturbation	transcriptional regulation	MI_2247	regulator	MI_2274	regulator target	MI_2275	overexpression	MI_0506	repression	MI_2240	experimentally observed	MI_1054
tri_0520	exp_0366	3170	79068	reporter	transcriptional regulation	MI_2247	regulator	MI_2274	regulator target	MI_2275	reporter	not_applicable	repression	MI_2240	experimentally observed	MI_1054
tri_0520	exp_0367	3170	79068	reporter	transcriptional regulation	MI_2247	regulator	MI_2274	regulator target	MI_2275	reporter	not_applicable	repression	MI_2240	experimentally observed	MI_1054
tri_0521	exp_0526	3170	8431	binding	transcriptional regulation	MI_2247	regulator	MI_2274	regulator target	MI_2275	chip	MI_0402	not_applicable	not_applicable	experimentally observed	MI_1054
tri_0521	exp_0527	3170	8431	perturbation	transcriptional regulation	MI_2247	regulator	MI_2274	regulator target	MI_2275	overexpression	MI_0506	activation	MI_2235	experimentally observed	MI_1054
tri_0522	exp_2218	3170	8671	binding	transcriptional regulation	MI_2247	regulator	MI_2274	regulator target	MI_2275	chip	MI_0402	not_applicable	not_applicable	experimentally observed	MI_1054
tri_0522	exp_2219	3170	8671	perturbation	transcriptional regulation	MI_2247	regulator	MI_2274	regulator target	MI_2275	knockdown	MI_0223	activation	MI_2235	experimentally observed	MI_1054
tri_1377	exp_2251	7528	6351	binding	transcriptional regulation	MI_2247	regulator	MI_2274	regulator target	MI_2275	chip	MI_0402	not_applicable	not_applicable	experimentally observed	MI_1054
tri_1377	exp_2253	7528	6351	perturbation	transcriptional regulation	MI_2247	regulator	MI_2274	regulator target	MI_2275	knockdown	MI_0223	activation	MI_2235	experimentally observed	MI_1054
tri_1360	exp_1040	22632	18091	binding	transcriptional regulation	MI_2247	regulator	MI_2274	regulator target	MI_2275	chip	MI_0402	not_applicable	not_applicable	experimentally observed	MI_1054
tri_1360	exp_1041	22632	18091	binding	transcriptional regulation	MI_2247	regulator	MI_2274	regulator target	MI_2275	emsa	MI_0413	not_applicable	not_applicable	experimentally observed	MI_1054
tri_1360	exp_1043	22632	18091	perturbation	transcriptional regulation	MI_2247	regulator	MI_2274	regulator target	MI_2275	hom_knockout	MI_0223	activation	MI_2235	experimentally observed	MI_1054
tri_0555	exp_3210	15205	17172	binding	transcriptional regulation	MI_2247	regulator	MI_2274	regulator target	MI_2275	chip	MI_0402	not_applicable	not_applicable	experimentally observed	MI_1054
tri_0555	exp_2946	15205	17172	binding	transcriptional regulation	MI_2247	regulator	MI_2274	regulator target	MI_2275	chip	MI_0402	not_applicable	not_applicable	experimentally observed	MI_1054
tri_0555	exp_3043	15205	17172	perturbation	transcriptional regulation	MI_2247	regulator	MI_2274	regulator target	MI_2275	knockdown	MI_0223	repression	MI_2240	experimentally observed	MI_1054
tri_0555	exp_2947	15205	17172	perturbation	transcriptional regulation	MI_2247	regulator	MI_2274	regulator target	MI_2275	knockdown	MI_0223	repression	MI_2240	experimentally observed	MI_1054
tri_0555	exp_0350	15205	17172	perturbation	transcriptional regulation	MI_2247	regulator	MI_2274	regulator target	MI_2275	overexpression	MI_0506	repression	MI_2240	experimentally observed	MI_1054
tri_0555	exp_0349	15205	17172	reporter	transcriptional regulation	MI_2247	regulator	MI_2274	regulator target	MI_2275	reporter	not_applicable	repression	MI_2240	experimentally observed	MI_1054
tri_1356	exp_1740	7528	1080	binding	transcriptional regulation	MI_2247	regulator	MI_2274	regulator target	MI_2275	chip	MI_0402	not_applicable	not_applicable	experimentally observed	MI_1054
tri_1356	exp_1741	7528	1080	reporter	transcriptional regulation	MI_2247	regulator	MI_2274	regulator target	MI_2275	reporter	not_applicable	repression	MI_2240	experimentally observed	MI_1054
tri_1359	exp_2879	22632	12902	binding	transcriptional regulation	MI_2247	regulator	MI_2274	regulator target	MI_2275	chip	MI_0402	not_applicable	not_applicable	experimentally observed	MI_1054
tri_0538	exp_2009	3280	1028	binding	transcriptional regulation	MI_2247	regulator	MI_2274	regulator target	MI_2275	chip	MI_0402	not_applicable	not_applicable	experimentally observed	MI_1054
tri_0538	exp_2010	3280	1028	perturbation	transcriptional regulation	MI_2247	regulator	MI_2274	regulator target	MI_2275	knockdown	MI_0223	repression	MI_2240	experimentally observed	MI_1054
tri_0538	exp_2011	3280	1028	perturbation	transcriptional regulation	MI_2247	regulator	MI_2274	regulator target	MI_2275	knockdown	MI_0223	repression	MI_2240	experimentally observed	MI_1054
tri_0538	exp_3695	15205	12577	binding	transcriptional regulation	MI_2247	regulator	MI_2274	regulator target	MI_2275	chip	MI_0402	not_applicable	not_applicable	experimentally observed	MI_1054
tri_0538	exp_2765	15205	12577	perturbation	transcriptional regulation	MI_2247	regulator	MI_2274	regulator target	MI_2275	hom_knockout	MI_0223	repression	MI_2240	experimentally observed	MI_1054
tri_0538	exp_2764	15205	12577	reporter	transcriptional regulation	MI_2247	regulator	MI_2274	regulator target	MI_2275	reporter	not_applicable	repression	MI_2240	experimentally observed	MI_1054
tri_0538	exp_3698	15205	12577	reporter	transcriptional regulation	MI_2247	regulator	MI_2274	regulator target	MI_2275	reporter	not_applicable	repression	MI_2240	experimentally observed	MI_1054
tri_0545	exp_1375	3280	1869	binding	transcriptional regulation	MI_2247	regulator	MI_2274	regulator target	MI_2275	emsa	MI_0413	not_applicable	not_applicable	experimentally observed	MI_1054
tri_0545	exp_1377	3280	1869	perturbation	transcriptional regulation	MI_2247	regulator	MI_2274	regulator target	MI_2275	overexpression	MI_0506	repression	MI_2240	experimentally observed	MI_1054
tri_0545	exp_1376	3280	1869	reporter	transcriptional regulation	MI_2247	regulator	MI_2274	regulator target	MI_2275	reporter	not_applicable	repression	MI_2240	experimentally observed	MI_1054
tri_1357	exp_2439	22632	12842	binding	transcriptional regulation	MI_2247	regulator	MI_2274	regulator target	MI_2275	emsa	MI_0413	not_applicable	not_applicable	experimentally observed	MI_1054
tri_1357	exp_2440	22632	12842	reporter	transcriptional regulation	MI_2247	regulator	MI_2274	regulator target	MI_2275	reporter	not_applicable	activation	MI_2235	experimentally observed	MI_1054
tri_1362	exp_3968	22632	13645	binding	transcriptional regulation	MI_2247	regulator	MI_2274	regulator target	MI_2275	emsa	MI_0413	not_applicable	not_applicable	experimentally observed	MI_1054
tri_1370	exp_2455	22632	17702	binding	transcriptional regulation	MI_2247	regulator	MI_2274	regulator target	MI_2275	emsa	MI_0413	not_applicable	not_applicable	experimentally observed	MI_1054
tri_1370	exp_2457	22632	17702	perturbation	transcriptional regulation	MI_2247	regulator	MI_2274	regulator target	MI_2275	overexpression	MI_0506	activation	MI_2235	experimentally observed	MI_1054
tri_1370	exp_2456	22632	17702	reporter	transcriptional regulation	MI_2247	regulator	MI_2274	regulator target	MI_2275	reporter	not_applicable	activation	MI_2235	experimentally observed	MI_1054
tri_1365	exp_1318	7528	2908	binding	transcriptional regulation	MI_2247	regulator	MI_2274	regulator target	MI_2275	emsa	MI_0413	not_applicable	not_applicable	experimentally observed	MI_1054
tri_1365	exp_1319	7528	2908	reporter	transcriptional regulation	MI_2247	regulator	MI_2274	regulator target	MI_2275	reporter	not_applicable	activation	MI_2235	experimentally observed	MI_1054
tri_0551	exp_1536	3280	3350	reporter	transcriptional regulation	MI_2247	regulator	MI_2274	regulator target	MI_2275	reporter	not_applicable	repression	MI_2240	experimentally observed	MI_1054
tri_0551	exp_2982	15205	15550	perturbation	transcriptional regulation	MI_2247	regulator	MI_2274	regulator target	MI_2275	hom_knockout	MI_0223	repression	MI_2240	experimentally observed	MI_1054
tri_0551	exp_2983	15205	15550	perturbation	transcriptional regulation	MI_2247	regulator	MI_2274	regulator target	MI_2275	hom_knockout	MI_0223	repression	MI_2240	experimentally observed	MI_1054
tri_0554	exp_1703	3280	4133	binding	transcriptional regulation	MI_2247	regulator	MI_2274	regulator target	MI_2275	chip	MI_0402	not_applicable	not_applicable	experimentally observed	MI_1054
tri_0554	exp_1704	3280	4133	binding	transcriptional regulation	MI_2247	regulator	MI_2274	regulator target	MI_2275	chip	MI_0402	not_applicable	not_applicable	experimentally observed	MI_1054
tri_0554	exp_1706	3280	4133	perturbation	transcriptional regulation	MI_2247	regulator	MI_2274	regulator target	MI_2275	knockdown	MI_0223	repression	MI_2240	experimentally observed	MI_1054
tri_0554	exp_1707	3280	4133	perturbation	transcriptional regulation	MI_2247	regulator	MI_2274	regulator target	MI_2275	knockdown	MI_0223	repression	MI_2240	experimentally observed	MI_1054
tri_0554	exp_1705	15205	4133	reporter	transcriptional regulation	MI_2247	regulator	MI_2274	regulator target	MI_2275	reporter	not_applicable	repression	MI_2240	experimentally observed	MI_1054
tri_0559	exp_3727	15205	19211	perturbation	transcriptional regulation	MI_2247	regulator	MI_2274	regulator target	MI_2275	knockdown	MI_0223	repression	MI_2240	experimentally observed	MI_1054
tri_1371	exp_0391	7528	4585	binding	transcriptional regulation	MI_2247	regulator	MI_2274	regulator target	MI_2275	chip	MI_0402	not_applicable	not_applicable	experimentally observed	MI_1054
tri_1371	exp_0392	7528	4585	binding	transcriptional regulation	MI_2247	regulator	MI_2274	regulator target	MI_2275	emsa	MI_0413	not_applicable	not_applicable	experimentally observed	MI_1054
tri_1371	exp_0394	7528	4585	perturbation	transcriptional regulation	MI_2247	regulator	MI_2274	regulator target	MI_2275	overexpression	MI_0506	repression	MI_2240	experimentally observed	MI_1054
tri_1371	exp_0393	7528	4585	reporter	transcriptional regulation	MI_2247	regulator	MI_2274	regulator target	MI_2275	reporter	not_applicable	repression	MI_2240	experimentally observed	MI_1054
tri_1379	exp_2357	7528	7157	binding	transcriptional regulation	MI_2247	regulator	MI_2274	regulator target	MI_2275	emsa	MI_0413	not_applicable	not_applicable	experimentally observed	MI_1054
tri_1379	exp_2360	7528	7157	reporter	transcriptional regulation	MI_2247	regulator	MI_2274	regulator target	MI_2275	reporter	not_applicable	activation	MI_2235	experimentally observed	MI_1054
tri_1379	exp_2358	22632	22059	binding	transcriptional regulation	MI_2247	regulator	MI_2274	regulator target	MI_2275	emsa	MI_0413	not_applicable	not_applicable	experimentally observed	MI_1054
tri_0537	exp_1392	15205	12576	perturbation	transcriptional regulation	MI_2247	regulator	MI_2274	regulator target	MI_2275	hom_knockout	MI_0223	repression	MI_2240	experimentally observed	MI_1054
tri_0537	exp_1393	15205	12576	perturbation	transcriptional regulation	MI_2247	regulator	MI_2274	regulator target	MI_2275	hom_knockout	MI_0223	repression	MI_2240	experimentally observed	MI_1054
tri_0537	exp_1394	15205	12576	perturbation	transcriptional regulation	MI_2247	regulator	MI_2274	regulator target	MI_2275	hom_knockout	MI_0223	repression	MI_2240	experimentally observed	MI_1054
tri_1364	exp_2741	22632	11704	reporter	transcriptional regulation	MI_2247	regulator	MI_2274	regulator target	MI_2275	reporter	not_applicable	repression	MI_2240	experimentally observed	MI_1054
tri_1385	exp_3361	7528	999	binding	transcriptional regulation	MI_2247	regulator	MI_2274	regulator target	MI_2275	chip	MI_0402	not_applicable	not_applicable	experimentally observed	MI_1054
tri_1358	exp_3948	22632	12892	binding	transcriptional regulation	MI_2247	regulator	MI_2274	regulator target	MI_2275	emsa	MI_0413	not_applicable	not_applicable	experimentally observed	MI_1054
tri_1358	exp_3949	22632	12892	reporter	transcriptional regulation	MI_2247	regulator	MI_2274	regulator target	MI_2275	reporter	not_applicable	repression	MI_2240	experimentally observed	MI_1054
tri_1363	exp_3930	22632	14281	reporter	transcriptional regulation	MI_2247	regulator	MI_2274	regulator target	MI_2275	reporter	not_applicable	activation	MI_2235	experimentally observed	MI_1054
tri_1372	exp_2601	22632	18504	binding	transcriptional regulation	MI_2247	regulator	MI_2274	regulator target	MI_2275	emsa	MI_0413	not_applicable	not_applicable	experimentally observed	MI_1054
tri_1372	exp_2602	22632	18504	reporter	transcriptional regulation	MI_2247	regulator	MI_2274	regulator target	MI_2275	reporter	not_applicable	activation	MI_2235	experimentally observed	MI_1054
tri_0539	exp_0497	3280	11096	reporter	transcriptional regulation	MI_2247	regulator	MI_2274	regulator target	MI_2275	reporter	not_applicable	activation	MI_2235	experimentally observed	MI_1054
tri_0539	exp_0498	3280	11096	reporter	transcriptional regulation	MI_2247	regulator	MI_2274	regulator target	MI_2275	reporter	not_applicable	activation	MI_2235	experimentally observed	MI_1054
tri_0539	exp_1123	3280	23794	perturbation	transcriptional regulation	MI_2247	regulator	MI_2274	regulator target	MI_2275	overexpression	MI_0506	activation	MI_2235	experimentally observed	MI_1054
tri_0539	exp_1129	15205	23794	perturbation	transcriptional regulation	MI_2247	regulator	MI_2274	regulator target	MI_2275	hom_knockout	MI_0223	activation	MI_2235	experimentally observed	MI_1054
tri_0539	exp_1127	15205	23794	perturbation	transcriptional regulation	MI_2247	regulator	MI_2274	regulator target	MI_2275	knockdown	MI_0223	activation	MI_2235	experimentally observed	MI_1054
tri_0540	exp_3890	15205	80290	perturbation	transcriptional regulation	MI_2247	regulator	MI_2274	regulator target	MI_2275	knockdown	MI_0223	repression	MI_2240	experimentally observed	MI_1054
tri_0541	exp_1103	3280	1277	binding	transcriptional regulation	MI_2247	regulator	MI_2274	regulator target	MI_2275	chip	MI_0402	not_applicable	not_applicable	experimentally observed	MI_1054
tri_0541	exp_1101	15205	12842	binding	transcriptional regulation	MI_2247	regulator	MI_2274	regulator target	MI_2275	chip	MI_0402	not_applicable	not_applicable	experimentally observed	MI_1054
tri_0542	exp_1104	3280	1278	binding	transcriptional regulation	MI_2247	regulator	MI_2274	regulator target	MI_2275	chip	MI_0402	not_applicable	not_applicable	experimentally observed	MI_1054
tri_0542	exp_1102	15205	12843	binding	transcriptional regulation	MI_2247	regulator	MI_2274	regulator target	MI_2275	chip	MI_0402	not_applicable	not_applicable	experimentally observed	MI_1054
tri_0543	exp_3737	15205	228942	perturbation	transcriptional regulation	MI_2247	regulator	MI_2274	regulator target	MI_2275	overexpression	MI_0506	activation	MI_2235	experimentally observed	MI_1054
tri_0544	exp_1733	3280	1840	binding	transcriptional regulation	MI_2247	regulator	MI_2274	regulator target	MI_2275	chip	MI_0402	not_applicable	not_applicable	experimentally observed	MI_1054
tri_0544	exp_1734	3280	1840	binding	transcriptional regulation	MI_2247	regulator	MI_2274	regulator target	MI_2275	emsa	MI_0413	not_applicable	not_applicable	experimentally observed	MI_1054
tri_0544	exp_1736	3280	1840	perturbation	transcriptional regulation	MI_2247	regulator	MI_2274	regulator target	MI_2275	knockdown	MI_0223	repression	MI_2240	experimentally observed	MI_1054
tri_0544	exp_1737	3280	1840	perturbation	transcriptional regulation	MI_2247	regulator	MI_2274	regulator target	MI_2275	knockdown	MI_0223	repression	MI_2240	experimentally observed	MI_1054
tri_0544	exp_1738	3280	1840	perturbation	transcriptional regulation	MI_2247	regulator	MI_2274	regulator target	MI_2275	knockdown	MI_0223	repression	MI_2240	experimentally observed	MI_1054
tri_0544	exp_1735	3280	1840	reporter	transcriptional regulation	MI_2247	regulator	MI_2274	regulator target	MI_2275	reporter	not_applicable	repression	MI_2240	experimentally observed	MI_1054
tri_0546	exp_2169	3280	2322	binding	transcriptional regulation	MI_2247	regulator	MI_2274	regulator target	MI_2275	chip	MI_0402	not_applicable	not_applicable	experimentally observed	MI_1054
tri_0546	exp_2170	3280	2322	reporter	transcriptional regulation	MI_2247	regulator	MI_2274	regulator target	MI_2275	reporter	not_applicable	repression	MI_2240	experimentally observed	MI_1054
tri_0546	exp_3724	15205	14255	perturbation	transcriptional regulation	MI_2247	regulator	MI_2274	regulator target	MI_2275	hom_knockout	MI_0223	repression	MI_2240	experimentally observed	MI_1054
tri_0547	exp_1336	3280	2548	binding	transcriptional regulation	MI_2247	regulator	MI_2274	regulator target	MI_2275	emsa	MI_0413	not_applicable	not_applicable	experimentally observed	MI_1054
tri_0547	exp_1337	3280	2548	reporter	transcriptional regulation	MI_2247	regulator	MI_2274	regulator target	MI_2275	reporter	not_applicable	activation	MI_2235	experimentally observed	MI_1054
tri_0548	exp_3744	3280	27113	binding	transcriptional regulation	MI_2247	regulator	MI_2274	regulator target	MI_2275	chip	MI_0402	not_applicable	not_applicable	experimentally observed	MI_1054
tri_0548	exp_3746	3280	27113	perturbation	transcriptional regulation	MI_2247	regulator	MI_2274	regulator target	MI_2275	knockdown	MI_0223	repression	MI_2240	experimentally observed	MI_1054
tri_0548	exp_3745	3280	27113	reporter	transcriptional regulation	MI_2247	regulator	MI_2274	regulator target	MI_2275	reporter	not_applicable	repression	MI_2240	experimentally observed	MI_1054
tri_0548	exp_3747	15205	170770	perturbation	transcriptional regulation	MI_2247	regulator	MI_2274	regulator target	MI_2275	hom_knockout	MI_0223	repression	MI_2240	experimentally observed	MI_1054
tri_0549	exp_3867	15205	14825	perturbation	transcriptional regulation	MI_2247	regulator	MI_2274	regulator target	MI_2275	knockout	MI_0223	repression	MI_2240	experimentally observed	MI_1054
tri_0550	exp_3042	15205	15205	binding	transcriptional regulation	MI_2247	regulator	MI_2274	regulator target	MI_2275	chip	MI_0402	not_applicable	not_applicable	experimentally observed	MI_1054
tri_0552	exp_0501	3280	3569	reporter	transcriptional regulation	MI_2247	regulator	MI_2274	regulator target	MI_2275	reporter	not_applicable	activation	MI_2235	experimentally observed	MI_1054
tri_0552	exp_0502	3280	3569	reporter	transcriptional regulation	MI_2247	regulator	MI_2274	regulator target	MI_2275	reporter	not_applicable	activation	MI_2235	experimentally observed	MI_1054
tri_0552	exp_1125	3280	16193	perturbation	transcriptional regulation	MI_2247	regulator	MI_2274	regulator target	MI_2275	overexpression	MI_0506	activation	MI_2235	experimentally observed	MI_1054
tri_0552	exp_1131	15205	16193	perturbation	transcriptional regulation	MI_2247	regulator	MI_2274	regulator target	MI_2275	hom_knockout	MI_0223	activation	MI_2235	experimentally observed	MI_1054
tri_0553	exp_1982	3280	406978	binding	transcriptional regulation	MI_2247	regulator	MI_2274	regulator target	MI_2275	chip	MI_0402	not_applicable	not_applicable	experimentally observed	MI_1054
tri_0553	exp_1983	3280	406978	binding	transcriptional regulation	MI_2247	regulator	MI_2274	regulator target	MI_2275	chip	MI_0402	not_applicable	not_applicable	experimentally observed	MI_1054
tri_0553	exp_1985	3280	406978	perturbation	transcriptional regulation	MI_2247	regulator	MI_2274	regulator target	MI_2275	knockdown	MI_0223	activation	MI_2235	experimentally observed	MI_1054
tri_0553	exp_1984	3280	406978	reporter	transcriptional regulation	MI_2247	regulator	MI_2274	regulator target	MI_2275	reporter	not_applicable	activation	MI_2235	experimentally observed	MI_1054
tri_0556	exp_0506	3280	4322	reporter	transcriptional regulation	MI_2247	regulator	MI_2274	regulator target	MI_2275	reporter	not_applicable	activation	MI_2235	experimentally observed	MI_1054
tri_0556	exp_0507	3280	4322	reporter	transcriptional regulation	MI_2247	regulator	MI_2274	regulator target	MI_2275	reporter	not_applicable	activation	MI_2235	experimentally observed	MI_1054
tri_0556	exp_1124	3280	17386	perturbation	transcriptional regulation	MI_2247	regulator	MI_2274	regulator target	MI_2275	overexpression	MI_0506	activation	MI_2235	experimentally observed	MI_1054
tri_0556	exp_1130	15205	17386	perturbation	transcriptional regulation	MI_2247	regulator	MI_2274	regulator target	MI_2275	hom_knockout	MI_0223	activation	MI_2235	experimentally observed	MI_1054
tri_0556	exp_1128	15205	17386	perturbation	transcriptional regulation	MI_2247	regulator	MI_2274	regulator target	MI_2275	knockdown	MI_0223	activation	MI_2235	experimentally observed	MI_1054
tri_0557	exp_1939	3280	474	binding	transcriptional regulation	MI_2247	regulator	MI_2274	regulator target	MI_2275	chip	MI_0402	not_applicable	not_applicable	experimentally observed	MI_1054
tri_0557	exp_1941	3280	474	perturbation	transcriptional regulation	MI_2247	regulator	MI_2274	regulator target	MI_2275	overexpression	MI_0506	repression	MI_2240	experimentally observed	MI_1054
tri_0557	exp_1940	3280	474	reporter	transcriptional regulation	MI_2247	regulator	MI_2274	regulator target	MI_2275	reporter	not_applicable	repression	MI_2240	experimentally observed	MI_1054
tri_0558	exp_1381	3280	4863	perturbation	transcriptional regulation	MI_2247	regulator	MI_2274	regulator target	MI_2275	overexpression	MI_0506	repression	MI_2240	experimentally observed	MI_1054
tri_0558	exp_1380	3280	4863	reporter	transcriptional regulation	MI_2247	regulator	MI_2274	regulator target	MI_2275	reporter	not_applicable	repression	MI_2240	experimentally observed	MI_1054
tri_0560	exp_2146	3280	664	binding	transcriptional regulation	MI_2247	regulator	MI_2274	regulator target	MI_2275	chip	MI_0402	not_applicable	not_applicable	experimentally observed	MI_1054
tri_0560	exp_3664	3280	664	perturbation	transcriptional regulation	MI_2247	regulator	MI_2274	regulator target	MI_2275	overexpression	MI_0506	repression	MI_2240	experimentally observed	MI_1054
tri_0560	exp_3663	15205	12176	perturbation	transcriptional regulation	MI_2247	regulator	MI_2274	regulator target	MI_2275	knockout	MI_0223	repression	MI_2240	experimentally observed	MI_1054
tri_0561	exp_1379	3280	898	perturbation	transcriptional regulation	MI_2247	regulator	MI_2274	regulator target	MI_2275	overexpression	MI_0506	repression	MI_2240	experimentally observed	MI_1054
tri_0561	exp_1378	3280	898	reporter	transcriptional regulation	MI_2247	regulator	MI_2274	regulator target	MI_2275	reporter	not_applicable	repression	MI_2240	experimentally observed	MI_1054
tri_0562	exp_0504	3280	9173	reporter	transcriptional regulation	MI_2247	regulator	MI_2274	regulator target	MI_2275	reporter	not_applicable	activation	MI_2235	experimentally observed	MI_1054
tri_0562	exp_0505	3280	9173	reporter	transcriptional regulation	MI_2247	regulator	MI_2274	regulator target	MI_2275	reporter	not_applicable	activation	MI_2235	experimentally observed	MI_1054
tri_0562	exp_1126	3280	17082	perturbation	transcriptional regulation	MI_2247	regulator	MI_2274	regulator target	MI_2275	overexpression	MI_0506	activation	MI_2235	experimentally observed	MI_1054
tri_0562	exp_1132	15205	17082	perturbation	transcriptional regulation	MI_2247	regulator	MI_2274	regulator target	MI_2275	hom_knockout	MI_0223	activation	MI_2235	experimentally observed	MI_1054
tri_1361	exp_1139	22632	13405	binding	transcriptional regulation	MI_2247	regulator	MI_2274	regulator target	MI_2275	emsa	MI_0413	not_applicable	not_applicable	experimentally observed	MI_1054
tri_1361	exp_1147	22632	13405	perturbation	transcriptional regulation	MI_2247	regulator	MI_2274	regulator target	MI_2275	knockdown	MI_0223	repression	MI_2240	experimentally observed	MI_1054
tri_1361	exp_1144	22632	13405	reporter	transcriptional regulation	MI_2247	regulator	MI_2274	regulator target	MI_2275	reporter	not_applicable	activation	MI_2235	experimentally observed	MI_1054
tri_1366	exp_0922	22632	11739	binding	transcriptional regulation	MI_2247	regulator	MI_2274	regulator target	MI_2275	chip	MI_0402	not_applicable	not_applicable	experimentally observed	MI_1054
tri_1366	exp_0923	22632	11739	perturbation	transcriptional regulation	MI_2247	regulator	MI_2274	regulator target	MI_2275	knockdown	MI_0223	repression	MI_2240	experimentally observed	MI_1054
tri_1367	exp_0508	7528	29914	binding	transcriptional regulation	MI_2247	regulator	MI_2274	regulator target	MI_2275	chip	MI_0402	not_applicable	not_applicable	experimentally observed	MI_1054
tri_1367	exp_0509	7528	29914	binding	transcriptional regulation	MI_2247	regulator	MI_2274	regulator target	MI_2275	chip	MI_0402	not_applicable	not_applicable	experimentally observed	MI_1054
tri_1367	exp_0511	7528	29914	binding	transcriptional regulation	MI_2247	regulator	MI_2274	regulator target	MI_2275	emsa	MI_0413	not_applicable	not_applicable	experimentally observed	MI_1054
tri_1367	exp_0510	7528	29914	binding	transcriptional regulation	MI_2247	regulator	MI_2274	regulator target	MI_2275	emsa	MI_0413	not_applicable	not_applicable	experimentally observed	MI_1054
tri_1367	exp_0514	7528	29914	perturbation	transcriptional regulation	MI_2247	regulator	MI_2274	regulator target	MI_2275	knockdown	MI_0223	activation	MI_2235	experimentally observed	MI_1054
tri_1367	exp_0515	7528	29914	perturbation	transcriptional regulation	MI_2247	regulator	MI_2274	regulator target	MI_2275	knockdown	MI_0223	activation	MI_2235	experimentally observed	MI_1054
tri_1367	exp_0512	7528	29914	reporter	transcriptional regulation	MI_2247	regulator	MI_2274	regulator target	MI_2275	reporter	not_applicable	activation	MI_2235	experimentally observed	MI_1054
tri_1367	exp_0513	7528	29914	reporter	transcriptional regulation	MI_2247	regulator	MI_2274	regulator target	MI_2275	reporter	not_applicable	activation	MI_2235	experimentally observed	MI_1054
tri_1368	exp_0563	7528	347689	binding	transcriptional regulation	MI_2247	regulator	MI_2274	regulator target	MI_2275	chip	MI_0402	not_applicable	not_applicable	experimentally observed	MI_1054
tri_1368	exp_0564	7528	347689	binding	transcriptional regulation	MI_2247	regulator	MI_2274	regulator target	MI_2275	emsa	MI_0413	not_applicable	not_applicable	experimentally observed	MI_1054
tri_1368	exp_0566	7528	347689	perturbation	transcriptional regulation	MI_2247	regulator	MI_2274	regulator target	MI_2275	knockdown	MI_0223	repression	MI_2240	experimentally observed	MI_1054
tri_1368	exp_0567	7528	347689	perturbation	transcriptional regulation	MI_2247	regulator	MI_2274	regulator target	MI_2275	knockdown	MI_0223	repression	MI_2240	experimentally observed	MI_1054
tri_1368	exp_0565	7528	347689	reporter	transcriptional regulation	MI_2247	regulator	MI_2274	regulator target	MI_2275	reporter	not_applicable	repression	MI_2240	experimentally observed	MI_1054
tri_1369	exp_1891	7528	3814	binding	transcriptional regulation	MI_2247	regulator	MI_2274	regulator target	MI_2275	chip	MI_0402	not_applicable	not_applicable	experimentally observed	MI_1054
tri_1369	exp_1892	7528	3814	reporter	transcriptional regulation	MI_2247	regulator	MI_2274	regulator target	MI_2275	reporter	not_applicable	repression	MI_2240	experimentally observed	MI_1054
tri_1373	exp_3392	22632	18823	binding	transcriptional regulation	MI_2247	regulator	MI_2274	regulator target	MI_2275	emsa	MI_0413	not_applicable	not_applicable	experimentally observed	MI_1054
tri_1373	exp_3393	22632	18823	reporter	transcriptional regulation	MI_2247	regulator	MI_2274	regulator target	MI_2275	reporter	not_applicable	repression	MI_2240	experimentally observed	MI_1054
tri_1374	exp_0776	7528	19225	perturbation	transcriptional regulation	MI_2247	regulator	MI_2274	regulator target	MI_2275	overexpression	MI_0506	activation	MI_2235	experimentally observed	MI_1054
tri_1374	exp_0082	7528	19225	reporter	transcriptional regulation	MI_2247	regulator	MI_2274	regulator target	MI_2275	reporter	not_applicable	activation	MI_2235	experimentally observed	MI_1054
tri_1374	exp_0774	22632	19225	binding	transcriptional regulation	MI_2247	regulator	MI_2274	regulator target	MI_2275	chip	MI_0402	not_applicable	not_applicable	experimentally observed	MI_1054
tri_1374	exp_0775	22632	19225	binding	transcriptional regulation	MI_2247	regulator	MI_2274	regulator target	MI_2275	emsa	MI_0413	not_applicable	not_applicable	experimentally observed	MI_1054
tri_1375	exp_1044	22632	75345	binding	transcriptional regulation	MI_2247	regulator	MI_2274	regulator target	MI_2275	chip	MI_0402	not_applicable	not_applicable	experimentally observed	MI_1054
tri_1375	exp_1045	22632	75345	binding	transcriptional regulation	MI_2247	regulator	MI_2274	regulator target	MI_2275	emsa	MI_0413	not_applicable	not_applicable	experimentally observed	MI_1054
tri_1376	exp_0115	7528	19712	binding	transcriptional regulation	MI_2247	regulator	MI_2274	regulator target	MI_2275	emsa	MI_0413	not_applicable	not_applicable	experimentally observed	MI_1054
tri_1376	exp_0116	7528	19712	reporter	transcriptional regulation	MI_2247	regulator	MI_2274	regulator target	MI_2275	reporter	not_applicable	activation	MI_2235	experimentally observed	MI_1054
tri_1378	exp_0169	7528	6615	binding	transcriptional regulation	MI_2247	regulator	MI_2274	regulator target	MI_2275	chip	MI_0402	not_applicable	not_applicable	experimentally observed	MI_1054
tri_1378	exp_0170	7528	6615	binding	transcriptional regulation	MI_2247	regulator	MI_2274	regulator target	MI_2275	chip	MI_0402	not_applicable	not_applicable	experimentally observed	MI_1054
tri_1378	exp_0171	7528	6615	binding	transcriptional regulation	MI_2247	regulator	MI_2274	regulator target	MI_2275	emsa	MI_0413	not_applicable	not_applicable	experimentally observed	MI_1054
tri_1378	exp_0172	7528	6615	perturbation	transcriptional regulation	MI_2247	regulator	MI_2274	regulator target	MI_2275	knockdown	MI_0223	activation	MI_2235	experimentally observed	MI_1054
tri_1380	exp_0387	7528	7316	binding	transcriptional regulation	MI_2247	regulator	MI_2274	regulator target	MI_2275	chip	MI_0402	not_applicable	not_applicable	experimentally observed	MI_1054
tri_1380	exp_0388	7528	7316	binding	transcriptional regulation	MI_2247	regulator	MI_2274	regulator target	MI_2275	emsa	MI_0413	not_applicable	not_applicable	experimentally observed	MI_1054
tri_1380	exp_0390	7528	7316	perturbation	transcriptional regulation	MI_2247	regulator	MI_2274	regulator target	MI_2275	knockdown	MI_0223	activation	MI_2235	experimentally observed	MI_1054
tri_1380	exp_0389	7528	7316	reporter	transcriptional regulation	MI_2247	regulator	MI_2274	regulator target	MI_2275	reporter	not_applicable	activation	MI_2235	experimentally observed	MI_1054
tri_1381	exp_1964	7528	9232	binding	transcriptional regulation	MI_2247	regulator	MI_2274	regulator target	MI_2275	chip	MI_0402	not_applicable	not_applicable	experimentally observed	MI_1054
tri_1381	exp_1965	7528	9232	reporter	transcriptional regulation	MI_2247	regulator	MI_2274	regulator target	MI_2275	reporter	not_applicable	repression	MI_2240	experimentally observed	MI_1054
tri_1381	exp_1966	7528	9232	reporter	transcriptional regulation	MI_2247	regulator	MI_2274	regulator target	MI_2275	reporter	not_applicable	repression	MI_2240	experimentally observed	MI_1054
tri_1382	exp_2155	7528	9928	binding	transcriptional regulation	MI_2247	regulator	MI_2274	regulator target	MI_2275	chip	MI_0402	not_applicable	not_applicable	experimentally observed	MI_1054
tri_1382	exp_2156	7528	9928	binding	transcriptional regulation	MI_2247	regulator	MI_2274	regulator target	MI_2275	chip	MI_0402	not_applicable	not_applicable	experimentally observed	MI_1054
tri_1382	exp_2157	7528	9928	perturbation	transcriptional regulation	MI_2247	regulator	MI_2274	regulator target	MI_2275	knockdown	MI_0223	activation	MI_2235	experimentally observed	MI_1054
tri_1382	exp_2158	7528	9928	perturbation	transcriptional regulation	MI_2247	regulator	MI_2274	regulator target	MI_2275	knockdown	MI_0223	activation	MI_2235	experimentally observed	MI_1054
tri_1383	exp_1830	7528	9962	binding	transcriptional regulation	MI_2247	regulator	MI_2274	regulator target	MI_2275	chip	MI_0402	not_applicable	not_applicable	experimentally observed	MI_1054
tri_1383	exp_1831	7528	9962	binding	transcriptional regulation	MI_2247	regulator	MI_2274	regulator target	MI_2275	emsa	MI_0413	not_applicable	not_applicable	experimentally observed	MI_1054
tri_1383	exp_1832	7528	9962	binding	transcriptional regulation	MI_2247	regulator	MI_2274	regulator target	MI_2275	emsa	MI_0413	not_applicable	not_applicable	experimentally observed	MI_1054
tri_1383	exp_1833	7528	9962	reporter	transcriptional regulation	MI_2247	regulator	MI_2274	regulator target	MI_2275	reporter	not_applicable	activation	MI_2235	experimentally observed	MI_1054
tri_1383	exp_1834	7528	9962	reporter	transcriptional regulation	MI_2247	regulator	MI_2274	regulator target	MI_2275	reporter	not_applicable	activation	MI_2235	experimentally observed	MI_1054
tri_1384	exp_2059	22632	20186	binding	transcriptional regulation	MI_2247	regulator	MI_2274	regulator target	MI_2275	chip	MI_0402	not_applicable	not_applicable	experimentally observed	MI_1054
tri_1384	exp_3574	22632	20186	perturbation	transcriptional regulation	MI_2247	regulator	MI_2274	regulator target	MI_2275	overexpression	MI_0506	repression	MI_2240	experimentally observed	MI_1054
tri_1384	exp_2060	22632	20186	reporter	transcriptional regulation	MI_2247	regulator	MI_2274	regulator target	MI_2275	reporter	not_applicable	repression	MI_2240	experimentally observed	MI_1054
tri_0942	exp_1540	51176	3565	binding	transcriptional regulation	MI_2247	regulator	MI_2274	regulator target	MI_2275	emsa	MI_0413	not_applicable	not_applicable	experimentally observed	MI_1054
tri_0942	exp_1541	51176	3565	perturbation	transcriptional regulation	MI_2247	regulator	MI_2274	regulator target	MI_2275	knockdown	MI_0223	repression	MI_2240	experimentally observed	MI_1054
tri_0732	exp_3036	17869	12443	binding	transcriptional regulation	MI_2247	regulator	MI_2274	regulator target	MI_2275	emsa	MI_0413	not_applicable	not_applicable	experimentally observed	MI_1054
tri_0732	exp_3035	17869	12443	perturbation	transcriptional regulation	MI_2247	regulator	MI_2274	regulator target	MI_2275	knockdown	MI_0223	activation	MI_2235	experimentally observed	MI_1054
tri_0732	exp_3037	17869	12443	reporter	transcriptional regulation	MI_2247	regulator	MI_2274	regulator target	MI_2275	reporter	not_applicable	activation	MI_2235	experimentally observed	MI_1054
tri_0712	exp_1325	4609	1019	binding	transcriptional regulation	MI_2247	regulator	MI_2274	regulator target	MI_2275	emsa	MI_0413	not_applicable	not_applicable	experimentally observed	MI_1054
tri_0712	exp_3978	4609	1019	perturbation	transcriptional regulation	MI_2247	regulator	MI_2274	regulator target	MI_2275	overexpression	MI_0506	activation	MI_2235	experimentally observed	MI_1054
tri_0712	exp_3979	4609	1019	perturbation	transcriptional regulation	MI_2247	regulator	MI_2274	regulator target	MI_2275	overexpression	MI_0506	activation	MI_2235	experimentally observed	MI_1054
tri_0712	exp_2412	4609	1019	reporter	transcriptional regulation	MI_2247	regulator	MI_2274	regulator target	MI_2275	reporter	not_applicable	activation	MI_2235	experimentally observed	MI_1054
tri_0725	exp_1557	4609	4830	binding	transcriptional regulation	MI_2247	regulator	MI_2274	regulator target	MI_2275	chip	MI_0402	not_applicable	not_applicable	experimentally observed	MI_1054
tri_0725	exp_1558	4609	4830	perturbation	transcriptional regulation	MI_2247	regulator	MI_2274	regulator target	MI_2275	overexpression	MI_0506	activation	MI_2235	experimentally observed	MI_1054
tri_0729	exp_1555	4609	5471	binding	transcriptional regulation	MI_2247	regulator	MI_2274	regulator target	MI_2275	chip	MI_0402	not_applicable	not_applicable	experimentally observed	MI_1054
tri_0729	exp_1556	4609	5471	perturbation	transcriptional regulation	MI_2247	regulator	MI_2274	regulator target	MI_2275	overexpression	MI_0506	activation	MI_2235	experimentally observed	MI_1054
tri_0729	exp_2990	17869	231327	perturbation	transcriptional regulation	MI_2247	regulator	MI_2274	regulator target	MI_2275	overexpression	MI_0506	activation	MI_2235	experimentally observed	MI_1054
tri_0735	exp_1866	4609	7015	binding	transcriptional regulation	MI_2247	regulator	MI_2274	regulator target	MI_2275	chip	MI_0402	not_applicable	not_applicable	experimentally observed	MI_1054
tri_0735	exp_1317	4609	7015	perturbation	transcriptional regulation	MI_2247	regulator	MI_2274	regulator target	MI_2275	overexpression	MI_0506	activation	MI_2235	experimentally observed	MI_1054
tri_0735	exp_2763	17869	21752	perturbation	transcriptional regulation	MI_2247	regulator	MI_2274	regulator target	MI_2275	overexpression	MI_0506	activation	MI_2235	experimentally observed	MI_1054
tri_0735	exp_2389	17869	21752	reporter	transcriptional regulation	MI_2247	regulator	MI_2274	regulator target	MI_2275	reporter	not_applicable	activation	MI_2235	experimentally observed	MI_1054
tri_0713	exp_1553	4609	10606	binding	transcriptional regulation	MI_2247	regulator	MI_2274	regulator target	MI_2275	chip	MI_0402	not_applicable	not_applicable	experimentally observed	MI_1054
tri_0713	exp_1554	4609	10606	perturbation	transcriptional regulation	MI_2247	regulator	MI_2274	regulator target	MI_2275	overexpression	MI_0506	activation	MI_2235	experimentally observed	MI_1054
tri_0964	exp_2870	16842	12550	binding	transcriptional regulation	MI_2247	regulator	MI_2274	regulator target	MI_2275	chip	MI_0402	not_applicable	not_applicable	experimentally observed	MI_1054
tri_0964	exp_2872	16842	12550	perturbation	transcriptional regulation	MI_2247	regulator	MI_2274	regulator target	MI_2275	knockdown	MI_0223	repression	MI_2240	experimentally observed	MI_1054
tri_0964	exp_2871	16842	12550	reporter	transcriptional regulation	MI_2247	regulator	MI_2274	regulator target	MI_2275	reporter	not_applicable	repression	MI_2240	experimentally observed	MI_1054
tri_0954	exp_2484	16842	19374	binding	transcriptional regulation	MI_2247	regulator	MI_2274	regulator target	MI_2275	chip	MI_0402	not_applicable	not_applicable	experimentally observed	MI_1054
tri_0954	exp_2485	16842	19374	binding	transcriptional regulation	MI_2247	regulator	MI_2274	regulator target	MI_2275	emsa	MI_0413	not_applicable	not_applicable	experimentally observed	MI_1054
tri_0954	exp_2493	16842	19374	perturbation	transcriptional regulation	MI_2247	regulator	MI_2274	regulator target	MI_2275	knockdown	MI_0223	activation	MI_2235	experimentally observed	MI_1054
tri_0954	exp_2490	16842	19374	reporter	transcriptional regulation	MI_2247	regulator	MI_2274	regulator target	MI_2275	reporter	not_applicable	activation	MI_2235	experimentally observed	MI_1054
tri_0931	exp_0712	16842	12592	binding	transcriptional regulation	MI_2247	regulator	MI_2274	regulator target	MI_2275	chip	MI_0402	not_applicable	not_applicable	experimentally observed	MI_1054
tri_0931	exp_0713	16842	12592	binding	transcriptional regulation	MI_2247	regulator	MI_2274	regulator target	MI_2275	chip	MI_0402	not_applicable	not_applicable	experimentally observed	MI_1054
tri_0931	exp_0714	16842	12592	binding	transcriptional regulation	MI_2247	regulator	MI_2274	regulator target	MI_2275	emsa	MI_0413	not_applicable	not_applicable	experimentally observed	MI_1054
tri_0931	exp_0715	16842	12592	reporter	transcriptional regulation	MI_2247	regulator	MI_2274	regulator target	MI_2275	reporter	not_applicable	activation	MI_2235	experimentally observed	MI_1054
tri_0941	exp_0647	16842	13388	binding	transcriptional regulation	MI_2247	regulator	MI_2274	regulator target	MI_2275	chip	MI_0402	not_applicable	not_applicable	experimentally observed	MI_1054
tri_0941	exp_0648	16842	13388	binding	transcriptional regulation	MI_2247	regulator	MI_2274	regulator target	MI_2275	emsa	MI_0413	not_applicable	not_applicable	experimentally observed	MI_1054
tri_0941	exp_0652	16842	13388	perturbation	transcriptional regulation	MI_2247	regulator	MI_2274	regulator target	MI_2275	hom_knockout	MI_0223	activation	MI_2235	experimentally observed	MI_1054
tri_0737	exp_3033	17869	22059	binding	transcriptional regulation	MI_2247	regulator	MI_2274	regulator target	MI_2275	emsa	MI_0413	not_applicable	not_applicable	experimentally observed	MI_1054
tri_0737	exp_3032	17869	22059	perturbation	transcriptional regulation	MI_2247	regulator	MI_2274	regulator target	MI_2275	knockdown	MI_0223	activation	MI_2235	experimentally observed	MI_1054
tri_0737	exp_3034	17869	22059	reporter	transcriptional regulation	MI_2247	regulator	MI_2274	regulator target	MI_2275	reporter	not_applicable	activation	MI_2235	experimentally observed	MI_1054
tri_0950	exp_3268	16842	18741	binding	transcriptional regulation	MI_2247	regulator	MI_2274	regulator target	MI_2275	chip	MI_0402	not_applicable	not_applicable	experimentally observed	MI_1054
tri_0955	exp_1320	51176	595	binding	transcriptional regulation	MI_2247	regulator	MI_2274	regulator target	MI_2275	emsa	MI_0413	not_applicable	not_applicable	experimentally observed	MI_1054
tri_0937	exp_1958	51176	1540	binding	transcriptional regulation	MI_2247	regulator	MI_2274	regulator target	MI_2275	chip	MI_0402	not_applicable	not_applicable	experimentally observed	MI_1054
tri_0937	exp_1960	51176	1540	perturbation	transcriptional regulation	MI_2247	regulator	MI_2274	regulator target	MI_2275	knockdown	MI_0223	repression	MI_2240	experimentally observed	MI_1054
tri_0937	exp_1959	51176	1540	reporter	transcriptional regulation	MI_2247	regulator	MI_2274	regulator target	MI_2275	reporter	not_applicable	repression	MI_2240	experimentally observed	MI_1054
tri_0936	exp_1683	51176	147409	reporter	transcriptional regulation	MI_2247	regulator	MI_2274	regulator target	MI_2275	reporter	not_applicable	repression	MI_2240	experimentally observed	MI_1054
tri_0943	exp_1327	51176	4316	binding	transcriptional regulation	MI_2247	regulator	MI_2274	regulator target	MI_2275	emsa	MI_0413	not_applicable	not_applicable	experimentally observed	MI_1054
tri_0943	exp_1328	51176	4316	reporter	transcriptional regulation	MI_2247	regulator	MI_2274	regulator target	MI_2275	reporter	not_applicable	activation	MI_2235	experimentally observed	MI_1054
tri_0946	exp_2930	16842	17869	binding	transcriptional regulation	MI_2247	regulator	MI_2274	regulator target	MI_2275	chip	MI_0402	not_applicable	not_applicable	experimentally observed	MI_1054
tri_0736	exp_1397	4609	7019	binding	transcriptional regulation	MI_2247	regulator	MI_2274	regulator target	MI_2275	chip	MI_0402	not_applicable	not_applicable	experimentally observed	MI_1054
tri_0934	exp_0849	16842	12814	perturbation	transcriptional regulation	MI_2247	regulator	MI_2274	regulator target	MI_2275	knockdown	MI_0223	activation	MI_2235	experimentally observed	MI_1054
tri_0934	exp_0848	16842	12814	reporter	transcriptional regulation	MI_2247	regulator	MI_2274	regulator target	MI_2275	reporter	not_applicable	activation	MI_2235	experimentally observed	MI_1054
tri_0933	exp_3491	51176	12824	reporter	transcriptional regulation	MI_2247	regulator	MI_2274	regulator target	MI_2275	reporter	not_applicable	activation	MI_2235	experimentally observed	MI_1054
tri_0933	exp_3489	16842	12824	binding	transcriptional regulation	MI_2247	regulator	MI_2274	regulator target	MI_2275	chip	MI_0402	not_applicable	not_applicable	experimentally observed	MI_1054
tri_0933	exp_3490	16842	12824	binding	transcriptional regulation	MI_2247	regulator	MI_2274	regulator target	MI_2275	emsa	MI_0413	not_applicable	not_applicable	experimentally observed	MI_1054
tri_0933	exp_2016	16842	12824	perturbation	transcriptional regulation	MI_2247	regulator	MI_2274	regulator target	MI_2275	knockdown	MI_0223	activation	MI_2235	experimentally observed	MI_1054
tri_0933	exp_3492	16842	12824	reporter	transcriptional regulation	MI_2247	regulator	MI_2274	regulator target	MI_2275	reporter	not_applicable	activation	MI_2235	experimentally observed	MI_1054
tri_0940	exp_1118	16842	13380	binding	transcriptional regulation	MI_2247	regulator	MI_2274	regulator target	MI_2275	chip	MI_0402	not_applicable	not_applicable	experimentally observed	MI_1054
tri_0940	exp_1119	16842	13380	binding	transcriptional regulation	MI_2247	regulator	MI_2274	regulator target	MI_2275	emsa	MI_0413	not_applicable	not_applicable	experimentally observed	MI_1054
tri_0962	exp_3570	51176	84653	reporter	transcriptional regulation	MI_2247	regulator	MI_2274	regulator target	MI_2275	reporter	not_applicable	activation	MI_2235	experimentally observed	MI_1054
tri_0952	exp_1050	16842	17292	binding	transcriptional regulation	MI_2247	regulator	MI_2274	regulator target	MI_2275	chip	MI_0402	not_applicable	not_applicable	experimentally observed	MI_1054
tri_0952	exp_1052	16842	17292	binding	transcriptional regulation	MI_2247	regulator	MI_2274	regulator target	MI_2275	emsa	MI_0413	not_applicable	not_applicable	experimentally observed	MI_1054
tri_0944	exp_0817	16842	17386	binding	transcriptional regulation	MI_2247	regulator	MI_2274	regulator target	MI_2275	chip	MI_0402	not_applicable	not_applicable	experimentally observed	MI_1054
tri_0944	exp_3140	16842	17386	binding	transcriptional regulation	MI_2247	regulator	MI_2274	regulator target	MI_2275	chip	MI_0402	not_applicable	not_applicable	experimentally observed	MI_1054
tri_0944	exp_0818	16842	17386	binding	transcriptional regulation	MI_2247	regulator	MI_2274	regulator target	MI_2275	emsa	MI_0413	not_applicable	not_applicable	experimentally observed	MI_1054
tri_0944	exp_0820	16842	17386	perturbation	transcriptional regulation	MI_2247	regulator	MI_2274	regulator target	MI_2275	overexpression	MI_0506	activation	MI_2235	experimentally observed	MI_1054
tri_0944	exp_3141	16842	17386	perturbation	transcriptional regulation	MI_2247	regulator	MI_2274	regulator target	MI_2275	overexpression	MI_0506	activation	MI_2235	experimentally observed	MI_1054
tri_0944	exp_0819	16842	17386	reporter	transcriptional regulation	MI_2247	regulator	MI_2274	regulator target	MI_2275	reporter	not_applicable	activation	MI_2235	experimentally observed	MI_1054
tri_0945	exp_2561	16842	17702	binding	transcriptional regulation	MI_2247	regulator	MI_2274	regulator target	MI_2275	chip	MI_0402	not_applicable	not_applicable	experimentally observed	MI_1054
tri_0945	exp_2562	16842	17702	reporter	transcriptional regulation	MI_2247	regulator	MI_2274	regulator target	MI_2275	reporter	not_applicable	activation	MI_2235	experimentally observed	MI_1054
tri_0947	exp_2441	16842	17967	binding	transcriptional regulation	MI_2247	regulator	MI_2274	regulator target	MI_2275	emsa	MI_0413	not_applicable	not_applicable	experimentally observed	MI_1054
tri_0947	exp_2442	16842	17967	reporter	transcriptional regulation	MI_2247	regulator	MI_2274	regulator target	MI_2275	reporter	not_applicable	activation	MI_2235	experimentally observed	MI_1054
tri_0949	exp_2466	16842	18426	reporter	transcriptional regulation	MI_2247	regulator	MI_2274	regulator target	MI_2275	reporter	not_applicable	activation	MI_2235	experimentally observed	MI_1054
tri_0951	exp_3245	16842	18999	binding	transcriptional regulation	MI_2247	regulator	MI_2274	regulator target	MI_2275	chip	MI_0402	not_applicable	not_applicable	experimentally observed	MI_1054
tri_0951	exp_3247	16842	18999	perturbation	transcriptional regulation	MI_2247	regulator	MI_2274	regulator target	MI_2275	overexpression	MI_0506	activation	MI_2235	experimentally observed	MI_1054
tri_0951	exp_3246	16842	18999	reporter	transcriptional regulation	MI_2247	regulator	MI_2274	regulator target	MI_2275	reporter	not_applicable	activation	MI_2235	experimentally observed	MI_1054
tri_0953	exp_0814	16842	19225	binding	transcriptional regulation	MI_2247	regulator	MI_2274	regulator target	MI_2275	chip	MI_0402	not_applicable	not_applicable	experimentally observed	MI_1054
tri_0953	exp_3138	16842	19225	binding	transcriptional regulation	MI_2247	regulator	MI_2274	regulator target	MI_2275	chip	MI_0402	not_applicable	not_applicable	experimentally observed	MI_1054
tri_0953	exp_0816	16842	19225	perturbation	transcriptional regulation	MI_2247	regulator	MI_2274	regulator target	MI_2275	overexpression	MI_0506	activation	MI_2235	experimentally observed	MI_1054
tri_0953	exp_3139	16842	19225	perturbation	transcriptional regulation	MI_2247	regulator	MI_2274	regulator target	MI_2275	overexpression	MI_0506	activation	MI_2235	experimentally observed	MI_1054
tri_0953	exp_0815	16842	19225	reporter	transcriptional regulation	MI_2247	regulator	MI_2274	regulator target	MI_2275	reporter	not_applicable	activation	MI_2235	experimentally observed	MI_1054
tri_0723	exp_3639	17869	387231	binding	transcriptional regulation	MI_2247	regulator	MI_2274	regulator target	MI_2275	chip	MI_0402	not_applicable	not_applicable	experimentally observed	MI_1054
tri_0723	exp_3640	17869	387231	perturbation	transcriptional regulation	MI_2247	regulator	MI_2274	regulator target	MI_2275	knockdown	MI_0223	repression	MI_2240	experimentally observed	MI_1054
tri_0730	exp_2558	17869	12035	binding	transcriptional regulation	MI_2247	regulator	MI_2274	regulator target	MI_2275	emsa	MI_0413	not_applicable	not_applicable	experimentally observed	MI_1054
tri_0730	exp_2560	17869	12035	perturbation	transcriptional regulation	MI_2247	regulator	MI_2274	regulator target	MI_2275	overexpression	MI_0506	activation	MI_2235	experimentally observed	MI_1054
tri_0730	exp_2559	17869	12035	reporter	transcriptional regulation	MI_2247	regulator	MI_2274	regulator target	MI_2275	reporter	not_applicable	activation	MI_2235	experimentally observed	MI_1054
tri_0738	exp_2425	17869	12389	perturbation	transcriptional regulation	MI_2247	regulator	MI_2274	regulator target	MI_2275	overexpression	MI_0506	repression	MI_2240	experimentally observed	MI_1054
tri_0738	exp_2423	17869	12389	reporter	transcriptional regulation	MI_2247	regulator	MI_2274	regulator target	MI_2275	reporter	not_applicable	repression	MI_2240	experimentally observed	MI_1054
tri_0722	exp_1751	4609	387	binding	transcriptional regulation	MI_2247	regulator	MI_2274	regulator target	MI_2275	chip	MI_0402	not_applicable	not_applicable	experimentally observed	MI_1054
tri_0722	exp_1755	4609	387	perturbation	transcriptional regulation	MI_2247	regulator	MI_2274	regulator target	MI_2275	knockdown	MI_0223	activation	MI_2235	experimentally observed	MI_1054
tri_0722	exp_1753	17869	387	perturbation	transcriptional regulation	MI_2247	regulator	MI_2274	regulator target	MI_2275	overexpression	MI_0506	activation	MI_2235	experimentally observed	MI_1054
tri_0722	exp_1752	17869	387	reporter	transcriptional regulation	MI_2247	regulator	MI_2274	regulator target	MI_2275	reporter	not_applicable	activation	MI_2235	experimentally observed	MI_1054
tri_0733	exp_1586	4609	6615	binding	transcriptional regulation	MI_2247	regulator	MI_2274	regulator target	MI_2275	chip	MI_0402	not_applicable	not_applicable	experimentally observed	MI_1054
tri_0733	exp_1585	4609	6615	perturbation	transcriptional regulation	MI_2247	regulator	MI_2274	regulator target	MI_2275	overexpression	MI_0506	activation	MI_2235	experimentally observed	MI_1054
tri_0733	exp_3028	17869	20613	binding	transcriptional regulation	MI_2247	regulator	MI_2274	regulator target	MI_2275	chip	MI_0402	not_applicable	not_applicable	experimentally observed	MI_1054
tri_0733	exp_3027	17869	20613	perturbation	transcriptional regulation	MI_2247	regulator	MI_2274	regulator target	MI_2275	knockdown	MI_0223	activation	MI_2235	experimentally observed	MI_1054
tri_0711	exp_2237	4609	100507056	binding	transcriptional regulation	MI_2247	regulator	MI_2274	regulator target	MI_2275	chip	MI_0402	not_applicable	not_applicable	experimentally observed	MI_1054
tri_0711	exp_2238	4609	100507056	perturbation	transcriptional regulation	MI_2247	regulator	MI_2274	regulator target	MI_2275	knockdown	MI_0223	activation	MI_2235	experimentally observed	MI_1054
tri_0711	exp_2239	4609	100507056	perturbation	transcriptional regulation	MI_2247	regulator	MI_2274	regulator target	MI_2275	knockdown	MI_0223	activation	MI_2235	experimentally observed	MI_1054
tri_0714	exp_1623	4609	11235	binding	transcriptional regulation	MI_2247	regulator	MI_2274	regulator target	MI_2275	emsa	MI_0413	not_applicable	not_applicable	experimentally observed	MI_1054
tri_0714	exp_1625	4609	11235	perturbation	transcriptional regulation	MI_2247	regulator	MI_2274	regulator target	MI_2275	overexpression	MI_0506	activation	MI_2235	experimentally observed	MI_1054
tri_0714	exp_1624	4609	11235	reporter	transcriptional regulation	MI_2247	regulator	MI_2274	regulator target	MI_2275	reporter	not_applicable	activation	MI_2235	experimentally observed	MI_1054
tri_0715	exp_1549	4609	1503	binding	transcriptional regulation	MI_2247	regulator	MI_2274	regulator target	MI_2275	chip	MI_0402	not_applicable	not_applicable	experimentally observed	MI_1054
tri_0715	exp_1550	4609	1503	perturbation	transcriptional regulation	MI_2247	regulator	MI_2274	regulator target	MI_2275	overexpression	MI_0506	activation	MI_2235	experimentally observed	MI_1054
tri_0716	exp_1547	4609	158	binding	transcriptional regulation	MI_2247	regulator	MI_2274	regulator target	MI_2275	chip	MI_0402	not_applicable	not_applicable	experimentally observed	MI_1054
tri_0716	exp_1548	4609	158	perturbation	transcriptional regulation	MI_2247	regulator	MI_2274	regulator target	MI_2275	overexpression	MI_0506	activation	MI_2235	experimentally observed	MI_1054
tri_0717	exp_1559	4609	1723	binding	transcriptional regulation	MI_2247	regulator	MI_2274	regulator target	MI_2275	chip	MI_0402	not_applicable	not_applicable	experimentally observed	MI_1054
tri_0717	exp_1560	4609	1723	perturbation	transcriptional regulation	MI_2247	regulator	MI_2274	regulator target	MI_2275	overexpression	MI_0506	activation	MI_2235	experimentally observed	MI_1054
tri_0717	exp_2991	17869	56749	perturbation	transcriptional regulation	MI_2247	regulator	MI_2274	regulator target	MI_2275	overexpression	MI_0506	activation	MI_2235	experimentally observed	MI_1054
tri_0718	exp_1561	4609	2618	binding	transcriptional regulation	MI_2247	regulator	MI_2274	regulator target	MI_2275	chip	MI_0402	not_applicable	not_applicable	experimentally observed	MI_1054
tri_0718	exp_1562	4609	2618	perturbation	transcriptional regulation	MI_2247	regulator	MI_2274	regulator target	MI_2275	overexpression	MI_0506	activation	MI_2235	experimentally observed	MI_1054
tri_0719	exp_2304	4609	340061	binding	transcriptional regulation	MI_2247	regulator	MI_2274	regulator target	MI_2275	chip	MI_0402	not_applicable	not_applicable	experimentally observed	MI_1054
tri_0719	exp_2307	4609	340061	perturbation	transcriptional regulation	MI_2247	regulator	MI_2274	regulator target	MI_2275	overexpression	MI_0506	activation	MI_2235	experimentally observed	MI_1054
tri_0719	exp_2305	4609	340061	reporter	transcriptional regulation	MI_2247	regulator	MI_2274	regulator target	MI_2275	reporter	not_applicable	activation	MI_2235	experimentally observed	MI_1054
tri_0719	exp_2306	4609	340061	reporter	transcriptional regulation	MI_2247	regulator	MI_2274	regulator target	MI_2275	reporter	not_applicable	activation	MI_2235	experimentally observed	MI_1054
tri_0720	exp_1563	4609	3614	binding	transcriptional regulation	MI_2247	regulator	MI_2274	regulator target	MI_2275	chip	MI_0402	not_applicable	not_applicable	experimentally observed	MI_1054
tri_0720	exp_1564	4609	3614	perturbation	transcriptional regulation	MI_2247	regulator	MI_2274	regulator target	MI_2275	overexpression	MI_0506	activation	MI_2235	experimentally observed	MI_1054
tri_0720	exp_2992	17869	23917	perturbation	transcriptional regulation	MI_2247	regulator	MI_2274	regulator target	MI_2275	overexpression	MI_0506	activation	MI_2235	experimentally observed	MI_1054
tri_0721	exp_1565	4609	3615	binding	transcriptional regulation	MI_2247	regulator	MI_2274	regulator target	MI_2275	chip	MI_0402	not_applicable	not_applicable	experimentally observed	MI_1054
tri_0721	exp_1566	4609	3615	perturbation	transcriptional regulation	MI_2247	regulator	MI_2274	regulator target	MI_2275	overexpression	MI_0506	activation	MI_2235	experimentally observed	MI_1054
tri_0721	exp_2993	17869	23918	perturbation	transcriptional regulation	MI_2247	regulator	MI_2274	regulator target	MI_2275	overexpression	MI_0506	activation	MI_2235	experimentally observed	MI_1054
tri_0724	exp_1545	4609	471	binding	transcriptional regulation	MI_2247	regulator	MI_2274	regulator target	MI_2275	chip	MI_0402	not_applicable	not_applicable	experimentally observed	MI_1054
tri_0724	exp_1546	4609	471	perturbation	transcriptional regulation	MI_2247	regulator	MI_2274	regulator target	MI_2275	overexpression	MI_0506	activation	MI_2235	experimentally observed	MI_1054
tri_0726	exp_0120	4609	51491	binding	transcriptional regulation	MI_2247	regulator	MI_2274	regulator target	MI_2275	chip	MI_0402	not_applicable	not_applicable	experimentally observed	MI_1054
tri_0726	exp_0121	4609	51491	binding	transcriptional regulation	MI_2247	regulator	MI_2274	regulator target	MI_2275	emsa	MI_0413	not_applicable	not_applicable	experimentally observed	MI_1054
tri_0726	exp_0123	4609	51491	perturbation	transcriptional regulation	MI_2247	regulator	MI_2274	regulator target	MI_2275	overexpression	MI_0506	activation	MI_2235	experimentally observed	MI_1054
tri_0726	exp_0122	4609	51491	reporter	transcriptional regulation	MI_2247	regulator	MI_2274	regulator target	MI_2275	reporter	not_applicable	activation	MI_2235	experimentally observed	MI_1054
tri_0727	exp_1551	4609	5198	binding	transcriptional regulation	MI_2247	regulator	MI_2274	regulator target	MI_2275	chip	MI_0402	not_applicable	not_applicable	experimentally observed	MI_1054
tri_0727	exp_1552	4609	5198	perturbation	transcriptional regulation	MI_2247	regulator	MI_2274	regulator target	MI_2275	overexpression	MI_0506	activation	MI_2235	experimentally observed	MI_1054
tri_0728	exp_1626	4609	5274	binding	transcriptional regulation	MI_2247	regulator	MI_2274	regulator target	MI_2275	emsa	MI_0413	not_applicable	not_applicable	experimentally observed	MI_1054
tri_0728	exp_1628	4609	5274	perturbation	transcriptional regulation	MI_2247	regulator	MI_2274	regulator target	MI_2275	overexpression	MI_0506	activation	MI_2235	experimentally observed	MI_1054
tri_0728	exp_1627	4609	5274	reporter	transcriptional regulation	MI_2247	regulator	MI_2274	regulator target	MI_2275	reporter	not_applicable	activation	MI_2235	experimentally observed	MI_1054
tri_0731	exp_1790	4609	5888	binding	transcriptional regulation	MI_2247	regulator	MI_2274	regulator target	MI_2275	chip	MI_0402	not_applicable	not_applicable	experimentally observed	MI_1054
tri_0731	exp_1791	4609	5888	binding	transcriptional regulation	MI_2247	regulator	MI_2274	regulator target	MI_2275	chip	MI_0402	not_applicable	not_applicable	experimentally observed	MI_1054
tri_0731	exp_1793	4609	5888	perturbation	transcriptional regulation	MI_2247	regulator	MI_2274	regulator target	MI_2275	knockdown	MI_0223	activation	MI_2235	experimentally observed	MI_1054
tri_0731	exp_1794	4609	5888	perturbation	transcriptional regulation	MI_2247	regulator	MI_2274	regulator target	MI_2275	knockdown	MI_0223	activation	MI_2235	experimentally observed	MI_1054
tri_0731	exp_1792	4609	5888	perturbation	transcriptional regulation	MI_2247	regulator	MI_2274	regulator target	MI_2275	overexpression	MI_0506	activation	MI_2235	experimentally observed	MI_1054
tri_0734	exp_2240	4609	6926	binding	transcriptional regulation	MI_2247	regulator	MI_2274	regulator target	MI_2275	chip	MI_0402	not_applicable	not_applicable	experimentally observed	MI_1054
tri_0734	exp_2243	4609	6926	perturbation	transcriptional regulation	MI_2247	regulator	MI_2274	regulator target	MI_2275	knockdown	MI_0223	activation	MI_2235	experimentally observed	MI_1054
tri_0734	exp_2241	4609	6926	reporter	transcriptional regulation	MI_2247	regulator	MI_2274	regulator target	MI_2275	reporter	not_applicable	activation	MI_2235	experimentally observed	MI_1054
tri_0734	exp_2242	4609	6926	reporter	transcriptional regulation	MI_2247	regulator	MI_2274	regulator target	MI_2275	reporter	not_applicable	activation	MI_2235	experimentally observed	MI_1054
tri_0929	exp_0932	16842	13801	binding	transcriptional regulation	MI_2247	regulator	MI_2274	regulator target	MI_2275	chip	MI_0402	not_applicable	not_applicable	experimentally observed	MI_1054
tri_0929	exp_0934	16842	13801	binding	transcriptional regulation	MI_2247	regulator	MI_2274	regulator target	MI_2275	emsa	MI_0413	not_applicable	not_applicable	experimentally observed	MI_1054
tri_0929	exp_0935	16842	13801	reporter	transcriptional regulation	MI_2247	regulator	MI_2274	regulator target	MI_2275	reporter	not_applicable	activation	MI_2235	experimentally observed	MI_1054
tri_0929	exp_0936	16842	13801	reporter	transcriptional regulation	MI_2247	regulator	MI_2274	regulator target	MI_2275	reporter	not_applicable	activation	MI_2235	experimentally observed	MI_1054
tri_0930	exp_2931	16842	12575	binding	transcriptional regulation	MI_2247	regulator	MI_2274	regulator target	MI_2275	chip	MI_0402	not_applicable	not_applicable	experimentally observed	MI_1054
tri_0932	exp_0897	16842	12842	perturbation	transcriptional regulation	MI_2247	regulator	MI_2274	regulator target	MI_2275	overexpression	MI_0506	repression	MI_2240	experimentally observed	MI_1054
tri_0935	exp_0649	16842	17293	perturbation	transcriptional regulation	MI_2247	regulator	MI_2274	regulator target	MI_2275	hom_knockout	MI_0223	activation	MI_2235	experimentally observed	MI_1054
tri_0938	exp_2512	16842	14174	perturbation	transcriptional regulation	MI_2247	regulator	MI_2274	regulator target	MI_2275	hom_knockout	MI_0223	activation	MI_2235	experimentally observed	MI_1054
tri_0939	exp_2508	16842	14175	binding	transcriptional regulation	MI_2247	regulator	MI_2274	regulator target	MI_2275	emsa	MI_0413	not_applicable	not_applicable	experimentally observed	MI_1054
tri_0939	exp_2510	16842	14175	perturbation	transcriptional regulation	MI_2247	regulator	MI_2274	regulator target	MI_2275	hom_knockout	MI_0223	activation	MI_2235	experimentally observed	MI_1054
tri_0948	exp_0650	16842	18128	perturbation	transcriptional regulation	MI_2247	regulator	MI_2274	regulator target	MI_2275	hom_knockout	MI_0223	activation	MI_2235	experimentally observed	MI_1054
tri_0956	exp_0018	51176	63036	binding	transcriptional regulation	MI_2247	regulator	MI_2274	regulator target	MI_2275	chip	MI_0402	not_applicable	not_applicable	experimentally observed	MI_1054
tri_0956	exp_0019	51176	63036	binding	transcriptional regulation	MI_2247	regulator	MI_2274	regulator target	MI_2275	emsa	MI_0413	not_applicable	not_applicable	experimentally observed	MI_1054
tri_0956	exp_0021	51176	63036	perturbation	transcriptional regulation	MI_2247	regulator	MI_2274	regulator target	MI_2275	knockdown	MI_0223	activation	MI_2235	experimentally observed	MI_1054
tri_0956	exp_0022	51176	63036	perturbation	transcriptional regulation	MI_2247	regulator	MI_2274	regulator target	MI_2275	knockdown	MI_0223	activation	MI_2235	experimentally observed	MI_1054
tri_0956	exp_0020	51176	63036	reporter	transcriptional regulation	MI_2247	regulator	MI_2274	regulator target	MI_2275	reporter	not_applicable	activation	MI_2235	experimentally observed	MI_1054
tri_0957	exp_0898	16842	12096	perturbation	transcriptional regulation	MI_2247	regulator	MI_2274	regulator target	MI_2275	overexpression	MI_0506	repression	MI_2240	experimentally observed	MI_1054
tri_0958	exp_2511	16842	20423	perturbation	transcriptional regulation	MI_2247	regulator	MI_2274	regulator target	MI_2275	hom_knockout	MI_0223	activation	MI_2235	experimentally observed	MI_1054
tri_0959	exp_2513	16842	12159	perturbation	transcriptional regulation	MI_2247	regulator	MI_2274	regulator target	MI_2275	hom_knockout	MI_0223	activation	MI_2235	experimentally observed	MI_1054
tri_0960	exp_2248	51176	7299	binding	transcriptional regulation	MI_2247	regulator	MI_2274	regulator target	MI_2275	chip	MI_0402	not_applicable	not_applicable	experimentally observed	MI_1054
tri_0960	exp_2250	51176	7299	perturbation	transcriptional regulation	MI_2247	regulator	MI_2274	regulator target	MI_2275	knockdown	MI_0223	activation	MI_2235	experimentally observed	MI_1054
tri_0960	exp_2249	51176	7299	reporter	transcriptional regulation	MI_2247	regulator	MI_2274	regulator target	MI_2275	reporter	not_applicable	activation	MI_2235	experimentally observed	MI_1054
tri_0961	exp_3553	16842	12767	binding	transcriptional regulation	MI_2247	regulator	MI_2274	regulator target	MI_2275	chip	MI_0402	not_applicable	not_applicable	experimentally observed	MI_1054
tri_0961	exp_3554	16842	12767	reporter	transcriptional regulation	MI_2247	regulator	MI_2274	regulator target	MI_2275	reporter	not_applicable	activation	MI_2235	experimentally observed	MI_1054
tri_0963	exp_2174	51176	8856	perturbation	transcriptional regulation	MI_2247	regulator	MI_2274	regulator target	MI_2275	overexpression	MI_0506	activation	MI_2235	experimentally observed	MI_1054
tri_0963	exp_2173	51176	8856	reporter	transcriptional regulation	MI_2247	regulator	MI_2274	regulator target	MI_2275	reporter	not_applicable	activation	MI_2235	experimentally observed	MI_1054
tri_0462	exp_1640	3091	1636	binding	transcriptional regulation	MI_2247	regulator	MI_2274	regulator target	MI_2275	chip	MI_0402	not_applicable	not_applicable	experimentally observed	MI_1054
tri_0462	exp_1641	3091	1636	perturbation	transcriptional regulation	MI_2247	regulator	MI_2274	regulator target	MI_2275	overexpression	MI_0506	activation	MI_2235	experimentally observed	MI_1054
tri_0462	exp_2386	3091	1636	reporter	transcriptional regulation	MI_2247	regulator	MI_2274	regulator target	MI_2275	reporter	not_applicable	activation	MI_2235	experimentally observed	MI_1054
tri_0463	exp_3299	15251	13856	perturbation	transcriptional regulation	MI_2247	regulator	MI_2274	regulator target	MI_2275	knockdown	MI_0223	repression	MI_2240	experimentally observed	MI_1054
tri_0486	exp_1717	3091	7852	binding	transcriptional regulation	MI_2247	regulator	MI_2274	regulator target	MI_2275	chip	MI_0402	not_applicable	not_applicable	experimentally observed	MI_1054
tri_0486	exp_1719	3091	7852	perturbation	transcriptional regulation	MI_2247	regulator	MI_2274	regulator target	MI_2275	overexpression	MI_0506	repression	MI_2240	experimentally observed	MI_1054
tri_0486	exp_1718	3091	7852	reporter	transcriptional regulation	MI_2247	regulator	MI_2274	regulator target	MI_2275	reporter	not_applicable	repression	MI_2240	experimentally observed	MI_1054
tri_0487	exp_2203	3091	79679	binding	transcriptional regulation	MI_2247	regulator	MI_2274	regulator target	MI_2275	chip	MI_0402	not_applicable	not_applicable	experimentally observed	MI_1054
tri_0487	exp_2205	3091	79679	perturbation	transcriptional regulation	MI_2247	regulator	MI_2274	regulator target	MI_2275	knockdown	MI_0223	activation	MI_2235	experimentally observed	MI_1054
tri_0487	exp_2204	3091	79679	reporter	transcriptional regulation	MI_2247	regulator	MI_2274	regulator target	MI_2275	reporter	not_applicable	activation	MI_2235	experimentally observed	MI_1054
tri_0483	exp_1358	3091	664	binding	transcriptional regulation	MI_2247	regulator	MI_2274	regulator target	MI_2275	emsa	MI_0413	not_applicable	not_applicable	experimentally observed	MI_1054
tri_0483	exp_1359	3091	664	perturbation	transcriptional regulation	MI_2247	regulator	MI_2274	regulator target	MI_2275	overexpression	MI_0506	activation	MI_2235	experimentally observed	MI_1054
tri_0483	exp_2549	3091	664	reporter	transcriptional regulation	MI_2247	regulator	MI_2274	regulator target	MI_2275	reporter	not_applicable	activation	MI_2235	experimentally observed	MI_1054
tri_0474	exp_3964	15251	16828	binding	transcriptional regulation	MI_2247	regulator	MI_2274	regulator target	MI_2275	emsa	MI_0413	not_applicable	not_applicable	experimentally observed	MI_1054
tri_0477	exp_2666	15251	112405	binding	transcriptional regulation	MI_2247	regulator	MI_2274	regulator target	MI_2275	emsa	MI_0413	not_applicable	not_applicable	experimentally observed	MI_1054
tri_0477	exp_2665	15251	112405	perturbation	transcriptional regulation	MI_2247	regulator	MI_2274	regulator target	MI_2275	hom_knockout	MI_0223	activation	MI_2235	experimentally observed	MI_1054
tri_0459	exp_1386	3091	112399	binding	transcriptional regulation	MI_2247	regulator	MI_2274	regulator target	MI_2275	chip	MI_0402	not_applicable	not_applicable	experimentally observed	MI_1054
tri_0459	exp_1387	3091	112399	reporter	transcriptional regulation	MI_2247	regulator	MI_2274	regulator target	MI_2275	reporter	not_applicable	activation	MI_2235	experimentally observed	MI_1054
tri_0469	exp_1739	15251	14936	binding	transcriptional regulation	MI_2247	regulator	MI_2274	regulator target	MI_2275	chip	MI_0402	not_applicable	not_applicable	experimentally observed	MI_1054
tri_0469	exp_3193	15251	14936	perturbation	transcriptional regulation	MI_2247	regulator	MI_2274	regulator target	MI_2275	knockdown	MI_0223	activation	MI_2235	experimentally observed	MI_1054
tri_0480	exp_1373	3091	6095	binding	transcriptional regulation	MI_2247	regulator	MI_2274	regulator target	MI_2275	emsa	MI_0413	not_applicable	not_applicable	experimentally observed	MI_1054
tri_0480	exp_1374	3091	6095	reporter	transcriptional regulation	MI_2247	regulator	MI_2274	regulator target	MI_2275	reporter	not_applicable	activation	MI_2235	experimentally observed	MI_1054
tri_0485	exp_1326	3091	768	reporter	transcriptional regulation	MI_2247	regulator	MI_2274	regulator target	MI_2275	reporter	not_applicable	activation	MI_2235	experimentally observed	MI_1054
tri_0479	exp_1642	3091	59272	binding	transcriptional regulation	MI_2247	regulator	MI_2274	regulator target	MI_2275	chip	MI_0402	not_applicable	not_applicable	experimentally observed	MI_1054
tri_0479	exp_1643	3091	59272	perturbation	transcriptional regulation	MI_2247	regulator	MI_2274	regulator target	MI_2275	overexpression	MI_0506	repression	MI_2240	experimentally observed	MI_1054
tri_0467	exp_1368	3091	26355	reporter	transcriptional regulation	MI_2247	regulator	MI_2274	regulator target	MI_2275	reporter	not_applicable	activation	MI_2235	experimentally observed	MI_1054
tri_0489	exp_1722	3091	8434	perturbation	transcriptional regulation	MI_2247	regulator	MI_2274	regulator target	MI_2275	overexpression	MI_0506	repression	MI_2240	experimentally observed	MI_1054
tri_0489	exp_1721	3091	8434	reporter	transcriptional regulation	MI_2247	regulator	MI_2274	regulator target	MI_2275	reporter	not_applicable	repression	MI_2240	experimentally observed	MI_1054
tri_0489	exp_3168	15251	53614	binding	transcriptional regulation	MI_2247	regulator	MI_2274	regulator target	MI_2275	chip	MI_0402	not_applicable	not_applicable	experimentally observed	MI_1054
tri_0465	exp_2847	15251	23821	binding	transcriptional regulation	MI_2247	regulator	MI_2274	regulator target	MI_2275	emsa	MI_0413	not_applicable	not_applicable	experimentally observed	MI_1054
tri_0465	exp_2848	15251	23821	perturbation	transcriptional regulation	MI_2247	regulator	MI_2274	regulator target	MI_2275	overexpression	MI_0506	activation	MI_2235	experimentally observed	MI_1054
tri_0460	exp_2637	15251	14219	binding	transcriptional regulation	MI_2247	regulator	MI_2274	regulator target	MI_2275	emsa	MI_0413	not_applicable	not_applicable	experimentally observed	MI_1054
tri_0460	exp_2639	15251	14219	perturbation	transcriptional regulation	MI_2247	regulator	MI_2274	regulator target	MI_2275	hom_knockout	MI_0223	activation	MI_2235	experimentally observed	MI_1054
tri_0457	exp_2328	3091	10253	binding	transcriptional regulation	MI_2247	regulator	MI_2274	regulator target	MI_2275	chip	MI_0402	not_applicable	not_applicable	experimentally observed	MI_1054
tri_0457	exp_2329	3091	10253	perturbation	transcriptional regulation	MI_2247	regulator	MI_2274	regulator target	MI_2275	knockdown	MI_0223	repression	MI_2240	experimentally observed	MI_1054
tri_0458	exp_1687	3091	10507	binding	transcriptional regulation	MI_2247	regulator	MI_2274	regulator target	MI_2275	chip	MI_0402	not_applicable	not_applicable	experimentally observed	MI_1054
tri_0458	exp_1688	3091	10507	perturbation	transcriptional regulation	MI_2247	regulator	MI_2274	regulator target	MI_2275	overexpression	MI_0506	activation	MI_2235	experimentally observed	MI_1054
tri_0461	exp_2073	3091	1588	binding	transcriptional regulation	MI_2247	regulator	MI_2274	regulator target	MI_2275	chip	MI_0402	not_applicable	not_applicable	experimentally observed	MI_1054
tri_0461	exp_2075	3091	1588	perturbation	transcriptional regulation	MI_2247	regulator	MI_2274	regulator target	MI_2275	knockdown	MI_0223	activation	MI_2235	experimentally observed	MI_1054
tri_0461	exp_2074	3091	1588	reporter	transcriptional regulation	MI_2247	regulator	MI_2274	regulator target	MI_2275	reporter	not_applicable	activation	MI_2235	experimentally observed	MI_1054
tri_0464	exp_0343	3091	23400	binding	transcriptional regulation	MI_2247	regulator	MI_2274	regulator target	MI_2275	chip	MI_0402	not_applicable	not_applicable	experimentally observed	MI_1054
tri_0464	exp_0345	3091	23400	binding	transcriptional regulation	MI_2247	regulator	MI_2274	regulator target	MI_2275	emsa	MI_0413	not_applicable	not_applicable	experimentally observed	MI_1054
tri_0464	exp_0344	3091	23400	reporter	transcriptional regulation	MI_2247	regulator	MI_2274	regulator target	MI_2275	reporter	not_applicable	activation	MI_2235	experimentally observed	MI_1054
tri_0466	exp_1942	3091	2623	binding	transcriptional regulation	MI_2247	regulator	MI_2274	regulator target	MI_2275	chip	MI_0402	not_applicable	not_applicable	experimentally observed	MI_1054
tri_0466	exp_1943	3091	2623	perturbation	transcriptional regulation	MI_2247	regulator	MI_2274	regulator target	MI_2275	overexpression	MI_0506	activation	MI_2235	experimentally observed	MI_1054
tri_0468	exp_3684	15251	60533	binding	transcriptional regulation	MI_2247	regulator	MI_2274	regulator target	MI_2275	chip	MI_0402	not_applicable	not_applicable	experimentally observed	MI_1054
tri_0468	exp_3686	15251	60533	perturbation	transcriptional regulation	MI_2247	regulator	MI_2274	regulator target	MI_2275	knockdown	MI_0223	activation	MI_2235	experimentally observed	MI_1054
tri_0470	exp_2336	15251	15205	binding	transcriptional regulation	MI_2247	regulator	MI_2274	regulator target	MI_2275	chip	MI_0402	not_applicable	not_applicable	experimentally observed	MI_1054
tri_0470	exp_3898	15251	15205	perturbation	transcriptional regulation	MI_2247	regulator	MI_2274	regulator target	MI_2275	knockdown	MI_0223	activation	MI_2235	experimentally observed	MI_1054
tri_0470	exp_3897	15251	15205	reporter	transcriptional regulation	MI_2247	regulator	MI_2274	regulator target	MI_2275	reporter	not_applicable	activation	MI_2235	experimentally observed	MI_1054
tri_0471	exp_3025	15251	15492	binding	transcriptional regulation	MI_2247	regulator	MI_2274	regulator target	MI_2275	emsa	MI_0413	not_applicable	not_applicable	experimentally observed	MI_1054
tri_0471	exp_3026	15251	15492	reporter	transcriptional regulation	MI_2247	regulator	MI_2274	regulator target	MI_2275	reporter	not_applicable	activation	MI_2235	experimentally observed	MI_1054
tri_0472	exp_1476	3091	3577	binding	transcriptional regulation	MI_2247	regulator	MI_2274	regulator target	MI_2275	chip	MI_0402	not_applicable	not_applicable	experimentally observed	MI_1054
tri_0472	exp_1477	3091	3577	perturbation	transcriptional regulation	MI_2247	regulator	MI_2274	regulator target	MI_2275	knockdown	MI_0223	activation	MI_2235	experimentally observed	MI_1054
tri_0473	exp_1478	3091	3579	binding	transcriptional regulation	MI_2247	regulator	MI_2274	regulator target	MI_2275	chip	MI_0402	not_applicable	not_applicable	experimentally observed	MI_1054
tri_0473	exp_1479	3091	3579	perturbation	transcriptional regulation	MI_2247	regulator	MI_2274	regulator target	MI_2275	knockdown	MI_0223	activation	MI_2235	experimentally observed	MI_1054
tri_0475	exp_0528	3091	4842	binding	transcriptional regulation	MI_2247	regulator	MI_2274	regulator target	MI_2275	chip	MI_0402	not_applicable	not_applicable	experimentally observed	MI_1054
tri_0475	exp_0529	3091	4842	binding	transcriptional regulation	MI_2247	regulator	MI_2274	regulator target	MI_2275	emsa	MI_0413	not_applicable	not_applicable	experimentally observed	MI_1054
tri_0476	exp_1472	3091	4915	binding	transcriptional regulation	MI_2247	regulator	MI_2274	regulator target	MI_2275	chip	MI_0402	not_applicable	not_applicable	experimentally observed	MI_1054
tri_0476	exp_1473	3091	4915	binding	transcriptional regulation	MI_2247	regulator	MI_2274	regulator target	MI_2275	emsa	MI_0413	not_applicable	not_applicable	experimentally observed	MI_1054
tri_0476	exp_1474	3091	4915	reporter	transcriptional regulation	MI_2247	regulator	MI_2274	regulator target	MI_2275	reporter	not_applicable	activation	MI_2235	experimentally observed	MI_1054
tri_0476	exp_1475	15251	4915	reporter	transcriptional regulation	MI_2247	regulator	MI_2274	regulator target	MI_2275	reporter	not_applicable	activation	MI_2235	experimentally observed	MI_1054
tri_0478	exp_0369	3091	5629	binding	transcriptional regulation	MI_2247	regulator	MI_2274	regulator target	MI_2275	chip	MI_0402	not_applicable	not_applicable	experimentally observed	MI_1054
tri_0478	exp_0371	3091	5629	binding	transcriptional regulation	MI_2247	regulator	MI_2274	regulator target	MI_2275	emsa	MI_0413	not_applicable	not_applicable	experimentally observed	MI_1054
tri_0478	exp_0375	3091	5629	perturbation	transcriptional regulation	MI_2247	regulator	MI_2274	regulator target	MI_2275	overexpression	MI_0506	activation	MI_2235	experimentally observed	MI_1054
tri_0478	exp_0373	3091	5629	reporter	transcriptional regulation	MI_2247	regulator	MI_2274	regulator target	MI_2275	reporter	not_applicable	activation	MI_2235	experimentally observed	MI_1054
tri_0481	exp_1991	3091	6279	binding	transcriptional regulation	MI_2247	regulator	MI_2274	regulator target	MI_2275	chip	MI_0402	not_applicable	not_applicable	experimentally observed	MI_1054
tri_0481	exp_1993	3091	6279	perturbation	transcriptional regulation	MI_2247	regulator	MI_2274	regulator target	MI_2275	overexpression	MI_0506	activation	MI_2235	experimentally observed	MI_1054
tri_0481	exp_1992	3091	6279	reporter	transcriptional regulation	MI_2247	regulator	MI_2274	regulator target	MI_2275	reporter	not_applicable	activation	MI_2235	experimentally observed	MI_1054
tri_0482	exp_1994	3091	6280	binding	transcriptional regulation	MI_2247	regulator	MI_2274	regulator target	MI_2275	chip	MI_0402	not_applicable	not_applicable	experimentally observed	MI_1054
tri_0482	exp_1996	3091	6280	perturbation	transcriptional regulation	MI_2247	regulator	MI_2274	regulator target	MI_2275	overexpression	MI_0506	activation	MI_2235	experimentally observed	MI_1054
tri_0482	exp_1995	3091	6280	reporter	transcriptional regulation	MI_2247	regulator	MI_2274	regulator target	MI_2275	reporter	not_applicable	activation	MI_2235	experimentally observed	MI_1054
tri_0484	exp_2259	3091	7001	binding	transcriptional regulation	MI_2247	regulator	MI_2274	regulator target	MI_2275	chip	MI_0402	not_applicable	not_applicable	experimentally observed	MI_1054
tri_0484	exp_2261	3091	7001	perturbation	transcriptional regulation	MI_2247	regulator	MI_2274	regulator target	MI_2275	knockdown	MI_0223	activation	MI_2235	experimentally observed	MI_1054
tri_0484	exp_2260	3091	7001	reporter	transcriptional regulation	MI_2247	regulator	MI_2274	regulator target	MI_2275	reporter	not_applicable	activation	MI_2235	experimentally observed	MI_1054
tri_0488	exp_2062	3091	84126	binding	transcriptional regulation	MI_2247	regulator	MI_2274	regulator target	MI_2275	chip	MI_0402	not_applicable	not_applicable	experimentally observed	MI_1054
tri_0488	exp_2065	3091	84126	perturbation	transcriptional regulation	MI_2247	regulator	MI_2274	regulator target	MI_2275	overexpression	MI_0506	activation	MI_2235	experimentally observed	MI_1054
tri_0488	exp_2066	3091	84126	perturbation	transcriptional regulation	MI_2247	regulator	MI_2274	regulator target	MI_2275	overexpression	MI_0506	activation	MI_2235	experimentally observed	MI_1054
tri_0488	exp_2063	3091	84126	reporter	transcriptional regulation	MI_2247	regulator	MI_2274	regulator target	MI_2275	reporter	not_applicable	activation	MI_2235	experimentally observed	MI_1054
tri_0488	exp_2064	3091	84126	reporter	transcriptional regulation	MI_2247	regulator	MI_2274	regulator target	MI_2275	reporter	not_applicable	activation	MI_2235	experimentally observed	MI_1054
tri_0911	exp_2919	18514	3586	reporter	transcriptional regulation	MI_2247	regulator	MI_2274	regulator target	MI_2275	reporter	not_applicable	activation	MI_2235	experimentally observed	MI_1054
tri_0911	exp_2917	18514	16153	binding	transcriptional regulation	MI_2247	regulator	MI_2274	regulator target	MI_2275	chip	MI_0402	not_applicable	not_applicable	experimentally observed	MI_1054
tri_0911	exp_2918	18514	16153	binding	transcriptional regulation	MI_2247	regulator	MI_2274	regulator target	MI_2275	emsa	MI_0413	not_applicable	not_applicable	experimentally observed	MI_1054
tri_0911	exp_2920	18514	16153	perturbation	transcriptional regulation	MI_2247	regulator	MI_2274	regulator target	MI_2275	knockdown	MI_0223	activation	MI_2235	experimentally observed	MI_1054
tri_0896	exp_0212	5087	1080	binding	transcriptional regulation	MI_2247	regulator	MI_2274	regulator target	MI_2275	emsa	MI_0413	not_applicable	not_applicable	experimentally observed	MI_1054
tri_0895	exp_0304	5087	1030	binding	transcriptional regulation	MI_2247	regulator	MI_2274	regulator target	MI_2275	chip	MI_0402	not_applicable	not_applicable	experimentally observed	MI_1054
tri_0895	exp_0307	5087	1030	perturbation	transcriptional regulation	MI_2247	regulator	MI_2274	regulator target	MI_2275	knockdown	MI_0223	activation	MI_2235	experimentally observed	MI_1054
tri_0928	exp_0309	5087	999	binding	transcriptional regulation	MI_2247	regulator	MI_2274	regulator target	MI_2275	chip	MI_0402	not_applicable	not_applicable	experimentally observed	MI_1054
tri_0928	exp_0311	5087	999	perturbation	transcriptional regulation	MI_2247	regulator	MI_2274	regulator target	MI_2275	knockdown	MI_0223	activation	MI_2235	experimentally observed	MI_1054
tri_0928	exp_0310	5087	12550	reporter	transcriptional regulation	MI_2247	regulator	MI_2274	regulator target	MI_2275	reporter	not_applicable	activation	MI_2235	experimentally observed	MI_1054
tri_0928	exp_3915	18514	12550	perturbation	transcriptional regulation	MI_2247	regulator	MI_2274	regulator target	MI_2275	knockdown	MI_0223	activation	MI_2235	experimentally observed	MI_1054
tri_0924	exp_0201	5087	79923	binding	transcriptional regulation	MI_2247	regulator	MI_2274	regulator target	MI_2275	chip	MI_0402	not_applicable	not_applicable	experimentally observed	MI_1054
tri_0924	exp_0202	5087	79923	binding	transcriptional regulation	MI_2247	regulator	MI_2274	regulator target	MI_2275	emsa	MI_0413	not_applicable	not_applicable	experimentally observed	MI_1054
tri_0924	exp_0204	5087	79923	perturbation	transcriptional regulation	MI_2247	regulator	MI_2274	regulator target	MI_2275	knockdown	MI_0223	activation	MI_2235	experimentally observed	MI_1054
tri_0924	exp_0203	5087	79923	reporter	transcriptional regulation	MI_2247	regulator	MI_2274	regulator target	MI_2275	reporter	not_applicable	activation	MI_2235	experimentally observed	MI_1054
tri_0900	exp_2390	18514	14179	binding	transcriptional regulation	MI_2247	regulator	MI_2274	regulator target	MI_2275	emsa	MI_0413	not_applicable	not_applicable	experimentally observed	MI_1054
tri_0899	exp_2366	5087	1586	binding	transcriptional regulation	MI_2247	regulator	MI_2274	regulator target	MI_2275	emsa	MI_0413	not_applicable	not_applicable	experimentally observed	MI_1054
tri_0899	exp_2353	5087	1586	binding	transcriptional regulation	MI_2247	regulator	MI_2274	regulator target	MI_2275	emsa	MI_0413	not_applicable	not_applicable	experimentally observed	MI_1054
tri_0899	exp_2361	5087	1586	binding	transcriptional regulation	MI_2247	regulator	MI_2274	regulator target	MI_2275	emsa	MI_0413	not_applicable	not_applicable	experimentally observed	MI_1054
tri_0899	exp_2367	5087	1586	reporter	transcriptional regulation	MI_2247	regulator	MI_2274	regulator target	MI_2275	reporter	not_applicable	activation	MI_2235	experimentally observed	MI_1054
tri_0899	exp_2368	5087	1586	reporter	transcriptional regulation	MI_2247	regulator	MI_2274	regulator target	MI_2275	reporter	not_applicable	activation	MI_2235	experimentally observed	MI_1054
tri_0899	exp_2362	5087	1586	reporter	transcriptional regulation	MI_2247	regulator	MI_2274	regulator target	MI_2275	reporter	not_applicable	activation	MI_2235	experimentally observed	MI_1054
tri_0913	exp_2796	18514	17200	perturbation	transcriptional regulation	MI_2247	regulator	MI_2274	regulator target	MI_2275	het_knockout	MI_0223	activation	MI_2235	experimentally observed	MI_1054
tri_0913	exp_2794	18514	17200	reporter	transcriptional regulation	MI_2247	regulator	MI_2274	regulator target	MI_2275	reporter	not_applicable	activation	MI_2235	experimentally observed	MI_1054
tri_0914	exp_3022	18514	18505	binding	transcriptional regulation	MI_2247	regulator	MI_2274	regulator target	MI_2275	emsa	MI_0413	not_applicable	not_applicable	experimentally observed	MI_1054
tri_0914	exp_3024	18514	18505	perturbation	transcriptional regulation	MI_2247	regulator	MI_2274	regulator target	MI_2275	hom_knockout	MI_0223	activation	MI_2235	experimentally observed	MI_1054
tri_0914	exp_3023	18514	18505	reporter	transcriptional regulation	MI_2247	regulator	MI_2274	regulator target	MI_2275	reporter	not_applicable	activation	MI_2235	experimentally observed	MI_1054
tri_0903	exp_2746	18514	26423	binding	transcriptional regulation	MI_2247	regulator	MI_2274	regulator target	MI_2275	chip	MI_0402	not_applicable	not_applicable	experimentally observed	MI_1054
tri_0903	exp_2747	18514	26423	binding	transcriptional regulation	MI_2247	regulator	MI_2274	regulator target	MI_2275	emsa	MI_0413	not_applicable	not_applicable	experimentally observed	MI_1054
tri_0921	exp_3148	5087	6658	binding	transcriptional regulation	MI_2247	regulator	MI_2274	regulator target	MI_2275	emsa	MI_0413	not_applicable	not_applicable	experimentally observed	MI_1054
tri_0921	exp_1696	5087	6658	perturbation	transcriptional regulation	MI_2247	regulator	MI_2274	regulator target	MI_2275	overexpression	MI_0506	activation	MI_2235	experimentally observed	MI_1054
tri_0921	exp_3149	18514	6658	reporter	transcriptional regulation	MI_2247	regulator	MI_2274	regulator target	MI_2275	reporter	not_applicable	activation	MI_2235	experimentally observed	MI_1054
tri_0922	exp_0076	5087	7415	binding	transcriptional regulation	MI_2247	regulator	MI_2274	regulator target	MI_2275	chip	MI_0402	not_applicable	not_applicable	experimentally observed	MI_1054
tri_0922	exp_0078	5087	7415	perturbation	transcriptional regulation	MI_2247	regulator	MI_2274	regulator target	MI_2275	knockdown	MI_0223	activation	MI_2235	experimentally observed	MI_1054
tri_0915	exp_0747	18514	18508	binding	transcriptional regulation	MI_2247	regulator	MI_2274	regulator target	MI_2275	emsa	MI_0413	not_applicable	not_applicable	experimentally observed	MI_1054
tri_0915	exp_0749	18514	18508	perturbation	transcriptional regulation	MI_2247	regulator	MI_2274	regulator target	MI_2275	knockout	MI_0223	activation	MI_2235	experimentally observed	MI_1054
tri_0906	exp_3955	5087	15407	binding	transcriptional regulation	MI_2247	regulator	MI_2274	regulator target	MI_2275	emsa	MI_0413	not_applicable	not_applicable	experimentally observed	MI_1054
tri_0925	exp_0940	18514	216285	binding	transcriptional regulation	MI_2247	regulator	MI_2274	regulator target	MI_2275	chip	MI_0402	not_applicable	not_applicable	experimentally observed	MI_1054
tri_0925	exp_0942	18514	216285	perturbation	transcriptional regulation	MI_2247	regulator	MI_2274	regulator target	MI_2275	hom_knockout	MI_0223	activation	MI_2235	experimentally observed	MI_1054
tri_0925	exp_0941	18514	216285	reporter	transcriptional regulation	MI_2247	regulator	MI_2274	regulator target	MI_2275	reporter	not_applicable	activation	MI_2235	experimentally observed	MI_1054
tri_0901	exp_3666	18514	14165	binding	transcriptional regulation	MI_2247	regulator	MI_2274	regulator target	MI_2275	chip	MI_0402	not_applicable	not_applicable	experimentally observed	MI_1054
tri_0901	exp_3668	18514	14165	perturbation	transcriptional regulation	MI_2247	regulator	MI_2274	regulator target	MI_2275	hom_knockout	MI_0223	activation	MI_2235	experimentally observed	MI_1054
tri_0901	exp_3667	18514	14165	reporter	transcriptional regulation	MI_2247	regulator	MI_2274	regulator target	MI_2275	reporter	not_applicable	activation	MI_2235	experimentally observed	MI_1054
tri_0916	exp_2798	18514	18514	reporter	transcriptional regulation	MI_2247	regulator	MI_2274	regulator target	MI_2275	reporter	not_applicable	activation	MI_2235	experimentally observed	MI_1054
tri_0897	exp_3349	18514	170574	binding	transcriptional regulation	MI_2247	regulator	MI_2274	regulator target	MI_2275	chip	MI_0402	not_applicable	not_applicable	experimentally observed	MI_1054
tri_0897	exp_3350	18514	170574	perturbation	transcriptional regulation	MI_2247	regulator	MI_2274	regulator target	MI_2275	knockdown	MI_0223	repression	MI_2240	experimentally observed	MI_1054
tri_0898	exp_0674	18514	18091	perturbation	transcriptional regulation	MI_2247	regulator	MI_2274	regulator target	MI_2275	knockout	MI_0223	activation	MI_2235	experimentally observed	MI_1054
tri_0902	exp_3353	18514	11647	perturbation	transcriptional regulation	MI_2247	regulator	MI_2274	regulator target	MI_2275	knockdown	MI_0223	activation	MI_2235	experimentally observed	MI_1054
tri_0904	exp_0960	5087	2737	binding	transcriptional regulation	MI_2247	regulator	MI_2274	regulator target	MI_2275	emsa	MI_0413	not_applicable	not_applicable	experimentally observed	MI_1054
tri_0904	exp_0959	18514	14634	binding	transcriptional regulation	MI_2247	regulator	MI_2274	regulator target	MI_2275	chip	MI_0402	not_applicable	not_applicable	experimentally observed	MI_1054
tri_0904	exp_0962	18514	14634	perturbation	transcriptional regulation	MI_2247	regulator	MI_2274	regulator target	MI_2275	hom_knockout	MI_0223	repression	MI_2240	experimentally observed	MI_1054
tri_0904	exp_0961	18514	14634	reporter	transcriptional regulation	MI_2247	regulator	MI_2274	regulator target	MI_2275	reporter	not_applicable	activation	MI_2235	experimentally observed	MI_1054
tri_0905	exp_0670	18514	21908	binding	transcriptional regulation	MI_2247	regulator	MI_2274	regulator target	MI_2275	chip	MI_0402	not_applicable	not_applicable	experimentally observed	MI_1054
tri_0905	exp_0671	18514	21908	binding	transcriptional regulation	MI_2247	regulator	MI_2274	regulator target	MI_2275	emsa	MI_0413	not_applicable	not_applicable	experimentally observed	MI_1054
tri_0905	exp_0673	18514	21908	perturbation	transcriptional regulation	MI_2247	regulator	MI_2274	regulator target	MI_2275	knockout	MI_0223	activation	MI_2235	experimentally observed	MI_1054
tri_0907	exp_0070	5087	3217	perturbation	transcriptional regulation	MI_2247	regulator	MI_2274	regulator target	MI_2275	knockdown	MI_0223	activation	MI_2235	experimentally observed	MI_1054
tri_0907	exp_0071	5087	3217	perturbation	transcriptional regulation	MI_2247	regulator	MI_2274	regulator target	MI_2275	knockdown	MI_0223	activation	MI_2235	experimentally observed	MI_1054
tri_0908	exp_3351	18514	15891	perturbation	transcriptional regulation	MI_2247	regulator	MI_2274	regulator target	MI_2275	knockdown	MI_0223	repression	MI_2240	experimentally observed	MI_1054
tri_0909	exp_2792	18514	16001	perturbation	transcriptional regulation	MI_2247	regulator	MI_2274	regulator target	MI_2275	het_knockout	MI_0223	activation	MI_2235	experimentally observed	MI_1054
tri_0910	exp_2793	18514	16008	perturbation	transcriptional regulation	MI_2247	regulator	MI_2274	regulator target	MI_2275	het_knockout	MI_0223	repression	MI_2240	experimentally observed	MI_1054
tri_0912	exp_3641	18514	16332	binding	transcriptional regulation	MI_2247	regulator	MI_2274	regulator target	MI_2275	chip	MI_0402	not_applicable	not_applicable	experimentally observed	MI_1054
tri_0912	exp_3643	18514	16332	perturbation	transcriptional regulation	MI_2247	regulator	MI_2274	regulator target	MI_2275	overexpression	MI_0506	activation	MI_2235	experimentally observed	MI_1054
tri_0912	exp_3642	18514	16332	reporter	transcriptional regulation	MI_2247	regulator	MI_2274	regulator target	MI_2275	reporter	not_applicable	activation	MI_2235	experimentally observed	MI_1054
tri_0917	exp_3770	18514	18596	binding	transcriptional regulation	MI_2247	regulator	MI_2274	regulator target	MI_2275	chip	MI_0402	not_applicable	not_applicable	experimentally observed	MI_1054
tri_0917	exp_3772	18514	18596	perturbation	transcriptional regulation	MI_2247	regulator	MI_2274	regulator target	MI_2275	hom_knockout	MI_0223	repression	MI_2240	experimentally observed	MI_1054
tri_0917	exp_3771	18514	18596	reporter	transcriptional regulation	MI_2247	regulator	MI_2274	regulator target	MI_2275	reporter	not_applicable	repression	MI_2240	experimentally observed	MI_1054
tri_0918	exp_0530	5087	6049	binding	transcriptional regulation	MI_2247	regulator	MI_2274	regulator target	MI_2275	chip	MI_0402	not_applicable	not_applicable	experimentally observed	MI_1054
tri_0918	exp_0532	5087	6049	perturbation	transcriptional regulation	MI_2247	regulator	MI_2274	regulator target	MI_2275	knockdown	MI_0223	activation	MI_2235	experimentally observed	MI_1054
tri_0918	exp_0531	5087	6049	reporter	transcriptional regulation	MI_2247	regulator	MI_2274	regulator target	MI_2275	reporter	not_applicable	activation	MI_2235	experimentally observed	MI_1054
tri_0919	exp_3352	18514	12096	perturbation	transcriptional regulation	MI_2247	regulator	MI_2274	regulator target	MI_2275	knockdown	MI_0223	repression	MI_2240	experimentally observed	MI_1054
tri_0920	exp_3912	5087	20613	reporter	transcriptional regulation	MI_2247	regulator	MI_2274	regulator target	MI_2275	reporter	not_applicable	activation	MI_2235	experimentally observed	MI_1054
tri_0920	exp_3911	18514	20613	binding	transcriptional regulation	MI_2247	regulator	MI_2274	regulator target	MI_2275	chip	MI_0402	not_applicable	not_applicable	experimentally observed	MI_1054
tri_0920	exp_3913	18514	20613	perturbation	transcriptional regulation	MI_2247	regulator	MI_2274	regulator target	MI_2275	knockdown	MI_0223	activation	MI_2235	experimentally observed	MI_1054
tri_0923	exp_3914	18514	22352	perturbation	transcriptional regulation	MI_2247	regulator	MI_2274	regulator target	MI_2275	knockdown	MI_0223	activation	MI_2235	experimentally observed	MI_1054
tri_0926	exp_0544	5087	960	binding	transcriptional regulation	MI_2247	regulator	MI_2274	regulator target	MI_2275	chip	MI_0402	not_applicable	not_applicable	experimentally observed	MI_1054
tri_0926	exp_0545	5087	960	reporter	transcriptional regulation	MI_2247	regulator	MI_2274	regulator target	MI_2275	reporter	not_applicable	activation	MI_2235	experimentally observed	MI_1054
tri_0927	exp_2797	18514	14170	perturbation	transcriptional regulation	MI_2247	regulator	MI_2274	regulator target	MI_2275	het_knockout	MI_0223	activation	MI_2235	experimentally observed	MI_1054
tri_1151	exp_1515	6662	1280	binding	transcriptional regulation	MI_2247	regulator	MI_2274	regulator target	MI_2275	chip	MI_0402	not_applicable	not_applicable	experimentally observed	MI_1054
tri_1151	exp_1514	6662	1280	binding	transcriptional regulation	MI_2247	regulator	MI_2274	regulator target	MI_2275	emsa	MI_0413	not_applicable	not_applicable	experimentally observed	MI_1054
tri_1151	exp_1516	6662	12824	reporter	transcriptional regulation	MI_2247	regulator	MI_2274	regulator target	MI_2275	reporter	not_applicable	activation	MI_2235	experimentally observed	MI_1054
tri_1151	exp_1521	20682	12824	binding	transcriptional regulation	MI_2247	regulator	MI_2274	regulator target	MI_2275	chip	MI_0402	not_applicable	not_applicable	experimentally observed	MI_1054
tri_1151	exp_3648	20682	12824	binding	transcriptional regulation	MI_2247	regulator	MI_2274	regulator target	MI_2275	chip	MI_0402	not_applicable	not_applicable	experimentally observed	MI_1054
tri_1151	exp_3649	20682	12824	perturbation	transcriptional regulation	MI_2247	regulator	MI_2274	regulator target	MI_2275	hom_knockout	MI_0223	activation	MI_2235	experimentally observed	MI_1054
tri_1151	exp_3650	20682	12824	perturbation	transcriptional regulation	MI_2247	regulator	MI_2274	regulator target	MI_2275	hom_knockout	MI_0223	activation	MI_2235	experimentally observed	MI_1054
tri_1159	exp_3452	20682	387158	binding	transcriptional regulation	MI_2247	regulator	MI_2274	regulator target	MI_2275	chip	MI_0402	not_applicable	not_applicable	experimentally observed	MI_1054
tri_1159	exp_3453	20682	387158	binding	transcriptional regulation	MI_2247	regulator	MI_2274	regulator target	MI_2275	emsa	MI_0413	not_applicable	not_applicable	experimentally observed	MI_1054
tri_1159	exp_3455	20682	387158	perturbation	transcriptional regulation	MI_2247	regulator	MI_2274	regulator target	MI_2275	hom_knockout	MI_0223	activation	MI_2235	experimentally observed	MI_1054
tri_1159	exp_3456	20682	387158	perturbation	transcriptional regulation	MI_2247	regulator	MI_2274	regulator target	MI_2275	hom_knockout	MI_0223	activation	MI_2235	experimentally observed	MI_1054
tri_1159	exp_3457	20682	387158	perturbation	transcriptional regulation	MI_2247	regulator	MI_2274	regulator target	MI_2275	overexpression	MI_0506	activation	MI_2235	experimentally observed	MI_1054
tri_1159	exp_3454	20682	387158	reporter	transcriptional regulation	MI_2247	regulator	MI_2274	regulator target	MI_2275	reporter	not_applicable	activation	MI_2235	experimentally observed	MI_1054
tri_1152	exp_0805	20682	12845	binding	transcriptional regulation	MI_2247	regulator	MI_2274	regulator target	MI_2275	chip	MI_0402	not_applicable	not_applicable	experimentally observed	MI_1054
tri_1152	exp_0806	20682	12845	binding	transcriptional regulation	MI_2247	regulator	MI_2274	regulator target	MI_2275	emsa	MI_0413	not_applicable	not_applicable	experimentally observed	MI_1054
tri_1152	exp_0807	20682	12845	perturbation	transcriptional regulation	MI_2247	regulator	MI_2274	regulator target	MI_2275	knockdown	MI_0223	activation	MI_2235	experimentally observed	MI_1054
tri_1152	exp_1216	20682	12845	reporter	transcriptional regulation	MI_2247	regulator	MI_2274	regulator target	MI_2275	reporter	not_applicable	activation	MI_2235	experimentally observed	MI_1054
tri_1176	exp_2669	20682	22361	binding	transcriptional regulation	MI_2247	regulator	MI_2274	regulator target	MI_2275	emsa	MI_0413	not_applicable	not_applicable	experimentally observed	MI_1054
tri_1176	exp_2670	20682	22361	reporter	transcriptional regulation	MI_2247	regulator	MI_2274	regulator target	MI_2275	reporter	not_applicable	activation	MI_2235	experimentally observed	MI_1054
tri_1169	exp_2728	20682	20583	reporter	transcriptional regulation	MI_2247	regulator	MI_2274	regulator target	MI_2275	reporter	not_applicable	activation	MI_2235	experimentally observed	MI_1054
tri_1173	exp_3228	6662	7439	binding	transcriptional regulation	MI_2247	regulator	MI_2274	regulator target	MI_2275	chip	MI_0402	not_applicable	not_applicable	experimentally observed	MI_1054
tri_1173	exp_1776	6662	7439	reporter	transcriptional regulation	MI_2247	regulator	MI_2274	regulator target	MI_2275	reporter	not_applicable	activation	MI_2235	experimentally observed	MI_1054
tri_1149	exp_1618	6662	1026	binding	transcriptional regulation	MI_2247	regulator	MI_2274	regulator target	MI_2275	chip	MI_0402	not_applicable	not_applicable	experimentally observed	MI_1054
tri_1149	exp_1619	6662	1026	perturbation	transcriptional regulation	MI_2247	regulator	MI_2274	regulator target	MI_2275	overexpression	MI_0506	activation	MI_2235	experimentally observed	MI_1054
tri_1149	exp_1620	6662	1026	perturbation	transcriptional regulation	MI_2247	regulator	MI_2274	regulator target	MI_2275	overexpression	MI_0506	activation	MI_2235	experimentally observed	MI_1054
tri_1156	exp_0193	6662	3280	binding	transcriptional regulation	MI_2247	regulator	MI_2274	regulator target	MI_2275	chip	MI_0402	not_applicable	not_applicable	experimentally observed	MI_1054
tri_1156	exp_0194	6662	3280	binding	transcriptional regulation	MI_2247	regulator	MI_2274	regulator target	MI_2275	emsa	MI_0413	not_applicable	not_applicable	experimentally observed	MI_1054
tri_1156	exp_0196	6662	3280	perturbation	transcriptional regulation	MI_2247	regulator	MI_2274	regulator target	MI_2275	overexpression	MI_0506	activation	MI_2235	experimentally observed	MI_1054
tri_1156	exp_0195	6662	3280	reporter	transcriptional regulation	MI_2247	regulator	MI_2274	regulator target	MI_2275	reporter	not_applicable	activation	MI_2235	experimentally observed	MI_1054
tri_1174	exp_1203	20682	12587	binding	transcriptional regulation	MI_2247	regulator	MI_2274	regulator target	MI_2275	chip	MI_0402	not_applicable	not_applicable	experimentally observed	MI_1054
tri_1174	exp_1204	20682	12587	binding	transcriptional regulation	MI_2247	regulator	MI_2274	regulator target	MI_2275	emsa	MI_0413	not_applicable	not_applicable	experimentally observed	MI_1054
tri_1174	exp_1205	20682	12587	reporter	transcriptional regulation	MI_2247	regulator	MI_2274	regulator target	MI_2275	reporter	not_applicable	activation	MI_2235	experimentally observed	MI_1054
tri_1148	exp_3424	20682	12151	binding	transcriptional regulation	MI_2247	regulator	MI_2274	regulator target	MI_2275	chip	MI_0402	not_applicable	not_applicable	experimentally observed	MI_1054
tri_1148	exp_3425	20682	12151	perturbation	transcriptional regulation	MI_2247	regulator	MI_2274	regulator target	MI_2275	hom_knockout	MI_0223	activation	MI_2235	experimentally observed	MI_1054
tri_1161	exp_1468	6662	5045	binding	transcriptional regulation	MI_2247	regulator	MI_2274	regulator target	MI_2275	chip	MI_0402	not_applicable	not_applicable	experimentally observed	MI_1054
tri_1161	exp_1469	6662	5045	binding	transcriptional regulation	MI_2247	regulator	MI_2274	regulator target	MI_2275	emsa	MI_0413	not_applicable	not_applicable	experimentally observed	MI_1054
tri_1161	exp_2385	6662	5045	perturbation	transcriptional regulation	MI_2247	regulator	MI_2274	regulator target	MI_2275	overexpression	MI_0506	activation	MI_2235	experimentally observed	MI_1054
tri_1161	exp_1470	6662	5045	reporter	transcriptional regulation	MI_2247	regulator	MI_2274	regulator target	MI_2275	reporter	not_applicable	activation	MI_2235	experimentally observed	MI_1054
tri_1161	exp_1471	20682	18550	binding	transcriptional regulation	MI_2247	regulator	MI_2274	regulator target	MI_2275	chip	MI_0402	not_applicable	not_applicable	experimentally observed	MI_1054
tri_1157	exp_1316	20682	18609	binding	transcriptional regulation	MI_2247	regulator	MI_2274	regulator target	MI_2275	chip	MI_0402	not_applicable	not_applicable	experimentally observed	MI_1054
tri_1163	exp_1836	6662	5290	binding	transcriptional regulation	MI_2247	regulator	MI_2274	regulator target	MI_2275	emsa	MI_0413	not_applicable	not_applicable	experimentally observed	MI_1054
tri_1163	exp_1839	6662	5290	perturbation	transcriptional regulation	MI_2247	regulator	MI_2274	regulator target	MI_2275	overexpression	MI_0506	activation	MI_2235	experimentally observed	MI_1054
tri_1163	exp_1837	6662	5290	reporter	transcriptional regulation	MI_2247	regulator	MI_2274	regulator target	MI_2275	reporter	not_applicable	activation	MI_2235	experimentally observed	MI_1054
tri_1163	exp_1838	6662	5290	reporter	transcriptional regulation	MI_2247	regulator	MI_2274	regulator target	MI_2275	reporter	not_applicable	activation	MI_2235	experimentally observed	MI_1054
tri_1163	exp_1840	20682	18706	perturbation	transcriptional regulation	MI_2247	regulator	MI_2274	regulator target	MI_2275	hom_knockout	MI_0223	activation	MI_2235	experimentally observed	MI_1054
tri_1167	exp_3709	20682	20391	reporter	transcriptional regulation	MI_2247	regulator	MI_2274	regulator target	MI_2275	reporter	not_applicable	repression	MI_2240	experimentally observed	MI_1054
tri_1153	exp_3229	20682	14219	binding	transcriptional regulation	MI_2247	regulator	MI_2274	regulator target	MI_2275	chip	MI_0402	not_applicable	not_applicable	experimentally observed	MI_1054
tri_1153	exp_3231	20682	14219	binding	transcriptional regulation	MI_2247	regulator	MI_2274	regulator target	MI_2275	emsa	MI_0413	not_applicable	not_applicable	experimentally observed	MI_1054
tri_1153	exp_3230	20682	14219	reporter	transcriptional regulation	MI_2247	regulator	MI_2274	regulator target	MI_2275	reporter	not_applicable	repression	MI_2240	experimentally observed	MI_1054
tri_1150	exp_1859	6662	10804	binding	transcriptional regulation	MI_2247	regulator	MI_2274	regulator target	MI_2275	emsa	MI_0413	not_applicable	not_applicable	experimentally observed	MI_1054
tri_1154	exp_3816	20682	14013	binding	transcriptional regulation	MI_2247	regulator	MI_2274	regulator target	MI_2275	chip	MI_0402	not_applicable	not_applicable	experimentally observed	MI_1054
tri_1154	exp_3817	20682	14013	binding	transcriptional regulation	MI_2247	regulator	MI_2274	regulator target	MI_2275	chip	MI_0402	not_applicable	not_applicable	experimentally observed	MI_1054
tri_1154	exp_3818	20682	14013	binding	transcriptional regulation	MI_2247	regulator	MI_2274	regulator target	MI_2275	chip	MI_0402	not_applicable	not_applicable	experimentally observed	MI_1054
tri_1154	exp_3819	20682	14013	binding	transcriptional regulation	MI_2247	regulator	MI_2274	regulator target	MI_2275	chip	MI_0402	not_applicable	not_applicable	experimentally observed	MI_1054
tri_1154	exp_3820	20682	14013	perturbation	transcriptional regulation	MI_2247	regulator	MI_2274	regulator target	MI_2275	hom_knockout	MI_0223	activation	MI_2235	experimentally observed	MI_1054
tri_1154	exp_3815	20682	14013	reporter	transcriptional regulation	MI_2247	regulator	MI_2274	regulator target	MI_2275	reporter	not_applicable	activation	MI_2235	experimentally observed	MI_1054
tri_1155	exp_3838	20682	14281	perturbation	transcriptional regulation	MI_2247	regulator	MI_2274	regulator target	MI_2275	hom_knockout	MI_0223	repression	MI_2240	experimentally observed	MI_1054
tri_1158	exp_3824	20682	16477	binding	transcriptional regulation	MI_2247	regulator	MI_2274	regulator target	MI_2275	chip	MI_0402	not_applicable	not_applicable	experimentally observed	MI_1054
tri_1158	exp_3825	20682	16477	binding	transcriptional regulation	MI_2247	regulator	MI_2274	regulator target	MI_2275	chip	MI_0402	not_applicable	not_applicable	experimentally observed	MI_1054
tri_1158	exp_3826	20682	16477	binding	transcriptional regulation	MI_2247	regulator	MI_2274	regulator target	MI_2275	chip	MI_0402	not_applicable	not_applicable	experimentally observed	MI_1054
tri_1158	exp_3827	20682	16477	binding	transcriptional regulation	MI_2247	regulator	MI_2274	regulator target	MI_2275	chip	MI_0402	not_applicable	not_applicable	experimentally observed	MI_1054
tri_1158	exp_3828	20682	16477	perturbation	transcriptional regulation	MI_2247	regulator	MI_2274	regulator target	MI_2275	hom_knockout	MI_0223	repression	MI_2240	experimentally observed	MI_1054
tri_1158	exp_3823	20682	16477	reporter	transcriptional regulation	MI_2247	regulator	MI_2274	regulator target	MI_2275	reporter	not_applicable	repression	MI_2240	experimentally observed	MI_1054
tri_1160	exp_3822	20682	18027	perturbation	transcriptional regulation	MI_2247	regulator	MI_2274	regulator target	MI_2275	hom_knockout	MI_0223	activation	MI_2235	experimentally observed	MI_1054
tri_1160	exp_3821	20682	18027	reporter	transcriptional regulation	MI_2247	regulator	MI_2274	regulator target	MI_2275	reporter	not_applicable	activation	MI_2235	experimentally observed	MI_1054
tri_1162	exp_3833	20682	16842	perturbation	transcriptional regulation	MI_2247	regulator	MI_2274	regulator target	MI_2275	hom_knockout	MI_0223	activation	MI_2235	experimentally observed	MI_1054
tri_1164	exp_3831	20682	18741	perturbation	transcriptional regulation	MI_2247	regulator	MI_2274	regulator target	MI_2275	hom_knockout	MI_0223	activation	MI_2235	experimentally observed	MI_1054
tri_1165	exp_3836	20682	116847	perturbation	transcriptional regulation	MI_2247	regulator	MI_2274	regulator target	MI_2275	hom_knockout	MI_0223	activation	MI_2235	experimentally observed	MI_1054
tri_1166	exp_3834	20682	57246	perturbation	transcriptional regulation	MI_2247	regulator	MI_2274	regulator target	MI_2275	hom_knockout	MI_0223	activation	MI_2235	experimentally observed	MI_1054
tri_1168	exp_3427	6662	648	perturbation	transcriptional regulation	MI_2247	regulator	MI_2274	regulator target	MI_2275	knockdown	MI_0223	activation	MI_2235	experimentally observed	MI_1054
tri_1168	exp_3426	6662	648	perturbation	transcriptional regulation	MI_2247	regulator	MI_2274	regulator target	MI_2275	overexpression	MI_0506	activation	MI_2235	experimentally observed	MI_1054
tri_1170	exp_3829	20682	20677	perturbation	transcriptional regulation	MI_2247	regulator	MI_2274	regulator target	MI_2275	hom_knockout	MI_0223	activation	MI_2235	experimentally observed	MI_1054
tri_1171	exp_3835	20682	12231	perturbation	transcriptional regulation	MI_2247	regulator	MI_2274	regulator target	MI_2275	hom_knockout	MI_0223	activation	MI_2235	experimentally observed	MI_1054
tri_1172	exp_3830	20682	22160	perturbation	transcriptional regulation	MI_2247	regulator	MI_2274	regulator target	MI_2275	hom_knockout	MI_0223	activation	MI_2235	experimentally observed	MI_1054
tri_1175	exp_3837	20682	20893	perturbation	transcriptional regulation	MI_2247	regulator	MI_2274	regulator target	MI_2275	hom_knockout	MI_0223	repression	MI_2240	experimentally observed	MI_1054
tri_1177	exp_3832	20682	15111	perturbation	transcriptional regulation	MI_2247	regulator	MI_2274	regulator target	MI_2275	hom_knockout	MI_0223	activation	MI_2235	experimentally observed	MI_1054
tri_1303	exp_0210	6934	4609	binding	transcriptional regulation	MI_2247	regulator	MI_2274	regulator target	MI_2275	chip	MI_0402	not_applicable	not_applicable	experimentally observed	MI_1054
tri_1303	exp_1466	6934	4609	binding	transcriptional regulation	MI_2247	regulator	MI_2274	regulator target	MI_2275	chip	MI_0402	not_applicable	not_applicable	experimentally observed	MI_1054
tri_1303	exp_1692	6934	4609	binding	transcriptional regulation	MI_2247	regulator	MI_2274	regulator target	MI_2275	chip	MI_0402	not_applicable	not_applicable	experimentally observed	MI_1054
tri_1303	exp_1725	6934	4609	binding	transcriptional regulation	MI_2247	regulator	MI_2274	regulator target	MI_2275	chip	MI_0402	not_applicable	not_applicable	experimentally observed	MI_1054
tri_1303	exp_2275	6934	4609	binding	transcriptional regulation	MI_2247	regulator	MI_2274	regulator target	MI_2275	chip	MI_0402	not_applicable	not_applicable	experimentally observed	MI_1054
tri_1303	exp_0211	6934	4609	binding	transcriptional regulation	MI_2247	regulator	MI_2274	regulator target	MI_2275	emsa	MI_0413	not_applicable	not_applicable	experimentally observed	MI_1054
tri_1303	exp_1726	6934	4609	reporter	transcriptional regulation	MI_2247	regulator	MI_2274	regulator target	MI_2275	reporter	not_applicable	activation	MI_2235	experimentally observed	MI_1054
tri_1303	exp_0656	21416	17869	binding	transcriptional regulation	MI_2247	regulator	MI_2274	regulator target	MI_2275	chip	MI_0402	not_applicable	not_applicable	experimentally observed	MI_1054
tri_1303	exp_0657	21416	17869	binding	transcriptional regulation	MI_2247	regulator	MI_2274	regulator target	MI_2275	emsa	MI_0413	not_applicable	not_applicable	experimentally observed	MI_1054
tri_1303	exp_0659	21416	17869	perturbation	transcriptional regulation	MI_2247	regulator	MI_2274	regulator target	MI_2275	knockdown	MI_0223	activation	MI_2235	experimentally observed	MI_1054
tri_1303	exp_0658	21416	17869	reporter	transcriptional regulation	MI_2247	regulator	MI_2274	regulator target	MI_2275	reporter	not_applicable	activation	MI_2235	experimentally observed	MI_1054
tri_1305	exp_1691	6934	5329	binding	transcriptional regulation	MI_2247	regulator	MI_2274	regulator target	MI_2275	chip	MI_0402	not_applicable	not_applicable	experimentally observed	MI_1054
tri_1302	exp_1401	6934	3725	binding	transcriptional regulation	MI_2247	regulator	MI_2274	regulator target	MI_2275	chip	MI_0402	not_applicable	not_applicable	experimentally observed	MI_1054
tri_1302	exp_1402	6934	16476	reporter	transcriptional regulation	MI_2247	regulator	MI_2274	regulator target	MI_2275	reporter	not_applicable	activation	MI_2235	experimentally observed	MI_1054
tri_1321	exp_2824	21416	14172	binding	transcriptional regulation	MI_2247	regulator	MI_2274	regulator target	MI_2275	chip	MI_0402	not_applicable	not_applicable	experimentally observed	MI_1054
tri_1321	exp_2827	21416	14172	binding	transcriptional regulation	MI_2247	regulator	MI_2274	regulator target	MI_2275	emsa	MI_0413	not_applicable	not_applicable	experimentally observed	MI_1054
tri_1319	exp_2274	6934	7431	binding	transcriptional regulation	MI_2247	regulator	MI_2274	regulator target	MI_2275	chip	MI_0402	not_applicable	not_applicable	experimentally observed	MI_1054
tri_1304	exp_1775	6934	5243	binding	transcriptional regulation	MI_2247	regulator	MI_2274	regulator target	MI_2275	emsa	MI_0413	not_applicable	not_applicable	experimentally observed	MI_1054
tri_1307	exp_1679	6934	56910	binding	transcriptional regulation	MI_2247	regulator	MI_2274	regulator target	MI_2275	chip	MI_0402	not_applicable	not_applicable	experimentally observed	MI_1054
tri_1307	exp_1680	6934	56910	reporter	transcriptional regulation	MI_2247	regulator	MI_2274	regulator target	MI_2275	reporter	not_applicable	activation	MI_2235	experimentally observed	MI_1054
tri_1316	exp_0149	6934	6774	binding	transcriptional regulation	MI_2247	regulator	MI_2274	regulator target	MI_2275	chip	MI_0402	not_applicable	not_applicable	experimentally observed	MI_1054
tri_1316	exp_0150	6934	6774	binding	transcriptional regulation	MI_2247	regulator	MI_2274	regulator target	MI_2275	emsa	MI_0413	not_applicable	not_applicable	experimentally observed	MI_1054
tri_1316	exp_0152	6934	6774	perturbation	transcriptional regulation	MI_2247	regulator	MI_2274	regulator target	MI_2275	knockdown	MI_0223	activation	MI_2235	experimentally observed	MI_1054
tri_1316	exp_0151	6934	6774	reporter	transcriptional regulation	MI_2247	regulator	MI_2274	regulator target	MI_2275	reporter	not_applicable	activation	MI_2235	experimentally observed	MI_1054
tri_1292	exp_2994	6934	1045	binding	transcriptional regulation	MI_2247	regulator	MI_2274	regulator target	MI_2275	chip	MI_0402	not_applicable	not_applicable	experimentally observed	MI_1054
tri_1292	exp_1567	21416	12591	perturbation	transcriptional regulation	MI_2247	regulator	MI_2274	regulator target	MI_2275	overexpression	MI_0506	activation	MI_2235	experimentally observed	MI_1054
tri_1292	exp_2995	21416	12591	reporter	transcriptional regulation	MI_2247	regulator	MI_2274	regulator target	MI_2275	reporter	not_applicable	activation	MI_2235	experimentally observed	MI_1054
tri_1293	exp_2984	6934	10987	binding	transcriptional regulation	MI_2247	regulator	MI_2274	regulator target	MI_2275	chip	MI_0402	not_applicable	not_applicable	experimentally observed	MI_1054
tri_1294	exp_2053	6934	113220	binding	transcriptional regulation	MI_2247	regulator	MI_2274	regulator target	MI_2275	chip	MI_0402	not_applicable	not_applicable	experimentally observed	MI_1054
tri_1295	exp_1528	6934	147111	binding	transcriptional regulation	MI_2247	regulator	MI_2274	regulator target	MI_2275	chip	MI_0402	not_applicable	not_applicable	experimentally observed	MI_1054
tri_1295	exp_1529	6934	147111	perturbation	transcriptional regulation	MI_2247	regulator	MI_2274	regulator target	MI_2275	knockdown	MI_0223	activation	MI_2235	experimentally observed	MI_1054
tri_1296	exp_3235	21416	14219	binding	transcriptional regulation	MI_2247	regulator	MI_2274	regulator target	MI_2275	emsa	MI_0413	not_applicable	not_applicable	experimentally observed	MI_1054
tri_1297	exp_2054	6934	1869	binding	transcriptional regulation	MI_2247	regulator	MI_2274	regulator target	MI_2275	chip	MI_0402	not_applicable	not_applicable	experimentally observed	MI_1054
tri_1298	exp_1418	6934	1906	binding	transcriptional regulation	MI_2247	regulator	MI_2274	regulator target	MI_2275	chip	MI_0402	not_applicable	not_applicable	experimentally observed	MI_1054
tri_1298	exp_1421	6934	1906	perturbation	transcriptional regulation	MI_2247	regulator	MI_2274	regulator target	MI_2275	knockdown	MI_0223	activation	MI_2235	experimentally observed	MI_1054
tri_1298	exp_1422	6934	1906	perturbation	transcriptional regulation	MI_2247	regulator	MI_2274	regulator target	MI_2275	knockdown	MI_0223	activation	MI_2235	experimentally observed	MI_1054
tri_1298	exp_1419	6934	1906	reporter	transcriptional regulation	MI_2247	regulator	MI_2274	regulator target	MI_2275	reporter	not_applicable	activation	MI_2235	experimentally observed	MI_1054
tri_1298	exp_1420	6934	1906	reporter	transcriptional regulation	MI_2247	regulator	MI_2274	regulator target	MI_2275	reporter	not_applicable	activation	MI_2235	experimentally observed	MI_1054
tri_1298	exp_1427	21416	13614	binding	transcriptional regulation	MI_2247	regulator	MI_2274	regulator target	MI_2275	chip	MI_0402	not_applicable	not_applicable	experimentally observed	MI_1054
tri_1299	exp_1868	6934	208	binding	transcriptional regulation	MI_2247	regulator	MI_2274	regulator target	MI_2275	chip	MI_0402	not_applicable	not_applicable	experimentally observed	MI_1054
tri_1299	exp_1870	6934	208	perturbation	transcriptional regulation	MI_2247	regulator	MI_2274	regulator target	MI_2275	knockdown	MI_0223	activation	MI_2235	experimentally observed	MI_1054
tri_1299	exp_1869	6934	208	reporter	transcriptional regulation	MI_2247	regulator	MI_2274	regulator target	MI_2275	reporter	not_applicable	activation	MI_2235	experimentally observed	MI_1054
tri_1300	exp_3732	21416	23821	binding	transcriptional regulation	MI_2247	regulator	MI_2274	regulator target	MI_2275	chip	MI_0402	not_applicable	not_applicable	experimentally observed	MI_1054
tri_1300	exp_3733	21416	23821	reporter	transcriptional regulation	MI_2247	regulator	MI_2274	regulator target	MI_2275	reporter	not_applicable	repression	MI_2240	experimentally observed	MI_1054
tri_1301	exp_0357	6934	3159	binding	transcriptional regulation	MI_2247	regulator	MI_2274	regulator target	MI_2275	chip	MI_0402	not_applicable	not_applicable	experimentally observed	MI_1054
tri_1301	exp_0355	6934	3159	binding	transcriptional regulation	MI_2247	regulator	MI_2274	regulator target	MI_2275	emsa	MI_0413	not_applicable	not_applicable	experimentally observed	MI_1054
tri_1306	exp_1774	6934	5337	perturbation	transcriptional regulation	MI_2247	regulator	MI_2274	regulator target	MI_2275	overexpression	MI_0506	activation	MI_2235	experimentally observed	MI_1054
tri_1306	exp_1773	6934	5337	reporter	transcriptional regulation	MI_2247	regulator	MI_2274	regulator target	MI_2275	reporter	not_applicable	activation	MI_2235	experimentally observed	MI_1054
tri_1308	exp_2049	6934	56992	binding	transcriptional regulation	MI_2247	regulator	MI_2274	regulator target	MI_2275	chip	MI_0402	not_applicable	not_applicable	experimentally observed	MI_1054
tri_1309	exp_1464	6934	595	binding	transcriptional regulation	MI_2247	regulator	MI_2274	regulator target	MI_2275	chip	MI_0402	not_applicable	not_applicable	experimentally observed	MI_1054
tri_1310	exp_1606	6934	599	binding	transcriptional regulation	MI_2247	regulator	MI_2274	regulator target	MI_2275	chip	MI_0402	not_applicable	not_applicable	experimentally observed	MI_1054
tri_1310	exp_1607	6934	599	reporter	transcriptional regulation	MI_2247	regulator	MI_2274	regulator target	MI_2275	reporter	not_applicable	activation	MI_2235	experimentally observed	MI_1054
tri_1311	exp_3857	21416	20271	binding	transcriptional regulation	MI_2247	regulator	MI_2274	regulator target	MI_2275	chip	MI_0402	not_applicable	not_applicable	experimentally observed	MI_1054
tri_1311	exp_3858	21416	20271	reporter	transcriptional regulation	MI_2247	regulator	MI_2274	regulator target	MI_2275	reporter	not_applicable	repression	MI_2240	experimentally observed	MI_1054
tri_1312	exp_2051	6934	6387	binding	transcriptional regulation	MI_2247	regulator	MI_2274	regulator target	MI_2275	chip	MI_0402	not_applicable	not_applicable	experimentally observed	MI_1054
tri_1313	exp_2050	6934	64151	binding	transcriptional regulation	MI_2247	regulator	MI_2274	regulator target	MI_2275	chip	MI_0402	not_applicable	not_applicable	experimentally observed	MI_1054
tri_1314	exp_2052	6934	6660	binding	transcriptional regulation	MI_2247	regulator	MI_2274	regulator target	MI_2275	chip	MI_0402	not_applicable	not_applicable	experimentally observed	MI_1054
tri_1315	exp_1917	6934	6696	binding	transcriptional regulation	MI_2247	regulator	MI_2274	regulator target	MI_2275	chip	MI_0402	not_applicable	not_applicable	experimentally observed	MI_1054
tri_1315	exp_1919	6934	6696	perturbation	transcriptional regulation	MI_2247	regulator	MI_2274	regulator target	MI_2275	overexpression	MI_0506	activation	MI_2235	experimentally observed	MI_1054
tri_1315	exp_1918	6934	6696	reporter	transcriptional regulation	MI_2247	regulator	MI_2274	regulator target	MI_2275	reporter	not_applicable	activation	MI_2235	experimentally observed	MI_1054
tri_1317	exp_2404	6934	6932	reporter	transcriptional regulation	MI_2247	regulator	MI_2274	regulator target	MI_2275	reporter	not_applicable	activation	MI_2235	experimentally observed	MI_1054
tri_1318	exp_1948	6934	6935	binding	transcriptional regulation	MI_2247	regulator	MI_2274	regulator target	MI_2275	chip	MI_0402	not_applicable	not_applicable	experimentally observed	MI_1054
tri_1318	exp_1951	6934	6935	perturbation	transcriptional regulation	MI_2247	regulator	MI_2274	regulator target	MI_2275	knockdown	MI_0223	activation	MI_2235	experimentally observed	MI_1054
tri_1318	exp_1949	6934	6935	reporter	transcriptional regulation	MI_2247	regulator	MI_2274	regulator target	MI_2275	reporter	not_applicable	activation	MI_2235	experimentally observed	MI_1054
tri_1318	exp_1950	6934	6935	reporter	transcriptional regulation	MI_2247	regulator	MI_2274	regulator target	MI_2275	reporter	not_applicable	activation	MI_2235	experimentally observed	MI_1054
tri_1320	exp_1189	6934	8313	perturbation	transcriptional regulation	MI_2247	regulator	MI_2274	regulator target	MI_2275	knockdown	MI_0223	activation	MI_2235	experimentally observed	MI_1054
tri_1320	exp_0013	6934	8313	reporter	transcriptional regulation	MI_2247	regulator	MI_2274	regulator target	MI_2275	reporter	not_applicable	activation	MI_2235	experimentally observed	MI_1054
tri_1322	exp_2098	6934	8878	binding	transcriptional regulation	MI_2247	regulator	MI_2274	regulator target	MI_2275	chip	MI_0402	not_applicable	not_applicable	experimentally observed	MI_1054
tri_1322	exp_2099	6934	8878	perturbation	transcriptional regulation	MI_2247	regulator	MI_2274	regulator target	MI_2275	overexpression	MI_0506	repression	MI_2240	experimentally observed	MI_1054
tri_0670	exp_1086	17260	12393	binding	transcriptional regulation	MI_2247	regulator	MI_2274	regulator target	MI_2275	chip	MI_0402	not_applicable	not_applicable	experimentally observed	MI_1054
tri_0670	exp_1094	17260	12393	binding	transcriptional regulation	MI_2247	regulator	MI_2274	regulator target	MI_2275	emsa	MI_0413	not_applicable	not_applicable	experimentally observed	MI_1054
tri_0670	exp_3359	17260	12393	perturbation	transcriptional regulation	MI_2247	regulator	MI_2274	regulator target	MI_2275	knockdown	MI_0223	activation	MI_2235	experimentally observed	MI_1054
tri_0670	exp_0433	17260	12393	perturbation	transcriptional regulation	MI_2247	regulator	MI_2274	regulator target	MI_2275	overexpression	MI_0506	activation	MI_2235	experimentally observed	MI_1054
tri_0670	exp_0434	17260	12393	perturbation	transcriptional regulation	MI_2247	regulator	MI_2274	regulator target	MI_2275	overexpression	MI_0506	activation	MI_2235	experimentally observed	MI_1054
tri_0670	exp_0436	17260	12393	reporter	transcriptional regulation	MI_2247	regulator	MI_2274	regulator target	MI_2275	reporter	not_applicable	activation	MI_2235	experimentally observed	MI_1054
tri_0647	exp_3937	17260	13346	binding	transcriptional regulation	MI_2247	regulator	MI_2274	regulator target	MI_2275	emsa	MI_0413	not_applicable	not_applicable	experimentally observed	MI_1054
tri_0647	exp_3938	17260	13346	reporter	transcriptional regulation	MI_2247	regulator	MI_2274	regulator target	MI_2275	reporter	not_applicable	activation	MI_2235	experimentally observed	MI_1054
tri_0654	exp_3957	17260	16476	reporter	transcriptional regulation	MI_2247	regulator	MI_2274	regulator target	MI_2275	reporter	not_applicable	activation	MI_2235	experimentally observed	MI_1054
tri_0651	exp_3768	17260	229665	perturbation	transcriptional regulation	MI_2247	regulator	MI_2274	regulator target	MI_2275	overexpression	MI_0506	activation	MI_2235	experimentally observed	MI_1054
tri_0651	exp_3767	17260	229665	reporter	transcriptional regulation	MI_2247	regulator	MI_2274	regulator target	MI_2275	reporter	not_applicable	activation	MI_2235	experimentally observed	MI_1054
tri_0665	exp_3356	17260	12095	perturbation	transcriptional regulation	MI_2247	regulator	MI_2274	regulator target	MI_2275	knockdown	MI_0223	activation	MI_2235	experimentally observed	MI_1054
tri_0665	exp_3360	17260	12097	perturbation	transcriptional regulation	MI_2247	regulator	MI_2274	regulator target	MI_2275	knockdown	MI_0223	activation	MI_2235	experimentally observed	MI_1054
tri_0669	exp_0676	17260	12317	binding	transcriptional regulation	MI_2247	regulator	MI_2274	regulator target	MI_2275	chip	MI_0402	not_applicable	not_applicable	experimentally observed	MI_1054
tri_0669	exp_0678	17260	12317	binding	transcriptional regulation	MI_2247	regulator	MI_2274	regulator target	MI_2275	emsa	MI_0413	not_applicable	not_applicable	experimentally observed	MI_1054
tri_0669	exp_0680	17260	12317	perturbation	transcriptional regulation	MI_2247	regulator	MI_2274	regulator target	MI_2275	overexpression	MI_0506	activation	MI_2235	experimentally observed	MI_1054
tri_0669	exp_0679	17260	12317	reporter	transcriptional regulation	MI_2247	regulator	MI_2274	regulator target	MI_2275	reporter	not_applicable	activation	MI_2235	experimentally observed	MI_1054
tri_0643	exp_2610	17260	12715	binding	transcriptional regulation	MI_2247	regulator	MI_2274	regulator target	MI_2275	emsa	MI_0413	not_applicable	not_applicable	experimentally observed	MI_1054
tri_0648	exp_2865	17260	13395	binding	transcriptional regulation	MI_2247	regulator	MI_2274	regulator target	MI_2275	emsa	MI_0413	not_applicable	not_applicable	experimentally observed	MI_1054
tri_0648	exp_2864	17260	13395	perturbation	transcriptional regulation	MI_2247	regulator	MI_2274	regulator target	MI_2275	hom_knockout	MI_0223	activation	MI_2235	experimentally observed	MI_1054
tri_0648	exp_2863	17260	13395	reporter	transcriptional regulation	MI_2247	regulator	MI_2274	regulator target	MI_2275	reporter	not_applicable	activation	MI_2235	experimentally observed	MI_1054
tri_0649	exp_2868	17260	13396	binding	transcriptional regulation	MI_2247	regulator	MI_2274	regulator target	MI_2275	emsa	MI_0413	not_applicable	not_applicable	experimentally observed	MI_1054
tri_0649	exp_2867	17260	13396	perturbation	transcriptional regulation	MI_2247	regulator	MI_2274	regulator target	MI_2275	hom_knockout	MI_0223	activation	MI_2235	experimentally observed	MI_1054
tri_0649	exp_2866	17260	13396	reporter	transcriptional regulation	MI_2247	regulator	MI_2274	regulator target	MI_2275	reporter	not_applicable	activation	MI_2235	experimentally observed	MI_1054
tri_0650	exp_3411	17260	20378	perturbation	transcriptional regulation	MI_2247	regulator	MI_2274	regulator target	MI_2275	hom_knockout	MI_0223	activation	MI_2235	experimentally observed	MI_1054
tri_0655	exp_2831	17260	17879	binding	transcriptional regulation	MI_2247	regulator	MI_2274	regulator target	MI_2275	emsa	MI_0413	not_applicable	not_applicable	experimentally observed	MI_1054
tri_0655	exp_2832	17260	17879	reporter	transcriptional regulation	MI_2247	regulator	MI_2274	regulator target	MI_2275	reporter	not_applicable	activation	MI_2235	experimentally observed	MI_1054
tri_0656	exp_2915	17260	17928	binding	transcriptional regulation	MI_2247	regulator	MI_2274	regulator target	MI_2275	chip	MI_0402	not_applicable	not_applicable	experimentally observed	MI_1054
tri_0671	exp_2890	17260	17929	binding	transcriptional regulation	MI_2247	regulator	MI_2274	regulator target	MI_2275	emsa	MI_0413	not_applicable	not_applicable	experimentally observed	MI_1054
tri_0671	exp_2892	17260	17929	perturbation	transcriptional regulation	MI_2247	regulator	MI_2274	regulator target	MI_2275	hom_knockout	MI_0223	activation	MI_2235	experimentally observed	MI_1054
tri_0671	exp_2891	17260	17929	reporter	transcriptional regulation	MI_2247	regulator	MI_2274	regulator target	MI_2275	reporter	not_applicable	activation	MI_2235	experimentally observed	MI_1054
tri_0672	exp_2893	17260	17930	binding	transcriptional regulation	MI_2247	regulator	MI_2274	regulator target	MI_2275	emsa	MI_0413	not_applicable	not_applicable	experimentally observed	MI_1054
tri_0672	exp_2895	17260	17930	perturbation	transcriptional regulation	MI_2247	regulator	MI_2274	regulator target	MI_2275	hom_knockout	MI_0223	activation	MI_2235	experimentally observed	MI_1054
tri_0672	exp_2894	17260	17930	reporter	transcriptional regulation	MI_2247	regulator	MI_2274	regulator target	MI_2275	reporter	not_applicable	activation	MI_2235	experimentally observed	MI_1054
tri_0659	exp_2849	17260	59006	reporter	transcriptional regulation	MI_2247	regulator	MI_2274	regulator target	MI_2275	reporter	not_applicable	activation	MI_2235	experimentally observed	MI_1054
tri_0663	exp_3370	17260	57811	reporter	transcriptional regulation	MI_2247	regulator	MI_2274	regulator target	MI_2275	reporter	not_applicable	repression	MI_2240	experimentally observed	MI_1054
tri_0664	exp_3371	17260	212541	reporter	transcriptional regulation	MI_2247	regulator	MI_2274	regulator target	MI_2275	reporter	not_applicable	repression	MI_2240	experimentally observed	MI_1054
tri_0666	exp_3410	17260	20319	perturbation	transcriptional regulation	MI_2247	regulator	MI_2274	regulator target	MI_2275	hom_knockout	MI_0223	repression	MI_2240	experimentally observed	MI_1054
tri_0644	exp_3355	17260	170574	perturbation	transcriptional regulation	MI_2247	regulator	MI_2274	regulator target	MI_2275	knockdown	MI_0223	activation	MI_2235	experimentally observed	MI_1054
tri_0639	exp_3523	17260	330953	binding	transcriptional regulation	MI_2247	regulator	MI_2274	regulator target	MI_2275	emsa	MI_0413	not_applicable	not_applicable	experimentally observed	MI_1054
tri_0639	exp_3524	17260	330953	reporter	transcriptional regulation	MI_2247	regulator	MI_2274	regulator target	MI_2275	reporter	not_applicable	activation	MI_2235	experimentally observed	MI_1054
tri_0640	exp_2312	4208	10562	binding	transcriptional regulation	MI_2247	regulator	MI_2274	regulator target	MI_2275	chip	MI_0402	not_applicable	not_applicable	experimentally observed	MI_1054
tri_0641	exp_3104	17260	19017	reporter	transcriptional regulation	MI_2247	regulator	MI_2274	regulator target	MI_2275	reporter	not_applicable	activation	MI_2235	experimentally observed	MI_1054
tri_0642	exp_0323	4208	11156	binding	transcriptional regulation	MI_2247	regulator	MI_2274	regulator target	MI_2275	chip	MI_0402	not_applicable	not_applicable	experimentally observed	MI_1054
tri_0642	exp_0324	4208	11156	binding	transcriptional regulation	MI_2247	regulator	MI_2274	regulator target	MI_2275	emsa	MI_0413	not_applicable	not_applicable	experimentally observed	MI_1054
tri_0642	exp_0326	4208	11156	perturbation	transcriptional regulation	MI_2247	regulator	MI_2274	regulator target	MI_2275	overexpression	MI_0506	activation	MI_2235	experimentally observed	MI_1054
tri_0642	exp_0325	4208	11156	reporter	transcriptional regulation	MI_2247	regulator	MI_2274	regulator target	MI_2275	reporter	not_applicable	activation	MI_2235	experimentally observed	MI_1054
tri_0645	exp_3358	17260	12824	perturbation	transcriptional regulation	MI_2247	regulator	MI_2274	regulator target	MI_2275	knockdown	MI_0223	activation	MI_2235	experimentally observed	MI_1054
tri_0646	exp_2702	17260	12180	binding	transcriptional regulation	MI_2247	regulator	MI_2274	regulator target	MI_2275	emsa	MI_0413	not_applicable	not_applicable	experimentally observed	MI_1054
tri_0646	exp_2701	17260	12180	perturbation	transcriptional regulation	MI_2247	regulator	MI_2274	regulator target	MI_2275	knockout	MI_0223	activation	MI_2235	experimentally observed	MI_1054
tri_0646	exp_2700	17260	12180	reporter	transcriptional regulation	MI_2247	regulator	MI_2274	regulator target	MI_2275	reporter	not_applicable	activation	MI_2235	experimentally observed	MI_1054
tri_0652	exp_3354	17260	15891	perturbation	transcriptional regulation	MI_2247	regulator	MI_2274	regulator target	MI_2275	knockdown	MI_0223	activation	MI_2235	experimentally observed	MI_1054
tri_0653	exp_3969	17260	16069	binding	transcriptional regulation	MI_2247	regulator	MI_2274	regulator target	MI_2275	emsa	MI_0413	not_applicable	not_applicable	experimentally observed	MI_1054
tri_0653	exp_3970	17260	16069	reporter	transcriptional regulation	MI_2247	regulator	MI_2274	regulator target	MI_2275	reporter	not_applicable	activation	MI_2235	experimentally observed	MI_1054
tri_0657	exp_2905	17260	435766	binding	transcriptional regulation	MI_2247	regulator	MI_2274	regulator target	MI_2275	emsa	MI_0413	not_applicable	not_applicable	experimentally observed	MI_1054
tri_0657	exp_2907	17260	435766	perturbation	transcriptional regulation	MI_2247	regulator	MI_2274	regulator target	MI_2275	knockdown	MI_0223	activation	MI_2235	experimentally observed	MI_1054
tri_0657	exp_2906	17260	435766	reporter	transcriptional regulation	MI_2247	regulator	MI_2274	regulator target	MI_2275	reporter	not_applicable	activation	MI_2235	experimentally observed	MI_1054
tri_0658	exp_3409	17260	16842	perturbation	transcriptional regulation	MI_2247	regulator	MI_2274	regulator target	MI_2275	hom_knockout	MI_0223	repression	MI_2240	experimentally observed	MI_1054
tri_0660	exp_1431	4208	53630	binding	transcriptional regulation	MI_2247	regulator	MI_2274	regulator target	MI_2275	emsa	MI_0413	not_applicable	not_applicable	experimentally observed	MI_1054
tri_0660	exp_1432	4208	53630	reporter	transcriptional regulation	MI_2247	regulator	MI_2274	regulator target	MI_2275	reporter	not_applicable	activation	MI_2235	experimentally observed	MI_1054
tri_0661	exp_3357	17260	19228	perturbation	transcriptional regulation	MI_2247	regulator	MI_2274	regulator target	MI_2275	knockdown	MI_0223	activation	MI_2235	experimentally observed	MI_1054
tri_0662	exp_3372	17260	14539	reporter	transcriptional regulation	MI_2247	regulator	MI_2274	regulator target	MI_2275	reporter	not_applicable	repression	MI_2240	experimentally observed	MI_1054
tri_0667	exp_3702	17260	20391	reporter	transcriptional regulation	MI_2247	regulator	MI_2274	regulator target	MI_2275	reporter	not_applicable	activation	MI_2235	experimentally observed	MI_1054
tri_0668	exp_3961	17260	20528	binding	transcriptional regulation	MI_2247	regulator	MI_2274	regulator target	MI_2275	emsa	MI_0413	not_applicable	not_applicable	experimentally observed	MI_1054
tri_0673	exp_1080	17260	30800	binding	transcriptional regulation	MI_2247	regulator	MI_2274	regulator target	MI_2275	chip	MI_0402	not_applicable	not_applicable	experimentally observed	MI_1054
tri_0673	exp_1081	17260	30800	binding	transcriptional regulation	MI_2247	regulator	MI_2274	regulator target	MI_2275	emsa	MI_0413	not_applicable	not_applicable	experimentally observed	MI_1054
tri_0673	exp_1083	17260	30800	perturbation	transcriptional regulation	MI_2247	regulator	MI_2274	regulator target	MI_2275	knockdown	MI_0223	activation	MI_2235	experimentally observed	MI_1054
tri_0673	exp_1082	17260	30800	reporter	transcriptional regulation	MI_2247	regulator	MI_2274	regulator target	MI_2275	reporter	not_applicable	activation	MI_2235	experimentally observed	MI_1054
tri_0239	exp_1500	196	10673	binding	transcriptional regulation	MI_2247	regulator	MI_2274	regulator target	MI_2275	emsa	MI_0413	not_applicable	not_applicable	experimentally observed	MI_1054
tri_0239	exp_1501	196	10673	perturbation	transcriptional regulation	MI_2247	regulator	MI_2274	regulator target	MI_2275	overexpression	MI_0506	activation	MI_2235	experimentally observed	MI_1054
tri_0238	exp_1502	196	10563	binding	transcriptional regulation	MI_2247	regulator	MI_2274	regulator target	MI_2275	emsa	MI_0413	not_applicable	not_applicable	experimentally observed	MI_1054
tri_0238	exp_1503	196	10563	perturbation	transcriptional regulation	MI_2247	regulator	MI_2274	regulator target	MI_2275	overexpression	MI_0506	activation	MI_2235	experimentally observed	MI_1054
[truncated: 1,638 more rows]
