# Supplementary material for: Experiment level curation of transcriptional regulatory interactions in neurodevelopment
Source: PLoS Comput Biol. 2021 Oct 19;17(10):e1009484. doi: 10.1371/journal.pcbi.1009484 (PMC8565786; doi:10.1371/journal.pcbi.1009484)
Supplement: S13 Data — (TSV) [file pcbi.1009484.s035.tsv]

S13 Data. Number of targets per TF across DTRI resources
TF_Symbol_Human	Current	CytReg	ENdb	HTRIdb_LC	InnateDB	ORegAnno_LC	TFactS	TFe	TRRUST	KnockTF
PAX6	63	1	2	0	0	0	3	9	52	0
RUNX1	42	9	10	2	2	0	2	2	53	9
CTNNB1	41	0	1	0	31	2	237	0	77	0
SOX2	40	0	17	0	18	0	10	11	47	5
CUX1	38	0	0	4	0	0	3	1	19	0
LEF1	36	2	1	3	7	0	23	2	55	1
MEF2C	35	0	3	0	0	1	0	0	34	0
CREB1	34	15	2	18	122	1	38	19	110	7
POU5F1	34	0	9	0	0	0	6	4	41	3
PBX1	34	2	2	0	6	0	2	25	21	0
HIF1A	33	8	3	11	24	0	22	123	99	7
STAT3	33	26	9	10	116	1	47	7	192	7
FOXO1	33	6	2	3	7	0	152	34	64	4
E2F1	32	6	5	20	43	4	151	9	159	0
FOXA2	32	0	7	2	0	1	4	29	59	0
TCF7L2	31	0	0	3	2	0	13	0	15	0
SOX9	30	0	2	0	2	3	2	18	47	2
YY1	30	12	7	13	16	84	38	0	110	1
MYC	28	1	2	249	13	0	135	1	133	3
EGR1	27	17	6	23	493	2	23	4	135	0
HES1	26	0	0	4	2	0	2	0	11	1
AHR	23	14	2	6	11	0	0	0	39	1
ASCL1	23	0	2	1	0	0	0	0	16	0
GLI3	21	0	1	1	1	0	2	0	12	0
SATB2	20	0	0	0	0	1	1	0	2	0
GATA2	17	4	7	10	18	43	0	1	27	3
GLI1	17	0	2	0	3	0	116	1	26	0
REST	16	0	0	1	4	0	0	1	39	5
NEUROG2	16	0	0	0	0	0	0	0	6	0
MAF	15	3	1	2	3	0	0	0	13	1
TCF3	15	1	2	5	5	0	1	13	53	1
LHX2	15	0	0	1	0	0	0	1	8	0
SRF	14	0	0	3	3	6	0	9	39	1
PAX5	14	0	4	2	4	0	0	1	33	0
NKX2-1	13	0	2	2	1	0	2	4	16	2
NEUROD1	13	0	0	2	0	0	0	7	11	0
OLIG2	13	0	0	0	0	0	0	0	4	0
DLX5	11	0	2	0	0	0	1	0	10	0
GLI2	10	0	1	0	6	0	109	1	30	1
TAL1	9	0	7	0	280	0	0	0	19	6
TCF4	9	1	7	0	10	0	0	0	40	2
GATA4	9	2	2	3	3	1	4	2	37	0
SP1	8	24	8	152	51	25	28	33	657	2
BCL11B	8	1	2	0	4	0	0	0	9	0
NOTCH1	8	0	1	0	6	0	34	0	23	0
STAT1	7	22	4	9	74	51	18	135	102	4
BCL11A	7	0	3	1	0	0	0	0	2	1
FEZF1	7	NA	NA	NA	NA	NA	NA	NA	NA	0
MYOD1	7	0	1	1	1	2	1	9	52	0
NR2F2	6	0	0	1	0	0	0	59	22	6
ERG	6	0	3	3	2	0	0	0	30	4
NFE2L2	6	7	2	0	9	0	1	20	64	3
SALL4	6	2	0	1	0	0	0	1	7	2
GATA1	6	4	8	16	12	7	1	9	67	1
NFKB1	6	46	17	31	82	2	30	3	406	1
MECP2	6	0	0	0	1	0	0	0	27	0
RUNX2	5	1	5	2	7	0	13	0	68	2
EGR4	5	2	0	0	0	0	0	0	2	1
NR2E1	5	0	0	0	0	0	0	11	1	1
NR5A1	5	0	2	2	0	0	6	1	36	1
FOXA3	5	0	0	1	0	0	0	9	3	0
MEIS1	5	3	1	0	0	0	0	0	10	0
MYOCD	5	0	0	0	0	0	0	0	5	0
POU2F1	5	6	5	15	9	1	1	3	51	0
SPOP	5	NA	NA	NA	NA	NA	NA	NA	NA	0
JUN	4	39	7	25	60	7	18	8	242	4
RELA	4	55	2	53	135	2	21	0	353	3
KLF4	4	4	3	4	10	0	1	1	57	2
STAT5A	4	9	3	1	29	0	35	1	35	2
TCF7L1	4	NA	NA	NA	NA	NA	NA	NA	NA	1
ATF4	4	7	2	2	5	0	0	0	42	0
CLOCK	4	0	1	0	2	0	0	2	21	0
DMTF1	4	0	0	0	4	1	0	0	7	0
FMR1	4	0	0	0	0	0	0	0	1	0
HMGXB4	4	NA	NA	NA	NA	NA	NA	NA	NA	0
HOXD13	4	0	0	0	0	0	0	0	3	0
PKNOX1	4	2	1	1	2	0	0	0	6	0
SHH	4	0	0	0	0	0	0	0	1	0
ZBTB18	4	NA	NA	NA	NA	NA	NA	NA	NA	0
NFYA	3	3	0	3	11	4	10	3	32	5
MYCN	3	0	2	63	0	0	0	0	52	2
EP300	3	0	8	0	75	0	6	0	103	1
GATA6	3	0	0	1	4	0	1	0	23	1
RNF2	3	0	4	0	0	0	0	0	8	1
SP3	3	7	3	55	19	1	3	6	184	1
ARNTL	3	0	2	0	1	0	0	2	15	0
BATF	3	4	0	0	10	0	0	0	1	0
EYA1	3	0	0	0	0	0	0	0	1	0
FOXG1	3	0	0	0	0	0	0	0	8	0
INSM1	3	0	0	0	0	0	0	5	4	0
MAFA	3	0	0	0	0	0	0	6	9	0
PDX1	3	0	3	2	0	0	1	37	10	0
RBPJ	3	3	3	2	10	0	84	0	21	0
SMAD1	3	4	2	0	1	0	12	0	26	0
SPI1	3	19	9	11	22	3	2	58	95	0
STAT5B	3	9	1	1	24	0	35	2	13	0
TFAP2A	3	0	1	18	5	2	1	5	80	0
WWTR1	3	0	0	0	0	0	0	0	10	0
YAP1	3	0	1	0	1	0	0	0	0	0
ZBTB16	3	0	0	0	2	0	0	13	12	0
TP63	2	2	3	64	8	0	0	0	22	15
FOXP1	2	1	0	0	0	0	0	8	3	5
HSF1	2	8	3	1	9	0	0	1	33	5
FOXA1	2	1	14	7	28	0	0	34	30	3
MYB	2	4	1	8	9	1	2	3	49	3
PAX3	2	1	2	0	1	0	2	0	24	3
ELK1	2	1	1	3	2	1	1	0	26	2
ETS1	2	10	3	13	5	0	13	5	119	2
NFYB	2	3	0	1	9	1	0	0	17	2
SNAI2	2	1	0	1	1	0	0	2	22	2
CDX2	2	1	2	5	3	1	2	8	43	1
DLX1	2	0	0	0	0	0	0	3	1	1
ETV4	2	1	0	3	0	0	2	0	29	1
MEIS2	2	0	0	0	0	0	0	1	7	1
NFATC3	2	4	0	1	12	0	1	0	5	1
NFKB2	2	16	0	0	22	0	1	0	14	1
SMAD4	2	5	1	3	11	0	33	0	60	1
BMP2	2	0	1	0	0	0	0	0	0	0
CEBPA	2	6	2	16	28	2	29	11	70	0
DLX2	2	0	0	0	0	0	0	4	6	0
EOMES	2	2	1	0	0	0	0	0	7	0
EPAS1	2	1	0	3	1	0	1	103	20	0
FGF19	2	NA	NA	NA	NA	NA	NA	NA	NA	0
FOXN4	2	0	1	0	0	0	0	0	2	0
H19	2	NA	NA	NA	NA	NA	NA	NA	NA	0
HES4	2	NA	NA	NA	NA	NA	NA	NA	NA	0
HES5	2	NA	NA	NA	NA	NA	NA	NA	NA	0
ISL1	2	0	1	0	0	0	0	7	8	0
LGR4	2	NA	NA	NA	NA	NA	NA	NA	NA	0
MRTFA	2	0	0	0	0	0	0	0	6	0
MSX2	2	0	2	0	0	0	2	2	25	0
MYF5	2	0	0	0	0	2	1	2	10	0
MYOG	2	0	0	1	0	3	0	3	15	0
NFATC4	2	3	0	0	3	0	0	0	4	0
NFE2L3	2	0	0	0	0	0	0	0	1	0
NFYC	2	2	0	0	5	0	0	0	15	0
NKX6-1	2	1	0	0	0	0	0	0	1	0
NOTCH2	2	0	0	0	1	0	4	0	4	0
PHOX2A	2	0	0	0	0	0	0	2	3	0
PHOX2B	2	0	0	1	0	0	0	1	8	0
SERPINF1	2	NA	NA	NA	NA	NA	NA	NA	NA	0
SIRT1	2	0	0	0	4	0	0	0	69	0
SMARCB1	2	0	0	0	5	0	0	0	2	0
TBR1	2	0	0	0	0	0	0	3	2	0
TFAP2D	2	0	0	0	0	0	0	0	2	0
ARNT	1	1	0	2	0	0	0	125	25	4
ETV1	1	0	0	1	0	0	0	0	7	4
STAT6	1	19	1	3	27	0	0	0	50	4
AR	1	3	7	12	6	0	45	1	105	3
GRHL2	1	0	2	0	0	0	0	0	0	3
TWIST1	1	5	0	0	0	0	0	15	61	3
ESR1	1	7	5	75	6	1	3	5	96	2
EWSR1	1	0	2	0	0	0	0	0	9	2
HSF2	1	1	0	0	1	0	0	0	7	2
PITX2	1	1	1	0	0	0	1	0	32	2
SMAD2	1	6	0	0	5	0	16	0	23	2
TLX1	1	0	0	0	0	0	0	12	4	2
ATF2	1	14	0	3	12	1	0	7	44	1
E2F4	1	0	0	13	8	7	26	0	30	1
HNF1A	1	2	4	19	16	15	27	10	53	1
IRF4	1	18	2	0	54	0	0	0	16	1
JUND	1	10	4	13	8	0	3	1	40	1
MEF2A	1	2	1	3	0	0	1	7	12	1
MSX1	1	0	0	0	0	0	0	2	17	1
OTX2	1	0	5	0	0	0	0	0	17	1
PAX2	1	1	0	0	0	0	0	0	18	1
RCOR1	1	NA	NA	NA	NA	NA	NA	NA	NA	1
SNAI1	1	0	0	1	2	1	0	0	34	1
USF1	1	3	1	18	11	6	5	3	82	1
ZMIZ1	1	NA	NA	NA	NA	NA	NA	NA	NA	1
ACTRT1	1	NA	NA	NA	NA	NA	NA	NA	NA	0
AGT	1	NA	NA	NA	NA	NA	NA	NA	NA	0
APEX1	1	0	0	0	3	0	0	0	12	0
APOE	1	NA	NA	NA	NA	NA	NA	NA	NA	0
ARNTL2	1	0	0	0	0	0	0	0	2	0
BMP7	1	NA	NA	NA	NA	NA	NA	NA	NA	0
CBX5	1	0	0	0	3	0	0	0	0	0
CDH5	1	NA	NA	NA	NA	NA	NA	NA	NA	0
CEBPB	1	18	14	24	71	4	16	1	93	0
CHD4	1	0	0	0	1	0	0	0	6	0
CREBBP	1	0	0	0	26	0	4	0	62	0
CSF1R	1	NA	NA	NA	NA	NA	NA	NA	NA	0
DDIT3	1	4	0	6	4	1	0	0	19	0
E2F3	1	0	0	7	1	0	34	0	19	0
ESRRB	1	0	2	0	0	0	0	3	4	0
EZH2	1	8	1	2	15	0	0	0	53	0
FEZF2	1	NA	NA	NA	NA	NA	NA	NA	NA	0
FOSB	1	5	0	1	0	0	0	0	6	0
GFI1B	1	0	1	2	0	0	0	0	10	0
H3F3A	1	0	0	0	5	0	0	0	0	0
H3F3B	1	0	0	0	5	0	0	0	0	0
HAND2	1	0	0	0	0	0	0	0	9	0
HEY1	1	0	0	1	0	0	0	0	11	0
HOXB1	1	0	0	0	0	0	0	0	3	0
ID2	1	1	0	0	0	0	3	0	13	0
IRF2BPL	1	NA	NA	NA	NA	NA	NA	NA	NA	0
IRF3	1	22	0	0	32	0	1	0	22	0
JAZF1	1	0	0	0	0	0	0	0	2	0
KAT5	1	0	2	0	0	0	0	0	11	0
KMT2A	1	0	1	0	2	0	0	10	0	0
LCN2	1	NA	NA	NA	NA	NA	NA	NA	NA	0
LHX1	1	0	1	0	0	0	0	0	0	0
LHX3	1	0	0	0	0	0	0	7	2	0
LMX1B	1	2	0	0	0	0	0	0	11	0
LYL1	1	0	0	0	77	0	0	0	4	0
MAML1	1	0	0	0	0	0	0	0	3	0
MEF2D	1	1	1	0	1	0	0	0	7	0
MTA1	1	0	0	0	1	0	0	0	30	0
MYF6	1	0	0	1	0	0	0	0	9	0
NDN	1	0	0	0	0	0	0	0	4	0
NELFB	1	0	0	0	0	0	0	0	1	0
NEUROG1	1	0	0	0	0	0	0	0	2	0
NFIA	1	1	0	0	1	0	0	20	7	0
NFIX	1	1	0	0	1	0	0	1	4	0
NKX2-2	1	0	3	0	0	0	0	0	6	0
NKX2-5	1	0	4	0	0	0	0	4	32	0
NOTCH3	1	0	0	0	0	0	2	0	7	0
NR1D1	1	0	0	1	0	0	0	0	4	0
PLK1	1	NA	NA	NA	NA	NA	NA	NA	NA	0
POLR2H	1	NA	NA	NA	NA	NA	NA	NA	NA	0
POU1F1	1	0	0	0	0	0	0	2	15	0
POU3F2	1	0	0	0	0	0	0	1	11	0
PPARG	1	8	0	6	5	0	4	14	100	0
PTTG1	1	0	0	0	0	0	0	0	15	0
PYGO2	1	0	0	0	0	0	0	0	1	0
RPE65	1	NA	NA	NA	NA	NA	NA	NA	NA	0
RUNX3	1	2	2	0	13	0	1	0	37	0
SALL1	1	0	0	0	0	0	0	0	1	0
SATB1	1	3	2	2	0	0	0	0	17	0
SIX1	1	0	0	0	0	0	0	0	15	0
SIX3	1	0	1	0	0	0	0	12	5	0
SKP2	1	NA	NA	NA	NA	NA	NA	NA	NA	0
SMARCD3	1	NA	NA	NA	NA	NA	NA	NA	NA	0
SMO	1	NA	NA	NA	NA	NA	NA	NA	NA	0
SOX2-OT	1	NA	NA	NA	NA	NA	NA	NA	NA	0
SOX5	1	1	0	0	1	0	0	0	7	0
SOX6	1	0	2	0	0	0	1	0	8	0
SOX8	1	0	0	0	0	0	0	9	4	0
SP7	1	1	2	1	0	0	0	0	17	0
SREBF1	1	1	0	4	1	0	39	0	56	0
SREBF2	1	0	0	7	2	0	24	0	28	0
Sry	1	0	1	0	0	0	0	0	2	0
TBX6	1	0	1	0	0	0	0	0	4	0
TCF12	1	0	1	0	0	0	0	0	8	0
TCF7	1	2	2	0	1	0	6	0	4	0
TGFB1	1	0	1	0	0	0	0	0	5	0
TLE4	1	NA	NA	NA	NA	NA	NA	NA	NA	0
TLX2	1	NA	NA	NA	NA	NA	NA	NA	NA	0
TRPS1	1	0	0	0	0	0	1	0	6	0
UNCX	1	NA	NA	NA	NA	NA	NA	NA	NA	0
WNT3A	1	0	1	0	0	0	0	0	0	0
